# Supplementary material for: Nuclear Vav3 is required for polycomb repression complex-1 activity in B-cell lymphoblastic leukemogenesis
Source: Nat Commun. 2022 Jun 1;13:3056. doi: 10.1038/s41467-022-30651-7 (PMC9160250; doi:10.1038/s41467-022-30651-7)
Supplement: Supplementary file 3 — Supplementary Data 1 [file 41467_2022_30651_MOESM3_ESM.xlsx]

## Sheet: Sheet1
Ensembl_gene	Definition	Symbol	Transcript_cluster_ids	Constitutive_exons_used	Constitutive_IDs_used	Putative microRNA binding sites	Select Cellular Compartments	Select Protein Classes	Chromosome	Strand	Genomic Gene Corrdinates	GO-Biological Process	GO-Molecular Function	GO-Cellular Component	WikiPathways	WT1	WT2	WT3	avg-WT	V3KO1	V3KO2	V3KO3	avg-V3KO	log_fold-V3KO_vs_WT	fold-V3KO_vs_WT	rawp-V3KO_vs_WT	adjp-V3KO_vs_WT	ANOVA-rawp	ANOVA-adjp	largest fold
ENSMUSG00000083061	predicted gene 12191 [Source:MGI Symbol;Acc:MGI:3651293]	Gm12191						processed_pseudogene			-					5.65793	4.14357	6.21848	5.34	3.79105	4.62408e-07	0.859099	1.55005	-3.78994	-13.8321	0.0196528	0.978663	0.0438604	1	3.78994
ENSMUSG00000069188	predicted gene 13192 [Source:MGI Symbol;Acc:MGI:3651075]	Gm13192						processed_pseudogene			-					2.9464	4.05242	4.56757	3.85546	2.39951	0	0	0.799836	-3.05563	-8.3145	0.0123531	0.916055	0.0305324	1	3.05563
ENSMUSG00000074037	melanocortin 1 receptor [Source:MGI Symbol;Acc:MGI:99456]	Mc1r				mmu-miR-138(miRanda), mmu-miR-141(miRanda), mmu-miR-149(miRanda), mmu-miR-15a(miRanda), mmu-miR-15b(miRanda), mmu-miR-16(miRanda), mmu-miR-181a(miRanda), mmu-miR-181b(miRanda), mmu-miR-181c(miRanda), mmu-miR-181d(miRanda), mmu-miR-195(miRanda), mmu-miR-196a(miRanda), mmu-miR-196b(miRanda), mmu-miR-19a(miRanda), mmu-miR-19b(miRanda), mmu-miR-200a(miRanda), mmu-miR-22(miRanda), mmu-miR-24(miRanda),…	transmembrane	GPCR(Gs)|protein_coding			-	intracellular protein kinase cascade // positive regulation of protein kinase A signaling cascade // sensory perception of pain // positive regulation of cAMP biosynthetic process // negative regulation of tumor necrosis factor production // melanin biosynthetic process // pigmentation // positive regulation of transcription from RNA polymerase II promoter // positive regulation of protein kinase…	melanocortin receptor activity // melanocyte-stimulating hormone receptor activity // protein binding // ubiquitin protein ligase binding	cytoplasm // plasma membrane // microtubule cytoskeleton // integral to membrane	Non-odorant GPCRs:WP1396 // GPCRs, Class A Rhodopsin-like:WP189 // Peptide GPCRs:WP234 // PodNet: protein-protein interactions in the podocyte:WP2310 // XPodNet - protein-protein interactions in the podocyte expanded by STRING:WP2309	3.91531	3.9078	3.47384	3.76565	0.672086	1.25397	1.13085	1.01897	-2.74668	-6.71172	3.23054e-05	0.187287	0.000278985	0.345688	2.74668
ENSMUSG00000056481	CD248 antigen, endosialin [Source:MGI Symbol;Acc:MGI:1917695]	Cd248				mmu-miR-1271(TargetScan), mmu-miR-199a-5p(miRanda), mmu-miR-507(TargetScan), mmu-miR-96(TargetScan)	extracellular|transmembrane	protein_coding			-	positive regulation of cell proliferation // cell migration // lymph node development // anatomical structure regression // positive regulation of endothelial cell apoptosis	calcium ion binding // carbohydrate binding // extracellular matrix binding	cytoplasm // plasma membrane // integral to membrane		4.69344	1.49791	3.60645	3.26594	0.236616	0.756203	1.20752	0.733448	-2.53249	-5.78569	0.0301185	1	0.060904	1	2.53249
ENSMUSG00000025431	cysteine-rich secretory protein 1 [Source:MGI Symbol;Acc:MGI:102553]	Crisp1				mmu-miR-1(miRanda), mmu-miR-135a(miRanda), mmu-miR-140(miRanda), mmu-miR-141(miRanda), mmu-miR-186(miRanda), mmu-miR-18a(miRanda), mmu-miR-18b(miRanda), mmu-miR-203(miRanda), mmu-miR-206(miRanda), mmu-miR-208a(miRanda), mmu-miR-208b(miRanda), mmu-miR-218(miRanda), mmu-miR-340-5p(miRanda), mmu-miR-379(miRanda), mmu-miR-421(miRanda), mmu-miR-539(miRanda), mmu-miR-544(miRanda), mmu-miR-590-3p(miRand…	extracellular	protein_coding			-			extracellular region // transport vesicle		5.93072	3.62643	3.55972	4.37229	2.23576	2.65199	1.14392	2.01056	-2.36174	-5.13989	0.0286448	1	0.0585189	1	2.36174
ENSMUSG00000078742	predicted gene 10985 [Source:MGI Symbol;Acc:MGI:3779200]	Gm10985						protein_coding			-	biological_process	molecular_function	cellular_component		2.96649	1.64395	2.41718	2.34254	0	0	0	0	-2.34254	-5.07195	0.000819561	0.719439	0.00363941	1	2.34254
ENSMUSG00000091498	mitochondrial pyruvate carrier 1, pseudogene [Source:MGI Symbol;Acc:MGI:3781628]	Mpc1-ps						processed_pseudogene			-					4.3208	4.19387	3.14295	3.88587	0.178828	1.91101	2.83636	1.64206	-2.24381	-4.73646	0.0297168	1	0.0601777	1	2.24381
ENSMUSG00000034614	phosphoinositide-3-kinase interacting protein 1 [Source:MGI Symbol;Acc:MGI:1917016]	Pik3ip1				mmu-let-7(TargetScan), mmu-let-7a(miRanda), mmu-let-7b(miRanda), mmu-let-7c(miRanda), mmu-let-7d(miRanda), mmu-let-7e(miRanda), mmu-let-7f(miRanda), mmu-let-7g(miRanda), mmu-let-7i(miRanda), mmu-miR-124(TargetScan|miRanda), mmu-miR-124ab(TargetScan), mmu-miR-125a-5p(miRanda), mmu-miR-125b-5p(miRanda), mmu-miR-130a(miRanda), mmu-miR-130ac(TargetScan), mmu-miR-130b(miRanda), mmu-miR-135a(miRanda), …	transmembrane	protein_coding			-	negative regulation of phosphatidylinositol 3-kinase cascade // negative regulation of phosphatidylinositol 3-kinase activity		integral to membrane	Focal Adhesion-PI3K-Akt-mTOR-signaling pathway:WP2841	3.6889	4.08083	4.33701	4.03558	1.02466	1.9272	2.51154	1.82113	-2.21445	-4.64103	0.00273751	0.844527	0.00935026	1	2.21445
ENSMUSG00000064360	mitochondrially encoded NADH dehydrogenase 3 [Source:MGI Symbol;Acc:MGI:102499]	mt-Nd3					transmembrane	protein_coding			-	electron transport chain	protein binding // NADH dehydrogenase (ubiquinone) activity	mitochondrion // mitochondrial respiratory chain complex I // integral to membrane	Electron Transport Chain:WP295 // Oxidative phosphorylation:WP1248	9.2274	12.0708	11.4347	10.911	9.15088	8.87961	8.65668	8.89572	-2.01526	-4.04254	0.044417	1	0.082258	1	2.01526
ENSMUSG00000078126	ribosomal protein L23A, pseudogene 3 [Source:MGI Symbol;Acc:MGI:3781353]	Rpl23a-ps3						protein_coding			-	translation	nucleotide binding // structural constituent of ribosome	ribosome		3.56866	3.20971	3.47636	3.41824	1.42677	2.90445	0	1.44374	-1.9745	-3.92993	0.0427114	1	0.0797538	1	1.9745
ENSMUSG00000044645	predicted gene 7334 [Source:MGI Symbol;Acc:MGI:3647393]	Gm7334				mmu-miR-103(RNAhybrid|miRanda), mmu-miR-106a(RNAhybrid|miRanda), mmu-miR-106b(miRanda|pictar), mmu-miR-107(miRanda), mmu-miR-124(miRanda), mmu-miR-130a(RNAhybrid|miRanda), mmu-miR-130b(RNAhybrid|miRanda), mmu-miR-136(miRanda), mmu-miR-139(RNAhybrid|TargetScan|miRanda|pictar), mmu-miR-139-5p(miRanda), mmu-miR-142-5p(RNAhybrid|TargetScan|pictar), mmu-miR-148a(RNAhybrid|miRanda), mmu-miR-148b(miRand…		protein_coding			-					1.53056	2.13513	2.43035	2.03201	0.149201	0.0824385	0.00531606	0.0789851	-1.95303	-3.87186	0.000371801	0.619332	0.0018861	0.854257	1.95303
ENSMUSG00000021404	serine (or cysteine) peptidase inhibitor, clade B, member 9c [Source:MGI Symbol;Acc:MGI:894669]	Serpinb9c				mmu-miR-103(miRanda), mmu-miR-106a(miRanda), mmu-miR-106b(miRanda), mmu-miR-107(miRanda), mmu-miR-1192(miRanda), mmu-miR-128(miRanda), mmu-miR-143(miRanda), mmu-miR-17(miRanda), mmu-miR-186(miRanda), mmu-miR-18a(miRanda), mmu-miR-18b(miRanda), mmu-miR-191(miRanda), mmu-miR-203(miRanda), mmu-miR-20a(miRanda), mmu-miR-20b(miRanda), mmu-miR-26a(miRanda), mmu-miR-26b(miRanda), mmu-miR-299(miRanda), m…		protein_coding			-	negative regulation of endopeptidase activity // regulation of proteolysis	serine-type endopeptidase inhibitor activity	cytoplasm		1.89554	3.66507	3.10291	2.88784	0.826006	0.388236	1.85958	1.02461	-1.86323	-3.63822	0.0247354	0.989644	0.0519609	1	1.86323
ENSMUSG00000017390	aldolase C, fructose-bisphosphate [Source:MGI Symbol;Acc:MGI:101863]	Aldoc				mmu-let-7b(RNAhybrid|miRanda), mmu-let-7i(RNAhybrid), mmu-miR-103(RNAhybrid|miRanda), mmu-miR-107(RNAhybrid|miRanda), mmu-miR-130a(RNAhybrid|miRanda), mmu-miR-133a(RNAhybrid|miRanda), mmu-miR-133b(RNAhybrid|miRanda), mmu-miR-134(RNAhybrid|miRanda), mmu-miR-136(miRanda), mmu-miR-138(miRanda), mmu-miR-143(RNAhybrid|TargetScan|miRanda), mmu-miR-150(RNAhybrid|miRanda), mmu-miR-153(RNAhybrid|TargetSca…		protein_coding			-	response to hypoxia // glycolysis // apoptosis // aging // response to organic nitrogen // response to organic cyclic compound // fructose 1,6-bisphosphate metabolic process // organ regeneration // protein homotetramerization // protein heterotetramerization	fructose-bisphosphate aldolase activity // protein binding // cytoskeletal protein binding	cytoplasm // mitochondrion // axon	Glycolysis and Gluconeogenesis:WP157	4.6395	3.79643	4.65903	4.36499	2.38539	2.39838	2.80414	2.52931	-1.83568	-3.5694	0.00106723	0.719439	0.0043606	1	1.83568
ENSMUSG00000080727	RIKEN cDNA C920021L13 gene [Source:MGI Symbol;Acc:MGI:1923991]	C920021L13Rik				mmu-let-7b(miRanda), mmu-miR-125a-5p(miRanda), mmu-miR-125b-5p(miRanda), mmu-miR-138(miRanda), mmu-miR-143(miRanda), mmu-miR-144(miRanda), mmu-miR-145(miRanda), mmu-miR-153(miRanda), mmu-miR-15a(miRanda), mmu-miR-15b(miRanda), mmu-miR-16(miRanda), mmu-miR-195(miRanda), mmu-miR-22(miRanda), mmu-miR-26a(miRanda), mmu-miR-26b(miRanda), mmu-miR-291a-3p(miRanda), mmu-miR-292-5p(miRanda), mmu-miR-294(m…		protein_coding			-	biological_process	molecular_function	cellular_component		5.82145	3.59796	4.10403	4.50782	2.72018	2.79214	2.57338	2.69523	-1.81258	-3.5127	0.0267065	0.989644	0.0551387	1	1.81258
ENSMUSG00000068407	ribonuclease, RNase A family, 12 (non-active) [Source:MGI Symbol;Acc:MGI:3528588]	Rnase12					extracellular	protein_coding			-	biological_process	molecular_function // nucleic acid binding // pancreatic ribonuclease activity	cellular_component // extracellular region		11.4306	10.1993	10.4065	10.6788	8.93153	9.13466	8.91568	8.99396	-1.68486	-3.2151	0.00391074	0.88769	0.0121343	1	1.68486
ENSMUSG00000031553	a disintegrin and metallopeptidase domain 3 (cyritestin) [Source:MGI Symbol;Acc:MGI:102518]	Adam3				mmu-miR-1192(miRanda), mmu-miR-181a(miRanda), mmu-miR-181b(miRanda), mmu-miR-181c(miRanda), mmu-miR-181d(miRanda), mmu-miR-187(miRanda), mmu-miR-19a(miRanda), mmu-miR-19b(miRanda), mmu-miR-361(miRanda), mmu-miR-383(miRanda), mmu-miR-384-3p(miRanda), mmu-miR-495(miRanda), mmu-miR-542-3p(miRanda), mmu-miR-758(miRanda)		protein_coding			-	proteolysis // single fertilization // binding of sperm to zona pellucida	metalloendopeptidase activity // zinc ion binding	extracellular region // cell surface // membrane raft		3.10448	0.792725	1.13474	1.67731	0	0	0.0818622	0.0272874	-1.65003	-3.1384	0.0457791	1	0.0839635	1	1.65003
ENSMUSG00000037977	RIKEN cDNA 6430571L13 gene [Source:MGI Symbol;Acc:MGI:2445137]	6430571L13Rik				mmu-let-7a(miRanda), mmu-let-7b(miRanda), mmu-let-7c(miRanda), mmu-let-7d(miRanda), mmu-let-7e(miRanda), mmu-let-7f(miRanda), mmu-let-7g(miRanda), mmu-let-7i(miRanda), mmu-miR-103(miRanda), mmu-miR-107(miRanda), mmu-miR-10a(miRanda), mmu-miR-10b(miRanda), mmu-miR-128(miRanda), mmu-miR-138(miRanda), mmu-miR-145(miRanda), mmu-miR-150(miRanda), mmu-miR-155(miRanda), mmu-miR-15a(miRanda), mmu-miR-15b…	transmembrane	protein_coding			-	biological_process	molecular_function	cellular_component // integral to membrane		3.75008	1.78514	2.20537	2.58019	0.951974	1.1182	0.750793	0.940323	-1.63987	-3.11638	0.0260594	0.989644	0.0539447	1	1.63987
ENSMUSG00000017144	Rho family GTPase 3 [Source:MGI Symbol;Acc:MGI:1921444]	Rnd3				mmu-let-7d(RNAhybrid|miRanda), mmu-let-7e(RNAhybrid|miRanda), mmu-let-7f(RNAhybrid|miRanda), mmu-let-7g(RNAhybrid|miRanda), mmu-let-7i(RNAhybrid|miRanda), mmu-miR-101a(miRanda), mmu-miR-101b(miRanda), mmu-miR-103(RNAhybrid|miRanda), mmu-miR-106a(RNAhybrid|miRanda), mmu-miR-106b(miRanda), mmu-miR-107(miRanda), mmu-miR-1192(miRanda), mmu-miR-124a(RNAhybrid|miRanda), mmu-miR-126-5p(RNAhybrid|miRanda…		protein_coding			-	small GTPase mediated signal transduction	GTP binding	Golgi membrane // intracellular // membrane		2.61433	3.76836	3.55183	3.31151	1.24368	0.861754	2.92446	1.67663	-1.63488	-3.10561	0.0481982	1	0.0874133	1	1.63488
ENSMUSG00000078880	predicted gene 14308 [Source:MGI Symbol;Acc:MGI:3782921]	Gm14308				mmu-miR-135a(miRanda), mmu-miR-135b(miRanda), mmu-miR-142-3p(miRanda), mmu-miR-152(miRanda), mmu-miR-155(miRanda), mmu-miR-181a(miRanda), mmu-miR-181b(miRanda), mmu-miR-181c(miRanda), mmu-miR-181d(miRanda), mmu-miR-186(miRanda), mmu-miR-205(miRanda), mmu-miR-216b(miRanda), mmu-miR-218(miRanda), mmu-miR-25(miRanda), mmu-miR-27a(miRanda), mmu-miR-27b(miRanda), mmu-miR-29a(miRanda), mmu-miR-29b(miRa…		protein_coding			-	regulation of transcription, DNA-dependent	nucleic acid binding // zinc ion binding	intracellular		3.0536	2.82065	3.27627	3.05018	0.861793	1.19757	2.2305	1.42995	-1.62022	-3.07422	0.00738146	0.88769	0.0199888	1	1.62022
ENSMUSG00000091402	cDNA sequence BC048943 [Source:MGI Symbol;Acc:MGI:2675860]	BC048943				mmu-let-7a(miRanda), mmu-let-7b(miRanda), mmu-let-7c(miRanda), mmu-let-7d(miRanda), mmu-let-7e(miRanda), mmu-let-7f(miRanda), mmu-let-7g(miRanda), mmu-let-7i(miRanda), mmu-miR-101a(miRanda), mmu-miR-101b(miRanda), mmu-miR-122(miRanda), mmu-miR-125a-3p(miRanda), mmu-miR-140(miRanda), mmu-miR-144(miRanda), mmu-miR-146a(miRanda), mmu-miR-146b(miRanda), mmu-miR-149(miRanda), mmu-miR-181d(miRanda), mm…		protein_coding			-	biological_process	molecular_function	cellular_component		6.65105	6.22056	6.54059	6.47073	4.47952	4.46819	5.6853	4.87767	-1.59306	-3.01689	0.00731171	0.88769	0.0198163	1	1.59306
ENSMUSG00000052382	ribonuclease, RNase A family, 9 (non-active) [Source:MGI Symbol;Acc:MGI:3057273]	Rnase9				mmu-miR-106a(miRanda), mmu-miR-106b(miRanda), mmu-miR-17(miRanda), mmu-miR-181a(miRanda), mmu-miR-181b(miRanda), mmu-miR-181c(miRanda), mmu-miR-181d(miRanda), mmu-miR-184(miRanda), mmu-miR-20a(miRanda), mmu-miR-20b(miRanda), mmu-miR-291a-3p(miRanda), mmu-miR-294(miRanda), mmu-miR-295(miRanda), mmu-miR-302a(miRanda), mmu-miR-302b(miRanda), mmu-miR-302d(miRanda), mmu-miR-383(miRanda), mmu-miR-491(m…	extracellular	protein_coding			-	biological_process	molecular_function // nucleic acid binding // pancreatic ribonuclease activity	cellular_component // extracellular region		4.95669	3.51502	3.14388	3.87186	2.44823	2.81205	1.65943	2.30657	-1.56529	-2.95938	0.0386701	1	0.0734564	1	1.56529
ENSMUSG00000033386	ferric-chelate reductase 1 [Source:MGI Symbol;Acc:MGI:108076]	Frrs1				mmu-let-7i(RNAhybrid|miRanda), mmu-miR-103(RNAhybrid|miRanda), mmu-miR-107(RNAhybrid|miRanda), mmu-miR-124a(RNAhybrid|miRanda), mmu-miR-125a(RNAhybrid|miRanda), mmu-miR-125a-5p(miRanda), mmu-miR-125b-5p(miRanda), mmu-miR-129-5p(miRanda), mmu-miR-134(miRanda), mmu-miR-136(TargetScan|miRanda), mmu-miR-143(RNAhybrid|miRanda), mmu-miR-145(TargetScan|miRanda), mmu-miR-154(miRanda), mmu-miR-17-3p(RNAhy…	transmembrane	protein_coding			-	electron transport chain	ferric-chelate reductase activity // metal ion binding	integral to membrane		2.00381	2.67405	2.97037	2.54941	0.975423	0.821126	1.19482	0.997125	-1.55228	-2.93281	0.00201967	0.824564	0.00709687	1	1.55228
ENSMUSG00000022066	predicted gene, 21685 [Source:MGI Symbol;Acc:MGI:5435040]	Gm21685				mmu-miR-125a(pictar), mmu-miR-125b(pictar), mmu-miR-135a(pictar), mmu-miR-135b(pictar)	transmembrane	protein_coding			-		hydrolase activity		Purine metabolism:KEGG-mmu00230:WP2185	3.47142	3.55128	4.24063	3.75444	2.06955	2.29531	2.3314	2.23209	-1.52236	-2.8726	0.00103058	0.719439	0.00410181	1	1.52236
ENSMUSG00000037827	predicted pseudogene 5884 [Source:MGI Symbol;Acc:MGI:3644646]	Gm5884				mmu-miR-126(pictar)		protein_coding			-	intracellular protein transport	protein binding	early endosome // cytosol // membrane		2.56759	1.66869	1.21781	1.81803	0.00136718	0.905067	0.000424777	0.302286	-1.51574	-2.85946	0.0169308	0.950009	0.0383185	1	1.51574
ENSMUSG00000083028	predicted gene 14604 [Source:MGI Symbol;Acc:MGI:3705634]	Gm14604						processed_pseudogene			-					2.01936	1.43274	1.05204	1.50138	0	0	0	0	-1.50138	-2.83113	0.00163044	0.79435	0.00593929	1	1.50138
ENSMUSG00000091462	predicted gene 17084 [Source:MGI Symbol;Acc:MGI:4937911]	Gm17084						processed_transcript|transcribed_processed_pseudogene			-					3.06495	2.64351	2.30757	2.67201	0.925775	0.351385	2.27827	1.18514	-1.48686	-2.80279	0.0377211	1	0.0719398	1	1.48686
ENSMUSG00000033768	neurexin II [Source:MGI Symbol;Acc:MGI:1096362]	Nrxn2				mmu-let-7a(RNAhybrid|miRanda), mmu-let-7b(RNAhybrid|miRanda), mmu-let-7c(RNAhybrid|miRanda), mmu-let-7d(RNAhybrid|miRanda), mmu-let-7e(RNAhybrid|miRanda), mmu-let-7f(miRanda), mmu-let-7g(miRanda), mmu-let-7i(miRanda), mmu-miR-103(RNAhybrid), mmu-miR-106b(RNAhybrid|miRanda), mmu-miR-1192(TargetScan|miRanda), mmu-miR-127(RNAhybrid|miRanda), mmu-miR-128(miRanda), mmu-miR-128b(RNAhybrid|miRanda), mmu…		protein_coding			-	synaptic transmission // neurotransmitter secretion // synapse assembly	calcium channel regulator activity // protein binding	integral to membrane // presynaptic membrane		2.12968	1.17224	2.59635	1.96609	0.636964	0.493668	0.336996	0.489209	-1.47688	-2.78346	0.0103989	0.913435	0.0260425	1	1.47688
ENSMUSG00000030041	meiosis 1 associated protein [Source:MGI Symbol;Acc:MGI:1315200]	M1ap				mmu-miR-138(miRanda), mmu-miR-141(miRanda), mmu-miR-200a(miRanda), mmu-miR-30a(miRanda), mmu-miR-30b(miRanda), mmu-miR-30c(miRanda), mmu-miR-30d(miRanda), mmu-miR-30e(miRanda), mmu-miR-370(miRanda), mmu-miR-384-5p(miRanda)	transmembrane	protein_coding			-	RNA processing // spermatogenesis // female gamete generation // cell differentiation // chromatin assembly // male meiosis chromosome separation	molecular_function	cytoplasm // integral to membrane		3.29489	1.98924	2.59611	2.62675	0.932779	1.24436	1.29888	1.15867	-1.46808	-2.76653	0.00763498	0.88769	0.0203799	1	1.46808
ENSMUSG00000021728	embigin [Source:MGI Symbol;Acc:MGI:95321]	Emb				mmu-miR-10a(miRanda), mmu-miR-10b(miRanda), mmu-miR-124(TargetScan|miRanda), mmu-miR-124ab(TargetScan), mmu-miR-128(miRanda), mmu-miR-130a(miRanda), mmu-miR-130b(miRanda), mmu-miR-132(miRanda), mmu-miR-138(TargetScan|miRanda), mmu-miR-138ab(TargetScan), mmu-miR-141(miRanda), mmu-miR-143(miRanda), mmu-miR-183(miRanda), mmu-miR-196a(miRanda), mmu-miR-196b(miRanda), mmu-miR-200a(miRanda), mmu-miR-29…	transmembrane	protein_coding			-	cell adhesion		integral to membrane		4.19781	5.44469	4.8213	4.82127	2.70896	3.37657	3.99095	3.35883	-1.46244	-2.75574	0.0221215	0.981907	0.0472313	1	1.46244
ENSMUSG00000078912	predicted gene 11011 [Source:MGI Symbol;Acc:MGI:3779229]	Gm11011						protein_coding			-	biological_process	molecular_function	cellular_component		2.42401	1.28871	2.68097	2.13123	0.73922	1.3175	0	0.685574	-1.44566	-2.72387	0.033294	1	0.0651515	1	1.44566
ENSMUSG00000078141	predicted gene 2399 [Source:MGI Symbol;Acc:MGI:3780567]	Gm2399						protein_coding			-	biological_process	molecular_function	cellular_component // extracellular matrix		2.24289	1.71782	1.9363	1.96567	1.6631	0	0	0.554366	-1.4113	-2.65977	0.0365566	1	0.0700783	1	1.4113
ENSMUSG00000080784	predicted gene 13765 [Source:MGI Symbol;Acc:MGI:3650467]	Gm13765						processed_pseudogene			-					1.47389	1.26997	1.48112	1.40833	0	0	0	0	-1.40833	-2.6543	8.15596e-06	0.187287	3.44382e-05	0.222541	1.40833
ENSMUSG00000032023	RIKEN cDNA 4931429I11 gene [Source:MGI Symbol;Acc:MGI:1918239]	4931429I11Rik				mmu-miR-128(miRanda), mmu-miR-143(miRanda), mmu-miR-153(miRanda), mmu-miR-155(miRanda), mmu-miR-181a(miRanda), mmu-miR-181b(miRanda), mmu-miR-181c(miRanda), mmu-miR-181d(miRanda), mmu-miR-194(miRanda), mmu-miR-196a(miRanda), mmu-miR-196b(miRanda), mmu-miR-203(miRanda), mmu-miR-208a(miRanda), mmu-miR-208b(miRanda), mmu-miR-329(miRanda), mmu-miR-362-3p(miRanda), mmu-miR-365(miRanda), mmu-miR-374(mi…		protein_coding			-	biological_process	molecular_function	cellular_component		4.06433	3.01215	2.67826	3.25158	1.90088	1.11467	2.51748	1.84434	-1.40724	-2.65229	0.0385494	1	0.0730656	1	1.40724
ENSMUSG00000087336	predicted gene 15860 [Source:MGI Symbol;Acc:MGI:3801778]	Gm15860						antisense			-					3.75125	2.23523	2.85262	2.94637	1.23338	1.22748	2.18691	1.54926	-1.39711	-2.63373	0.0312695	1	0.061937	1	1.39711
ENSMUSG00000092354	predicted gene 20548 [Source:MGI Symbol;Acc:MGI:5142013]	Gm20548						processed_transcript|retained_intron			-					2.7594	1.35845	2.4104	2.17608	1.31477	0.449583	0.577677	0.780678	-1.39541	-2.63063	0.0233936	0.987849	0.0492609	1	1.39541
ENSMUSG00000026639	laminin, beta 3 [Source:MGI Symbol;Acc:MGI:99915]	Lamb3				mmu-miR-101a(miRanda), mmu-miR-101b(miRanda), mmu-miR-133a(miRanda), mmu-miR-133abc(TargetScan), mmu-miR-133b(miRanda), mmu-miR-24(TargetScan|miRanda), mmu-miR-24-3p(TargetScan), mmu-miR-24ab(TargetScan), mmu-miR-26a(miRanda), mmu-miR-542-3p(miRanda), mmu-miR-758(miRanda)		protein_coding			-	cell adhesion // brown fat cell differentiation	protein binding	basement membrane // laminin-5 complex	Alpha6-Beta4 Integrin Signaling Pathway:WP488 // Focal Adhesion-PI3K-Akt-mTOR-signaling pathway:WP2841 // Focal Adhesion:WP85	2.78864	1.44807	2.64985	2.29552	0.796471	0.926374	0.995723	0.906189	-1.38933	-2.61957	0.0134817	0.939411	0.0318552	1	1.38933
ENSMUSG00000062380	tubulin, beta 3 class III [Source:MGI Symbol;Acc:MGI:107813]	Tubb3				mmu-miR-103(RNAhybrid|miRanda), mmu-miR-107(RNAhybrid|miRanda), mmu-miR-1192(miRanda), mmu-miR-133a(RNAhybrid|miRanda), mmu-miR-133b(RNAhybrid), mmu-miR-138(RNAhybrid|TargetScan|miRanda), mmu-miR-142-3p(RNAhybrid|miRanda), mmu-miR-149(RNAhybrid|miRanda), mmu-miR-183(RNAhybrid|miRanda), mmu-miR-184(RNAhybrid|miRanda), mmu-miR-187(RNAhybrid|miRanda), mmu-miR-193(RNAhybrid|miRanda), mmu-miR-195(RNAh…		protein_coding			-	microtubule-based process // mitosis // axon guidance // neuron differentiation // protein polymerization	GTPase activity // structural constituent of cytoskeleton // protein binding // GTP binding // peptide binding	intracellular // cytoplasm // microtubule // plasma membrane // microtubule cytoskeleton // axon	Diurnally Regulated Genes with Circadian Orthologs:WP1268 // Exercise-induced Circadian Regulation:WP1268	5.21309	3.87934	4.84757	4.64667	3.07195	3.79277	3.01328	3.29267	-1.354	-2.5562	0.0209278	0.981907	0.0450465	1	1.354
ENSMUSG00000032281	acyl-CoA synthetase bubblegum family member 1 [Source:MGI Symbol;Acc:MGI:2385656]	Acsbg1				mmu-miR-134(miRanda), mmu-miR-140(miRanda), mmu-miR-29a(miRanda), mmu-miR-29b(miRanda), mmu-miR-29c(miRanda), mmu-miR-431(miRanda), mmu-miR-874(miRanda), mmu-miR-876-3p(miRanda)		protein_coding			-	very long-chain fatty acid metabolic process // ovarian follicle atresia // long-chain fatty acid metabolic process // response to glucocorticoid stimulus	long-chain fatty acid-CoA ligase activity // ATP binding // very long-chain fatty acid-CoA ligase activity	cytoplasm // cytoplasmic membrane-bounded vesicle	PPAR signaling pathway:KEGG-mmu03320:WP2316	3.41443	3.18179	3.56479	3.38701	1.33232	1.59323	3.17409	2.03321	-1.35379	-2.55583	0.0447136	1	0.082039	1	1.35379
ENSMUSG00000021281	tumor necrosis factor, alpha-induced protein 2 [Source:MGI Symbol;Acc:MGI:104960]	Tnfaip2				mmu-miR-128(miRanda), mmu-miR-139-5p(miRanda), mmu-miR-146a(miRanda), mmu-miR-146b(miRanda), mmu-miR-149(miRanda), mmu-miR-199a-5p(miRanda), mmu-miR-203(miRanda), mmu-miR-21(miRanda), mmu-miR-216b(miRanda), mmu-miR-224(miRanda), mmu-miR-299(miRanda), mmu-miR-326(miRanda), mmu-miR-330(miRanda), mmu-miR-361(miRanda), mmu-miR-379(miRanda), mmu-miR-542-3p(miRanda), mmu-miR-873(miRanda), mmu-miR-96(mi…		protein_coding			-	angiogenesis // exocytosis // cell differentiation		exocyst		2.53453	0.97934	2.12067	1.87818	0.429433	0.60376	0.544414	0.525869	-1.35231	-2.55321	0.0206309	0.981907	0.0445375	1	1.35231
ENSMUSG00000052160	phospholipase D family, member 4 [Source:MGI Symbol;Acc:MGI:2144765]	Pld4				mmu-miR-138(miRanda), mmu-miR-181b(miRanda), mmu-miR-29a(miRanda), mmu-miR-29b(miRanda), mmu-miR-29c(miRanda), mmu-miR-328(miRanda), mmu-miR-329(miRanda), mmu-miR-379(miRanda)	transmembrane	protein_coding			-	biological_process // lipid catabolic process	phospholipase D activity // protein binding // NAPE-specific phospholipase D activity	cellular_component // endoplasmic reticulum membrane // integral to membrane		5.59572	6.27519	6.93101	6.26731	4.70957	4.52766	5.51773	4.91832	-1.34899	-2.54733	0.0248201	0.989644	0.0515399	1	1.34899
ENSMUSG00000086035	predicted gene 12610 [Source:MGI Symbol;Acc:MGI:3652143]	Gm12610						processed_transcript			-					2.85668	1.85299	2.08548	2.26505	0.563548	0.580446	1.61505	0.919681	-1.34537	-2.54096	0.0199926	0.981907	0.0434322	1	1.34537
ENSMUSG00000049086	brain expressed myelocytomatosis oncogene [Source:MGI Symbol;Acc:MGI:88184]	Bmyc				mmu-let-7a(RNAhybrid|miRanda), mmu-let-7b(RNAhybrid|miRanda), mmu-let-7c(RNAhybrid|miRanda), mmu-let-7d(RNAhybrid|miRanda), mmu-let-7e(RNAhybrid|miRanda), mmu-let-7f(RNAhybrid|miRanda), mmu-let-7g(RNAhybrid|miRanda), mmu-let-7i(RNAhybrid|miRanda), mmu-miR-122a(RNAhybrid|miRanda), mmu-miR-127(RNAhybrid|miRanda), mmu-miR-132(RNAhybrid|miRanda), mmu-miR-138(RNAhybrid|miRanda), mmu-miR-139(RNAhybrid|…		protein_coding			-	negative regulation of transcription from RNA polymerase II promoter // MAPKKK cascade // chromatin remodeling // cellular iron ion homeostasis // response to DNA damage stimulus // cell cycle arrest // response to gamma radiation // regulation of telomere maintenance // cellular response to UV // cellular response to drug // positive regulation of caspase activity // negative regulation of monoc…	sequence-specific DNA binding transcription factor activity // protein binding // protein complex binding // repressing transcription factor binding // E-box binding	nucleoplasm // nucleolus // spindle	Neural Crest Differentiation:WP2074	5.77688	4.66495	4.69312	5.04498	3.70365	3.85186	3.58836	3.71462	-1.33036	-2.51465	0.0092929	0.898696	0.0236267	1	1.33036
ENSMUSG00000025418	Bartter syndrome, infantile, with sensorineural deafness (Barttin) [Source:MGI Symbol;Acc:MGI:2153465]	Bsnd				mmu-let-7a(miRanda), mmu-let-7b(miRanda), mmu-let-7c(miRanda), mmu-let-7d(miRanda), mmu-let-7e(miRanda), mmu-let-7f(miRanda), mmu-let-7g(miRanda), mmu-let-7i(miRanda), mmu-miR-128(miRanda), mmu-miR-133a(miRanda), mmu-miR-133b(miRanda), mmu-miR-15a(miRanda), mmu-miR-15b(miRanda), mmu-miR-16(miRanda), mmu-miR-18b(miRanda), mmu-miR-195(miRanda), mmu-miR-218(miRanda), mmu-miR-291a-3p(miRanda), mmu-mi…		protein_coding			-	chloride transport // cellular ion homeostasis // sensory perception of sound // cellular potassium ion homeostasis // cellular chloride ion homeostasis	chloride channel activity // protein binding // chloride channel regulator activity	integral to plasma membrane // integral to membrane // basolateral plasma membrane // protein complex		2.61325	1.04086	0.823441	1.49252	0.0770718	0.201289	0.21133	0.16323	-1.32929	-2.51278	0.0422917	1	0.0784683	1	1.32929
ENSMUSG00000059713	regulator of calcineurin 3 [Source:MGI Symbol;Acc:MGI:1858220]	Rcan3				mmu-miR-106a(miRanda), mmu-miR-106ab(TargetScan), mmu-miR-106b(miRanda), mmu-miR-1192(miRanda), mmu-miR-125a-3p(miRanda), mmu-miR-132(miRanda), mmu-miR-146a(miRanda), mmu-miR-146b(miRanda), mmu-miR-149(miRanda), mmu-miR-153(miRanda), mmu-miR-17(TargetScan|miRanda), mmu-miR-17-5p(TargetScan), mmu-miR-186(miRanda), mmu-miR-200b(miRanda), mmu-miR-200c(miRanda), mmu-miR-203(miRanda), mmu-miR-208a(miR…		protein_coding			-	calcium-mediated signaling	nucleotide binding // troponin I binding			3.06024	3.33753	3.81703	3.40494	1.86489	1.85041	2.53351	2.08294	-1.322	-2.50012	0.0047616	0.88769	0.0138269	1	1.322
ENSMUSG00000030122	parathymosin [Source:MGI Symbol;Acc:MGI:1916452]	Ptms				mmu-miR-125a-3p(miRanda), mmu-miR-185(miRanda|pictar), mmu-miR-214(miRanda), mmu-miR-28(miRanda), mmu-miR-300(TargetScan), mmu-miR-34a(miRanda), mmu-miR-34b-5p(miRanda), mmu-miR-34c(miRanda), mmu-miR-381(TargetScan|miRanda), mmu-miR-449a(miRanda), mmu-miR-449b(miRanda), mmu-miR-449c(miRanda), mmu-miR-451(miRanda), mmu-miR-485(miRanda), mmu-miR-539-3p(TargetScan), mmu-miR-708(miRanda), mmu-miR-882…		protein_coding			-	biological_process				2.62012	2.78985	3.59602	3.00199	1.57941	1.79069	1.69992	1.69001	-1.31199	-2.48283	0.00439063	0.88769	0.0129394	1	1.31199
ENSMUSG00000085237	predicted gene 15406 [Source:MGI Symbol;Acc:MGI:3705112]	Gm15406						processed_transcript			-					2.62208	2.45664	2.79235	2.62369	0.87032	2.26155	0.844693	1.32552	-1.29816	-2.45916	0.0259043	0.989644	0.0532166	1	1.29816
ENSMUSG00000087703	predicted gene 15650 [Source:MGI Symbol;Acc:MGI:3783094]	Gm15650						antisense			-					1.95877	1.28288	1.1189	1.45352	0.215838	0	0.301159	0.172332	-1.28118	-2.43039	0.00291914	0.844527	0.00926149	1	1.28118
ENSMUSG00000078291	predicted gene 3940 [Source:MGI Symbol;Acc:MGI:3782114]	Gm3940						protein_coding			-	translation // biological_process	nucleotide binding // molecular_function // structural constituent of ribosome	cellular_component // ribosome		3.0309	3.32428	2.78553	3.0469	2.36894	1.39286	1.55877	1.77353	-1.27337	-2.41726	0.00754215	0.88769	0.0199109	1	1.27337
ENSMUSG00000052188	predicted gene 14964 [Source:MGI Symbol;Acc:MGI:3641621]	Gm14964				mmu-miR-138(RNAhybrid|miRanda), mmu-miR-208(RNAhybrid|miRanda), mmu-miR-294(RNAhybrid|miRanda), mmu-miR-297b(RNAhybrid|TargetScan), mmu-miR-34a(pictar), mmu-miR-34b(pictar), mmu-miR-34c(pictar), mmu-miR-377(RNAhybrid|miRanda), mmu-miR-382(RNAhybrid|miRanda), mmu-miR-423(RNAhybrid|miRanda), mmu-miR-425(RNAhybrid|miRanda), mmu-miR-433-3p(RNAhybrid|miRanda), mmu-miR-467*(RNAhybrid|miRanda), mmu-miR-…		antisense			-					0.145333	1.70614	1.9489	1.26679	0	0	0	0	-1.26679	-2.40625	0.0493055	1	0.0884504	1	1.26679
ENSMUSG00000030629	zinc finger, AN1-type domain 6 [Source:MGI Symbol;Acc:MGI:1929510]	Zfand6				mmu-miR-101a(RNAhybrid|miRanda), mmu-miR-106a(miRanda), mmu-miR-106b(miRanda), mmu-miR-10b(RNAhybrid|miRanda), mmu-miR-1192(miRanda), mmu-miR-128(miRanda), mmu-miR-128a(RNAhybrid|miRanda), mmu-miR-128b(RNAhybrid|miRanda), mmu-miR-130a(miRanda), mmu-miR-130b(miRanda), mmu-miR-132(miRanda), mmu-miR-134(RNAhybrid|miRanda), mmu-miR-138(miRanda), mmu-miR-140*(RNAhybrid|miRanda), mmu-miR-146a(miRanda),…		protein_coding			-	protein targeting to peroxisome // apoptosis // regulation of apoptosis // regulation of I-kappaB kinase/NF-kappaB cascade // cellular response to tumor necrosis factor	DNA binding // protein binding // zinc ion binding // polyubiquitin binding	cytoplasm		2.10195	1.58404	1.3137	1.66656	0.604885	0.62991	0	0.411598	-1.25497	-2.38661	0.00550858	0.88769	0.0154402	1	1.25497
ENSMUSG00000043168	RIKEN cDNA 4930426D05 gene [Source:MGI Symbol;Acc:MGI:1921894]	4930426D05Rik				mmu-miR-1192(miRanda), mmu-miR-125a-3p(miRanda), mmu-miR-132(miRanda), mmu-miR-142-3p(miRanda), mmu-miR-146a(miRanda), mmu-miR-146b(miRanda), mmu-miR-185(miRanda), mmu-miR-190(miRanda), mmu-miR-190b(miRanda), mmu-miR-20a(miRanda), mmu-miR-20b(miRanda), mmu-miR-25(miRanda), mmu-miR-27b(miRanda), mmu-miR-291a-3p(miRanda), mmu-miR-292-5p(miRanda), mmu-miR-295(miRanda), mmu-miR-302a(miRanda), mmu-miR…		unitary_pseudogene|processed_transcript			-					4.05739	4.35471	4.54848	4.32019	2.9615	2.56551	3.68734	3.07145	-1.24875	-2.37635	0.010152	0.910858	0.025206	1	1.24875
ENSMUSG00000037548	histocompatibility 2, class II, locus Mb2 [Source:MGI Symbol;Acc:MGI:95923]	H2-DMb2				mmu-let-7b(miRanda), mmu-let-7c(miRanda), mmu-miR-122(miRanda), mmu-miR-136(miRanda), mmu-miR-144(miRanda), mmu-miR-148a(miRanda), mmu-miR-148b(miRanda), mmu-miR-152(miRanda), mmu-miR-214(miRanda), mmu-miR-22(miRanda), mmu-miR-224(miRanda), mmu-miR-374(miRanda), mmu-miR-425(miRanda), mmu-miR-489(miRanda), mmu-miR-653(miRanda), mmu-miR-761(miRanda), mmu-miR-882(miRanda)	transmembrane	protein_coding			-	immune response // antigen processing and presentation // antigen processing and presentation of exogenous peptide antigen via MHC class II // chaperone mediated protein folding requiring cofactor	protein binding	lysosome // lysosomal membrane // late endosome // multivesicular body // endosome membrane // integral to membrane // MHC class II protein complex		4.92274	4.25802	5.98444	5.05507	3.84988	3.54825	4.03238	3.81017	-1.2449	-2.37002	0.0405001	1	0.0756595	1	1.2449
ENSMUSG00000031387	renin binding protein [Source:MGI Symbol;Acc:MGI:105940]	Renbp						protein_coding			-	mannose metabolic process // N-acetylglucosamine metabolic process // N-acetylmannosamine metabolic process // negative regulation of endopeptidase activity // N-acetylneuraminate catabolic process // negative regulation of catalytic activity	mannose-6-phosphate isomerase activity // enzyme inhibitor activity // ATP binding // purine nucleotide binding // protein homodimerization activity // N-acylglucosamine 2-epimerase activity			3.68298	3.38395	3.1076	3.39151	1.87078	2.06191	2.50745	2.14671	-1.2448	-2.36986	0.00236367	0.844527	0.00774841	1	1.2448
ENSMUSG00000090728	predicted gene, 17420 [Source:MGI Symbol;Acc:MGI:4937054]	Gm17420						pseudogene			-					2.74177	3.01425	2.74341	2.83314	1.45711	1.59943	1.75179	1.60278	-1.23037	-2.34627	0.000124513	0.451157	0.000583841	0.556947	1.23037
ENSMUSG00000032750	growth factor receptor bound protein 2-associated protein 3 [Source:MGI Symbol;Acc:MGI:2387324]	Gab3				mmu-miR-1192(miRanda), mmu-miR-129-5p(miRanda), mmu-miR-136(miRanda), mmu-miR-137(miRanda), mmu-miR-141(RNAhybrid), mmu-miR-146(RNAhybrid|TargetScan), mmu-miR-146a(miRanda), mmu-miR-146b(RNAhybrid|TargetScan|miRanda), mmu-miR-150(RNAhybrid|miRanda), mmu-miR-152(miRanda), mmu-miR-153(miRanda), mmu-miR-15a(miRanda), mmu-miR-15b(miRanda), mmu-miR-16(miRanda), mmu-miR-181a(miRanda), mmu-miR-181b(miRa…		protein_coding			-	macrophage differentiation	protein binding // phospholipid binding	cellular_component	XPodNet - protein-protein interactions in the podocyte expanded by STRING:WP2309	1.87044	1.62838	3.14014	2.21299	1.11881	1.05205	0.780565	0.98381	-1.22918	-2.34433	0.0319139	1	0.0626169	1	1.22918
ENSMUSG00000032311	neuregulin 4 [Source:MGI Symbol;Acc:MGI:1933833]	Nrg4				mmu-miR-125a-3p(miRanda), mmu-miR-135a(miRanda), mmu-miR-135b(miRanda), mmu-miR-145(miRanda), mmu-miR-196a(miRanda), mmu-miR-196b(miRanda), mmu-miR-21(miRanda), mmu-miR-217(miRanda), mmu-miR-505(miRanda)	extracellular|transmembrane	protein_coding			-		growth factor activity	extracellular region // plasma membrane // integral to membrane	ErbB signaling pathway:WP1261	3.3142	2.27256	2.75075	2.77917	1.51974	0.882115	2.29487	1.56557	-1.21359	-2.31915	0.0401224	1	0.0750274	1	1.21359
ENSMUSG00000086495	predicted gene 13778 [Source:MGI Symbol;Acc:MGI:3649233]	Gm13778						processed_transcript			-					1.18656	2.40271	1.35025	1.64651	0	0.504976	0.827441	0.444139	-1.20237	-2.30117	0.0277304	0.997428	0.0559516	1	1.20237
ENSMUSG00000052560	copine VIII [Source:MGI Symbol;Acc:MGI:1914121]	Cpne8				mmu-let-7a(RNAhybrid|miRanda), mmu-let-7b(RNAhybrid|miRanda), mmu-let-7c(RNAhybrid), mmu-let-7d(RNAhybrid|miRanda), mmu-let-7e(RNAhybrid|miRanda), mmu-miR-100(RNAhybrid|miRanda), mmu-miR-107(miRanda), mmu-miR-1192(miRanda), mmu-miR-124(miRanda), mmu-miR-124a(RNAhybrid|miRanda|pictar), mmu-miR-125a(RNAhybrid|miRanda), mmu-miR-126-3p(RNAhybrid|miRanda), mmu-miR-127(miRanda), mmu-miR-128a(RNAhybrid|…		protein_coding			-	biological_process	molecular_function	cellular_component		4.37857	5.62006	5.01915	5.00593	3.95842	4.28416	3.2004	3.81432	-1.1916	-2.28407	0.0357924	1	0.0684813	1	1.1916
ENSMUSG00000028337	coronin, actin binding protein 2A [Source:MGI Symbol;Acc:MGI:1345966]	Coro2a				mmu-miR-1244(TargetScan), mmu-miR-125a(pictar), mmu-miR-125a-3p(miRanda), mmu-miR-125a-5p(TargetScan|miRanda), mmu-miR-125b(pictar), mmu-miR-125b-5p(TargetScan|miRanda), mmu-miR-138(miRanda), mmu-miR-140(TargetScan|miRanda|pictar), mmu-miR-140-5p(TargetScan), mmu-miR-142-3p(miRanda), mmu-miR-150(miRanda), mmu-miR-185(miRanda), mmu-miR-186(miRanda), mmu-miR-18ab(TargetScan), mmu-miR-202-3p(miRanda…		protein_coding			-	actin cytoskeleton organization	actin binding // actin filament binding	actin cytoskeleton // transcriptional repressor complex		7.41703	6.90341	6.45094	6.92379	5.65933	5.81361	5.72476	5.73257	-1.19122	-2.28346	0.00472651	0.88769	0.0135342	1	1.19122
ENSMUSG00000091507	predicted gene 17194 [Source:MGI Symbol;Acc:MGI:4938021]	Gm17194						processed_pseudogene			-					1.76225	1.76162	0.961677	1.49518	0	0.950512	0	0.316837	-1.17835	-2.26317	0.0220823	0.981907	0.0466298	1	1.17835
ENSMUSG00000035513	netrin G2 [Source:MGI Symbol;Acc:MGI:2159341]	Ntng2				mmu-miR-29a(pictar), mmu-miR-29b(pictar), mmu-miR-29c(pictar)		protein_coding			-	axonogenesis	molecular_function	plasma membrane // anchored to plasma membrane		4.04056	3.62948	4.17355	3.94786	2.47023	2.56264	3.27861	2.7705	-1.17736	-2.26163	0.00665992	0.88769	0.0178395	1	1.17736
ENSMUSG00000000594	GM2 ganglioside activator protein [Source:MGI Symbol;Acc:MGI:95762]	Gm2a				mmu-let-7c(miRanda), mmu-let-7e(miRanda), mmu-let-7f(miRanda), mmu-miR-125a-3p(miRanda), mmu-miR-137(TargetScan), mmu-miR-137ab(TargetScan), mmu-miR-153(miRanda), mmu-miR-199a-5p(miRanda), mmu-miR-199ab-5p(TargetScan), mmu-miR-215(miRanda), mmu-miR-218(miRanda), mmu-miR-24(miRanda), mmu-miR-299(miRanda), mmu-miR-29a(miRanda), mmu-miR-29b(miRanda), mmu-miR-328(miRanda), mmu-miR-328a(TargetScan), m…		protein_coding			-	ganglioside catabolic process // learning or memory // oligosaccharide catabolic process // lipid storage // positive regulation of catalytic activity // neurological system process // neuromuscular process controlling balance	beta-N-acetylhexosaminidase activity // enzyme activator activity	nucleolus // cytoplasm // mitochondrion // lysosome // intracellular membrane-bounded organelle		4.76787	4.59887	4.84427	4.737	3.45387	3.15782	4.08241	3.5647	-1.1723	-2.25371	0.00502664	0.88769	0.0141913	1	1.1723
ENSMUSG00000010529	predicted gene 266 [Source:MGI Symbol;Acc:MGI:2685112]	Gm266				mmu-miR-124(miRanda), mmu-miR-129-5p(miRanda), mmu-miR-148a(miRanda), mmu-miR-148b(miRanda), mmu-miR-152(miRanda), mmu-miR-185(miRanda), mmu-miR-210(miRanda), mmu-miR-214(miRanda), mmu-miR-216a(miRanda), mmu-miR-224(miRanda), mmu-miR-29a(miRanda), mmu-miR-29b(miRanda), mmu-miR-29c(miRanda), mmu-miR-320(miRanda), mmu-miR-329(miRanda), mmu-miR-421(miRanda), mmu-miR-505(miRanda), mmu-miR-590-3p(miRa…		protein_coding			-	small GTPase mediated signal transduction // biological_process	molecular_function // GTPase activity // GTP binding	cellular_component // membrane		4.23088	4.64521	4.82558	4.56722	3.48188	3.20686	3.51223	3.40032	-1.1669	-2.24529	0.00122028	0.756036	0.00438465	1	1.1669
ENSMUSG00000072115	angiogenin, ribonuclease, RNase A family, 5 [Source:MGI Symbol;Acc:MGI:88022]	Ang				mmu-miR-148a(miRanda), mmu-miR-148b(miRanda), mmu-miR-152(miRanda), mmu-miR-199a-5p(miRanda), mmu-miR-33(miRanda), mmu-miR-370(miRanda), mmu-miR-539(miRanda)	extracellular	protein_coding			-	angiogenesis // response to hypoxia // positive regulation of endothelial cell proliferation // diacylglycerol biosynthetic process // activation of phospholipase C activity // central nervous system development // rRNA transcription // negative regulation of translation // actin filament polymerization // cell differentiation // activation of phospholipase A2 activity // negative regulation of s…	RNA binding // actin binding // pancreatic ribonuclease activity // ribonuclease activity // receptor binding // copper ion binding // heparin binding	extracellular region // basal lamina // extracellular space // nucleus // nucleolus // growth cone // angiogenin-PRI complex // neuronal cell body		3.55348	3.46903	2.81874	3.28042	1.31642	2.58848	2.43888	2.11459	-1.16583	-2.24362	0.0340551	1	0.0657625	1	1.16583
ENSMUSG00000041231	ubiquitin-like domain containing CTD phosphatase 1 [Source:MGI Symbol;Acc:MGI:1933105]	Ublcp1				mmu-miR-1(miRanda), mmu-miR-1192(miRanda), mmu-miR-122(miRanda), mmu-miR-129-5p(miRanda), mmu-miR-132(miRanda), mmu-miR-135a(miRanda), mmu-miR-135b(miRanda), mmu-miR-140(miRanda), mmu-miR-146a(miRanda), mmu-miR-146b(miRanda), mmu-miR-155(miRanda), mmu-miR-185(miRanda), mmu-miR-186(miRanda), mmu-miR-190(miRanda), mmu-miR-200b(miRanda), mmu-miR-200c(miRanda), mmu-miR-202-3p(miRanda), mmu-miR-205(mi…		protein_coding			-	biological_process	molecular_function // phosphoprotein phosphatase activity	nucleus // nucleolus		6.0289	5.5561	5.50748	5.69749	4.1696	4.18957	5.31263	4.55726	-1.14023	-2.20416	0.024598	0.989644	0.0507051	1	1.14023
ENSMUSG00000047281	stratifin [Source:MGI Symbol;Acc:MGI:1891831]	Sfn				mmu-miR-127(miRanda), mmu-miR-145(miRanda), mmu-miR-181a(miRanda), mmu-miR-181b(miRanda), mmu-miR-181c(miRanda), mmu-miR-181d(miRanda), mmu-miR-342-3p(TargetScan|miRanda), mmu-miR-377(TargetScan|miRanda), mmu-miR-383(miRanda), mmu-miR-491(miRanda), mmu-miR-543(miRanda)	extracellular|nucleus	protein_coding			-	regulation of cyclin-dependent protein kinase activity // release of cytochrome c from mitochondria // apoptosis // negative regulation of cell proliferation // DNA damage response, signal transduction resulting in induction of apoptosis // keratinocyte differentiation // positive regulation of cell growth // negative regulation of caspase activity // skin development // keratinocyte proliferatio…	protein binding // protein kinase binding // protein domain specific binding // phosphoprotein binding	extracellular region // nucleus // cytoplasm	Calcium Regulation in the Cardiac Cell:WP553 // Alpha6-Beta4 Integrin Signaling Pathway:WP488 // miRNA regulation of DNA Damage Response:WP2087 // XPodNet - protein-protein interactions in the podocyte expanded by STRING:WP2309 // Myometrial Relaxation and Contraction Pathways:WP385	2.21554	1.74963	2.36118	2.10878	1.15028	0.88346	0.889839	0.974526	-1.13426	-2.19506	0.00149274	0.786729	0.00515079	1	1.13426
ENSMUSG00000058979	cat eye syndrome chromosome region, candidate 5 [Source:MGI Symbol;Acc:MGI:2136976]	Cecr5				mmu-miR-1192(miRanda), mmu-miR-139-5p(miRanda), mmu-miR-221(miRanda), mmu-miR-222(miRanda), mmu-miR-30a(miRanda), mmu-miR-30b(miRanda), mmu-miR-30c(miRanda), mmu-miR-30d(miRanda), mmu-miR-30e(miRanda), mmu-miR-31(miRanda), mmu-miR-326(TargetScan|miRanda), mmu-miR-330(TargetScan|miRanda), mmu-miR-330-5p(TargetScan), mmu-miR-338-3p(miRanda), mmu-miR-370(miRanda), mmu-miR-379(miRanda), mmu-miR-384-5…		protein_coding			-	biological_process	molecular_function // hydrolase activity	mitochondrion		4.05319	3.27899	2.99837	3.44351	2.16826	2.21771	2.54791	2.31129	-1.13222	-2.19196	0.0119066	0.915001	0.0283585	1	1.13222
ENSMUSG00000060730	predicted pseudogene 10086 [Source:MGI Symbol;Acc:MGI:3642342]	Gm10086				mmu-miR-137(RNAhybrid), mmu-miR-710(RNAhybrid|miRanda)		processed_pseudogene			-					1.47816	1.51847	1.68666	1.5611	1.28726	0	0	0.429087	-1.13201	-2.19164	0.0300564	1	0.0594537	1	1.13201
ENSMUSG00000025511	tetraspanin 4 [Source:MGI Symbol;Acc:MGI:1928097]	Tspan4				mmu-miR-1(miRanda|pictar), mmu-miR-1271(TargetScan), mmu-miR-130a(miRanda), mmu-miR-138(miRanda), mmu-miR-141(miRanda), mmu-miR-149(miRanda), mmu-miR-182(TargetScan), mmu-miR-1ab(TargetScan), mmu-miR-200a(miRanda), mmu-miR-206(TargetScan|miRanda|pictar), mmu-miR-29a(miRanda), mmu-miR-29abcd(TargetScan), mmu-miR-29b(miRanda|pictar), mmu-miR-29c(miRanda|pictar), mmu-miR-31(miRanda), mmu-miR-342-3p(…	transmembrane	protein_coding			-		protein binding	integral to membrane		2.48148	2.52798	1.92924	2.3129	1.04351	1.08403	1.45319	1.19358	-1.11932	-2.17245	0.00273812	0.844527	0.00853341	1	1.11932
ENSMUSG00000042246	transmembrane channel-like gene family 7 [Source:MGI Symbol;Acc:MGI:2443317]	Tmc7				mmu-let-7(TargetScan), mmu-let-7a(pictar), mmu-let-7b(pictar), mmu-let-7c(pictar), mmu-let-7e(pictar), mmu-let-7f(pictar), mmu-let-7g(pictar), mmu-let-7i(pictar), mmu-miR-103(miRanda), mmu-miR-107(miRanda), mmu-miR-1192(miRanda), mmu-miR-124(miRanda), mmu-miR-128(miRanda), mmu-miR-1297(TargetScan), mmu-miR-141(miRanda), mmu-miR-145(miRanda), mmu-miR-148a(miRanda), mmu-miR-148b(miRanda), mmu-miR-1…	transmembrane	protein_coding			-	ion transport // biological_process	molecular_function	cellular_component // integral to membrane		4.12479	3.09287	2.68018	3.29928	2.18145	1.89643	2.52511	2.201	-1.09828	-2.141	0.0424531	1	0.0781337	1	1.09828
ENSMUSG00000039735	formin binding protein 1-like [Source:MGI Symbol;Acc:MGI:1925642]	Fnbp1l				mmu-miR-101a(miRanda), mmu-miR-101b(miRanda), mmu-miR-103(TargetScan|miRanda), mmu-miR-103a(TargetScan), mmu-miR-106a(miRanda), mmu-miR-106ab(TargetScan), mmu-miR-106b(miRanda), mmu-miR-107(TargetScan|miRanda), mmu-miR-107ab(TargetScan), mmu-miR-10a(TargetScan|miRanda), mmu-miR-10a-5p(TargetScan), mmu-miR-10abc(TargetScan), mmu-miR-10b(miRanda), mmu-miR-124(TargetScan|miRanda), mmu-miR-124ab(Targ…		protein_coding			-		molecular_function			0.898355	2.31577	1.07348	1.4292	0.283892	0.6112	0.11403	0.336374	-1.09283	-2.13292	0.0440323	1	0.0804189	1	1.09283
ENSMUSG00000058297	sparc/osteonectin, cwcv and kazal-like domains proteoglycan 2 [Source:MGI Symbol;Acc:MGI:1891351]	Spock2				mmu-miR-1192(miRanda), mmu-miR-124(TargetScan), mmu-miR-124ab(TargetScan), mmu-miR-127(TargetScan|miRanda), mmu-miR-127-3p(TargetScan), mmu-miR-1297(TargetScan), mmu-miR-134(miRanda), mmu-miR-136(miRanda), mmu-miR-141(TargetScan), mmu-miR-150(miRanda), mmu-miR-181b(miRanda), mmu-miR-181d(miRanda), mmu-miR-185(miRanda), mmu-miR-18a(miRanda), mmu-miR-200a(TargetScan), mmu-miR-216a(miRanda), mmu-miR…	extracellular	protein_coding			-	signal transduction // positive regulation of cell-substrate adhesion // peptide cross-linking via chondroitin 4-sulfate glycosaminoglycan // extracellular matrix organization	calcium ion binding // glycosaminoglycan binding // extracellular matrix binding	proteinaceous extracellular matrix		1.07209	2.5778	1.3684	1.67276	0.457673	0.589351	0.69369	0.580238	-1.09252	-2.13247	0.0429239	1	0.0788031	1	1.09252
ENSMUSG00000062585	cannabinoid receptor 2 (macrophage) [Source:MGI Symbol;Acc:MGI:104650]	Cnr2				mmu-miR-101a(miRanda), mmu-miR-101b(miRanda), mmu-miR-1192(miRanda), mmu-miR-133a(miRanda), mmu-miR-133b(miRanda), mmu-miR-135a(miRanda), mmu-miR-135b(miRanda), mmu-miR-138(miRanda), mmu-miR-139-5p(miRanda), mmu-miR-143(miRanda), mmu-miR-148b(miRanda), mmu-miR-149(miRanda), mmu-miR-150(miRanda), mmu-miR-15a(miRanda), mmu-miR-15b(miRanda), mmu-miR-16(miRanda), mmu-miR-183(miRanda), mmu-miR-185(miR…	transmembrane	GPCR(Gi)|protein_coding			-	response to amphetamine // inflammatory response // G-protein coupled receptor protein signaling pathway // behavior // sensory perception of pain // negative regulation of synaptic transmission, GABAergic // response to lipopolysaccharide // negative regulation of mast cell activation // negative regulation of action potential // negative regulation of inflammatory response // negative regulatio…	G-protein coupled receptor activity // cannabinoid receptor activity	integral to membrane // dendrite // extrinsic to internal side of plasma membrane // neuron projection // neuronal cell body // perikaryon	Non-odorant GPCRs:WP1396 // GPCRs, Class A Rhodopsin-like:WP189 // Small Ligand GPCRs:WP353	2.34787	2.52059	3.0679	2.64545	1.19563	1.36028	2.12662	1.56084	-1.08461	-2.1208	0.0179955	0.958886	0.0393447	1	1.08461
ENSMUSG00000078870	predicted gene 14410 [Source:MGI Symbol;Acc:MGI:3709158]	Gm14410						protein_coding			-	regulation of transcription, DNA-dependent	nucleic acid binding // zinc ion binding	intracellular		4.60572	3.59741	3.46428	3.88914	2.9826	2.47259	2.96014	2.80511	-1.08403	-2.11995	0.0257287	0.989644	0.0523782	1	1.08403
ENSMUSG00000058607	ribosomal protein L31, pseudogene 20 [Source:MGI Symbol;Acc:MGI:3644512]	Rpl31-ps20						processed_pseudogene			-					2.74059	3.51843	2.81766	3.02556	2.61302	1.26784	1.94548	1.94211	-1.08345	-2.1191	0.0425735	1	0.0782603	1	1.08345
ENSMUSG00000029468	purinergic receptor P2X, ligand-gated ion channel, 7 [Source:MGI Symbol;Acc:MGI:1339957]	P2rx7				mmu-miR-106a(miRanda), mmu-miR-1192(miRanda), mmu-miR-122(miRanda), mmu-miR-124(miRanda), mmu-miR-125a-5p(miRanda), mmu-miR-125b-5p(miRanda), mmu-miR-129-5p(miRanda), mmu-miR-135a(miRanda), mmu-miR-135b(miRanda), mmu-miR-136(miRanda), mmu-miR-140(miRanda), mmu-miR-145(miRanda), mmu-miR-150(miRanda), mmu-miR-155(miRanda), mmu-miR-15b(miRanda), mmu-miR-185(miRanda), mmu-miR-186(TargetScan|miRanda),…	extracellular	receptor|protein_coding			-	activation of MAPK activity // cell morphogenesis // phagolysosome assembly // positive regulation of T cell mediated cytotoxicity // positive regulation of protein phosphorylation // regulation of sodium ion transport // protein phosphorylation // membrane protein ectodomain proteolysis // phospholipid transfer to membrane // cation transport // calcium ion transport // cell volume homeostasis /…	magnesium ion binding // lipopolysaccharide binding // purinergic nucleotide receptor activity // receptor activity // extracellular ATP-gated cation channel activity // receptor binding // copper ion binding // protein binding // ATP binding // zinc ion binding // channel activity	integral to nuclear inner membrane // cytoplasm // plasma membrane // integral to plasma membrane // cell-cell junction // external side of plasma membrane // membrane // neuromuscular junction // bleb // neuron projection // neuronal cell body // terminal button // protein complex // membrane raft // synapse		3.08672	2.60281	1.98041	2.55665	1.20125	1.46551	1.7551	1.47395	-1.08269	-2.11799	0.0177873	0.95316	0.0389729	1	1.08269
ENSMUSG00000035458	troponin I, cardiac 3 [Source:MGI Symbol;Acc:MGI:98783]	Tnni3				mmu-miR-128(miRanda), mmu-miR-140*(RNAhybrid), mmu-miR-152(RNAhybrid|miRanda), mmu-miR-17-3p(RNAhybrid|miRanda), mmu-miR-202(RNAhybrid|miRanda), mmu-miR-205(RNAhybrid|miRanda), mmu-miR-216b(RNAhybrid), mmu-miR-298(RNAhybrid), mmu-miR-330(RNAhybrid|miRanda), mmu-miR-34a(RNAhybrid|miRanda), mmu-miR-370(RNAhybrid|miRanda), mmu-miR-423(RNAhybrid|miRanda), mmu-miR-450b(RNAhybrid|miRanda), mmu-miR-452(…		protein_coding			-	vasculogenesis // regulation of systemic arterial blood pressure by ischemic conditions // cellular calcium ion homeostasis // regulation of muscle contraction // regulation of smooth muscle contraction // striated muscle contraction // heart development // negative regulation of ATPase activity // ventricular cardiac muscle tissue morphogenesis // heart contraction // cardiac muscle contraction	actin binding // protein binding // calcium channel inhibitor activity // protein kinase binding // protein domain specific binding // troponin C binding // troponin T binding // metal ion binding // calcium-dependent protein binding	cytoplasm // troponin complex // sarcomere // contractile fiber	Striated Muscle Contraction:WP216	1.45202	2.09041	1.27015	1.60419	0.113262	1.01166	0.457505	0.527477	-1.07672	-2.10923	0.0187545	0.9669	0.0406441	1	1.07672
ENSMUSG00000090194	predicted gene 16161 [Source:MGI Symbol;Acc:MGI:3801899]	Gm16161						antisense			-					1.63462	1.28706	1.82871	1.58346	0.940649	0.583171	0	0.50794	-1.07552	-2.10749	0.0114704	0.915001	0.0273574	1	1.07552
ENSMUSG00000033400	amylo-1,6-glucosidase, 4-alpha-glucanotransferase [Source:MGI Symbol;Acc:MGI:1924809]	Agl				mmu-let-7a(miRanda), mmu-let-7b(miRanda), mmu-let-7c(miRanda), mmu-let-7d(miRanda), mmu-let-7e(miRanda), mmu-let-7f(miRanda), mmu-let-7g(miRanda), mmu-let-7i(miRanda), mmu-miR-106a(miRanda), mmu-miR-106b(miRanda), mmu-miR-1192(miRanda), mmu-miR-124(TargetScan|miRanda), mmu-miR-124ab(TargetScan), mmu-miR-129-5p(miRanda), mmu-miR-132(miRanda), mmu-miR-135a(miRanda), mmu-miR-136(miRanda), mmu-miR-13…		protein_coding			-	glycogen metabolic process // glycogen biosynthetic process // glycogen catabolic process // response to nutrient // response to hormone stimulus // response to glucocorticoid stimulus	glycogen debranching enzyme activity // 4-alpha-glucanotransferase activity // amylo-alpha-1,6-glucosidase activity // protein binding // carbohydrate binding // polysaccharide binding // polyubiquitin binding	nucleus // cytoplasm // inclusion body // sarcoplasmic reticulum	Glycogen Metabolism:WP317	3.22544	2.58771	2.60755	2.8069	2.02547	1.40847	1.76362	1.73252	-1.07438	-2.10582	0.00662043	0.88769	0.0175048	1	1.07438
ENSMUSG00000085315	RIKEN cDNA A430018G15 gene [Source:MGI Symbol;Acc:MGI:3040796]	A430018G15Rik						processed_transcript			-					1.18229	1.53509	1.39791	1.37176	0.405818	0.157183	0.414786	0.325929	-1.04583	-2.06456	0.000365378	0.619332	0.00141043	0.757113	1.04583
ENSMUSG00000025791	phosphoglucomutase 2 [Source:MGI Symbol;Acc:MGI:97565]	Pgm2				mmu-miR-103(RNAhybrid|miRanda), mmu-miR-106a(RNAhybrid|miRanda), mmu-miR-106b(RNAhybrid|miRanda), mmu-miR-107(RNAhybrid|miRanda), mmu-miR-10a(RNAhybrid|miRanda), mmu-miR-122a(RNAhybrid|miRanda), mmu-miR-124(TargetScan|miRanda), mmu-miR-124a(RNAhybrid|TargetScan|miRanda), mmu-miR-124ab(TargetScan), mmu-miR-125a-3p(miRanda), mmu-miR-128(miRanda), mmu-miR-128a(RNAhybrid|TargetScan|miRanda), mmu-miR-…		protein_coding			-	glycogen biosynthetic process // glucose metabolic process // galactose catabolic process	magnesium ion binding // phosphoglucomutase activity	cytosol // actin cytoskeleton	Glycogen Metabolism:WP317 // Glucuronidation:WP1241 // Purine metabolism:KEGG-mmu00230:WP2185	3.69134	2.94444	3.31821	3.318	2.26222	2.54335	2.01917	2.27491	-1.04309	-2.06063	0.00628872	0.88769	0.0166954	1	1.04309
ENSMUSG00000000686	abhydrolase domain containing 15 [Source:MGI Symbol;Acc:MGI:1914727]	Abhd15				mmu-miR-1192(miRanda), mmu-miR-125a-3p(miRanda), mmu-miR-125a-5p(miRanda), mmu-miR-125b-5p(miRanda), mmu-miR-135a(miRanda), mmu-miR-135b(miRanda), mmu-miR-136(miRanda), mmu-miR-137(miRanda), mmu-miR-143(miRanda), mmu-miR-145(miRanda), mmu-miR-149(TargetScan), mmu-miR-150(miRanda), mmu-miR-18a(miRanda), mmu-miR-192(miRanda), mmu-miR-204(miRanda), mmu-miR-211(miRanda), mmu-miR-215(miRanda), mmu-miR…	extracellular	protein_coding			-	biological_process	molecular_function // carboxylesterase activity	cellular_component // extracellular region		3.34862	2.66757	3.34639	3.12086	1.47214	2.55462	2.21216	2.07964	-1.04122	-2.05797	0.0283745	1	0.0564831	1	1.04122
ENSMUSG00000086914	predicted gene 16124 [Source:MGI Symbol;Acc:MGI:3802001]	Gm16124						antisense			-					4.36825	3.57589	3.54321	3.82912	2.95	2.66833	2.75899	2.79244	-1.03668	-2.0515	0.0084941	0.896623	0.0213282	1	1.03668
ENSMUSG00000026603	SET and MYND domain containing 2 [Source:MGI Symbol;Acc:MGI:1915889]	Smyd2				mmu-let-7a(RNAhybrid|miRanda), mmu-let-7b(RNAhybrid|miRanda), mmu-let-7c(RNAhybrid|miRanda), mmu-let-7d(RNAhybrid|miRanda), mmu-let-7e(RNAhybrid|miRanda), mmu-let-7f(RNAhybrid|miRanda), mmu-let-7g(RNAhybrid|miRanda), mmu-let-7i(RNAhybrid), mmu-miR-100(miRanda), mmu-miR-124a(RNAhybrid|miRanda), mmu-miR-125a(RNAhybrid|miRanda), mmu-miR-125b(RNAhybrid|miRanda), mmu-miR-127(RNAhybrid|miRanda), mmu-mi…	nucleus	transcription regulator|protein_coding			-	negative regulation of transcription from RNA polymerase II promoter // transcription, DNA-dependent // negative regulation of cell proliferation // histone H3-K36 methylation // histone methylation // peptidyl-lysine monomethylation // peptidyl-lysine dimethylation // regulation of DNA damage response, signal transduction by p53 class mediator	RNA polymerase II core binding // p53 binding // protein binding // zinc ion binding // protein-lysine N-methyltransferase activity // histone methyltransferase activity (H3-K36 specific)	nucleus // cytoplasm // cytosol		6.87091	5.55702	6.32716	6.25169	5.33448	5.42463	4.89254	5.21722	-1.03448	-2.04837	0.0353667	1	0.067334	1	1.03448
ENSMUSG00000078816	protein kinase C, gamma [Source:MGI Symbol;Acc:MGI:97597]	Prkcg				mmu-miR-324-5p(TargetScan|pictar), mmu-miR-338(TargetScan|pictar), mmu-miR-338-3p(TargetScan)	nucleus	kinase|protein_coding			-	response to stress // synaptic transmission // learning or memory // chemosensory behavior // phosphorylation // negative regulation of protein ubiquitination // positive regulation of mismatch repair // intracellular signal transduction // negative regulation of protein catabolic process // response to morphine // negative regulation of neuron apoptosis // protein autophosphorylation // response…	protein kinase activity // protein kinase C activity // calcium-dependent protein kinase C activity // protein binding // ATP binding // zinc ion binding	nucleus // cytoplasm // cytosol // plasma membrane // cell junction // dendrite // neuron projection // perinuclear region of cytoplasm // synaptic membrane	Calcium Regulation in the Cardiac Cell:WP553 // MAPK signaling pathway:WP493 // Wnt Signaling Pathway:WP403 // PluriNetWork:WP1763 // Wnt Signaling Pathway and Pluripotency:WP723 // G Protein Signaling Pathways:WP232 // Myometrial Relaxation and Contraction Pathways:WP385	1.51497	1.30807	2.01988	1.61431	0.153778	0.409422	1.17807	0.580423	-1.03389	-2.04753	0.024624	0.989644	0.0503922	1	1.03389
ENSMUSG00000030772	dickkopf homolog 3 (Xenopus laevis) [Source:MGI Symbol;Acc:MGI:1354952]	Dkk3				mmu-let-7(TargetScan), mmu-let-7a(miRanda), mmu-let-7b(miRanda), mmu-let-7c(miRanda), mmu-let-7d(miRanda), mmu-let-7e(miRanda), mmu-let-7f(miRanda), mmu-let-7g(miRanda), mmu-let-7i(miRanda), mmu-miR-101a(miRanda), mmu-miR-101b(miRanda), mmu-miR-129-5p(miRanda), mmu-miR-134(miRanda), mmu-miR-140(miRanda), mmu-miR-1407(TargetScan), mmu-miR-144(miRanda), mmu-miR-146a(miRanda), mmu-miR-146b(miRanda),…	extracellular	protein_coding			-	Wnt receptor signaling pathway // adrenal gland development // negative regulation of aldosterone biosynthetic process // negative regulation of transcription, DNA-dependent // negative regulation of canonical Wnt receptor signaling pathway // negative regulation of cortisol biosynthetic process		extracellular region // extracellular space		1.72913	1.71333	0.864677	1.43571	0.236185	0.165144	0.821304	0.407545	-1.02817	-2.03943	0.0205968	0.981907	0.0436396	1	1.02817
ENSMUSG00000087298	predicted pseudogene 9392 [Source:MGI Symbol;Acc:MGI:3643262]	Gm9392						processed_pseudogene			-					2.40373	1.99392	1.74512	2.04759	0.831532	1.58231	0.676639	1.03016	-1.01743	-2.02431	0.0184939	0.964178	0.0399757	1	1.01743
ENSMUSG00000034156	benzodiazepine receptor associated protein 1 [Source:MGI Symbol;Acc:MGI:2450877]	Bzrap1				mmu-miR-1(miRanda), mmu-miR-124(TargetScan), mmu-miR-124a(pictar), mmu-miR-124ab(TargetScan), mmu-miR-1271(TargetScan), mmu-miR-130a(pictar), mmu-miR-130ac(TargetScan), mmu-miR-130b(pictar), mmu-miR-133a(miRanda), mmu-miR-133b(miRanda), mmu-miR-148a(miRanda|pictar), mmu-miR-148ab-3p(TargetScan), mmu-miR-148b(miRanda|pictar), mmu-miR-150(TargetScan|pictar), mmu-miR-152(TargetScan|miRanda|pictar), …		protein_coding			-	biological_process	protein binding // benzodiazepine receptor binding	cytoplasm // mitochondrion		1.68226	2.068	2.48852	2.0796	1.12804	0.887876	1.17164	1.06252	-1.01708	-2.02381	0.00557176	0.88769	0.0150361	1	1.01708
ENSMUSG00000030207	RIKEN cDNA 8430419L09 gene [Source:MGI Symbol;Acc:MGI:1921775]	8430419L09Rik				mmu-miR-101a(miRanda), mmu-miR-101b(miRanda), mmu-miR-124(miRanda), mmu-miR-125a-5p(TargetScan), mmu-miR-125b-5p(TargetScan), mmu-miR-133a(miRanda), mmu-miR-133b(miRanda), mmu-miR-139-5p(miRanda), mmu-miR-141(miRanda), mmu-miR-144(TargetScan|miRanda), mmu-miR-146a(miRanda), mmu-miR-146b(miRanda), mmu-miR-184(miRanda), mmu-miR-185(miRanda), mmu-miR-186(TargetScan|miRanda), mmu-miR-191(miRanda), mm…	transmembrane	protein_coding			-	biological_process	molecular_function	cellular_component // integral to membrane		2.69	2.95555	1.96834	2.53796	1.05072	1.93311	1.58924	1.52436	-1.0136	-2.01895	0.0310292	1	0.0605621	1	1.0136
ENSMUSG00000046329	solute carrier family 25 (mitochondrial carrier; phosphate carrier), member 23 [Source:MGI Symbol;Acc:MGI:1914222]	Slc25a23				mmu-let-7a(miRanda), mmu-let-7b(miRanda), mmu-let-7c(miRanda), mmu-let-7d(miRanda), mmu-let-7e(miRanda), mmu-let-7f(miRanda), mmu-let-7g(miRanda), mmu-let-7i(miRanda), mmu-miR-1(miRanda), mmu-miR-103(miRanda), mmu-miR-107(miRanda), mmu-miR-133a(miRanda), mmu-miR-133b(miRanda), mmu-miR-140(miRanda), mmu-miR-145(miRanda), mmu-miR-146a(miRanda), mmu-miR-146b(miRanda), mmu-miR-149(miRanda), mmu-miR-1…	transmembrane	protein_coding			-	biological_process // transmembrane transport	calcium ion binding	mitochondrion // mitochondrial inner membrane // integral to membrane		2.53297	2.04053	3.06249	2.54533	1.35138	1.3637	1.88272	1.5326	-1.01273	-2.01772	0.0196195	0.978663	0.0419058	1	1.01273
ENSMUSG00000085087	predicted gene 13528 [Source:MGI Symbol;Acc:MGI:3651630]	Gm13528						antisense			-					0.8681	1.97502	0.944243	1.26245	0.769055	0	0	0.256352	-1.0061	-2.00848	0.0466811	1	0.0839182	1	1.0061
ENSMUSG00000023348	thyroid hormone receptor interactor 6 [Source:MGI Symbol;Acc:MGI:1343458]	Trip6				mmu-miR-433(miRanda)	nucleus	transcription regulator|protein_coding			-	transcription, DNA-dependent // regulation of transcription, DNA-dependent // cell adhesion // release of cytoplasmic sequestered NF-kappaB // positive regulation of cell migration	interleukin-1 receptor binding // protein binding // zinc ion binding // kinase binding	nucleus // cytoplasm // cytoskeleton // focal adhesion // interleukin-1 receptor complex		2.6968	2.08918	1.72435	2.17011	1.11457	1.30429	1.08191	1.16692	-1.00319	-2.00443	0.0110995	0.915001	0.026393	1	1.00319
ENSMUSG00000022636	activated leukocyte cell adhesion molecule [Source:MGI Symbol;Acc:MGI:1313266]	Alcam				mmu-miR-1(miRanda), mmu-miR-103(miRanda), mmu-miR-107(miRanda), mmu-miR-1192(TargetScan), mmu-miR-124(miRanda), mmu-miR-128(miRanda), mmu-miR-130a(miRanda), mmu-miR-130b(miRanda), mmu-miR-135a(miRanda), mmu-miR-135b(miRanda), mmu-miR-139-5p(miRanda), mmu-miR-142-3p(miRanda), mmu-miR-144(miRanda), mmu-miR-181a(miRanda), mmu-miR-181b(miRanda), mmu-miR-181c(miRanda), mmu-miR-181d(miRanda), mmu-miR-1…	transmembrane	protein_coding			-	cell adhesion // axon guidance // motor axon guidance	protein binding	external side of plasma membrane // integral to membrane // axon // neuronal cell body		2.32459	2.00008	1.70053	2.0084	0.897039	1.03363	1.09171	1.00746	-1.00094	-2.00131	0.00192965	0.801976	0.00612817	1	1.00094
ENSMUSG00000000409	lymphocyte protein tyrosine kinase [Source:MGI Symbol;Acc:MGI:96756]	Lck				mmu-let-7a(RNAhybrid), mmu-miR-124a(RNAhybrid|miRanda), mmu-miR-125a(RNAhybrid|miRanda), mmu-miR-125b(RNAhybrid|miRanda), mmu-miR-135a(miRanda), mmu-miR-135b(miRanda), mmu-miR-138(RNAhybrid|miRanda), mmu-miR-140(miRanda), mmu-miR-140*(RNAhybrid|miRanda), mmu-miR-143(RNAhybrid|miRanda), mmu-miR-144(miRanda), mmu-miR-151(RNAhybrid|miRanda), mmu-miR-153(RNAhybrid), mmu-miR-15a(RNAhybrid|miRanda), mm…		kinase|protein_coding			-	protein phosphorylation // cellular zinc ion homeostasis // apoptosis // induction of apoptosis // activation of caspase activity // cell surface receptor linked signaling pathway // aging // response to mechanical stimulus // response to metal ion // response to zinc ion // positive regulation of gene expression // peptidyl-tyrosine phosphorylation // T cell differentiation // response to drug /…	glycoprotein binding // antigen binding // protein tyrosine kinase activity // non-membrane spanning protein tyrosine kinase activity // protein serine/threonine phosphatase activity // protein binding // ATP binding // protein C-terminus binding // protein kinase binding // protein complex binding // SH2 domain binding // CD4 receptor binding // CD8 receptor binding // phosphatidylinositol 3-kin…	pericentriolar material // immunological synapse // cytosol // plasma membrane // endocytic vesicle // membrane raft	Id Signaling Pathway:WP512 // IL-2 Signaling Pathway:WP450 // IL-3 Signaling Pathway:WP373 // Inflammatory Response Pathway:WP458 // XPodNet - protein-protein interactions in the podocyte expanded by STRING:WP2309 // Delta-Notch Signaling Pathway:WP265	2.8177	3.55391	3.53153	3.30104	1.69566	2.64256	2.56657	2.3016	-0.999446	-1.99923	0.0317917	1	0.0616909	1	0.999446
ENSMUSG00000092183	RIKEN cDNA 4930515G01 gene [Source:MGI Symbol;Acc:MGI:1914892]	4930515G01Rik				mmu-miR-136(miRanda), mmu-miR-150(miRanda), mmu-miR-186(miRanda), mmu-miR-200b(miRanda), mmu-miR-200c(miRanda), mmu-miR-30a(miRanda), mmu-miR-30b(miRanda), mmu-miR-30c(miRanda), mmu-miR-30d(miRanda), mmu-miR-30e(miRanda), mmu-miR-34b-5p(miRanda), mmu-miR-34c(miRanda), mmu-miR-374(miRanda), mmu-miR-375(miRanda), mmu-miR-384-5p(miRanda), mmu-miR-429(miRanda), mmu-miR-431(miRanda), mmu-miR-448(miRan…		antisense			-					2.47711	2.07984	1.56847	2.04181	1.16468	0.789493	1.18612	1.04676	-0.995045	-1.99314	0.0116	0.915001	0.0273262	1	0.995045
ENSMUSG00000090041	predicted gene 16027 [Source:MGI Symbol;Acc:MGI:3801732]	Gm16027						processed_pseudogene			-					0.372675	1.85066	1.19051	1.13795	0.318648	0.117675	0	0.145441	-0.992505	-1.98964	0.0480702	1	0.0858475	1	0.992505
ENSMUSG00000082747	predicted gene 14265 [Source:MGI Symbol;Acc:MGI:3649314]	Gm14265						processed_pseudogene			-					0.910357	1.12008	1.52638	1.18561	0.584096	0	0	0.194699	-0.990907	-1.98743	0.00807644	0.88769	0.0203109	1	0.990907
ENSMUSG00000082888	predicted gene 12934 [Source:MGI Symbol;Acc:MGI:3651150]	Gm12934						processed_pseudogene			-					1.04069	2.03176	0.985333	1.35259	0.381507	0.71592	0	0.365809	-0.986783	-1.98176	0.0360855	1	0.0682241	1	0.986783
ENSMUSG00000067818	myosin, light polypeptide 9, regulatory [Source:MGI Symbol;Acc:MGI:2138915]	Myl9				mmu-let-7b(miRanda), mmu-let-7c(miRanda), mmu-let-7i(miRanda), mmu-miR-138(miRanda), mmu-miR-150(miRanda), mmu-miR-491(miRanda), mmu-miR-491-5p(TargetScan), mmu-miR-98(miRanda)		protein_coding			-		calcium ion binding	stress fiber // myosin II complex // Z disc	Striated Muscle Contraction:WP216	2.1206	1.61607	1.05843	1.59837	0.262865	0.387329	1.19738	0.615858	-0.982507	-1.9759	0.0450555	1	0.0814717	1	0.982507
ENSMUSG00000038569	RAD9 homolog B [Source:MGI Symbol;Acc:MGI:2385231]	Rad9b				mmu-miR-106a(miRanda), mmu-miR-106b(miRanda), mmu-miR-125a-5p(miRanda), mmu-miR-135a(miRanda), mmu-miR-135b(miRanda), mmu-miR-136(miRanda), mmu-miR-140(miRanda), mmu-miR-148b(miRanda), mmu-miR-149(miRanda), mmu-miR-150(miRanda), mmu-miR-155(miRanda), mmu-miR-15a(miRanda), mmu-miR-15b(miRanda), mmu-miR-16(miRanda), mmu-miR-17(miRanda), mmu-miR-182(miRanda), mmu-miR-18a(miRanda), mmu-miR-18b(miRand…		protein_coding			-	DNA damage checkpoint // DNA repair	protein binding	checkpoint clamp complex		2.79638	2.2027	2.62144	2.54017	1.42224	1.3992	1.85708	1.55951	-0.980668	-1.97338	0.00478567	0.88769	0.013142	1	0.980668
ENSMUSG00000068417	purine-nucleoside phosphorylase 2 [Source:MGI Symbol;Acc:MGI:3712328]	Pnp2				mmu-miR-103(miRanda), mmu-miR-107(miRanda), mmu-miR-125a-3p(miRanda), mmu-miR-130a(miRanda), mmu-miR-130b(miRanda), mmu-miR-152(miRanda), mmu-miR-15a(miRanda), mmu-miR-15b(miRanda), mmu-miR-16(miRanda), mmu-miR-195(miRanda), mmu-miR-19a(miRanda), mmu-miR-19b(miRanda), mmu-miR-218(miRanda), mmu-miR-320(miRanda), mmu-miR-322(miRanda), mmu-miR-340-5p(miRanda), mmu-miR-34a(miRanda), mmu-miR-34b-5p(mi…		protein_coding			-	biological_process // nucleoside metabolic process	molecular_function // purine-nucleoside phosphorylase activity	cellular_component	Purine metabolism:KEGG-mmu00230:WP2185	5.97776	5.74946	6.36594	6.03106	5.08249	4.7374	5.33836	5.05275	-0.978308	-1.97015	0.0067311	0.88769	0.0174368	1	0.978308
ENSMUSG00000024055	cytochrome P450, family 4, subfamily f, polypeptide 13 [Source:MGI Symbol;Acc:MGI:2158641]	Cyp4f13				mmu-let-7a(miRanda), mmu-let-7b(miRanda), mmu-let-7c(miRanda), mmu-let-7d(miRanda), mmu-let-7e(miRanda), mmu-let-7f(miRanda), mmu-let-7g(miRanda), mmu-let-7i(miRanda), mmu-miR-134(miRanda), mmu-miR-361(miRanda), mmu-miR-876-3p(miRanda), mmu-miR-98(miRanda)		protein_coding			-	leukotriene metabolic process	monooxygenase activity // iron ion binding // electron carrier activity // oxidoreductase activity, acting on paired donors, with incorporation or reduction of molecular oxygen // heme binding	cellular_component		3.72368	2.68477	2.97806	3.12884	2.14439	2.02498	2.29346	2.15428	-0.974562	-1.96504	0.017346	0.950009	0.0377842	1	0.974562
ENSMUSG00000020317	testicular haploid expressed gene [Source:MGI Symbol;Acc:MGI:1338756]	Theg				mmu-miR-185(miRanda), mmu-miR-882(miRanda)	nucleus	protein_coding			-	multicellular organismal development // spermatogenesis // cell differentiation	protein binding	nucleus // cytoplasm		1.24328	0.994382	1.45432	1.23066	0.175846	0.601217	0	0.259021	-0.971638	-1.96107	0.00430642	0.88769	0.0120025	1	0.971638
ENSMUSG00000010609	presenilin 2 [Source:MGI Symbol;Acc:MGI:109284]	Psen2				mmu-let-7b(RNAhybrid|miRanda), mmu-let-7d(RNAhybrid|miRanda), mmu-let-7d*(RNAhybrid|miRanda), mmu-let-7i(RNAhybrid|miRanda), mmu-miR-100(RNAhybrid|miRanda), mmu-miR-101a(RNAhybrid|miRanda), mmu-miR-101b(RNAhybrid|miRanda), mmu-miR-103(RNAhybrid|miRanda), mmu-miR-107(RNAhybrid|miRanda), mmu-miR-122(miRanda), mmu-miR-126-3p(RNAhybrid|miRanda), mmu-miR-127(RNAhybrid|miRanda), mmu-miR-128a(RNAhybrid|…	nucleus	protein_coding			-	negative regulation of transcription from RNA polymerase II promoter // response to hypoxia // cell fate specification // somitogenesis // positive regulation of receptor recycling // negative regulation of protein phosphorylation // hair follicle development // hemopoietic progenitor cell differentiation // T cell activation involved in immune response // myeloid leukocyte differentiation // mem…	endopeptidase activity // aspartic-type endopeptidase activity // protein binding	Golgi membrane // kinetochore // nucleus // nuclear inner membrane // mitochondrial inner membrane // lysosomal membrane // endoplasmic reticulum // endoplasmic reticulum membrane // Golgi apparatus // centrosome // cytosol // plasma membrane // integral to plasma membrane // cell cortex // cell surface // membrane // apical plasma membrane // Z disc // axon // growth cone // neuromuscular juncti…	Notch Signaling Pathway:WP29 // PodNet: protein-protein interactions in the podocyte:WP2310 // XPodNet - protein-protein interactions in the podocyte expanded by STRING:WP2309 // Delta-Notch Signaling Pathway:WP265 // Alzheimers Disease:WP2075	4.61722	3.90776	4.00629	4.17709	3.04707	3.25777	3.31164	3.2055	-0.971595	-1.96101	0.00547755	0.88769	0.0146748	1	0.971595
ENSMUSG00000078695	CDGSH iron sulfur domain 3 [Source:MGI Symbol;Acc:MGI:101788]	Cisd3				mmu-miR-101a(miRanda), mmu-miR-101b(miRanda), mmu-miR-134(TargetScan), mmu-miR-22(miRanda), mmu-miR-24(miRanda), mmu-miR-27a(miRanda), mmu-miR-27b(miRanda), mmu-miR-3118(TargetScan), mmu-miR-340-5p(TargetScan), mmu-miR-376c(TargetScan), mmu-miR-653(TargetScan), mmu-miR-741-5p(TargetScan), mmu-miR-9(TargetScan), mmu-miR-9ab(TargetScan)		protein_coding			-	biological_process	metal ion binding // 2 iron, 2 sulfur cluster binding	mitochondrion		3.95115	3.771	4.71979	4.14731	2.86694	2.91347	3.75042	3.17694	-0.970374	-1.95935	0.0416591	1	0.0764629	1	0.970374
ENSMUSG00000078896	predicted gene 8923 [Source:MGI Symbol;Acc:MGI:3779822]	Gm8923						protein_coding			-	regulation of transcription, DNA-dependent	nucleic acid binding // zinc ion binding	intracellular		2.83172	3.23415	3.32572	3.13053	2.33473	1.76733	2.38902	2.16369	-0.966835	-1.95455	0.00704107	0.88769	0.0180543	1	0.966835
ENSMUSG00000064109	hematopoietic cell signal transducer [Source:MGI Symbol;Acc:MGI:1344360]	Hcst				mmu-miR-125a-3p(miRanda), mmu-miR-18a(miRanda), mmu-miR-18b(miRanda), mmu-miR-294(miRanda)	transmembrane	protein_coding			-	positive regulation of phosphatidylinositol 3-kinase cascade	protein binding // phosphatidylinositol 3-kinase binding	cell surface // integral to membrane		4.66919	4.80065	4.59198	4.68727	4.00731	3.46642	3.69448	3.72274	-0.964535	-1.95143	0.00140818	0.784982	0.00458011	1	0.964535
ENSMUSG00000020108	DNA-damage-inducible transcript 4 [Source:MGI Symbol;Acc:MGI:1921997]	Ddit4				mmu-let-7b(RNAhybrid|miRanda), mmu-let-7i(RNAhybrid|miRanda), mmu-miR-101(TargetScan|pictar), mmu-miR-101a(RNAhybrid|TargetScan|miRanda), mmu-miR-101ab(TargetScan), mmu-miR-101b(TargetScan|miRanda), mmu-miR-106b(RNAhybrid|miRanda), mmu-miR-1192(TargetScan|miRanda), mmu-miR-125b(RNAhybrid|miRanda), mmu-miR-126-3p(RNAhybrid), mmu-miR-128a(RNAhybrid|miRanda), mmu-miR-129-3p(RNAhybrid|miRanda), mmu-m…		protein_coding			-	response to hypoxia // neuron migration // brain development // cell proliferation // negative regulation of intracellular protein kinase cascade // negative regulation of peptidyl-threonine phosphorylation // neuron differentiation // negative regulation of TOR signaling cascade // negative regulation of peptidyl-serine phosphorylation // DNA damage response, signal transduction by p53 class med…	14-3-3 protein binding	intracellular // cytoplasm // mitochondrion // cytosol	Focal Adhesion-PI3K-Akt-mTOR-signaling pathway:WP2841	4.32214	3.3343	4.07704	3.91116	2.99944	2.58891	3.25858	2.94898	-0.962179	-1.94825	0.026803	0.989644	0.0536254	1	0.962179
ENSMUSG00000003484	cytochrome P450, family 4, subfamily f, polypeptide 18 [Source:MGI Symbol;Acc:MGI:1919304]	Cyp4f18				mmu-miR-124(miRanda), mmu-miR-590-3p(miRanda)	transmembrane	protein_coding			-		iron ion binding // electron carrier activity // heme binding // leukotriene-B4 20-monooxygenase activity	endoplasmic reticulum membrane // integral to membrane	Metapathway biotransformation:WP1251 // Cytochrome P450:WP1274 // mRNA processing:WP310 // Oxidation by Cytochrome P450:WP1274	7.92755	7.0187	7.10655	7.35093	6.14382	6.11932	6.9187	6.39395	-0.956985	-1.94125	0.0376857	1	0.0704958	1	0.956985
ENSMUSG00000055067	SET and MYND domain containing 3 [Source:MGI Symbol;Acc:MGI:1916976]	Smyd3				mmu-miR-101a(miRanda), mmu-miR-101b(miRanda), mmu-miR-128(miRanda), mmu-miR-129-5p(miRanda), mmu-miR-132(miRanda), mmu-miR-135a(miRanda), mmu-miR-135b(miRanda), mmu-miR-143(miRanda), mmu-miR-146a(miRanda), mmu-miR-146b(miRanda), mmu-miR-182(miRanda), mmu-miR-185(miRanda), mmu-miR-186(miRanda), mmu-miR-193(miRanda), mmu-miR-193b(miRanda), mmu-miR-200a(miRanda), mmu-miR-212(miRanda), mmu-miR-214(mi…	nucleus	protein_coding			-		zinc ion binding // histone-lysine N-methyltransferase activity	cellular_component // nucleus // cytoplasm		2.73477	2.88922	3.35039	2.99146	2.12654	2.33113	1.67118	2.04295	-0.948514	-1.92988	0.0101164	0.910697	0.0242507	1	0.948514
ENSMUSG00000052794	RIKEN cDNA 1700030K09 gene [Source:MGI Symbol;Acc:MGI:1919504]	1700030K09Rik				mmu-let-7a(miRanda), mmu-let-7c(miRanda), mmu-let-7e(miRanda), mmu-let-7f(miRanda), mmu-let-7g(miRanda), mmu-miR-122(miRanda), mmu-miR-129-5p(miRanda), mmu-miR-134(miRanda), mmu-miR-141(miRanda), mmu-miR-149(miRanda), mmu-miR-185(miRanda), mmu-miR-199a-5p(miRanda), mmu-miR-200a(miRanda), mmu-miR-203(miRanda), mmu-miR-204(miRanda), mmu-miR-24(miRanda), mmu-miR-294(miRanda), mmu-miR-299(miRanda), m…		protein_coding			-	biological_process	molecular_function	cellular_component		5.91126	4.56021	5.3052	5.25889	4.08678	4.57027	4.28187	4.31297	-0.945918	-1.92641	0.0475901	1	0.0849403	1	0.945918
ENSMUSG00000068487	predicted pseudogene 4943 [Source:MGI Symbol;Acc:MGI:3645174]	Gm4943						processed_pseudogene			-					1.15032	1.03179	0.907351	1.02982	0.271515	0	0	0.090505	-0.939314	-1.91762	0.000345737	0.619332	0.00120329	0.700138	0.939314
ENSMUSG00000085822	predicted gene 15584 [Source:MGI Symbol;Acc:MGI:3783032]	Gm15584						antisense			-					1.51267	1.77166	1.77164	1.68532	0.376654	0.752207	1.1101	0.746319	-0.939003	-1.9172	0.00557768	0.88769	0.0147756	1	0.939003
ENSMUSG00000036281	small nuclear RNA activating complex, polypeptide 4 [Source:MGI Symbol;Acc:MGI:2443935]	Snapc4				mmu-miR-133a(miRanda), mmu-miR-133b(miRanda), mmu-miR-217(miRanda), mmu-miR-296-3p(miRanda), mmu-miR-382(miRanda)		transcription regulator|protein_coding			-	regulation of transcription, DNA-dependent // snRNA transcription from RNA polymerase II promoter // snRNA transcription from RNA polymerase III promoter	DNA binding // chromatin binding	snRNA-activating protein complex		4.97311	4.29257	4.90356	4.72308	3.65923	4.09186	3.61941	3.79017	-0.932912	-1.90913	0.0100804	0.910278	0.0241096	1	0.932912
ENSMUSG00000081756	predicted gene 12291 [Source:MGI Symbol;Acc:MGI:3649312]	Gm12291						processed_pseudogene			-					0.251215	1.02297	1.52251	0.932231	0	0	0	0	-0.932231	-1.90823	0.0343327	1	0.0652863	1	0.932231
ENSMUSG00000031775	plasma membrane proteolipid [Source:MGI Symbol;Acc:MGI:1915051]	Pllp				mmu-miR-125a-3p(miRanda), mmu-miR-130ac(TargetScan), mmu-miR-133a(miRanda), mmu-miR-133b(miRanda), mmu-miR-138(TargetScan|miRanda), mmu-miR-138ab(TargetScan), mmu-miR-144(miRanda), mmu-miR-210(miRanda), mmu-miR-24(miRanda), mmu-miR-29b(miRanda), mmu-miR-301ab(TargetScan), mmu-miR-301b(TargetScan), mmu-miR-301b-3p(TargetScan), mmu-miR-31(miRanda), mmu-miR-335-5p(miRanda), mmu-miR-346(miRanda), mmu…	transmembrane	protein_coding			-	ion transport // response to wounding // myelination		integral to membrane // compact myelin // membrane raft		1.82827	1.34726	2.06313	1.74622	0.780696	0.698058	0.965485	0.814746	-0.931473	-1.90722	0.00541523	0.88769	0.0143847	1	0.931473
ENSMUSG00000037553	zinc finger, DHHC domain containing 18 [Source:MGI Symbol;Acc:MGI:3527792]	Zdhhc18				mmu-miR-1(miRanda), mmu-miR-100(pictar), mmu-miR-1297(TargetScan), mmu-miR-130a(miRanda), mmu-miR-130b(miRanda), mmu-miR-140(miRanda), mmu-miR-149(miRanda), mmu-miR-150(miRanda|pictar), mmu-miR-186(miRanda), mmu-miR-193(TargetScan), mmu-miR-193a-3p(TargetScan), mmu-miR-193b(TargetScan), mmu-miR-19a(miRanda|pictar), mmu-miR-19ab(TargetScan), mmu-miR-19b(miRanda|pictar), mmu-miR-206(miRanda), mmu-m…	transmembrane	protein_coding			-	cellular protein localization	zinc ion binding // palmitoyltransferase activity	cellular_component // integral to membrane		5.3781	4.59121	4.88969	4.953	3.8916	4.32602	3.85783	4.02515	-0.92785	-1.90244	0.011985	0.915001	0.0277687	1	0.92785
ENSMUSG00000052605	isochorismatase domain containing 2b [Source:MGI Symbol;Acc:MGI:1914691]	Isoc2b				mmu-miR-22(miRanda), mmu-miR-224(miRanda), mmu-miR-338-3p(miRanda), mmu-miR-758(miRanda), mmu-miR-7a(miRanda), mmu-miR-7b(miRanda)	nucleus	protein_coding			-	biological_process	molecular_function // catalytic activity	nucleus // mitochondrion		2.91416	2.18099	3.38224	2.8258	1.81374	2.24314	1.63754	1.89814	-0.92766	-1.90219	0.0426416	1	0.0776865	1	0.92766
ENSMUSG00000024354	solute carrier family 23 (nucleobase transporters), member 1 [Source:MGI Symbol;Acc:MGI:1341903]	Slc23a1				mmu-miR-128(miRanda), mmu-miR-129-5p(miRanda), mmu-miR-133a(miRanda), mmu-miR-133b(miRanda), mmu-miR-145(miRanda), mmu-miR-186(miRanda), mmu-miR-190(miRanda), mmu-miR-190b(miRanda), mmu-miR-204(miRanda), mmu-miR-211(miRanda), mmu-miR-219(miRanda), mmu-miR-290-5p(miRanda), mmu-miR-292-5p(miRanda), mmu-miR-296-3p(miRanda), mmu-miR-329(miRanda), mmu-miR-362-3p(miRanda), mmu-miR-370(miRanda), mmu-miR…	transmembrane	protein_coding			-	sodium ion transport // brain development // response to toxin // L-ascorbic acid transport // lung development // sodium ion transmembrane transport // dehydroascorbic acid transport // transepithelial L-ascorbic acid transport	transporter activity // protein binding // L-ascorbate // sodium ion transmembrane transporter activity // L-ascorbic acid transporter activity // dehydroascorbic acid transporter activity // sodium-dependent L-ascorbate transmembrane transporter activity	cytoplasm // plasma membrane // brush border // basal plasma membrane // integral to membrane // apical plasma membrane // intracellular organelle		3.41662	2.60292	2.70654	2.9087	2.11103	1.36888	2.46541	1.98177	-0.926925	-1.90122	0.0495828	1	0.0876784	1	0.926925
ENSMUSG00000031239	integral membrane protein 2A [Source:MGI Symbol;Acc:MGI:107706]	Itm2a				mmu-miR-101a(RNAhybrid|miRanda), mmu-miR-101b(RNAhybrid|miRanda), mmu-miR-103(RNAhybrid), mmu-miR-107(RNAhybrid|miRanda), mmu-miR-10a(RNAhybrid|miRanda), mmu-miR-10b(RNAhybrid), mmu-miR-1192(miRanda), mmu-miR-132(RNAhybrid|miRanda), mmu-miR-140(RNAhybrid|TargetScan|miRanda), mmu-miR-141(RNAhybrid|miRanda), mmu-miR-142-3p(RNAhybrid|miRanda), mmu-miR-144(RNAhybrid|miRanda), mmu-miR-145(miRanda), mm…	transmembrane	protein_coding			-		protein binding	integral to membrane		2.99786	2.75441	2.59927	2.78385	2.08065	1.54491	1.95017	1.85857	-0.925271	-1.89904	0.00337072	0.857081	0.0096095	1	0.925271
ENSMUSG00000034587	RIKEN cDNA 8430429K09 gene [Source:MGI Symbol;Acc:MGI:1918773]	8430429K09Rik				mmu-miR-101a(miRanda), mmu-miR-101b(miRanda), mmu-miR-122(miRanda), mmu-miR-125a-3p(miRanda), mmu-miR-125a-5p(miRanda), mmu-miR-125b-5p(miRanda), mmu-miR-129-5p(miRanda), mmu-miR-144(miRanda), mmu-miR-149(miRanda), mmu-miR-15a(miRanda), mmu-miR-15b(miRanda), mmu-miR-16(miRanda), mmu-miR-195(miRanda), mmu-miR-204(miRanda), mmu-miR-205(miRanda), mmu-miR-211(miRanda), mmu-miR-218(miRanda), mmu-miR-2…		processed_transcript			-					1.72005	2.52489	2.4207	2.22188	1.30271	1.47084	1.12478	1.29944	-0.922437	-1.89531	0.0118138	0.915001	0.0274165	1	0.922437
ENSMUSG00000003721	insulin induced gene 2 [Source:MGI Symbol;Acc:MGI:1920249]	Insig2				mmu-let-7d(RNAhybrid|miRanda), mmu-let-7e(RNAhybrid|miRanda), mmu-miR-101a(RNAhybrid), mmu-miR-101b(RNAhybrid|miRanda), mmu-miR-122a(RNAhybrid|miRanda), mmu-miR-124(TargetScan|miRanda), mmu-miR-124a(RNAhybrid|TargetScan|miRanda), mmu-miR-124ab(TargetScan), mmu-miR-1271(TargetScan), mmu-miR-128a(RNAhybrid|miRanda), mmu-miR-128b(RNAhybrid|miRanda), mmu-miR-133a(RNAhybrid|miRanda), mmu-miR-133b(RNAh…		protein_coding			-	triglyceride metabolic process // cholesterol biosynthetic process // response to sterol depletion // cholesterol metabolic process // negative regulation of steroid biosynthetic process // sterol biosynthetic process // response to insulin stimulus // SREBP-mediated signaling pathway // response to lipid // inner ear morphogenesis // middle ear morphogenesis // negative regulation of fatty acid …	protein binding // transcription factor binding	endoplasmic reticulum // SREBP-SCAP-Insig complex		4.39517	4.23413	3.42681	4.01871	3.33119	2.83868	3.12232	3.0974	-0.921308	-1.89383	0.0247021	0.989644	0.0500022	1	0.921308
ENSMUSG00000030222	RAS-like, estrogen-regulated, growth-inhibitor [Source:MGI Symbol;Acc:MGI:2665139]	Rerg				mmu-let-7a(miRanda), mmu-let-7d(miRanda), mmu-let-7e(miRanda), mmu-let-7f(miRanda), mmu-let-7g(miRanda), mmu-let-7i(miRanda), mmu-miR-106a(miRanda), mmu-miR-106ab(TargetScan), mmu-miR-106b(miRanda), mmu-miR-10a(miRanda), mmu-miR-127(miRanda), mmu-miR-146a(miRanda), mmu-miR-149(miRanda), mmu-miR-150(miRanda), mmu-miR-153(miRanda), mmu-miR-17(TargetScan|miRanda), mmu-miR-17-5p(TargetScan), mmu-miR-…	nucleus	protein_coding			-	small GTPase mediated signal transduction // negative regulation of cell proliferation // response to hormone stimulus // negative regulation of cell growth	GTPase activity // GTP binding	nucleus // cytoplasm // cytosol // membrane		1.6701	0.39672	0.960283	1.00903	0.136938	0.15074	0	0.0958927	-0.913141	-1.88314	0.037416	1	0.069857	1	0.913141
ENSMUSG00000042826	fibroblast growth factor 11 [Source:MGI Symbol;Acc:MGI:109167]	Fgf11				mmu-let-7(TargetScan), mmu-let-7a(pictar), mmu-let-7b(pictar), mmu-let-7c(pictar), mmu-let-7d(pictar), mmu-let-7e(pictar), mmu-let-7f(pictar), mmu-let-7g(pictar), mmu-let-7i(pictar), mmu-miR-135a-5p(TargetScan), mmu-miR-135ab(TargetScan), mmu-miR-137(TargetScan), mmu-miR-137ab(TargetScan), mmu-miR-202-3p(TargetScan), mmu-miR-326(TargetScan), mmu-miR-328a(TargetScan), mmu-miR-328b-3p(TargetScan), …	nucleus	protein_coding			-		growth factor activity	nucleus	ESC Pluripotency Pathways:WP339 // Regulation of Actin Cytoskeleton:WP523 // Focal Adhesion-PI3K-Akt-mTOR-signaling pathway:WP2841	1.59186	1.443	0.910261	1.31504	0.368883	0.228271	0.610227	0.40246	-0.912579	-1.88241	0.00702922	0.88769	0.017803	1	0.912579
ENSMUSG00000037280	UDP-N-acetyl-alpha-D-galactosamine:polypeptide N-acetylgalactosaminyltransferase 6 [Source:MGI Symbol;Acc:MGI:1891640]	Galnt6				mmu-miR-103(miRanda), mmu-miR-107(miRanda), mmu-miR-124(miRanda), mmu-miR-149(miRanda), mmu-miR-199a-5p(miRanda), mmu-miR-19a(miRanda), mmu-miR-19b(miRanda), mmu-miR-219(miRanda), mmu-miR-29a(miRanda), mmu-miR-29b(miRanda), mmu-miR-29c(miRanda), mmu-miR-328(miRanda), mmu-miR-339-5p(miRanda), mmu-miR-378(miRanda), mmu-miR-383(TargetScan|miRanda), mmu-miR-542-3p(miRanda)	transmembrane	protein_coding			-	protein glycosylation	polypeptide N-acetylgalactosaminyltransferase activity	Golgi membrane // Golgi apparatus // integral to membrane // perinuclear region of cytoplasm		1.7958	2.2433	2.76116	2.26675	0.904674	1.37711	1.79499	1.35892	-0.90783	-1.87622	0.0408439	1	0.0749328	1	0.90783
ENSMUSG00000040026	serum amyloid A 3 [Source:MGI Symbol;Acc:MGI:98223]	Saa3				mmu-miR-26a(miRanda), mmu-miR-26b(miRanda), mmu-miR-33(miRanda)		protein_coding			-	acute-phase response // response to stilbenoid		high-density lipoprotein particle		1.4776	1.24115	0.193319	0.970691	0	0.191796	0	0.0639321	-0.906759	-1.87483	0.0484137	1	0.0859031	1	0.906759
ENSMUSG00000087445	predicted gene 14286 [Source:MGI Symbol;Acc:MGI:3650190]	Gm14286						antisense			-					0.680475	1.34056	0.92303	0.981356	0.226616	0	0	0.0755386	-0.905817	-1.87361	0.00437576	0.88769	0.0119209	1	0.905817
ENSMUSG00000081535	predicted gene 15453 [Source:MGI Symbol;Acc:MGI:3642874]	Gm15453						pseudogene|processed_pseudogene			-					1.06355	0.907324	1.20749	1.05945	0	0.479973	0	0.159991	-0.899463	-1.86537	0.00267931	0.844527	0.00779901	1	0.899463
ENSMUSG00000087063	predicted gene 15857 [Source:MGI Symbol;Acc:MGI:3801821]	Gm15857						antisense			-					2.50525	1.55103	1.51272	1.85633	0.671172	0.990405	1.21375	0.958443	-0.897891	-1.86334	0.0359731	1	0.0675897	1	0.897891
ENSMUSG00000021624	CD180 antigen [Source:MGI Symbol;Acc:MGI:1194924]	Cd180				mmu-let-7a(miRanda), mmu-let-7b(miRanda), mmu-let-7c(miRanda), mmu-let-7d(miRanda), mmu-let-7e(miRanda), mmu-let-7f(miRanda), mmu-let-7g(miRanda), mmu-let-7i(miRanda), mmu-miR-101a(miRanda), mmu-miR-101b(miRanda), mmu-miR-125a-3p(miRanda), mmu-miR-129-5p(miRanda), mmu-miR-140(miRanda), mmu-miR-141(miRanda), mmu-miR-190(miRanda), mmu-miR-190b(miRanda), mmu-miR-196a(miRanda), mmu-miR-196b(miRanda),…	transmembrane	receptor|protein_coding			-	B cell proliferation involved in immune response // inflammatory response // positive regulation of lipopolysaccharide-mediated signaling pathway // innate immune response // cellular response to lipopolysaccharide		plasma membrane // integral to membrane		5.1	5.3663	5.97406	5.48012	4.34858	4.39044	5.02093	4.58665	-0.893468	-1.85764	0.0293671	1	0.057345	1	0.893468
ENSMUSG00000069892	RIKEN cDNA 9930111J21 gene 2 [Source:MGI Symbol;Acc:MGI:3711310]	9930111J21Rik2				mmu-miR-128(miRanda), mmu-miR-132(miRanda), mmu-miR-139-5p(miRanda), mmu-miR-143(miRanda), mmu-miR-19a(miRanda), mmu-miR-19b(miRanda), mmu-miR-21(miRanda), mmu-miR-212(miRanda), mmu-miR-214(miRanda), mmu-miR-216a(miRanda), mmu-miR-217(miRanda), mmu-miR-219(miRanda), mmu-miR-22(miRanda), mmu-miR-24(miRanda), mmu-miR-335-5p(miRanda), mmu-miR-378(miRanda), mmu-miR-384-5p(miRanda), mmu-miR-421(miRand…		protein_coding			-		GTP binding // hydrolase activity, acting on acid anhydrides	membrane	Proteasome Degradation:WP519	4.76804	4.98696	5.67044	5.14181	4.29141	4.30666	4.15603	4.25137	-0.890442	-1.85374	0.0143988	0.945317	0.0320707	1	0.890442
ENSMUSG00000050423	protein phosphatase 1, regulatory (inhibitor) subunit 3G [Source:MGI Symbol;Acc:MGI:1923737]	Ppp1r3g				mmu-miR-125a-3p(miRanda), mmu-miR-141(miRanda), mmu-miR-200a(miRanda)		protein_coding			-	glucose homeostasis // positive regulation of glycogen biosynthetic process // positive regulation of glycogen (starch) synthase activity	protein phosphatase binding	cytoplasm		2.52689	1.63636	1.31524	1.82616	0.752608	1.06761	0.991379	0.937199	-0.888963	-1.85184	0.0420404	1	0.076581	1	0.888963
ENSMUSG00000073682	predicted gene 10563 [Source:MGI Symbol;Acc:MGI:3642630]	Gm10563						protein_coding			-	biological_process	molecular_function	cellular_component		5.21033	5.39802	5.13933	5.24923	4.13731	4.49313	4.45072	4.36039	-0.888839	-1.85169	0.000883759	0.719439	0.00284599	0.936203	0.888839
ENSMUSG00000029720	predicted gene 20605 [Source:MGI Symbol;Acc:MGI:5306917]	Gm20605				mmu-miR-149(pictar), mmu-miR-214(pictar), mmu-miR-24(pictar), mmu-miR-9(pictar)		nonsense_mediated_decay			-					3.31633	2.24426	2.98591	2.84884	1.76736	1.82639	2.29483	1.96286	-0.885977	-1.84802	0.0367563	1	0.0687011	1	0.885977
ENSMUSG00000074987	expressed sequence AI314831 [Source:MGI Symbol;Acc:MGI:2138884]	AI314831						antisense			-					3.91399	3.42597	4.5053	3.94842	3.22983	2.80321	3.16157	3.06487	-0.88355	-1.84491	0.0308527	1	0.0596198	1	0.88355
ENSMUSG00000062175	TGFB-induced factor homeobox 2 [Source:MGI Symbol;Acc:MGI:1915299]	Tgif2				mmu-let-7d(miRanda), mmu-let-7e(miRanda), mmu-miR-1(miRanda|pictar), mmu-miR-101(TargetScan|pictar), mmu-miR-101a(miRanda), mmu-miR-101ab(TargetScan), mmu-miR-101b(miRanda), mmu-miR-103(pictar), mmu-miR-103a(TargetScan), mmu-miR-107(TargetScan|pictar), mmu-miR-107ab(TargetScan), mmu-miR-129(pictar), mmu-miR-129-5p(TargetScan|miRanda), mmu-miR-129ab-5p(TargetScan), mmu-miR-130a(pictar), mmu-miR-13…	nucleus	transcription regulator|protein_coding			-	transcription, DNA-dependent // regulation of gastrulation // positive regulation of neuron differentiation // retina development in camera-type eye	sequence-specific DNA binding transcription factor activity // sequence-specific DNA binding	cellular_component // nucleus		3.18037	2.85279	2.61114	2.88143	2.11547	2.22869	1.66116	2.00177	-0.879659	-1.83994	0.00879681	0.898367	0.021288	1	0.879659
ENSMUSG00000040857	Ets2 repressor factor [Source:MGI Symbol;Acc:MGI:109637]	Erf				mmu-miR-124(TargetScan), mmu-miR-124a(pictar), mmu-miR-124ab(TargetScan), mmu-miR-138(miRanda), mmu-miR-1407(TargetScan), mmu-miR-145(TargetScan|miRanda), mmu-miR-1653(TargetScan), mmu-miR-181a(miRanda), mmu-miR-181abcd(TargetScan), mmu-miR-185(miRanda), mmu-miR-192(miRanda), mmu-miR-22(miRanda), mmu-miR-28-5p(TargetScan), mmu-miR-299(miRanda), mmu-miR-300(TargetScan), mmu-miR-3139(TargetScan), m…	nucleus	transcription regulator|protein_coding			-	negative regulation of transcription from RNA polymerase II promoter // in utero embryonic development // transcription, DNA-dependent // ectodermal cell differentiation // trophoblast giant cell differentiation // chorio-allantoic fusion	sequence-specific DNA binding transcription factor activity // transcription corepressor activity // sequence-specific DNA binding	nucleus		1.69079	1.70852	1.96996	1.78976	0.881184	0.902784	0.947398	0.910456	-0.879304	-1.83949	0.000220587	0.581287	0.000678699	0.562091	0.879304
ENSMUSG00000081255	predicted gene 5380 [Source:MGI Symbol;Acc:MGI:3643773]	Gm5380						processed_pseudogene			-					1.22157	1.77771	1.7367	1.57866	0.975103	0.779055	0.353096	0.702418	-0.876244	-1.83559	0.0116363	0.915001	0.0268334	1	0.876244
ENSMUSG00000086368	predicted gene 13830 [Source:MGI Symbol;Acc:MGI:3651141]	Gm13830						processed_transcript			-					1.12323	0.824216	1.31832	1.08859	0.0805272	0.448204	0.113028	0.21392	-0.874668	-1.83359	0.00329307	0.853478	0.00922531	1	0.874668
ENSMUSG00000089768	thymosin beta 15b1 [Source:MGI Symbol;Acc:MGI:3843059]	Tmsb15b1				mmu-miR-153(miRanda), mmu-miR-22(miRanda), mmu-miR-25(miRanda), mmu-miR-28(miRanda), mmu-miR-296-3p(miRanda), mmu-miR-32(miRanda), mmu-miR-363(miRanda), mmu-miR-367(miRanda), mmu-miR-376b(miRanda), mmu-miR-448(miRanda), mmu-miR-485(miRanda), mmu-miR-488(miRanda), mmu-miR-708(miRanda), mmu-miR-761(miRanda), mmu-miR-92a(miRanda), mmu-miR-92b(miRanda)		protein_coding			-	biological_process // actin cytoskeleton organization // sequestering of actin monomers	molecular_function // actin binding	cellular_component // cytoplasm		4.87255	3.82827	4.38996	4.36359	3.25977	3.54114	3.66736	3.48942	-0.874168	-1.83295	0.0277341	0.997428	0.0546285	1	0.874168
ENSMUSG00000085881	predicted gene 15912 [Source:MGI Symbol;Acc:MGI:3801895]	Gm15912						antisense			-					3.39004	3.0739	2.9621	3.14201	2.46545	2.19359	2.14453	2.26786	-0.874156	-1.83294	0.00193003	0.801976	0.00576172	1	0.874156
ENSMUSG00000028251	thiosulfate sulfurtransferase (rhodanese)-like domain containing 3 [Source:MGI Symbol;Acc:MGI:1924282]	Tstd3				mmu-let-7a(miRanda), mmu-let-7b(miRanda), mmu-let-7c(miRanda), mmu-let-7d(miRanda), mmu-let-7e(miRanda), mmu-let-7f(miRanda), mmu-let-7g(miRanda), mmu-let-7i(miRanda), mmu-miR-136(miRanda), mmu-miR-141(miRanda), mmu-miR-186(miRanda), mmu-miR-195(miRanda), mmu-miR-200a(miRanda), mmu-miR-202-3p(miRanda), mmu-miR-203(miRanda), mmu-miR-23a(miRanda), mmu-miR-23b(miRanda), mmu-miR-290-5p(miRanda), mmu-…		protein_coding			-	biological_process	molecular_function // thiosulfate sulfurtransferase activity	cellular_component		4.35446	4.12298	4.24155	4.23966	3.4282	3.82927	2.86229	3.37326	-0.866408	-1.82312	0.0188032	0.9669	0.0397538	1	0.866408
ENSMUSG00000051550	zinc finger protein 579 [Source:MGI Symbol;Acc:MGI:1915740]	Zfp579				mmu-miR-136(miRanda), mmu-miR-145(pictar), mmu-miR-199a-5p(miRanda), mmu-miR-199ab-5p(TargetScan), mmu-miR-199b(pictar), mmu-miR-23a(miRanda|pictar), mmu-miR-23abc(TargetScan), mmu-miR-23b(miRanda|pictar), mmu-miR-23b-3p(TargetScan), mmu-miR-25(miRanda), mmu-miR-27a(pictar), mmu-miR-27a-3p(TargetScan), mmu-miR-27abc(TargetScan), mmu-miR-27b(pictar), mmu-miR-32(miRanda), mmu-miR-338(pictar), mmu-m…	nucleus	transcription regulator|protein_coding			-	transcription, DNA-dependent // regulation of transcription, DNA-dependent // biological_process	nucleic acid binding // DNA binding // zinc ion binding	intracellular // nucleus		3.80811	3.75996	4.0992	3.88909	3.54057	2.90125	2.63675	3.02619	-0.862903	-1.81869	0.0191207	0.9669	0.0402801	1	0.862903
ENSMUSG00000083503	predicted gene 13407 [Source:MGI Symbol;Acc:MGI:3650229]	Gm13407						processed_pseudogene			-					1.54229	1.07676	1.3009	1.30665	0.628465	0.702976	0	0.443813	-0.862838	-1.81861	0.0131114	0.929902	0.0295334	1	0.862838
ENSMUSG00000049036	transmembrane protein 121 [Source:MGI Symbol;Acc:MGI:1916445]	Tmem121				mmu-let-7b(RNAhybrid|miRanda), mmu-let-7e(RNAhybrid|miRanda), mmu-miR-103(RNAhybrid|miRanda), mmu-miR-107(RNAhybrid|miRanda), mmu-miR-10b(RNAhybrid|miRanda), mmu-miR-122a(RNAhybrid|miRanda), mmu-miR-124a(RNAhybrid|miRanda), mmu-miR-125a(RNAhybrid|miRanda), mmu-miR-125b(RNAhybrid|miRanda), mmu-miR-126-3p(RNAhybrid|miRanda), mmu-miR-129-3p(RNAhybrid|miRanda), mmu-miR-138(RNAhybrid|miRanda), mmu-miR…	transmembrane	protein_coding			-	biological_process	molecular_function	cellular_component // integral to membrane		1.64014	1.1654	0.75316	1.18623	0.222261	0.495479	0.252859	0.323533	-0.862701	-1.81844	0.01512	0.948113	0.0332173	1	0.862701
ENSMUSG00000056185	sorting nexin 32 [Source:MGI Symbol;Acc:MGI:2444704]	Snx32				mmu-miR-138(miRanda), mmu-miR-139-5p(miRanda), mmu-miR-24(miRanda), mmu-miR-296-3p(miRanda), mmu-miR-339-5p(miRanda), mmu-miR-370(miRanda), mmu-miR-378(miRanda)		protein_coding			-	cell communication // biological_process // protein transport	molecular_function // phosphatidylinositol binding	cellular_component		2.57774	1.92871	1.85233	2.11959	1.10875	0.89233	1.80493	1.26867	-0.850918	-1.80365	0.0422967	1	0.0767057	1	0.850918
ENSMUSG00000008668	ribosomal protein S18 [Source:MGI Symbol;Acc:MGI:98146]	Rps18				mmu-miR-15a(miRanda), mmu-miR-15b(miRanda), mmu-miR-16(miRanda), mmu-miR-194(miRanda), mmu-miR-195(miRanda), mmu-miR-322(miRanda), mmu-miR-376b(miRanda), mmu-miR-497(miRanda)		protein_coding			-	translation // ribosome biogenesis	RNA binding // structural constituent of ribosome // protein binding // rRNA binding	cytosol // small ribosomal subunit // cytosolic small ribosomal subunit	Cytoplasmic Ribosomal Proteins:WP163	11.5855	11.9881	11.9251	11.8329	11.3648	10.3254	11.2587	10.983	-0.849959	-1.80245	0.0403116	1	0.0737745	1	0.849959
ENSMUSG00000029406	phosphatidylinositol transfer protein, membrane-associated 2 [Source:MGI Symbol;Acc:MGI:1336192]	Pitpnm2				mmu-let-7b(RNAhybrid|miRanda), mmu-let-7c(RNAhybrid|miRanda), mmu-let-7e(RNAhybrid|miRanda), mmu-let-7f(RNAhybrid|miRanda), mmu-let-7g(RNAhybrid|miRanda), mmu-let-7i(RNAhybrid|miRanda), mmu-miR-101a(miRanda), mmu-miR-101b(TargetScan|miRanda), mmu-miR-1192(miRanda), mmu-miR-122a(RNAhybrid|miRanda), mmu-miR-125a(RNAhybrid|TargetScan|miRanda), mmu-miR-125b(RNAhybrid|TargetScan|miRanda), mmu-miR-127(…		protein_coding			-	transport // biological_process	phospholipid binding // metal ion binding	intracellular // cytoplasm // cytoskeleton // endomembrane system // membrane // intracellular membrane-bounded organelle		3.55111	2.85688	3.07059	3.15953	2.21049	2.28681	2.4424	2.31323	-0.846298	-1.79788	0.00697949	0.88769	0.0173624	1	0.846298
ENSMUSG00000045466	zinc finger protein 956 [Source:MGI Symbol;Acc:MGI:2141515]	Zfp956				mmu-miR-132(miRanda), mmu-miR-152(miRanda), mmu-miR-155(miRanda), mmu-miR-212(miRanda), mmu-miR-214(miRanda), mmu-miR-22(miRanda), mmu-miR-27a(miRanda), mmu-miR-27b(miRanda), mmu-miR-29a(miRanda), mmu-miR-29b(miRanda), mmu-miR-29c(miRanda), mmu-miR-339-5p(miRanda), mmu-miR-340-5p(miRanda), mmu-miR-351(miRanda), mmu-miR-377(miRanda), mmu-miR-381(miRanda), mmu-miR-384-3p(miRanda), mmu-miR-425(miRan…		protein_coding			-	regulation of transcription, DNA-dependent // biological_process	molecular_function // nucleic acid binding // zinc ion binding	cellular_component // intracellular		3.22703	2.57437	2.72462	2.84201	2.0178	1.88652	2.08786	1.99739	-0.844612	-1.79578	0.00580819	0.88769	0.0148456	1	0.844612
ENSMUSG00000032741	two pore channel 1 [Source:MGI Symbol;Acc:MGI:2182472]	Tpcn1				mmu-miR-1192(TargetScan), mmu-miR-1244(TargetScan), mmu-miR-128(TargetScan), mmu-miR-128ab(TargetScan), mmu-miR-137(TargetScan), mmu-miR-137ab(TargetScan), mmu-miR-140(TargetScan|miRanda), mmu-miR-140-5p(TargetScan), mmu-miR-153(TargetScan|miRanda|pictar), mmu-miR-190b(miRanda), mmu-miR-200bc(TargetScan), mmu-miR-21(miRanda), mmu-miR-214(miRanda), mmu-miR-218(miRanda), mmu-miR-219(miRanda), mmu-m…	transmembrane	protein_coding			-		voltage-gated ion channel activity // protein binding // identical protein binding // NAADP-sensitive calcium-release channel activity	lysosomal membrane // endosome membrane // integral to membrane		4.4022	3.63695	3.45971	3.83295	2.7536	2.95509	3.2591	2.98927	-0.843686	-1.79463	0.0312575	1	0.0599837	1	0.843686
ENSMUSG00000084411	predicted gene 11510 [Source:MGI Symbol;Acc:MGI:3650711]	Gm11510						processed_pseudogene			-					1.99491	2.82334	2.31497	2.37774	1.4363	1.76924	1.40059	1.53538	-0.842365	-1.79299	0.0160959	0.950009	0.0348385	1	0.842365
ENSMUSG00000038146	notch 3 [Source:MGI Symbol;Acc:MGI:99460]	Notch3				mmu-let-7a(RNAhybrid), mmu-let-7b(RNAhybrid|miRanda), mmu-let-7c(RNAhybrid|miRanda), mmu-let-7d(RNAhybrid|miRanda), mmu-let-7e(RNAhybrid), mmu-miR-1(RNAhybrid|miRanda|pictar), mmu-miR-122(miRanda), mmu-miR-122a(RNAhybrid|miRanda), mmu-miR-125a(RNAhybrid), mmu-miR-125b(RNAhybrid|miRanda), mmu-miR-127(RNAhybrid|miRanda), mmu-miR-129-3p(RNAhybrid|miRanda), mmu-miR-130b(RNAhybrid|miRanda), mmu-miR-13…	nucleus	transcription regulator|protein_coding			-	transcription, DNA-dependent // regulation of transcription, DNA-dependent // Notch signaling pathway // forebrain development // negative regulation of cell differentiation // negative regulation of neuron differentiation // positive regulation of smooth muscle cell proliferation // neuron fate commitment // glomerular capillary formation	calcium ion binding // protein binding // enzyme binding	nucleus // plasma membrane // integral to plasma membrane	Notch Signaling Pathway:WP29 // Neural Crest Differentiation:WP2074 // PodNet: protein-protein interactions in the podocyte:WP2310 // XPodNet - protein-protein interactions in the podocyte expanded by STRING:WP2309 // Delta-Notch Signaling Pathway:WP265	0.811566	1.57666	1.45044	1.27956	0.267001	0.450504	0.599918	0.439141	-0.840416	-1.79057	0.0135939	0.941873	0.0302852	1	0.840416
ENSMUSG00000005107	solute carrier family 2 (facilitated glucose transporter), member 9 [Source:MGI Symbol;Acc:MGI:2152844]	Slc2a9				mmu-miR-128(miRanda), mmu-miR-132(miRanda), mmu-miR-135a(miRanda), mmu-miR-135b(miRanda), mmu-miR-136(miRanda), mmu-miR-138(miRanda), mmu-miR-143(miRanda), mmu-miR-149(miRanda), mmu-miR-186(miRanda), mmu-miR-194(miRanda), mmu-miR-199a-5p(miRanda), mmu-miR-204(miRanda), mmu-miR-211(miRanda), mmu-miR-212(miRanda), mmu-miR-23a(miRanda), mmu-miR-23b(miRanda), mmu-miR-290-5p(miRanda), mmu-miR-292-5p(m…		protein_coding			-	glucose transport // urate metabolic process	glucose transmembrane transporter activity	nuclear envelope // plasma membrane // integral to plasma membrane		4.557	3.66618	3.94896	4.05738	3.44027	2.92666	3.28534	3.21742	-0.839957	-1.79	0.0253372	0.989644	0.0505283	1	0.839957
ENSMUSG00000086779	predicted gene 13562 [Source:MGI Symbol;Acc:MGI:3651238]	Gm13562						processed_transcript			-					1.46155	0.878173	1.79835	1.37936	0.962157	0.128458	0.529743	0.540119	-0.839237	-1.7891	0.0450396	1	0.0806166	1	0.839237
ENSMUSG00000021906	oxidoreductase NAD-binding domain containing 1 [Source:MGI Symbol;Acc:MGI:1916953]	Oxnad1				mmu-miR-1(miRanda), mmu-miR-106a(miRanda), mmu-miR-106b(miRanda), mmu-miR-122(miRanda), mmu-miR-124(miRanda), mmu-miR-128(miRanda), mmu-miR-136(miRanda), mmu-miR-138(miRanda), mmu-miR-146a(miRanda), mmu-miR-146b(miRanda), mmu-miR-150(miRanda), mmu-miR-17(miRanda), mmu-miR-184(miRanda), mmu-miR-186(miRanda), mmu-miR-18a(miRanda), mmu-miR-18b(miRanda), mmu-miR-193(miRanda), mmu-miR-193b(miRanda), m…		protein_coding			-		oxidoreductase activity	mitochondrion		3.34832	2.71272	2.87793	2.97966	2.07643	2.16534	2.18525	2.14234	-0.837316	-1.78672	0.00469635	0.88769	0.0123375	1	0.837316
ENSMUSG00000032491	neurotrophin receptor associated death domain [Source:MGI Symbol;Acc:MGI:1914419]	Nradd				mmu-miR-15a(miRanda), mmu-miR-186(miRanda), mmu-miR-18a(miRanda), mmu-miR-18b(miRanda), mmu-miR-539(miRanda)	transmembrane	protein_coding			-	apoptosis // signal transduction // embryo development // positive regulation of cell death	neurotrophin p75 receptor binding	nucleus // nuclear envelope lumen // membrane // integral to membrane // lamellipodium // neuron projection membrane // cell body membrane		1.06815	1.12843	1.22836	1.14165	0.567749	0.375352	0	0.314367	-0.827281	-1.77434	0.0031997	0.853478	0.00878593	1	0.827281
ENSMUSG00000036555	IQ motif containing E [Source:MGI Symbol;Acc:MGI:1921489]	Iqce				mmu-miR-10a(miRanda), mmu-miR-10b(miRanda), mmu-miR-124(miRanda), mmu-miR-125a-5p(miRanda), mmu-miR-125b-5p(miRanda), mmu-miR-134(miRanda), mmu-miR-138(miRanda), mmu-miR-139-5p(miRanda), mmu-miR-141(miRanda), mmu-miR-149(miRanda), mmu-miR-181a(miRanda), mmu-miR-193(miRanda), mmu-miR-194(miRanda), mmu-miR-200a(miRanda), mmu-miR-204(miRanda), mmu-miR-211(miRanda), mmu-miR-216a(miRanda), mmu-miR-217…		protein_coding			-	biological_process	molecular_function	mitochondrion		3.26215	2.3678	2.64752	2.75916	1.97612	1.90176	1.92524	1.93438	-0.824779	-1.77126	0.0167124	0.950009	0.035811	1	0.824779
ENSMUSG00000069792	WAP four-disulfide core domain 17 [Source:MGI Symbol;Acc:MGI:3649773]	Wfdc17						protein_coding			-	biological_process	molecular_function // peptidase inhibitor activity	cellular_component // extracellular region		1.70428	1.31696	2.14436	1.72187	1.06261	0.509991	1.12121	0.897937	-0.82393	-1.77022	0.0285993	1	0.055653	1	0.82393
ENSMUSG00000028860	synaptotagmin-like 1 [Source:MGI Symbol;Acc:MGI:1933365]	Sytl1				mmu-miR-208a(miRanda), mmu-miR-208b(miRanda)		protein_coding			-	intracellular protein transport // exocytosis	protein binding // Rab GTPase binding	plasma membrane // membrane	XPodNet - protein-protein interactions in the podocyte expanded by STRING:WP2309	2.76765	2.4575	1.81986	2.34834	1.65036	1.58507	1.34028	1.52524	-0.823101	-1.7692	0.0245253	0.989644	0.0490771	1	0.823101
ENSMUSG00000041263	RUN and SH3 domain containing 1 [Source:MGI Symbol;Acc:MGI:1919546]	Rusc1				mmu-miR-214(miRanda), mmu-miR-299(miRanda), mmu-miR-31(miRanda), mmu-miR-335-5p(miRanda), mmu-miR-34a(miRanda), mmu-miR-34b-5p(miRanda), mmu-miR-34c(miRanda), mmu-miR-449a(miRanda), mmu-miR-761(miRanda), mmu-miR-7a(miRanda), mmu-miR-7b(miRanda)	nucleus	protein_coding			-	protein polyubiquitination	actin binding // protein binding	nucleus // cytoplasm // early endosome // Golgi apparatus // microtubule // plasma membrane // postsynaptic density // microtubule cytoskeleton // cytoplasmic membrane-bounded vesicle // cell junction // cytoplasmic vesicle // postsynaptic membrane		3.06565	2.40968	3.41732	2.96422	2.38005	2.26436	1.77989	2.14144	-0.822781	-1.76881	0.0427739	1	0.0771957	1	0.822781
ENSMUSG00000023915	tumor necrosis factor receptor superfamily, member 21 [Source:MGI Symbol;Acc:MGI:2151075]	Tnfrsf21				mmu-let-7a(RNAhybrid|miRanda), mmu-let-7b(RNAhybrid|miRanda), mmu-let-7c(RNAhybrid), mmu-let-7d(RNAhybrid|miRanda), mmu-let-7e(RNAhybrid|miRanda), mmu-let-7f(RNAhybrid|miRanda), mmu-let-7g(RNAhybrid|miRanda), mmu-miR-106a(RNAhybrid|TargetScan|miRanda), mmu-miR-106ab(TargetScan), mmu-miR-106b(TargetScan|miRanda|pictar), mmu-miR-1192(TargetScan|miRanda), mmu-miR-124(miRanda), mmu-miR-125a(RNAhybrid…	transmembrane	protein_coding			-	signal transduction // neuron apoptosis	protein binding	cytoplasm // integral to membrane // axon	Apoptosis:WP1254	4.5812	3.87111	3.73	4.06077	3.09453	3.40255	3.22885	3.24198	-0.818794	-1.76393	0.0204199	0.981907	0.0421951	1	0.818794
ENSMUSG00000069136	RIKEN cDNA A130006I12 gene [Source:MGI Symbol;Acc:MGI:2441774]	A130006I12Rik						pseudogene			-					1.00228	1.19502	1.23827	1.14519	0	0.291375	0.691275	0.32755	-0.817643	-1.76252	0.00761159	0.88769	0.0185078	1	0.817643
ENSMUSG00000072834	predicted gene 12298 [Source:MGI Symbol;Acc:MGI:3649680]	Gm12298						antisense			-					1.09353	0.677073	1.23083	1.00048	0.23016	0	0.320562	0.183574	-0.816905	-1.76162	0.00507911	0.88769	0.0130849	1	0.816905
ENSMUSG00000028709	MOB kinase activator 3C [Source:MGI Symbol;Acc:MGI:2140623]	Mob3c				mmu-miR-129-5p(miRanda), mmu-miR-143(miRanda), mmu-miR-155(miRanda), mmu-miR-202-3p(miRanda), mmu-miR-204(miRanda), mmu-miR-206(miRanda), mmu-miR-211(miRanda), mmu-miR-214(TargetScan|miRanda), mmu-miR-215(miRanda), mmu-miR-218(pictar), mmu-miR-24(miRanda), mmu-miR-26a(pictar), mmu-miR-26b(pictar), mmu-miR-291a-3p(miRanda), mmu-miR-294(miRanda), mmu-miR-295(miRanda), mmu-miR-296-3p(miRanda), mmu-m…		protein_coding			-	biological_process	molecular_function // metal ion binding	cellular_component		4.12693	3.86018	4.12097	4.03603	3.18753	3.27182	3.19857	3.21931	-0.816719	-1.7614	0.000311901	0.619332	0.000883215	0.6251	0.816719
ENSMUSG00000022325	processing of precursor 1, ribonuclease P/MRP family, (S. cerevisiae) [Source:MGI Symbol;Acc:MGI:1914974]	Pop1				mmu-let-7b(RNAhybrid|miRanda), mmu-miR-208a(miRanda), mmu-miR-208b(miRanda), mmu-miR-298(RNAhybrid|miRanda), mmu-miR-361(RNAhybrid|miRanda), mmu-miR-383(RNAhybrid|miRanda), mmu-miR-422b(RNAhybrid|miRanda), mmu-miR-455-3p(RNAhybrid|miRanda), mmu-miR-499(miRanda), mmu-miR-540(RNAhybrid|miRanda), mmu-miR-542-3p(RNAhybrid|TargetScan|miRanda), mmu-miR-546(RNAhybrid|miRanda), mmu-miR-590-3p(miRanda), m…		protein_coding			-	tRNA 5'-leader removal // tRNA catabolic process	ribonuclease MRP activity // ribonuclease P activity // protein binding	ribonuclease MRP complex // nucleolar ribonuclease P complex		3.50502	2.9112	3.38626	3.26749	2.35918	2.68795	2.31521	2.45411	-0.813379	-1.75732	0.00822584	0.891093	0.0197385	1	0.813379
ENSMUSG00000022948	SET domain containing 4 [Source:MGI Symbol;Acc:MGI:2136890]	Setd4						protein_coding			-	biological_process	molecular_function	cellular_component		3.26849	2.57116	2.95037	2.93001	2.14777	2.23487	1.97419	2.11894	-0.811065	-1.75451	0.00824003	0.891093	0.019752	1	0.811065
ENSMUSG00000074483	bone gamma carboxyglutamate protein [Source:MGI Symbol;Acc:MGI:88156]	Bglap				mmu-miR-28(miRanda), mmu-miR-708(miRanda), mmu-miR-882(miRanda)	extracellular	protein_coding			-	regulation of bone mineralization // biomineral tissue development	calcium ion binding	extracellular region // cytoplasm		1.40783	0.458205	1.06839	0.978142	0.246437	0.256679	0	0.167705	-0.810436	-1.75374	0.0246516	0.989644	0.0491848	1	0.810436
ENSMUSG00000041961	zinc and ring finger 3 [Source:MGI Symbol;Acc:MGI:3039616]	Znrf3				mmu-miR-103(miRanda), mmu-miR-103a(TargetScan), mmu-miR-105(TargetScan), mmu-miR-106a(TargetScan|miRanda), mmu-miR-106b(miRanda), mmu-miR-107(TargetScan|miRanda), mmu-miR-107ab(TargetScan), mmu-miR-10a(miRanda), mmu-miR-10b(miRanda), mmu-miR-1192(miRanda), mmu-miR-124(TargetScan|miRanda), mmu-miR-124ab(TargetScan), mmu-miR-125a-5p(TargetScan|miRanda), mmu-miR-125b-5p(TargetScan|miRanda), mmu-miR-…		protein_coding			-	ubiquitin-dependent protein catabolic process // protein ubiquitination // negative regulation of Wnt receptor signaling pathway // canonical Wnt receptor signaling pathway // Wnt receptor signaling pathway, planar cell polarity pathway // stem cell proliferation // negative regulation of canonical Wnt receptor signaling pathway // negative regulation of non-canonical Wnt receptor signaling pathw…	ubiquitin-protein ligase activity // frizzled binding // protein binding // zinc ion binding	integral to plasma membrane		2.29041	2.26081	2.74664	2.43262	1.18193	1.54124	2.1486	1.62392	-0.808698	-1.75163	0.0356571	1	0.0664827	1	0.808698
ENSMUSG00000073448	predicted gene 10509 [Source:MGI Symbol;Acc:MGI:3796835]	Gm10509						protein_coding			-		nucleic acid binding // zinc ion binding	intracellular		2.81794	2.18648	2.66155	2.55533	2.1764	1.30421	1.78547	1.75536	-0.799969	-1.74106	0.0343355	1	0.0643957	1	0.799969
ENSMUSG00000022489	phosphodiesterase 1B, Ca2+-calmodulin dependent [Source:MGI Symbol;Acc:MGI:97523]	Pde1b				mmu-let-7a(RNAhybrid|miRanda), mmu-let-7b(RNAhybrid|miRanda), mmu-let-7d(RNAhybrid|miRanda), mmu-let-7f(RNAhybrid|miRanda), mmu-let-7g(RNAhybrid|miRanda), mmu-miR-124a(RNAhybrid|miRanda), mmu-miR-125a(RNAhybrid|TargetScan|miRanda), mmu-miR-125a-3p(miRanda), mmu-miR-125b(RNAhybrid|TargetScan|miRanda), mmu-miR-128(TargetScan|miRanda), mmu-miR-128a(RNAhybrid|TargetScan|miRanda), mmu-miR-128ab(Target…	nucleus	protein_coding			-	regulation of neurotransmitter levels // response to amphetamine // cAMP catabolic process // signal transduction // locomotory behavior // visual learning // monocyte differentiation // regulation of dopamine metabolic process // serotonin metabolic process // cGMP catabolic process // cellular response to granulocyte macrophage colony-stimulating factor stimulus	cyclic-nucleotide phosphodiesterase activity // 3',5'-cyclic-AMP phosphodiesterase activity // calmodulin-dependent cyclic-nucleotide phosphodiesterase activity // calmodulin binding // metal ion binding // calcium- and calmodulin-regulated 3',5'-cyclic-GMP phosphodiesterase activity	nucleus // cytoplasm // neuronal cell body	G Protein Signaling Pathways:WP232 // Purine metabolism:KEGG-mmu00230:WP2185	3.26739	2.10794	2.55975	2.64503	1.81286	1.74964	1.97425	1.84558	-0.799448	-1.74043	0.0453604	1	0.0807667	1	0.799448
ENSMUSG00000082429	predicted gene 13171 [Source:MGI Symbol;Acc:MGI:3651089]	Gm13171						processed_pseudogene			-					0.858971	1.39751	1.44563	1.23404	0	0.571616	0.736629	0.436082	-0.797955	-1.73863	0.0265822	0.989644	0.052217	1	0.797955
ENSMUSG00000037916	NADH dehydrogenase (ubiquinone) flavoprotein 1 [Source:MGI Symbol;Acc:MGI:107851]	Ndufv1				mmu-miR-122a(RNAhybrid|miRanda), mmu-miR-145(RNAhybrid|TargetScan|miRanda), mmu-miR-185(RNAhybrid|miRanda), mmu-miR-206(RNAhybrid|miRanda), mmu-miR-223(RNAhybrid|miRanda), mmu-miR-382(RNAhybrid), mmu-miR-497(RNAhybrid|miRanda), mmu-miR-539(RNAhybrid|miRanda), mmu-miR-541(RNAhybrid|miRanda), mmu-miR-690(RNAhybrid|miRanda), mmu-miR-762(RNAhybrid)		protein_coding			-	electron transport chain	NADH dehydrogenase (ubiquinone) activity // FMN binding // oxidoreductase activity, acting on NADH or NADPH // metal ion binding // NAD binding // 4 iron, 4 sulfur cluster binding	mitochondrion // mitochondrial inner membrane // mitochondrial respiratory chain complex I	Electron Transport Chain:WP295 // Oxidative phosphorylation:WP1248	6.35188	6.14856	6.15248	6.21764	5.36923	5.58345	5.30805	5.42024	-0.797397	-1.73796	0.000600372	0.669345	0.00174022	0.826946	0.797397
ENSMUSG00000024851	phosphatidylinositol transfer protein, membrane-associated 1 [Source:MGI Symbol;Acc:MGI:1197524]	Pitpnm1				mmu-let-7b(RNAhybrid|miRanda), mmu-let-7i(RNAhybrid|miRanda), mmu-miR-124a(RNAhybrid|miRanda), mmu-miR-128a(RNAhybrid|miRanda), mmu-miR-128b(RNAhybrid|miRanda), mmu-miR-129-3p(RNAhybrid|miRanda), mmu-miR-132(RNAhybrid), mmu-miR-133a(RNAhybrid|miRanda), mmu-miR-133b(RNAhybrid|miRanda), mmu-miR-139(RNAhybrid|miRanda), mmu-miR-140*(RNAhybrid|miRanda), mmu-miR-145(RNAhybrid|miRanda), mmu-miR-149(RNAh…		protein_coding			-	transport // protein transport	phospholipid binding // metal ion binding	intracellular // endoplasmic reticulum membrane // lipid particle // midbody // cleavage furrow // Golgi cisterna membrane		4.25484	3.53751	3.53143	3.77459	2.82944	2.86171	3.24306	2.97807	-0.79652	-1.73691	0.0215942	0.981907	0.0440024	1	0.79652
ENSMUSG00000032456	nicotinamide nucleotide adenylyltransferase 3 [Source:MGI Symbol;Acc:MGI:1921330]	Nmnat3				mmu-miR-10a(miRanda), mmu-miR-10b(miRanda), mmu-miR-1192(miRanda), mmu-miR-122(miRanda), mmu-miR-125a-3p(miRanda), mmu-miR-125a-5p(miRanda), mmu-miR-125b-5p(miRanda), mmu-miR-129-5p(miRanda), mmu-miR-132(miRanda), mmu-miR-137(miRanda|pictar), mmu-miR-140(miRanda), mmu-miR-145(miRanda), mmu-miR-152(miRanda), mmu-miR-16(miRanda), mmu-miR-181a(miRanda), mmu-miR-181abcd(TargetScan), mmu-miR-181b(miRa…		protein_coding			-	NAD biosynthetic process // response to wounding	nicotinamide-nucleotide adenylyltransferase activity // nicotinate-nucleotide adenylyltransferase activity // ATP binding	mitochondrion		3.17957	2.55061	2.67717	2.80245	2.00501	1.97175	2.04904	2.0086	-0.793851	-1.7337	0.00592055	0.88769	0.0147874	1	0.793851
ENSMUSG00000086606	predicted gene 13205 [Source:MGI Symbol;Acc:MGI:3700976]	Gm13205						antisense			-					3.07898	1.99902	2.22497	2.43432	1.52763	1.84973	1.55252	1.6433	-0.791025	-1.7303	0.0472721	1	0.0834457	1	0.791025
ENSMUSG00000090030	RIKEN cDNA A430072P03 gene [Source:MGI Symbol;Acc:MGI:3041214]	A430072P03Rik				mmu-miR-134(miRanda), mmu-miR-140(miRanda), mmu-miR-181a(miRanda), mmu-miR-205(miRanda), mmu-miR-216a(miRanda), mmu-miR-23a(miRanda), mmu-miR-23b(miRanda), mmu-miR-26a(miRanda), mmu-miR-26b(miRanda), mmu-miR-291a-3p(miRanda), mmu-miR-294(miRanda), mmu-miR-295(miRanda), mmu-miR-302a(miRanda), mmu-miR-302b(miRanda), mmu-miR-302d(miRanda), mmu-miR-326(miRanda), mmu-miR-330(miRanda), mmu-miR-451(miRa…		processed_transcript			-					1.09156	0.931257	1.66532	1.22938	0.496101	0.819761	0	0.438621	-0.790759	-1.72998	0.0397687	1	0.072502	1	0.790759
ENSMUSG00000085614	RIKEN cDNA 1700123M08 gene [Source:MGI Symbol;Acc:MGI:1923915]	1700123M08Rik				mmu-miR-125a-5p(miRanda), mmu-miR-125b-5p(miRanda), mmu-miR-136(miRanda), mmu-miR-181a(miRanda), mmu-miR-181b(miRanda), mmu-miR-181c(miRanda), mmu-miR-181d(miRanda), mmu-miR-18a(miRanda), mmu-miR-18b(miRanda), mmu-miR-219(miRanda), mmu-miR-224(miRanda), mmu-miR-299(miRanda), mmu-miR-29a(miRanda), mmu-miR-29b(miRanda), mmu-miR-29c(miRanda), mmu-miR-351(miRanda), mmu-miR-377(miRanda), mmu-miR-378(m…		processed_transcript			-					2.26781	2.08699	2.41866	2.25782	1.47061	1.81596	1.1167	1.46776	-0.790059	-1.72915	0.0105166	0.914807	0.0241139	1	0.790059
ENSMUSG00000085175	predicted gene 11423 [Source:MGI Symbol;Acc:MGI:3651335]	Gm11423						antisense			-					4.10123	3.26364	3.81174	3.72554	2.76444	2.68595	3.35945	2.93661	-0.788929	-1.72779	0.0395052	1	0.0720944	1	0.788929
ENSMUSG00000083152	adenomatosis polyposis coli, pseudogene 1 [Source:MGI Symbol;Acc:MGI:1930261]	Apc-ps1						transcribed_processed_pseudogene			-					1.95958	1.7054	1.84662	1.8372	1.22142	1.37186	0.565005	1.05276	-0.78444	-1.72242	0.0184638	0.964178	0.0385604	1	0.78444
ENSMUSG00000086968	RIKEN cDNA 4933431E20 gene [Source:MGI Symbol;Acc:MGI:3584041]	4933431E20Rik						processed_transcript			-					3.10004	3.44668	2.85306	3.13326	2.44169	2.56752	2.04039	2.34987	-0.783395	-1.72118	0.0129894	0.929902	0.0287473	1	0.783395
ENSMUSG00000022419	DEP domain containing MTOR-interacting protein [Source:MGI Symbol;Acc:MGI:2146322]	Deptor				mmu-let-7c(RNAhybrid|miRanda), mmu-miR-106a(RNAhybrid|miRanda), mmu-miR-107(RNAhybrid), mmu-miR-10a(RNAhybrid), mmu-miR-1192(miRanda), mmu-miR-122a(RNAhybrid|miRanda), mmu-miR-124a(RNAhybrid|miRanda), mmu-miR-1271(TargetScan), mmu-miR-128(miRanda), mmu-miR-129-5p(RNAhybrid|miRanda), mmu-miR-130a(miRanda), mmu-miR-130b(miRanda), mmu-miR-136(miRanda), mmu-miR-140*(RNAhybrid|miRanda), mmu-miR-141(RN…		protein_coding			-	negative regulation of protein kinase activity // negative regulation of TOR signaling cascade // intracellular signal transduction // regulation of apoptosis // negative regulation of cell size	protein binding	intracellular		2.22097	1.24219	1.26908	1.57741	0.836279	0.731198	0.831388	0.799622	-0.777791	-1.7145	0.0409425	1	0.0741228	1	0.777791
ENSMUSG00000025666	transmembrane protein 47 [Source:MGI Symbol;Acc:MGI:2177570]	Tmem47				mmu-let-7e(RNAhybrid|miRanda), mmu-let-7i(RNAhybrid|miRanda), mmu-miR-103(miRanda), mmu-miR-103a(TargetScan), mmu-miR-106a(RNAhybrid|miRanda), mmu-miR-107(TargetScan|miRanda), mmu-miR-107ab(TargetScan), mmu-miR-10a(RNAhybrid|miRanda), mmu-miR-10b(RNAhybrid), mmu-miR-1192(miRanda), mmu-miR-122a(RNAhybrid|miRanda|pictar), mmu-miR-125a-3p(miRanda), mmu-miR-130a(RNAhybrid|miRanda), mmu-miR-130b(RNAhy…	transmembrane	protein_coding			-			plasma membrane // cell-cell junction // integral to membrane		1.5806	1.49491	1.95099	1.6755	1.42878	0.843475	0.42521	0.899155	-0.776347	-1.71279	0.0408922	1	0.0740352	1	0.776347
ENSMUSG00000022389	thyrotroph embryonic factor [Source:MGI Symbol;Acc:MGI:98663]	Tef				mmu-miR-1(pictar), mmu-miR-101a(miRanda), mmu-miR-101b(miRanda), mmu-miR-1192(miRanda), mmu-miR-125a(pictar), mmu-miR-125a-5p(TargetScan), mmu-miR-125b(pictar), mmu-miR-125b-5p(TargetScan), mmu-miR-129-5p(miRanda), mmu-miR-132(miRanda), mmu-miR-134(miRanda), mmu-miR-135a(miRanda), mmu-miR-135b(miRanda), mmu-miR-137(TargetScan), mmu-miR-137ab(TargetScan), mmu-miR-139-5p(miRanda), mmu-miR-142-3p(mi…	nucleus	transcription regulator|protein_coding			-	transcription, DNA-dependent // positive regulation of transcription from RNA polymerase II promoter // rhythmic process	double-stranded DNA binding // sequence-specific DNA binding transcription factor activity // protein homodimerization activity // sequence-specific DNA binding // protein heterodimerization activity	nucleus		3.82743	2.95895	3.12426	3.30355	2.6017	2.53819	2.44835	2.52942	-0.77413	-1.71016	0.0226499	0.983063	0.0455724	1	0.77413
ENSMUSG00000022558	maestro heat-like repeat family member 1 [Source:MGI Symbol;Acc:MGI:2442558]	Mroh1						protein_coding			-	biological_process	molecular_function	cellular_component		4.86188	4.73438	4.47503	4.69043	4.03195	3.5251	4.2018	3.91962	-0.770816	-1.70623	0.0135545	0.941873	0.0296872	1	0.770816
ENSMUSG00000024295	cytochrome P450, family 4, subfamily f, polypeptide 41 pseudogene [Source:MGI Symbol;Acc:MGI:1925125]	Cyp4f41-ps				mmu-miR-125a-3p(miRanda), mmu-miR-205(miRanda), mmu-miR-22(miRanda), mmu-miR-291a-3p(miRanda), mmu-miR-294(miRanda), mmu-miR-295(miRanda), mmu-miR-302a(miRanda), mmu-miR-302b(miRanda), mmu-miR-302d(miRanda), mmu-miR-329(miRanda), mmu-miR-362-3p(miRanda), mmu-miR-421(miRanda), mmu-miR-876-5p(miRanda)		unprocessed_pseudogene			-					1.95877	1.4514	1.57893	1.66303	0.652036	0.892246	1.13387	0.892717	-0.770318	-1.70565	0.00862392	0.896623	0.0202332	1	0.770318
ENSMUSG00000079442	ST6 (alpha-N-acetyl-neuraminyl-2,3-beta-galactosyl-1,3)-N-acetylgalactosaminide alpha-2,6-sialyltransferase 4 [Source:MGI Symbol;Acc:MGI:1341894]	St6galnac4				mmu-miR-125a-5p(miRanda), mmu-miR-125b-5p(miRanda), mmu-miR-128(miRanda), mmu-miR-129-5p(miRanda), mmu-miR-138(TargetScan|miRanda), mmu-miR-138ab(TargetScan), mmu-miR-144(miRanda), mmu-miR-146a(miRanda), mmu-miR-146b(miRanda), mmu-miR-149(miRanda), mmu-miR-182(miRanda), mmu-miR-183(miRanda), mmu-miR-200b(miRanda), mmu-miR-200c(miRanda), mmu-miR-203(miRanda), mmu-miR-219(miRanda), mmu-miR-22(miRan…		protein_coding			-	protein glycosylation	sialyltransferase activity	nucleus // integral to Golgi membrane		3.77352	3.36875	3.98443	3.7089	2.99316	3.21283	2.61827	2.94142	-0.767481	-1.7023	0.0179554	0.958516	0.0375279	1	0.767481
ENSMUSG00000031520	vascular endothelial growth factor C [Source:MGI Symbol;Acc:MGI:109124]	Vegfc				mmu-miR-128(TargetScan|miRanda), mmu-miR-128ab(TargetScan), mmu-miR-129-5p(miRanda), mmu-miR-130a(miRanda), mmu-miR-130b(miRanda), mmu-miR-137(TargetScan|miRanda), mmu-miR-137ab(TargetScan), mmu-miR-153(miRanda), mmu-miR-200b(miRanda), mmu-miR-200c(miRanda), mmu-miR-21(miRanda), mmu-miR-27a(miRanda), mmu-miR-27a-3p(TargetScan), mmu-miR-27abc(TargetScan), mmu-miR-27b(miRanda), mmu-miR-301a(miRanda…	extracellular	protein_coding			-	angiogenesis // positive regulation of neuroblast proliferation // positive regulation of cell proliferation // organ morphogenesis // morphogenesis of embryonic epithelium // regulation of vascular endothelial growth factor receptor signaling pathway // positive regulation of protein autophosphorylation // response to drug // positive regulation of blood vessel endothelial cell migration // nega…	protein binding // growth factor activity // chemoattractant activity // vascular endothelial growth factor receptor 3 binding	extracellular space // membrane	Focal Adhesion-PI3K-Akt-mTOR-signaling pathway:WP2841 // Focal Adhesion:WP85 // Heart Development:WP2067	1.17946	0.924705	1.55544	1.21987	0.353259	0.700679	0.309532	0.45449	-0.765378	-1.69981	0.0114821	0.915001	0.0257671	1	0.765378
ENSMUSG00000038976	protein phosphatase 1, regulatory subunit 9B [Source:MGI Symbol;Acc:MGI:2387581]	Ppp1r9b				mmu-let-7b(RNAhybrid|miRanda), mmu-let-7e(RNAhybrid|miRanda), mmu-miR-101a(RNAhybrid|miRanda), mmu-miR-103(RNAhybrid|miRanda), mmu-miR-106b(RNAhybrid|miRanda), mmu-miR-107(RNAhybrid), mmu-miR-10a(RNAhybrid|miRanda), mmu-miR-10b(RNAhybrid|miRanda), mmu-miR-1192(miRanda), mmu-miR-124a(RNAhybrid|miRanda), mmu-miR-125a(RNAhybrid|miRanda), mmu-miR-125a-5p(TargetScan), mmu-miR-125b(RNAhybrid|miRanda), …	nucleus	protein_coding			-	regulation of protein phosphorylation // actin filament organization // dendrite development // cell migration // calcium-mediated signaling // actin cytoskeleton organization // filopodium assembly // cellular response to morphine // regulation of opioid receptor signaling pathway	actin binding // protein binding	nucleus // cytoplasm // plasma membrane // adherens junction // lamellipodium // filopodium // cortical actin cytoskeleton // ruffle membrane // dendritic spine // synapse		4.47439	3.79768	3.35755	3.87654	3.09869	3.21301	3.03928	3.11699	-0.759547	-1.69296	0.0464801	1	0.0820157	1	0.759547
ENSMUSG00000021867	transmembrane protein 254b [Source:MGI Symbol;Acc:MGI:3710397]	Tmem254b				mmu-miR-140(miRanda), mmu-miR-182(miRanda), mmu-miR-185(miRanda), mmu-miR-214(miRanda), mmu-miR-24(miRanda), mmu-miR-28(miRanda), mmu-miR-29a(miRanda), mmu-miR-29b(miRanda), mmu-miR-29c(miRanda), mmu-miR-34a(miRanda), mmu-miR-34b-5p(miRanda), mmu-miR-34c(miRanda), mmu-miR-410(miRanda), mmu-miR-449a(miRanda), mmu-miR-449b(miRanda), mmu-miR-449c(miRanda), mmu-miR-488(miRanda), mmu-miR-551b(miRanda)…	transmembrane|transmembrane	protein_coding			-			integral to membrane		4.77482	4.80904	4.75711	4.78032	4.0224	3.55255	4.49028	4.02174	-0.758581	-1.69183	0.0247693	0.989644	0.0489185	1	0.758581
ENSMUSG00000027297	leukocyte tyrosine kinase [Source:MGI Symbol;Acc:MGI:96840]	Ltk				mmu-miR-199a-5p(miRanda), mmu-miR-296-3p(miRanda), mmu-miR-494(miRanda)	transmembrane	kinase|receptor|protein_coding			-	protein phosphorylation // apoptosis // transmembrane receptor protein tyrosine kinase signaling pathway // cell proliferation // positive regulation of cardiac muscle cell apoptosis // positive regulation of neuron projection development // phosphatidylinositol 3-kinase cascade // cellular response to retinoic acid	protein kinase activity // transmembrane receptor protein tyrosine kinase activity // ATP binding	endoplasmic reticulum // plasma membrane // membrane // integral to membrane		1.81162	1.65873	1.31058	1.59364	0.672102	0.998529	0.834821	0.835151	-0.75849	-1.69172	0.00496958	0.88769	0.0124687	1	0.75849
ENSMUSG00000038545	cullin 7 [Source:MGI Symbol;Acc:MGI:1913765]	Cul7				mmu-miR-103(miRanda), mmu-miR-107(miRanda), mmu-miR-144(miRanda), mmu-miR-150(RNAhybrid|miRanda), mmu-miR-183(miRanda), mmu-miR-207(RNAhybrid), mmu-miR-212(miRanda), mmu-miR-24(miRanda), mmu-miR-296(RNAhybrid|miRanda), mmu-miR-31(miRanda), mmu-miR-326(miRanda), mmu-miR-330(miRanda), mmu-miR-331(RNAhybrid|miRanda), mmu-miR-338(RNAhybrid|TargetScan|miRanda), mmu-miR-338-3p(miRanda), mmu-miR-339-5p(…	nucleus	protein_coding			-	vasculogenesis // ubiquitin-dependent protein catabolic process // apoptosis // cell cycle // protein ubiquitination // regulation of apoptosis // regulation of endothelial cell differentiation	protein binding // ubiquitin protein ligase binding	intracellular // nucleus // cytoplasm // cullin-RING ubiquitin ligase complex		2.39876	3.32699	3.11646	2.9474	2.2852	2.33426	1.95184	2.19043	-0.756969	-1.68994	0.037248	1	0.0684171	1	0.756969
ENSMUSG00000028708	MAP kinase-interacting serine/threonine kinase 1 [Source:MGI Symbol;Acc:MGI:894316]	Mknk1				mmu-miR-125a-5p(TargetScan), mmu-miR-125b-5p(TargetScan), mmu-miR-130a(miRanda), mmu-miR-130b(miRanda), mmu-miR-135a(pictar), mmu-miR-135b(miRanda|pictar), mmu-miR-143(miRanda), mmu-miR-148a(miRanda), mmu-miR-148b(miRanda), mmu-miR-152(miRanda), mmu-miR-15a(miRanda), mmu-miR-15abc(TargetScan), mmu-miR-15b(miRanda), mmu-miR-16(TargetScan|miRanda), mmu-miR-16abc(TargetScan), mmu-miR-17-5p(pictar), …		kinase|protein_coding			-	regulation of translation // protein phosphorylation // response to stress // intracellular protein kinase cascade // peptidyl-serine phosphorylation	protein serine/threonine kinase activity // protein binding // ATP binding		IL-2 Signaling Pathway:WP450 // p38 MAPK Signaling Pathway:WP350	4.55534	4.33099	4.42532	4.43722	3.43977	3.61135	3.99466	3.68193	-0.755288	-1.68797	0.00514947	0.88769	0.0128427	1	0.755288
ENSMUSG00000056698	ELMO/CED-12 domain containing 3 [Source:MGI Symbol;Acc:MGI:2445168]	Elmod3				mmu-miR-1192(miRanda), mmu-miR-137(miRanda), mmu-miR-138(TargetScan|miRanda), mmu-miR-138ab(TargetScan), mmu-miR-196a(miRanda), mmu-miR-196b(miRanda), mmu-miR-204(pictar), mmu-miR-211(pictar), mmu-miR-22(miRanda), mmu-miR-221(miRanda), mmu-miR-222(miRanda), mmu-miR-24(miRanda), mmu-miR-299(miRanda), mmu-miR-326(miRanda), mmu-miR-328(miRanda), mmu-miR-330(miRanda), mmu-miR-335-5p(miRanda), mmu-miR…		protein_coding			-	phagocytosis // biological_process	molecular_function	cellular_component // cytoskeleton	mRNA processing:WP310	4.15266	3.15008	3.29643	3.53305	2.9539	2.82213	2.55923	2.77842	-0.754634	-1.6872	0.0495914	1	0.0864132	1	0.754634
ENSMUSG00000079563	peptidoglycan recognition protein 2 [Source:MGI Symbol;Acc:MGI:1928099]	Pglyrp2				mmu-miR-10a(miRanda), mmu-miR-10b(miRanda), mmu-miR-204(miRanda), mmu-miR-211(miRanda), mmu-miR-339-5p(miRanda), mmu-miR-381(miRanda), mmu-miR-544(miRanda), mmu-miR-875-5p(miRanda)	extracellular	protein_coding			-	peptidoglycan catabolic process // detection of bacterium // negative regulation of interferon-gamma production // negative regulation of natural killer cell differentiation involved in immune response // growth of symbiont in host // defense response to Gram-positive bacterium	zinc ion binding // N-acetylmuramoyl-L-alanine amidase activity // peptidoglycan receptor activity // peptidoglycan binding	extracellular region // membrane		2.40933	1.7895	2.15875	2.11919	1.24297	1.68367	1.16792	1.36485	-0.754341	-1.68686	0.0167947	0.950009	0.0353721	1	0.754341
ENSMUSG00000051890	kelch domain containing 1 [Source:MGI Symbol;Acc:MGI:2672853]	Klhdc1				mmu-let-7b(RNAhybrid|miRanda), mmu-miR-101a(miRanda), mmu-miR-101b(miRanda), mmu-miR-1192(miRanda), mmu-miR-122a(RNAhybrid|miRanda), mmu-miR-124a(RNAhybrid|miRanda), mmu-miR-133a*(RNAhybrid|miRanda), mmu-miR-144(miRanda), mmu-miR-15a(RNAhybrid|miRanda), mmu-miR-16(RNAhybrid|miRanda), mmu-miR-17-3p(RNAhybrid|TargetScan|miRanda), mmu-miR-18(RNAhybrid), mmu-miR-181b(RNAhybrid|miRanda), mmu-miR-181d(…		protein_coding			-	biological_process	molecular_function	cytoplasm		3.03094	3.48969	3.24447	3.25503	2.72926	2.32434	2.44902	2.50087	-0.754162	-1.68665	0.00543159	0.88769	0.0134519	1	0.754162
ENSMUSG00000086636	predicted gene 12949 [Source:MGI Symbol;Acc:MGI:3649756]	Gm12949						antisense			-					2.86305	2.15776	2.86257	2.62779	2.0907	2.07954	1.45293	1.87439	-0.753406	-1.68577	0.0419988	1	0.0754415	1	0.753406
ENSMUSG00000024871	double C2, gamma [Source:MGI Symbol;Acc:MGI:1926250]	Doc2g				mmu-miR-140(miRanda), mmu-miR-148a(miRanda), mmu-miR-148b(miRanda), mmu-miR-153(miRanda)		protein_coding			-		transporter activity	synaptic vesicle // membrane		1.22572	0.932503	1.74129	1.29984	0.264424	0.654812	0.72396	0.547732	-0.752104	-1.68425	0.0272593	0.996216	0.0528814	1	0.752104
ENSMUSG00000022436	SH3-domain binding protein 1 [Source:MGI Symbol;Acc:MGI:104603]	Sh3bp1				mmu-let-7a(miRanda), mmu-let-7b(miRanda), mmu-let-7c(miRanda), mmu-let-7d(miRanda), mmu-let-7f(miRanda), mmu-let-7g(miRanda), mmu-let-7i(miRanda), mmu-miR-143(miRanda), mmu-miR-149(miRanda), mmu-miR-15a(miRanda), mmu-miR-15b(miRanda), mmu-miR-16(miRanda), mmu-miR-182(TargetScan|miRanda), mmu-miR-185(miRanda), mmu-miR-195(miRanda), mmu-miR-196a(miRanda), mmu-miR-196b(miRanda), mmu-miR-214(miRanda)…		protein_coding			-	signal transduction	SH3 domain binding	cytoplasm	XPodNet - protein-protein interactions in the podocyte expanded by STRING:WP2309	3.639	2.69221	3.32558	3.21893	2.40289	2.64491	2.35872	2.46884	-0.750087	-1.68189	0.0332414	1	0.0622504	1	0.750087
ENSMUSG00000004791	placental growth factor [Source:MGI Symbol;Acc:MGI:105095]	Pgf				mmu-miR-124(TargetScan|miRanda), mmu-miR-124ab(TargetScan), mmu-miR-149(TargetScan|pictar), mmu-miR-214(TargetScan|miRanda|pictar), mmu-miR-326(miRanda), mmu-miR-330(miRanda), mmu-miR-335(TargetScan|pictar), mmu-miR-335-5p(TargetScan|miRanda), mmu-miR-34a(pictar), mmu-miR-34ac(TargetScan), mmu-miR-34bc-5p(TargetScan), mmu-miR-3619-5p(TargetScan), mmu-miR-411(miRanda), mmu-miR-431(miRanda), mmu-mi…	extracellular	protein_coding			-	branching involved in ureteric bud morphogenesis // response to hypoxia // positive regulation of endothelial cell proliferation // sprouting angiogenesis // female pregnancy // positive regulation of cell proliferation // cell differentiation // organ regeneration // cellular response to hormone stimulus // response to drug // positive regulation of angiogenesis // positive regulation of cell di…	growth factor activity // protein homodimerization activity // protein heterodimerization activity	extracellular region // extracellular space // membrane	Focal Adhesion-PI3K-Akt-mTOR-signaling pathway:WP2841 // Focal Adhesion:WP85	4.39216	3.66444	4.41389	4.15683	3.51243	3.3341	3.37818	3.40824	-0.748594	-1.68016	0.0201601	0.981907	0.0411421	1	0.748594
ENSMUSG00000064177	ghrelin [Source:MGI Symbol;Acc:MGI:1930008]	Ghrl				mmu-miR-106a(miRanda), mmu-miR-106b(miRanda), mmu-miR-125a-3p(miRanda), mmu-miR-17(miRanda), mmu-miR-182(miRanda), mmu-miR-20a(miRanda), mmu-miR-20b(miRanda), mmu-miR-485(miRanda), mmu-miR-96(miRanda)	extracellular	protein_coding			-	activation of MAPK activity // gastric acid secretion // negative regulation of endothelial cell proliferation // G-protein coupled receptor protein signaling pathway // elevation of cytosolic calcium ion concentration // actin polymerization or depolymerization // adult feeding behavior // response to hormone stimulus // dendrite development // positive regulation of insulin secretion // regulat…	G-protein-coupled receptor binding // hormone activity // growth hormone-releasing hormone activity // protein tyrosine kinase activator activity // ghrelin receptor binding	extracellular region // extracellular space // cytoplasm // axon		1.30877	0.499866	1.11169	0.97344	0	0.193951	0.48409	0.226014	-0.747427	-1.6788	0.029583	1	0.0565256	1	0.747427
ENSMUSG00000084834	RIKEN cDNA 4930565N06 gene [Source:MGI Symbol;Acc:MGI:1915556]	4930565N06Rik						antisense			-					2.43035	2.52762	2.65835	2.53878	1.64784	2.08964	1.64219	1.79322	-0.745553	-1.67662	0.00394674	0.88769	0.0100724	1	0.745553
ENSMUSG00000009566	folylpolyglutamyl synthetase [Source:MGI Symbol;Acc:MGI:95576]	Fpgs				mmu-miR-124(TargetScan|miRanda), mmu-miR-124ab(TargetScan), mmu-miR-186(miRanda), mmu-miR-296-3p(miRanda), mmu-miR-301a(miRanda), mmu-miR-301b(miRanda), mmu-miR-320(miRanda), mmu-miR-335-5p(miRanda), mmu-miR-34b-5p(miRanda), mmu-miR-34c(miRanda), mmu-miR-370(miRanda), mmu-miR-449a(miRanda), mmu-miR-449c(miRanda), mmu-miR-491(miRanda), mmu-miR-506(TargetScan)		protein_coding			-	liver development // one-carbon metabolic process // brain development // organ regeneration // response to chemical stimulus // tetrahydrofolylpolyglutamate biosynthetic process	tetrahydrofolylpolyglutamate synthase activity // ATP binding	mitochondrion // mitochondrial inner membrane // mitochondrial matrix		4.1939	3.15891	3.48325	3.61202	2.82242	2.95278	2.82585	2.86702	-0.745008	-1.67598	0.0405659	1	0.073243	1	0.745008
ENSMUSG00000076435	acyl-CoA synthetase family member 2 [Source:MGI Symbol;Acc:MGI:2388287]	Acsf2				mmu-miR-106a(miRanda), mmu-miR-106b(miRanda), mmu-miR-1192(miRanda), mmu-miR-17(miRanda), mmu-miR-193(miRanda), mmu-miR-193b(miRanda), mmu-miR-196a(miRanda), mmu-miR-196b(miRanda), mmu-miR-20a(miRanda), mmu-miR-20b(miRanda), mmu-miR-22(miRanda), mmu-miR-224(miRanda), mmu-miR-291a-3p(miRanda), mmu-miR-294(miRanda), mmu-miR-295(miRanda), mmu-miR-299(miRanda), mmu-miR-302a(miRanda), mmu-miR-302b(miR…		protein_coding			-	fatty acid metabolic process // biological_process	molecular_function // ATP binding // ligase activity	mitochondrion		4.53647	4.32117	4.36303	4.40689	3.48015	3.44332	4.06407	3.66252	-0.744374	-1.67525	0.0109103	0.915001	0.0244921	1	0.744374
ENSMUSG00000056943	predicted gene 10015 [Source:MGI Symbol;Acc:MGI:3809114]	Gm10015						processed_pseudogene			-					0.720543	1.27655	1.08354	1.02688	0.241004	0	0.609224	0.283409	-0.743469	-1.6742	0.0175684	0.95193	0.0366246	1	0.743469
ENSMUSG00000074733	RIKEN cDNA 5830428H23 gene [Source:MGI Symbol;Acc:MGI:1926073]	5830428H23Rik						processed_transcript|antisense|retained_intron			-					4.33383	3.65458	3.5445	3.8443	2.96074	3.27006	3.07477	3.10186	-0.742446	-1.67301	0.0240574	0.989644	0.0475902	1	0.742446
ENSMUSG00000062908	acyl-Coenzyme A dehydrogenase, medium chain [Source:MGI Symbol;Acc:MGI:87867]	Acadm				mmu-let-7b(RNAhybrid|miRanda), mmu-let-7c(RNAhybrid|miRanda), mmu-let-7i(RNAhybrid|miRanda), mmu-miR-101a(RNAhybrid|miRanda), mmu-miR-101b(RNAhybrid|miRanda), mmu-miR-103(RNAhybrid), mmu-miR-106a(RNAhybrid|miRanda), mmu-miR-107(RNAhybrid|miRanda), mmu-miR-10a(RNAhybrid|miRanda), mmu-miR-1192(miRanda), mmu-miR-127(RNAhybrid|miRanda), mmu-miR-128a(RNAhybrid|miRanda), mmu-miR-128b(RNAhybrid|miRanda)…		protein_coding			-	liver development // glycogen biosynthetic process // organic acid metabolic process // regulation of gluconeogenesis // fatty acid beta-oxidation // heart development // response to cold // carnitine metabolic process // post-embryonic development // carnitine metabolic process, CoA-linked // fatty acid beta-oxidation using acyl-CoA dehydrogenase // response to starvation // carnitine biosynthet…	acyl-CoA dehydrogenase activity // oxidoreductase activity, acting on the CH-CH group of donors // identical protein binding // flavin adenine dinucleotide binding // medium-chain-acyl-CoA dehydrogenase activity	mitochondrion // mitochondrial matrix // axon	Fatty Acid Beta Oxidation:WP1269 // Mitochondrial LC-Fatty Acid Beta-Oxidation:WP401 // PPAR signaling pathway:KEGG-mmu03320:WP2316	4.04849	4.21833	4.07831	4.11504	3.01472	3.31287	3.79251	3.37337	-0.741677	-1.67212	0.0156552	0.94859	0.0332274	1	0.741677
ENSMUSG00000038732	membrane bound O-acyltransferase domain containing 1 [Source:MGI Symbol;Acc:MGI:2387184]	Mboat1				mmu-miR-1(miRanda), mmu-miR-10a(miRanda), mmu-miR-10b(miRanda), mmu-miR-1192(miRanda), mmu-miR-15b(miRanda), mmu-miR-181a(miRanda), mmu-miR-181abcd(TargetScan), mmu-miR-181b(miRanda), mmu-miR-181c(miRanda), mmu-miR-181d(miRanda), mmu-miR-186(miRanda), mmu-miR-19a(miRanda), mmu-miR-19b(miRanda), mmu-miR-203(miRanda), mmu-miR-206(miRanda), mmu-miR-216b(miRanda), mmu-miR-23a(miRanda), mmu-miR-23b(mi…	transmembrane	protein_coding			-	biological_process // phospholipid biosynthetic process	molecular_function // transferase activity, transferring acyl groups // transferase activity, transferring acyl groups other than amino-acyl groups	cellular_component // endoplasmic reticulum // integral to membrane		1.0975	1.87998	2.11839	1.69863	0.862188	1.12568	0.886956	0.958275	-0.740351	-1.67058	0.0462145	1	0.0814362	1	0.740351
ENSMUSG00000057764											-					1.10543	1.2344	1.05094	1.13026	0.411179	0.76484	0	0.392006	-0.738252	-1.66815	0.0147475	0.945317	0.0315627	1	0.738252
ENSMUSG00000002059	RAB34, member of RAS oncogene family [Source:MGI Symbol;Acc:MGI:104606]	Rab34				mmu-let-7c(RNAhybrid|miRanda), mmu-miR-103(RNAhybrid|miRanda), mmu-miR-107(RNAhybrid|miRanda), mmu-miR-10a(RNAhybrid|miRanda), mmu-miR-124(TargetScan|miRanda), mmu-miR-124a(RNAhybrid|TargetScan|miRanda|pictar), mmu-miR-124ab(TargetScan), mmu-miR-125a(RNAhybrid|miRanda), mmu-miR-125b(RNAhybrid|miRanda), mmu-miR-1271(TargetScan), mmu-miR-128(TargetScan|miRanda), mmu-miR-128ab(TargetScan), mmu-miR-1…		protein_coding			-	GTP catabolic process // endocytosis // small GTPase mediated signal transduction // protein transport // phagosome maturation // phagosome-lysosome fusion	GTPase activity // GTP binding // guanyl nucleotide binding	ruffle // early endosome // phagocytic vesicle		4.54099	4.16691	4.00323	4.23705	3.11155	3.54562	3.84947	3.50221	-0.734835	-1.66421	0.0262913	0.989644	0.0511451	1	0.734835
ENSMUSG00000044165	BCLl2-like 15 [Source:MGI Symbol;Acc:MGI:2685412]	Bcl2l15				mmu-miR-1192(miRanda), mmu-miR-125a-5p(miRanda), mmu-miR-125b-5p(miRanda), mmu-miR-142-3p(miRanda), mmu-miR-146a(miRanda), mmu-miR-146b(miRanda), mmu-miR-149(miRanda), mmu-miR-150(miRanda), mmu-miR-204(miRanda), mmu-miR-211(miRanda), mmu-miR-216a(miRanda), mmu-miR-27a(miRanda), mmu-miR-27b(miRanda), mmu-miR-28(miRanda), mmu-miR-290-5p(miRanda), mmu-miR-292-5p(miRanda), mmu-miR-338(TargetScan), mm…	nucleus	protein_coding			-	biological_process	molecular_function	nucleus // cytosol		2.27727	1.80195	1.72287	1.93403	1.0456	1.04404	1.52212	1.20392	-0.73011	-1.65877	0.0173134	0.950009	0.0360421	1	0.73011
ENSMUSG00000031574	steroidogenic acute regulatory protein [Source:MGI Symbol;Acc:MGI:102760]	Star				mmu-miR-1(miRanda), mmu-miR-101a(miRanda), mmu-miR-101b(miRanda), mmu-miR-103(miRanda), mmu-miR-107(miRanda), mmu-miR-125a-5p(miRanda), mmu-miR-125b-5p(miRanda), mmu-miR-128(miRanda), mmu-miR-129-5p(miRanda), mmu-miR-132(miRanda), mmu-miR-138(miRanda), mmu-miR-146a(miRanda), mmu-miR-146b(miRanda), mmu-miR-150(miRanda), mmu-miR-15a(miRanda), mmu-miR-15b(miRanda), mmu-miR-16(miRanda), mmu-miR-186(m…		protein_coding			-	organic acid metabolic process // bile acid biosynthetic process // progesterone biosynthetic process // estrogen biosynthetic process // brain development // response to nutrient // circadian rhythm // cholesterol metabolic process // glucocorticoid metabolic process // male gonad development // response to herbicide // response to toxin // response to organic substance // response to ionizing r…	protein binding // cholesterol binding // cholesterol transporter activity	mitochondrion // mitochondrial intermembrane space // cytosol // mitochondrial crista // neuron projection // neuronal cell body		1.30808	1.05674	1.11666	1.16049	0.34608	0.529876	0.447532	0.441162	-0.719332	-1.64642	0.000595279	0.669345	0.00147874	0.779348	0.719332
ENSMUSG00000072955	thymosin beta 15b like [Source:MGI Symbol;Acc:MGI:3026988]	Tmsb15l						protein_coding			-	actin cytoskeleton organization // sequestering of actin monomers	actin binding	cytoplasm		3.8898	3.59239	3.64229	3.70816	2.86419	2.78386	3.33648	2.99485	-0.713313	-1.63956	0.00964762	0.906465	0.0217535	1	0.713313
ENSMUSG00000020883	F-box and leucine-rich repeat protein 20 [Source:MGI Symbol;Acc:MGI:1919444]	Fbxl20				mmu-miR-128(TargetScan|miRanda), mmu-miR-128ab(TargetScan), mmu-miR-132(TargetScan), mmu-miR-133a(pictar), mmu-miR-133b(pictar), mmu-miR-137(miRanda), mmu-miR-139-5p(miRanda), mmu-miR-141(TargetScan), mmu-miR-142-3p(miRanda), mmu-miR-15abc(TargetScan), mmu-miR-16(TargetScan), mmu-miR-16abc(TargetScan), mmu-miR-183(miRanda), mmu-miR-185(TargetScan|miRanda), mmu-miR-186(miRanda), mmu-miR-1907(Targe…		protein_coding			-	biological_process	protein binding	cellular_component // cytoplasm		4.9426	4.35957	4.17527	4.49248	3.75024	3.64639	3.94865	3.78176	-0.710724	-1.63662	0.0229962	0.983063	0.0454899	1	0.710724
ENSMUSG00000084925	RIKEN cDNA 1810062O18 gene [Source:MGI Symbol;Acc:MGI:1922852]	1810062O18Rik				mmu-miR-1192(miRanda), mmu-miR-122(miRanda), mmu-miR-141(miRanda), mmu-miR-15a(miRanda), mmu-miR-15b(miRanda), mmu-miR-192(miRanda), mmu-miR-195(miRanda), mmu-miR-200a(miRanda), mmu-miR-215(miRanda), mmu-miR-30a(miRanda), mmu-miR-30b(miRanda), mmu-miR-30c(miRanda), mmu-miR-30d(miRanda), mmu-miR-30e(miRanda), mmu-miR-34a(miRanda), mmu-miR-34b-5p(miRanda), mmu-miR-34c(miRanda), mmu-miR-375(miRanda)…		antisense			-					2.47626	2.54872	2.68897	2.57132	1.85719	1.51417	2.2145	1.86196	-0.70936	-1.63508	0.0132365	0.929902	0.0285073	1	0.70936
ENSMUSG00000030365	C-type lectin domain family 2, member i [Source:MGI Symbol;Acc:MGI:2136650]	Clec2i				mmu-miR-190(miRanda), mmu-miR-190b(miRanda), mmu-miR-20a(miRanda), mmu-miR-20b(miRanda), mmu-miR-216b(miRanda), mmu-miR-376c(miRanda), mmu-miR-377(miRanda), mmu-miR-411(miRanda), mmu-miR-499(miRanda), mmu-miR-758(miRanda)	transmembrane	protein_coding			-	membrane raft assembly // regulation of actin filament polymerization // regulation of T cell proliferation // receptor clustering // regulation of interleukin-2 biosynthetic process // negative regulation of osteoclast differentiation // T cell receptor signaling pathway // positive regulation of immunological synapse formation	transmembrane receptor activity // protein binding // carbohydrate binding // natural killer cell lectin-like receptor binding	external side of plasma membrane // cell surface // integral to membrane		4.62161	4.2861	4.15871	4.35547	3.95551	3.89562	3.09107	3.6474	-0.708073	-1.63362	0.0490329	1	0.085104	1	0.708073
ENSMUSG00000029207	amyloid beta (A4) precursor protein-binding, family B, member 2 [Source:MGI Symbol;Acc:MGI:108405]	Apbb2				mmu-let-7d*(RNAhybrid|miRanda), mmu-miR-105(TargetScan), mmu-miR-106a(TargetScan|miRanda), mmu-miR-106ab(TargetScan), mmu-miR-106b(RNAhybrid|TargetScan|miRanda|pictar), mmu-miR-10b(RNAhybrid|miRanda), mmu-miR-1192(TargetScan), mmu-miR-124(TargetScan), mmu-miR-124a(pictar), mmu-miR-124ab(TargetScan), mmu-miR-125b(RNAhybrid|miRanda), mmu-miR-126-3p(RNAhybrid|miRanda), mmu-miR-127(RNAhybrid|miRanda)…	extracellular|nucleus	protein_coding			-	neuron migration // regulation of transcription, DNA-dependent // cell cycle arrest // axon guidance // actin filament-based movement // extracellular matrix organization // negative regulation of cell growth // positive regulation of apoptosis // negative regulation of apoptosis // negative regulation of S phase of mitotic cell cycle // protein stabilization	protein binding // transcription factor binding // histone acetyltransferase binding	nucleus // cytoplasm		3.01553	3.27864	3.0417	3.11196	2.54699	2.5851	2.08148	2.40453	-0.707431	-1.63289	0.00769866	0.88769	0.0178153	1	0.707431
ENSMUSG00000041729	coronin, actin binding protein, 2B [Source:MGI Symbol;Acc:MGI:2444283]	Coro2b				mmu-let-7a(miRanda), mmu-let-7b(miRanda), mmu-let-7c(miRanda), mmu-let-7d(miRanda), mmu-let-7e(miRanda), mmu-let-7f(miRanda), mmu-let-7g(miRanda), mmu-let-7i(miRanda), mmu-miR-103(miRanda), mmu-miR-103a(TargetScan), mmu-miR-105(TargetScan), mmu-miR-106a(TargetScan|miRanda), mmu-miR-106ab(TargetScan), mmu-miR-106b(miRanda|pictar), mmu-miR-107(TargetScan|miRanda), mmu-miR-107ab(TargetScan), mmu-miR…		protein_coding			-	actin cytoskeleton organization	actin filament binding	cytoplasm // actin cytoskeleton // membrane		2.23657	2.40857	2.19975	2.28163	1.52825	1.68998	1.51007	1.5761	-0.705533	-1.63075	0.000516295	0.669345	0.00120768	0.700138	0.705533
ENSMUSG00000086429	gene trap ROSA 26, Philippe Soriano [Source:MGI Symbol;Acc:MGI:104735]	Gt(ROSA)26Sor						antisense			-					4.5808	3.97282	4.21894	4.25752	3.46361	3.62756	3.56627	3.55248	-0.705043	-1.63019	0.00791842	0.88769	0.0182372	1	0.705043
ENSMUSG00000056737	capping protein (actin filament), gelsolin-like [Source:MGI Symbol;Acc:MGI:1098259]	Capg				mmu-let-7b(RNAhybrid|miRanda), mmu-let-7c(RNAhybrid|miRanda), mmu-let-7d(RNAhybrid), mmu-let-7e(RNAhybrid), mmu-let-7f(RNAhybrid), mmu-let-7g(RNAhybrid), mmu-miR-1(RNAhybrid|TargetScan|miRanda), mmu-miR-106a(RNAhybrid|miRanda), mmu-miR-106b(RNAhybrid|miRanda), mmu-miR-122a(RNAhybrid|miRanda), mmu-miR-124a(RNAhybrid|miRanda), mmu-miR-128a(RNAhybrid|miRanda), mmu-miR-128b(RNAhybrid|miRanda), mmu-mi…	extracellular|nucleus	protein_coding			-	cell projection assembly	actin binding	nucleus // nucleolus // cytoplasm // nuclear membrane	TYROBP Causal Network:WP3625	5.88246	5.49956	6.12533	5.83578	5.11926	4.7138	5.55971	5.13092	-0.704856	-1.62998	0.046707	1	0.0817368	1	0.704856
ENSMUSG00000091854	mesoderm induction early response 1, family member 2 [Source:MGI Symbol;Acc:MGI:1917677]	Mier2				mmu-miR-106a(miRanda), mmu-miR-106ab(TargetScan), mmu-miR-106b(miRanda), mmu-miR-128(TargetScan|miRanda), mmu-miR-128ab(TargetScan), mmu-miR-135a-5p(TargetScan), mmu-miR-135ab(TargetScan), mmu-miR-138(TargetScan), mmu-miR-138ab(TargetScan), mmu-miR-1698(TargetScan), mmu-miR-17(TargetScan|miRanda), mmu-miR-17-5p(TargetScan), mmu-miR-1703(TargetScan), mmu-miR-1962(TargetScan), mmu-miR-202-3p(Target…		protein_coding			-	biological_process	molecular_function	cellular_component		2.73353	1.94256	1.94523	2.20711	1.27923	1.44841	1.77999	1.50254	-0.704562	-1.62965	0.0452705	1	0.0796613	1	0.704562
ENSMUSG00000035919	Bardet-Biedl syndrome 9 (human) [Source:MGI Symbol;Acc:MGI:2442833]	Bbs9				mmu-miR-101a(RNAhybrid|miRanda), mmu-miR-101b(RNAhybrid|miRanda), mmu-miR-10a(RNAhybrid|miRanda), mmu-miR-10b(RNAhybrid|miRanda), mmu-miR-124a(RNAhybrid|miRanda), mmu-miR-125a(RNAhybrid|miRanda), mmu-miR-125b(RNAhybrid), mmu-miR-127(miRanda), mmu-miR-128(miRanda), mmu-miR-128a(RNAhybrid|TargetScan|miRanda), mmu-miR-128b(RNAhybrid|TargetScan|miRanda), mmu-miR-129-3p(RNAhybrid|miRanda), mmu-miR-130…	nucleus	protein_coding			-	biological_process // fat cell differentiation	protein binding	nucleus // cytoplasm // plasma membrane // BBSome // cilium membrane		4.4365	4.04613	3.59613	4.02625	3.5309	3.39791	3.03681	3.32187	-0.704376	-1.62944	0.037556	1	0.0682923	1	0.704376
ENSMUSG00000051451	CREB/ATF bZIP transcription factor [Source:MGI Symbol;Acc:MGI:2675296]	Crebzf				mmu-miR-101(TargetScan), mmu-miR-101ab(TargetScan), mmu-miR-106a(miRanda), mmu-miR-10a(miRanda), mmu-miR-10b(miRanda), mmu-miR-1192(TargetScan|miRanda), mmu-miR-129-5p(TargetScan|miRanda), mmu-miR-1297(TargetScan), mmu-miR-129ab-5p(TargetScan), mmu-miR-133a(pictar), mmu-miR-133b(pictar), mmu-miR-136(TargetScan|miRanda), mmu-miR-138(TargetScan|pictar), mmu-miR-138ab(TargetScan), mmu-miR-139(RNAhyb…	nucleus	transcription regulator|protein_coding			-	transcription, DNA-dependent // response to virus // negative regulation of gene expression, epigenetic // negative regulation of transcription, DNA-dependent // regulation of sequence-specific DNA binding transcription factor activity	sequence-specific DNA binding transcription factor activity // protein binding // sequence-specific DNA binding	nucleus		6.15924	5.27959	5.46312	5.63398	4.66498	5.02888	5.09834	4.93073	-0.70325	-1.62817	0.0447122	1	0.0788362	1	0.70325
ENSMUSG00000001588	ArfGAP with coiled-coil, ankyrin repeat and PH domains 1 [Source:MGI Symbol;Acc:MGI:2388270]	Acap1				mmu-miR-101a(miRanda), mmu-miR-101b(miRanda), mmu-miR-134(miRanda), mmu-miR-146(RNAhybrid|miRanda), mmu-miR-181a(miRanda), mmu-miR-181b(miRanda), mmu-miR-181c(miRanda), mmu-miR-24(miRanda), mmu-miR-298(RNAhybrid|miRanda), mmu-miR-320(RNAhybrid|miRanda), mmu-miR-326(miRanda), mmu-miR-330(miRanda), mmu-miR-346(miRanda), mmu-miR-379(RNAhybrid|miRanda), mmu-miR-491(RNAhybrid|miRanda), mmu-miR-539(miR…		protein_coding			-	biological_process // lipid catabolic process // regulation of ARF GTPase activity	molecular_function // signal transducer activity // phospholipid binding // ARF GTPase activator activity // zinc ion binding // hydrolase activity	cellular_component		5.76818	5.11274	5.58045	5.48712	4.47056	4.72115	5.16497	4.78556	-0.701562	-1.62626	0.0369031	1	0.0672747	1	0.701562
ENSMUSG00000027863	CD2 antigen [Source:MGI Symbol;Acc:MGI:88320]	Cd2					extracellular|transmembrane	protein_coding			-	cell adhesion	receptor activity // protein binding // protein homodimerization activity // eukaryotic cell surface binding	extracellular region // external side of plasma membrane // internal side of plasma membrane // integral to membrane // anchored to plasma membrane		7.34497	7.05973	7.29594	7.23354	6.38623	6.21855	6.99375	6.53284	-0.7007	-1.62529	0.0254922	0.989644	0.0494577	1	0.7007
ENSMUSG00000074358	coiled-coil domain containing 61 [Source:MGI Symbol;Acc:MGI:2685005]	Ccdc61				mmu-miR-342-3p(TargetScan|miRanda), mmu-miR-362-3p(miRanda), mmu-miR-539(miRanda)		protein_coding			-	biological_process	molecular_function	centrosome		3.48459	3.77382	3.34737	3.53526	2.47574	3.18467	2.84565	2.83535	-0.699908	-1.6244	0.0218896	0.981907	0.0435199	1	0.699908
ENSMUSG00000090124	UDP glucuronosyltransferase 1 family, polypeptide A7C [Source:MGI Symbol;Acc:MGI:3032636]	Ugt1a7c				mmu-miR-141(miRanda), mmu-miR-142-3p(miRanda), mmu-miR-150(miRanda), mmu-miR-155(miRanda), mmu-miR-183(miRanda), mmu-miR-200a(miRanda), mmu-miR-203(miRanda), mmu-miR-218(miRanda), mmu-miR-23a(miRanda), mmu-miR-23b(miRanda), mmu-miR-26b(miRanda), mmu-miR-290-5p(miRanda), mmu-miR-292-5p(miRanda), mmu-miR-31(miRanda), mmu-miR-338-3p(miRanda), mmu-miR-339-5p(miRanda), mmu-miR-342-3p(miRanda), mmu-miR…	transmembrane	protein_coding			-		glucuronosyltransferase activity // transferase activity, transferring hexosyl groups	endoplasmic reticulum membrane // integral to membrane		1.55363	0.633793	0.74951	0.978976	0.274115	0.372551	0.191729	0.279465	-0.699511	-1.62395	0.042805	1	0.0760107	1	0.699511
ENSMUSG00000044694	RIKEN cDNA 2010007H06 gene [Source:MGI Symbol;Acc:MGI:1917099]	2010007H06Rik						protein_coding			-	biological_process	molecular_function	cellular_component		5.14147	4.32481	4.81499	4.76042	3.75948	4.14082	4.2862	4.06217	-0.698255	-1.62254	0.0388639	1	0.0701728	1	0.698255
ENSMUSG00000033379	ATPase, H+ transporting, lysosomal V0 subunit B [Source:MGI Symbol;Acc:MGI:1890510]	Atp6v0b				mmu-let-7b(RNAhybrid|miRanda), mmu-let-7c(RNAhybrid|miRanda), mmu-miR-101b(miRanda), mmu-miR-103(RNAhybrid|miRanda), mmu-miR-10a(RNAhybrid|miRanda), mmu-miR-1192(miRanda), mmu-miR-124a(RNAhybrid|miRanda), mmu-miR-125a(RNAhybrid|miRanda), mmu-miR-125b(RNAhybrid|miRanda), mmu-miR-128(miRanda), mmu-miR-128a(RNAhybrid|miRanda), mmu-miR-128b(RNAhybrid|miRanda), mmu-miR-129-3p(RNAhybrid|miRanda), mmu-m…	transmembrane	protein_coding			-	ATP hydrolysis coupled proton transport	hydrogen-exporting ATPase activity, phosphorylative mechanism	endosome // integral to membrane // vacuolar proton-transporting V-type ATPase complex // proton-transporting V-type ATPase, V0 domain		6.15532	6.40007	6.43428	6.32989	5.37395	5.70551	5.81954	5.633	-0.69689	-1.62101	0.00501958	0.88769	0.0120857	1	0.69689
ENSMUSG00000038007	alkaline ceramidase 2 [Source:MGI Symbol;Acc:MGI:1920932]	Acer2				mmu-let-7(TargetScan), mmu-let-7a(miRanda), mmu-let-7b(miRanda), mmu-let-7c(miRanda), mmu-let-7d(miRanda), mmu-let-7e(miRanda), mmu-let-7f(miRanda), mmu-let-7g(miRanda), mmu-let-7i(miRanda), mmu-miR-1(miRanda), mmu-miR-106a(miRanda), mmu-miR-106b(miRanda), mmu-miR-10a(miRanda), mmu-miR-10b(miRanda), mmu-miR-122(miRanda), mmu-miR-125a-5p(TargetScan|miRanda), mmu-miR-125b-5p(TargetScan|miRanda), mm…		protein_coding			-	negative regulation of cell-matrix adhesion // ceramide metabolic process // activation of caspase activity // positive regulation of cell proliferation // positive regulation of cell death // response to retinoic acid // negative regulation of cell adhesion mediated by integrin // cellular response to drug // sphingosine biosynthetic process // negative regulation of protein glycosylation in Gol…	ceramidase activity // dihydroceramidase activity	Golgi apparatus // integral to Golgi membrane		0.724324	1.4353	1.45851	1.20604	0.465508	0.610607	0.471685	0.515933	-0.690111	-1.61341	0.0248641	0.989644	0.0483027	1	0.690111
ENSMUSG00000003581	ring finger protein 215 [Source:MGI Symbol;Acc:MGI:1918923]	Rnf215				mmu-miR-129-5p(miRanda), mmu-miR-1297(TargetScan), mmu-miR-135a(miRanda), mmu-miR-135b(miRanda), mmu-miR-141(miRanda), mmu-miR-142-3p(miRanda), mmu-miR-148a(miRanda), mmu-miR-148b(miRanda), mmu-miR-152(miRanda), mmu-miR-194(miRanda), mmu-miR-200a(miRanda), mmu-miR-214(miRanda), mmu-miR-26a(miRanda), mmu-miR-26ab(TargetScan), mmu-miR-26b(miRanda), mmu-miR-292-5p(miRanda), mmu-miR-330(miRanda), mmu…	transmembrane	protein_coding			-	biological_process	molecular_function // zinc ion binding	cellular_component // integral to membrane		3.07388	2.37591	2.47288	2.64089	1.57575	2.26333	2.01571	1.9516	-0.689292	-1.61249	0.0462699	1	0.0809085	1	0.689292
ENSMUSG00000020387	PHD finger protein 15 [Source:MGI Symbol;Acc:MGI:1924151]	Phf15				mmu-miR-103(pictar), mmu-miR-107(pictar), mmu-miR-1192(TargetScan), mmu-miR-125a(pictar), mmu-miR-125a-5p(TargetScan|miRanda), mmu-miR-125b(pictar), mmu-miR-125b-5p(TargetScan|miRanda), mmu-miR-126(pictar), mmu-miR-1271(TargetScan), mmu-miR-137(TargetScan|miRanda|pictar), mmu-miR-137ab(TargetScan), mmu-miR-148a(pictar), mmu-miR-148b(pictar), mmu-miR-149(miRanda|pictar), mmu-miR-152(pictar), mmu-m…		protein_coding			-	histone H3 acetylation // histone H4-K5 acetylation // histone H4-K8 acetylation // histone H4-K12 acetylation	molecular_function // zinc ion binding	histone acetyltransferase complex		2.30814	2.40398	2.09297	2.26836	1.58144	1.85662	1.29982	1.57929	-0.68907	-1.61224	0.00911543	0.898696	0.0204564	1	0.68907
ENSMUSG00000036180	GATA zinc finger domain containing 2A [Source:MGI Symbol;Acc:MGI:2384585]	Gatad2a				mmu-miR-10a-5p(TargetScan), mmu-miR-10abc(TargetScan), mmu-miR-1192(miRanda), mmu-miR-124(TargetScan), mmu-miR-124ab(TargetScan), mmu-miR-125a-3p(miRanda), mmu-miR-128(TargetScan|miRanda), mmu-miR-128ab(TargetScan), mmu-miR-138(TargetScan|miRanda), mmu-miR-138ab(TargetScan), mmu-miR-145(miRanda), mmu-miR-149(miRanda), mmu-miR-153(TargetScan), mmu-miR-15a(miRanda), mmu-miR-15abc(TargetScan), mmu-m…		transcription regulator|protein_coding			-	blood vessel development // in utero embryonic development // neural fold formation // transcription, DNA-dependent // embryonic body morphogenesis // programmed cell death // anterior neuropore closure // negative regulation of transcription, DNA-dependent	protein binding // protein binding, bridging // metal ion binding	nucleus // NuRD complex // nuclear speck	PluriNetWork:WP1763	4.44254	3.94762	3.72272	4.03763	3.39158	3.1408	3.51386	3.34875	-0.68888	-1.61203	0.0229016	0.983063	0.0450642	1	0.68888
ENSMUSG00000043110	leucine rich repeat neuronal 4 [Source:MGI Symbol;Acc:MGI:2445154]	Lrrn4				mmu-miR-103(miRanda), mmu-miR-107(miRanda), mmu-miR-128(miRanda), mmu-miR-135a(miRanda), mmu-miR-138(miRanda), mmu-miR-143(miRanda), mmu-miR-28(miRanda), mmu-miR-329(miRanda), mmu-miR-362-3p(miRanda), mmu-miR-381(miRanda), mmu-miR-421(miRanda), mmu-miR-429(miRanda), mmu-miR-490(miRanda), mmu-miR-544(miRanda), mmu-miR-653(miRanda), mmu-miR-708(miRanda), mmu-miR-875-5p(miRanda)		protein_coding			-	long-term memory // visual learning	molecular_function	integral to plasma membrane		3.38223	2.76067	2.8259	2.9896	1.91973	2.6548	2.32769	2.30074	-0.688858	-1.61201	0.0431506	1	0.0763777	1	0.688858
ENSMUSG00000021287	X-ray repair complementing defective repair in Chinese hamster cells 3 [Source:MGI Symbol;Acc:MGI:1921585]	Xrcc3				mmu-miR-138(miRanda), mmu-miR-185(miRanda), mmu-miR-217(miRanda), mmu-miR-224(miRanda), mmu-miR-329(miRanda), mmu-miR-339-5p(miRanda), mmu-miR-362-3p(miRanda), mmu-miR-370(miRanda), mmu-miR-384-5p(miRanda), mmu-miR-491(miRanda), mmu-miR-505(miRanda), mmu-miR-542-3p(miRanda), mmu-miR-882(miRanda), mmu-miR-96(miRanda)	nucleus	protein_coding			-	DNA metabolic process // DNA repair // DNA recombination // response to organic substance	molecular_function // DNA binding // protein binding // ATP binding // DNA-dependent ATPase activity	nucleus // cytoplasm // mitochondrion // mitochondrial matrix // perinuclear region of cytoplasm		4.11496	4.37259	4.34906	4.27887	3.92335	3.58941	3.25752	3.59009	-0.688775	-1.61191	0.0142297	0.945317	0.0300855	1	0.688775
ENSMUSG00000061046	hydroxyacylglutathione hydrolase-like [Source:MGI Symbol;Acc:MGI:1919877]	Haghl				mmu-miR-190(miRanda), mmu-miR-190b(miRanda), mmu-miR-335-5p(miRanda), mmu-miR-491(miRanda)		protein_coding			-	glutathione biosynthetic process // biological_process	molecular_function // hydroxyacylglutathione hydrolase activity // zinc ion binding	cellular_component		2.56491	2.32407	2.72758	2.53885	1.48485	1.69468	2.39492	1.85815	-0.680703	-1.60292	0.0493137	1	0.0851501	1	0.680703
ENSMUSG00000092564	cDNA sequence BC051226 [Source:MGI Symbol;Acc:MGI:3039585]	BC051226						antisense			-					0.810211	1.19282	1.353	1.11868	0.632	0.10373	0.578607	0.438113	-0.680565	-1.60277	0.0217294	0.981907	0.0430053	1	0.680565
ENSMUSG00000013622	all-trans retinoic acid induced differentiation factor [Source:MGI Symbol;Acc:MGI:1918918]	Atraid				mmu-miR-125a-3p(miRanda), mmu-miR-505(miRanda), mmu-miR-592(miRanda)	transmembrane	protein_coding			-	biological_process // regulation of gene expression // cell differentiation // positive regulation of bone mineralization // negative regulation of osteoblast proliferation // positive regulation of osteoblast differentiation // negative regulation of cyclin catabolic process	molecular_function // protein binding	nuclear envelope // plasma membrane // integral to membrane // perinuclear region of cytoplasm		6.78156	6.04201	5.831	6.21819	5.59347	5.48908	5.53972	5.54076	-0.67743	-1.59929	0.0454513	1	0.0795658	1	0.67743
ENSMUSG00000087542	predicted gene 15878 [Source:MGI Symbol;Acc:MGI:3801745]	Gm15878						processed_pseudogene			-					2.48038	3.13988	2.82947	2.81657	1.75907	2.5106	2.15152	2.1404	-0.676176	-1.5979	0.0452371	1	0.0792383	1	0.676176
ENSMUSG00000032094	CD3 antigen, delta polypeptide [Source:MGI Symbol;Acc:MGI:88331]	Cd3d				mmu-miR-183(miRanda)	transmembrane	protein_coding			-	protein complex assembly // cell surface receptor linked signaling pathway // T cell differentiation // T cell activation // positive thymic T cell selection // positive regulation of transcription from RNA polymerase II promoter	transcription coactivator activity // transmembrane receptor activity // protein binding // protein heterodimerization activity	integral to membrane // T cell receptor complex // alpha-beta T cell receptor complex		2.15937	2.58015	2.50422	2.41458	1.68608	1.71832	1.81465	1.73969	-0.674895	-1.59648	0.00307703	0.849467	0.00751624	1	0.674895
ENSMUSG00000080957	predicted gene 15739 [Source:MGI Symbol;Acc:MGI:3783181]	Gm15739						processed_pseudogene			-					1.15708	0.803468	1.47346	1.14467	0.497698	0.436702	0.480264	0.471555	-0.673115	-1.59451	0.0119725	0.915001	0.0257408	1	0.673115
ENSMUSG00000019235	ribosomal protein S6 kinase-like 1 [Source:MGI Symbol;Acc:MGI:2443413]	Rps6kl1				mmu-miR-106b(miRanda), mmu-miR-10a(miRanda), mmu-miR-10b(miRanda), mmu-miR-124(miRanda), mmu-miR-138(miRanda), mmu-miR-143(TargetScan), mmu-miR-1721(TargetScan), mmu-miR-214(miRanda), mmu-miR-27a(miRanda), mmu-miR-27b(miRanda), mmu-miR-290-5p(miRanda), mmu-miR-292-5p(miRanda), mmu-miR-342-3p(miRanda), mmu-miR-34a(miRanda), mmu-miR-34ac(TargetScan), mmu-miR-34b-5p(miRanda), mmu-miR-34bc-5p(TargetS…		kinase|protein_coding			-	biological_process	molecular_function // protein serine/threonine kinase activity // ATP binding	cellular_component // ribosome		1.23046	1.55716	1.64965	1.47909	0.678678	0.762726	0.984446	0.808617	-0.670471	-1.59159	0.00546798	0.88769	0.0127983	1	0.670471
ENSMUSG00000026875	TNF receptor-associated factor 1 [Source:MGI Symbol;Acc:MGI:101836]	Traf1				mmu-miR-124(miRanda), mmu-miR-125a-3p(miRanda), mmu-miR-134(miRanda), mmu-miR-141(miRanda), mmu-miR-145(miRanda), mmu-miR-146a(miRanda), mmu-miR-146b(miRanda), mmu-miR-148a(miRanda), mmu-miR-148b(miRanda), mmu-miR-149(miRanda), mmu-miR-152(miRanda), mmu-miR-181a(miRanda), mmu-miR-181b(miRanda), mmu-miR-181c(miRanda), mmu-miR-181d(miRanda), mmu-miR-187(miRanda), mmu-miR-194(miRanda), mmu-miR-200a(…		protein_coding			-	apoptosis // signal transduction // regulation of apoptosis // positive regulation of NF-kappaB transcription factor activity	protein binding // zinc ion binding // ubiquitin protein ligase binding // thioesterase binding	cytoplasm	EBV LMP1 signaling:WP1243 // Oxidative Damage:WP1496 // Apoptosis:WP1254 // TNF-alpha NF-kB Signaling Pathway:WP246	1.77831	1.02861	1.4776	1.42818	0.783148	0.800404	0.690836	0.75813	-0.670047	-1.59112	0.0191092	0.9669	0.0384308	1	0.670047
ENSMUSG00000038500	proline-rich polypeptide 3 [Source:MGI Symbol;Acc:MGI:1922460]	Prr3				mmu-miR-124(TargetScan), mmu-miR-124ab(TargetScan), mmu-miR-125a-3p(miRanda), mmu-miR-1271(TargetScan), mmu-miR-128(miRanda), mmu-miR-141(miRanda), mmu-miR-143(miRanda), mmu-miR-153(miRanda), mmu-miR-182(TargetScan|miRanda|pictar), mmu-miR-183(miRanda), mmu-miR-185(miRanda), mmu-miR-186(miRanda), mmu-miR-193(miRanda), mmu-miR-193b(miRanda), mmu-miR-200a(miRanda), mmu-miR-223(miRanda), mmu-miR-224…		protein_coding			-	biological_process	molecular_function // nucleic acid binding // zinc ion binding	cellular_component		4.23145	3.82353	3.86391	3.97296	3.06345	3.60276	3.24411	3.30344	-0.669524	-1.59055	0.014777	0.945317	0.0308306	1	0.669524
ENSMUSG00000028917	pleckstrin homology domain containing, family M (with RUN domain) member 2 [Source:MGI Symbol;Acc:MGI:1916832]	Plekhm2				mmu-let-7a(RNAhybrid|miRanda), mmu-let-7c(RNAhybrid|miRanda), mmu-let-7g(RNAhybrid|miRanda), mmu-let-7i(RNAhybrid|miRanda), mmu-miR-101b(RNAhybrid|miRanda), mmu-miR-103(RNAhybrid), mmu-miR-106a(RNAhybrid|miRanda), mmu-miR-106b(RNAhybrid|miRanda), mmu-miR-107(RNAhybrid|miRanda), mmu-miR-124a(RNAhybrid|miRanda), mmu-miR-125a(RNAhybrid|TargetScan|miRanda), mmu-miR-125a-5p(miRanda), mmu-miR-125b(RNAh…		protein_coding			-	Golgi organization	protein binding // phospholipid binding // kinesin binding	cellular_component // cytoplasm		2.91534	2.67634	2.20961	2.60043	1.58767	2.29678	1.90892	1.93112	-0.669308	-1.59031	0.0481267	1	0.0832969	1	0.669308
ENSMUSG00000020131	proprotein convertase subtilisin/kexin type 4 [Source:MGI Symbol;Acc:MGI:97514]	Pcsk4				mmu-miR-103(miRanda), mmu-miR-107(miRanda), mmu-miR-135a(miRanda), mmu-miR-135b(miRanda), mmu-miR-149(miRanda), mmu-miR-150(miRanda), mmu-miR-34a(miRanda), mmu-miR-34b-5p(miRanda), mmu-miR-34c(miRanda), mmu-miR-449a(miRanda), mmu-miR-449b(miRanda), mmu-miR-449c(miRanda), mmu-miR-485(miRanda)		protein_coding			-	proteolysis // binding of sperm to zona pellucida // acrosome reaction // fertilization // sperm capacitation	serine-type endopeptidase activity	acrosomal membrane // endoplasmic reticulum lumen		2.26457	2.34604	2.99274	2.53445	1.52264	2.03989	2.03391	1.86548	-0.668971	-1.58994	0.0460233	1	0.0802716	1	0.668971
ENSMUSG00000018340	annexin A6 [Source:MGI Symbol;Acc:MGI:88255]	Anxa6				mmu-let-7b(RNAhybrid|miRanda), mmu-let-7e(miRanda), mmu-miR-103(RNAhybrid|miRanda), mmu-miR-107(RNAhybrid|miRanda), mmu-miR-124a(RNAhybrid|miRanda), mmu-miR-125a(RNAhybrid|miRanda), mmu-miR-132(RNAhybrid|miRanda), mmu-miR-134(RNAhybrid|miRanda), mmu-miR-135a(miRanda), mmu-miR-135b(miRanda), mmu-miR-138(RNAhybrid|TargetScan|miRanda|pictar), mmu-miR-140(RNAhybrid|miRanda), mmu-miR-140*(RNAhybrid|Ta…	extracellular	protein_coding			-	calcium ion transport // regulation of muscle contraction	calcium ion binding // protein binding // calcium-dependent phospholipid binding	melanosome // perinuclear region of cytoplasm // extracellular vesicular exosome	Prostaglandin Synthesis and Regulation:WP374 // Calcium Regulation in the Cardiac Cell:WP553	4.97077	5.33035	5.75004	5.35038	4.58234	4.68894	4.78409	4.68512	-0.665262	-1.58586	0.0236168	0.987849	0.0459224	1	0.665262
ENSMUSG00000023353	ArfGAP with GTPase domain, ankyrin repeat and PH domain 3 [Source:MGI Symbol;Acc:MGI:2183446]	Agap3				mmu-miR-100(RNAhybrid|miRanda), mmu-miR-103(RNAhybrid|miRanda), mmu-miR-10a(RNAhybrid|miRanda), mmu-miR-125a(RNAhybrid|miRanda), mmu-miR-125b(RNAhybrid|miRanda), mmu-miR-127(TargetScan), mmu-miR-127-3p(TargetScan), mmu-miR-133a(RNAhybrid|miRanda), mmu-miR-133b(RNAhybrid|miRanda), mmu-miR-137(miRanda), mmu-miR-138(TargetScan|miRanda), mmu-miR-140(RNAhybrid), mmu-miR-140*(RNAhybrid), mmu-miR-149(RN…	nucleus	protein_coding			-	protein import into nucleus, translocation // small GTPase mediated signal transduction // PML body organization // regulation of ARF GTPase activity // cellular response to stress // cellular response to reactive oxygen species // cellular response to UV // proteasomal ubiquitin-dependent protein catabolic process	GTPase activity // GTP binding // phospholipid binding // ARF GTPase activator activity // zinc ion binding // polyubiquitin binding	nucleus // cytoplasm // membrane // PML body // cell periphery		3.17601	2.72427	2.44276	2.78101	1.87209	2.47701	1.99885	2.11599	-0.665027	-1.5856	0.0443724	1	0.0778238	1	0.665027
ENSMUSG00000080779	predicted gene 8731 [Source:MGI Symbol;Acc:MGI:3644566]	Gm8731						processed_pseudogene			-					1.79879	1.43119	1.88047	1.70349	1.53439	0.913988	0.683232	1.04387	-0.659617	-1.57966	0.0492564	1	0.0847656	1	0.659617
ENSMUSG00000000693	lysyl oxidase-like 3 [Source:MGI Symbol;Acc:MGI:1337004]	Loxl3				mmu-let-7(TargetScan), mmu-let-7a(pictar), mmu-let-7b(pictar), mmu-let-7c(pictar), mmu-let-7e(pictar), mmu-let-7f(pictar), mmu-let-7g(pictar), mmu-let-7i(pictar), mmu-miR-137(miRanda), mmu-miR-138(miRanda), mmu-miR-140(pictar), mmu-miR-146a(miRanda), mmu-miR-146b(miRanda), mmu-miR-182(miRanda), mmu-miR-192(miRanda), mmu-miR-200b(miRanda), mmu-miR-200c(miRanda), mmu-miR-202-3p(TargetScan), mmu-miR…	extracellular	protein_coding			-	epithelial to mesenchymal transition // negative regulation of transcription, DNA-dependent	scavenger receptor activity // copper ion binding // protein binding // oxidoreductase activity, acting on the CH-NH2 group of donors, oxygen as acceptor	extracellular region // extracellular space // membrane	TYROBP Causal Network:WP3625	1.44687	0.695399	1.31014	1.15081	0.488504	0.659771	0.325386	0.49122	-0.659585	-1.57963	0.0312052	1	0.0579687	1	0.659585
ENSMUSG00000081087	ribosomal protein S15A, pseudogene 7 [Source:MGI Symbol;Acc:MGI:3650538]	Rps15a-ps7						processed_pseudogene			-					2.29972	2.11303	2.33371	2.24882	1.58486	1.65185	1.53679	1.59117	-0.657648	-1.57751	0.000502525	0.669345	0.000995233	0.670903	0.657648
ENSMUSG00000023094	methionine sulfoxide reductase B2 [Source:MGI Symbol;Acc:MGI:1923717]	Msrb2				mmu-miR-10a(miRanda), mmu-miR-10b(miRanda), mmu-miR-1192(miRanda), mmu-miR-125a-3p(miRanda), mmu-miR-125a-5p(miRanda), mmu-miR-125b-5p(miRanda), mmu-miR-138(miRanda), mmu-miR-141(miRanda), mmu-miR-142-3p(miRanda), mmu-miR-200a(miRanda), mmu-miR-216a(miRanda), mmu-miR-291a-3p(miRanda), mmu-miR-294(miRanda), mmu-miR-295(miRanda), mmu-miR-302a(miRanda), mmu-miR-302b(miRanda), mmu-miR-302d(miRanda), …		protein_coding			-	protein repair	zinc ion binding // peptide-methionine (R)-S-oxide reductase activity	mitochondrion		2.77771	2.35763	2.73848	2.62461	1.99351	1.87946	2.02924	1.9674	-0.657203	-1.57702	0.0040952	0.88769	0.00967161	1	0.657203
ENSMUSG00000036246	Gem-interacting protein [Source:MGI Symbol;Acc:MGI:1926066]	Gmip				mmu-let-7e(miRanda), mmu-miR-10a(miRanda), mmu-miR-10b(miRanda), mmu-miR-1192(miRanda), mmu-miR-125a-3p(miRanda), mmu-miR-125b-5p(miRanda), mmu-miR-128(miRanda), mmu-miR-132(miRanda), mmu-miR-145(miRanda), mmu-miR-149(miRanda), mmu-miR-181c(miRanda), mmu-miR-182(miRanda), mmu-miR-183(miRanda), mmu-miR-185(miRanda), mmu-miR-19a(miRanda), mmu-miR-19b(miRanda), mmu-miR-212(miRanda), mmu-miR-214(miRa…		protein_coding			-	positive regulation of Rho GTPase activity // negative regulation of Rho GTPase activity // intracellular signal transduction	Rho GTPase activator activity // protein binding // metal ion binding	intracellular		5.95883	5.26857	5.56371	5.59704	4.94811	4.7975	5.08782	4.94448	-0.652561	-1.57196	0.0199195	0.981907	0.0395622	1	0.652561
ENSMUSG00000020692	notchless homolog 1 (Drosophila) [Source:MGI Symbol;Acc:MGI:2429770]	Nle1						protein_coding			-	inner cell mass cell differentiation // Notch signaling pathway	molecular_function	nucleus // nucleolus		4.48582	3.83945	4.19679	4.17402	3.44302	3.75479	3.36684	3.52155	-0.652474	-1.57186	0.0214307	0.981907	0.042108	1	0.652474
ENSMUSG00000026181	protein phosphatase 1F (PP2C domain containing) [Source:MGI Symbol;Acc:MGI:1918464]	Ppm1f				mmu-let-7(TargetScan), mmu-let-7a(miRanda), mmu-let-7b(miRanda), mmu-let-7c(miRanda), mmu-let-7d(miRanda), mmu-let-7e(miRanda), mmu-let-7f(miRanda), mmu-let-7g(miRanda), mmu-let-7i(miRanda), mmu-miR-1192(miRanda), mmu-miR-124(TargetScan|miRanda), mmu-miR-124a(pictar), mmu-miR-124ab(TargetScan), mmu-miR-125a-3p(miRanda), mmu-miR-1271(TargetScan), mmu-miR-139-5p(miRanda), mmu-miR-149(TargetScan|pic…		protein_coding			-	negative regulation of protein kinase activity // positive regulation of gene expression // positive regulation of epithelial cell migration // positive regulation of cell-substrate adhesion // negative regulation of peptidyl-serine phosphorylation // cellular response to drug // positive regulation of caspase activity // negative regulation of transcription, DNA-dependent // positive regulation …	protein serine/threonine phosphatase activity // protein binding // phosphatase activity // calmodulin-dependent protein phosphatase activity // metal ion binding	cytosol // protein complex // perinuclear region of cytoplasm		2.95895	2.75678	3.36086	3.02553	2.55143	2.06509	2.50534	2.37396	-0.651576	-1.57088	0.0266253	0.989644	0.0506058	1	0.651576
ENSMUSG00000029223	ubiquitin carboxy-terminal hydrolase L1 [Source:MGI Symbol;Acc:MGI:103149]	Uchl1				mmu-miR-106a(RNAhybrid|TargetScan|miRanda), mmu-miR-106b(RNAhybrid|miRanda), mmu-miR-10b(RNAhybrid|miRanda), mmu-miR-127(RNAhybrid), mmu-miR-130a(RNAhybrid|miRanda), mmu-miR-130b(RNAhybrid|miRanda), mmu-miR-138(RNAhybrid|miRanda), mmu-miR-140(RNAhybrid|miRanda), mmu-miR-140*(RNAhybrid|miRanda), mmu-miR-155(miRanda), mmu-miR-17(miRanda), mmu-miR-17-5p(RNAhybrid|TargetScan|miRanda), mmu-miR-181b(RN…	nucleus	protein_coding			-	ubiquitin-dependent protein catabolic process // response to stress // axonogenesis // axon target recognition // adult walking behavior // cell proliferation // protein deubiquitination // sensory perception of pain // axon transport of mitochondrion // eating behavior // negative regulation of MAP kinase activity // muscle fiber development // neuromuscular process	cysteine-type endopeptidase activity // ubiquitin thiolesterase activity // protein binding // omega peptidase activity // ligase activity // alpha-2A adrenergic receptor binding // ubiquitin binding	nucleus // cytoplasm // endoplasmic reticulum membrane // cytosol // plasma membrane // axon // neuronal cell body	PodNet: protein-protein interactions in the podocyte:WP2310 // XPodNet - protein-protein interactions in the podocyte expanded by STRING:WP2309 // Parkinsons Disease Pathway:WP3638 // Proteasome Degradation:WP519	4.54486	4.06991	4.17807	4.26428	3.59661	4.034	3.21016	3.61359	-0.650688	-1.56992	0.0455639	1	0.0793321	1	0.650688
ENSMUSG00000071584	activating transcription factor 7 [Source:MGI Symbol;Acc:MGI:2443472]	Atf7				mmu-let-7(TargetScan), mmu-miR-103a(TargetScan), mmu-miR-107(TargetScan), mmu-miR-107ab(TargetScan), mmu-miR-1192(miRanda), mmu-miR-124(TargetScan), mmu-miR-124ab(TargetScan), mmu-miR-130a(miRanda), mmu-miR-130ac(TargetScan), mmu-miR-130b(miRanda), mmu-miR-135a(miRanda), mmu-miR-135b(miRanda), mmu-miR-136(miRanda), mmu-miR-137(miRanda), mmu-miR-139-5p(miRanda), mmu-miR-140(miRanda), mmu-miR-141(m…		protein_coding			-					5.34058	5.14014	5.25282	5.24452	4.43816	4.86286	4.48714	4.59605	-0.648465	-1.5675	0.00490847	0.88769	0.0113619	1	0.648465
ENSMUSG00000032403	RIKEN cDNA 2300009A05 gene [Source:MGI Symbol;Acc:MGI:1916728]	2300009A05Rik				mmu-miR-103(miRanda), mmu-miR-107(miRanda), mmu-miR-124a(miRanda), mmu-miR-140*(RNAhybrid|miRanda), mmu-miR-149(RNAhybrid|miRanda), mmu-miR-152(RNAhybrid), mmu-miR-15a(miRanda), mmu-miR-15b(miRanda), mmu-miR-16(miRanda), mmu-miR-183(RNAhybrid), mmu-miR-185(miRanda), mmu-miR-195(miRanda), mmu-miR-200b(RNAhybrid|TargetScan|miRanda), mmu-miR-200c(RNAhybrid|TargetScan|miRanda), mmu-miR-217(RNAhybrid|…	extracellular	protein_coding			-	biological_process	molecular_function	cellular_component // extracellular region		4.17083	3.70678	3.68152	3.85304	3.11654	2.93409	3.57007	3.2069	-0.646142	-1.56498	0.0320687	1	0.0591008	1	0.646142
ENSMUSG00000023156	ribonuclease P 14 subunit [Source:MGI Symbol;Acc:MGI:1914303]	Rpp14				mmu-miR-1192(miRanda), mmu-miR-122(miRanda), mmu-miR-124(miRanda), mmu-miR-129-5p(miRanda), mmu-miR-1407(TargetScan), mmu-miR-141(miRanda), mmu-miR-143(miRanda), mmu-miR-145(miRanda), mmu-miR-148a(miRanda), mmu-miR-148b(miRanda), mmu-miR-16(miRanda), mmu-miR-1653(TargetScan), mmu-miR-185(miRanda), mmu-miR-18b(miRanda), mmu-miR-194(miRanda), mmu-miR-200a(miRanda), mmu-miR-221(miRanda), mmu-miR-222…	nucleus	protein_coding			-	tRNA processing // biological_process	ribonuclease P activity	cellular_component // nucleus	mRNA processing:WP310	3.48118	3.51752	3.88145	3.62672	2.97469	3.25912	2.71017	2.98133	-0.64539	-1.56416	0.0166778	0.950009	0.0338645	1	0.64539
ENSMUSG00000032718	MANSC domain containing 1 [Source:MGI Symbol;Acc:MGI:1914979]	Mansc1				mmu-miR-1(miRanda), mmu-miR-140(miRanda), mmu-miR-181a(miRanda), mmu-miR-181b(miRanda), mmu-miR-181c(miRanda), mmu-miR-181d(miRanda), mmu-miR-182(miRanda), mmu-miR-206(miRanda), mmu-miR-24(miRanda), mmu-miR-26b(miRanda), mmu-miR-296-3p(miRanda), mmu-miR-31(miRanda), mmu-miR-340-5p(miRanda), mmu-miR-370(miRanda), mmu-miR-410(miRanda), mmu-miR-421(miRanda), mmu-miR-504(miRanda), mmu-miR-543(miRanda…	transmembrane	protein_coding			-	biological_process	molecular_function	cellular_component // integral to membrane		1.55375	0.74361	1.14668	1.14801	0.600215	0.590828	0.318711	0.503251	-0.644762	-1.56348	0.0341917	1	0.062346	1	0.644762
ENSMUSG00000034248	solute carrier family 25, member 37 [Source:MGI Symbol;Acc:MGI:1914962]	Slc25a37				mmu-miR-1192(miRanda), mmu-miR-124(miRanda), mmu-miR-129-5p(miRanda), mmu-miR-1297(TargetScan), mmu-miR-133a(miRanda), mmu-miR-133b(miRanda), mmu-miR-134(miRanda), mmu-miR-136(miRanda), mmu-miR-143(miRanda|pictar), mmu-miR-148b(miRanda), mmu-miR-15a(miRanda), mmu-miR-15b(miRanda), mmu-miR-16(miRanda), mmu-miR-181a(miRanda), mmu-miR-181abcd(TargetScan), mmu-miR-181b(miRanda), mmu-miR-181c(miRanda)…	transmembrane	protein_coding			-	iron ion transmembrane transport // mitochondrial iron ion transport // iron ion homeostasis	iron ion transmembrane transporter activity	mitochondrial inner membrane // integral to membrane		4.5944	4.83953	5.15598	4.8633	4.22185	4.40223	4.03197	4.21868	-0.644619	-1.56333	0.0142635	0.945317	0.0295599	1	0.644619
ENSMUSG00000006519	cytochrome b-245, alpha polypeptide [Source:MGI Symbol;Acc:MGI:1316658]	Cyba				mmu-miR-10a(miRanda), mmu-miR-10b(miRanda), mmu-miR-1192(miRanda), mmu-miR-128a(RNAhybrid|miRanda), mmu-miR-128b(RNAhybrid|miRanda), mmu-miR-140*(RNAhybrid|miRanda), mmu-miR-148b(RNAhybrid), mmu-miR-152(RNAhybrid|miRanda), mmu-miR-15a(RNAhybrid|miRanda), mmu-miR-15b(RNAhybrid|miRanda), mmu-miR-16(RNAhybrid|miRanda), mmu-miR-181a(miRanda), mmu-miR-181b(miRanda), mmu-miR-181c(miRanda), mmu-miR-181d…		protein_coding			-	positive regulation of endothelial cell proliferation // negative regulation of glomerular filtration by angiotensin // superoxide metabolic process // inflammatory response // regulation of blood pressure // smooth muscle hypertrophy // cytochrome complex assembly // electron transport chain // positive regulation of cell growth // response to nutrient levels // response to drug // superoxide an…	protein binding // electron carrier activity // superoxide-generating NADPH oxidase activity // SH3 domain binding // heme binding // metal ion binding // protein heterodimerization activity	cytoplasm // mitochondrion // Golgi apparatus // apical plasma membrane // dendrite // NADPH oxidase complex // neuronal cell body	Microglia Pathogen Phagocytosis Pathway:WP3626 // Oxidative Stress:WP412	7.41181	6.73785	7.40148	7.18371	6.35877	6.62546	6.6381	6.54078	-0.642936	-1.5615	0.0300034	1	0.0558297	1	0.642936
ENSMUSG00000058346											-					3.62069	3.06044	2.96028	3.2138	2.63496	2.50904	2.56909	2.57103	-0.642772	-1.56133	0.0184632	0.964178	0.0369255	1	0.642772
ENSMUSG00000030145	zinc finger protein 248 [Source:MGI Symbol;Acc:MGI:1919970]	Zfp248				mmu-let-7a(miRanda), mmu-let-7b(miRanda), mmu-let-7c(miRanda), mmu-let-7d(miRanda), mmu-let-7e(miRanda), mmu-let-7f(miRanda), mmu-let-7g(miRanda), mmu-let-7i(miRanda), mmu-miR-122(miRanda), mmu-miR-138(miRanda), mmu-miR-139-5p(miRanda), mmu-miR-144(miRanda), mmu-miR-181a(miRanda), mmu-miR-181b(miRanda), mmu-miR-181c(miRanda), mmu-miR-181d(miRanda), mmu-miR-204(miRanda), mmu-miR-211(miRanda), mmu-…		protein_coding			-	regulation of transcription, DNA-dependent // biological_process	molecular_function // nucleic acid binding // zinc ion binding	cellular_component // intracellular		2.12768	1.633	1.96071	1.90713	1.69825	1.22795	0.867789	1.26466	-0.642472	-1.561	0.0490027	1	0.0841354	1	0.642472
ENSMUSG00000039166	A kinase (PRKA) anchor protein 7 [Source:MGI Symbol;Acc:MGI:1859150]	Akap7				mmu-miR-103(miRanda), mmu-miR-107(miRanda), mmu-miR-1192(miRanda), mmu-miR-124(miRanda), mmu-miR-129-5p(miRanda), mmu-miR-1297(TargetScan), mmu-miR-130a(miRanda|pictar), mmu-miR-130ac(TargetScan), mmu-miR-130b(miRanda|pictar), mmu-miR-144(miRanda), mmu-miR-148a(miRanda|pictar), mmu-miR-148ab-3p(TargetScan), mmu-miR-148b(miRanda|pictar), mmu-miR-152(TargetScan|miRanda|pictar), mmu-miR-15a(miRanda)…	nucleus	protein_coding			-	transmembrane receptor protein serine/threonine kinase signaling pathway // protein localization // biological_process // regulation of protein kinase A signaling cascade // RNA metabolic process	catalytic activity // protein binding // protein C-terminus binding // AMP binding // protein kinase binding // protein domain specific binding // protein complex scaffold // protein kinase A regulatory subunit binding // protein kinase A binding	nucleus // cytoplasm // cytosol // membrane // apical plasma membrane // lateral plasma membrane // sarcoplasmic reticulum // T-tubule // protein complex // exocytic vesicle	G Protein Signaling Pathways:WP232	2.29369	1.82718	1.73166	1.95084	1.30156	1.44366	1.17997	1.3084	-0.642444	-1.56097	0.0131887	0.929902	0.0275755	1	0.642444
ENSMUSG00000056872	predicted gene 10011 [Source:MGI Symbol;Acc:MGI:3708747]	Gm10011						pseudogene			-					3.23031	2.96655	2.88217	3.02635	2.71194	2.11109	2.32942	2.38415	-0.642197	-1.5607	0.0172676	0.950009	0.0348469	1	0.642197
ENSMUSG00000057265	coiled-coil domain containing 176 [Source:MGI Symbol;Acc:MGI:1920123]	Ccdc176				mmu-miR-141(miRanda), mmu-miR-146b(miRanda), mmu-miR-19a(miRanda), mmu-miR-200a(miRanda), mmu-miR-203(miRanda), mmu-miR-326(miRanda), mmu-miR-330(miRanda), mmu-miR-450a-5p(miRanda), mmu-miR-590-3p(miRanda), mmu-miR-873(miRanda)		protein_coding			-	biological_process	molecular_function	cellular_component		1.72765	1.56475	1.07007	1.45416	1.00748	1.00751	0.436913	0.817302	-0.636853	-1.55493	0.0468878	1	0.0810156	1	0.636853
ENSMUSG00000000823	zinc finger protein 512B [Source:MGI Symbol;Acc:MGI:2685478]	Znf512b				mmu-let-7(TargetScan), mmu-let-7a(miRanda), mmu-let-7b(miRanda), mmu-let-7c(miRanda), mmu-let-7d(miRanda), mmu-let-7e(miRanda), mmu-let-7f(miRanda), mmu-let-7g(miRanda), mmu-let-7i(miRanda), mmu-miR-101a(miRanda), mmu-miR-101b(miRanda), mmu-miR-105(TargetScan), mmu-miR-106a(TargetScan|miRanda), mmu-miR-106ab(TargetScan), mmu-miR-106b(miRanda), mmu-miR-130a(miRanda), mmu-miR-135a(miRanda), mmu-miR…		protein_coding			-	biological_process	molecular_function // zinc ion binding	intracellular // nucleus		3.64337	3.79538	3.96585	3.80153	3.01555	2.81426	3.66547	3.16509	-0.636441	-1.55449	0.0463947	1	0.080299	1	0.636441
ENSMUSG00000085436	predicted gene 11458 [Source:MGI Symbol;Acc:MGI:3649775]	Gm11458				mmu-let-7a(miRanda), mmu-let-7b(miRanda), mmu-let-7c(miRanda), mmu-let-7d(miRanda), mmu-let-7e(miRanda), mmu-let-7f(miRanda), mmu-let-7g(miRanda), mmu-let-7i(miRanda), mmu-miR-135a(miRanda), mmu-miR-135b(miRanda), mmu-miR-148a(miRanda), mmu-miR-148b(miRanda), mmu-miR-152(miRanda), mmu-miR-24(miRanda), mmu-miR-27a(miRanda), mmu-miR-290-5p(miRanda), mmu-miR-291a-3p(miRanda), mmu-miR-292-5p(miRanda)…		antisense			-					2.61232	2.28679	2.56392	2.48767	1.86124	1.63085	2.06194	1.85134	-0.636334	-1.55437	0.00752021	0.88769	0.0166495	1	0.636334
ENSMUSG00000041625	gamma-glutamylamine cyclotransferase [Source:MGI Symbol;Acc:MGI:2385008]	Ggact				mmu-miR-105(TargetScan), mmu-miR-106a(TargetScan), mmu-miR-136(miRanda), mmu-miR-1378(TargetScan), mmu-miR-1420ac(TargetScan), mmu-miR-224(miRanda), mmu-miR-291a-3p(TargetScan), mmu-miR-294(TargetScan), mmu-miR-295(TargetScan), mmu-miR-302abcde(TargetScan), mmu-miR-30a(miRanda), mmu-miR-30e(miRanda), mmu-miR-34a(miRanda), mmu-miR-34b-5p(miRanda), mmu-miR-34c(miRanda), mmu-miR-361-5p(TargetScan), …		protein_coding			-	cellular modified amino acid catabolic process	gamma-glutamylcyclotransferase activity	cellular_component		3.81099	3.52166	3.65293	3.66186	3.02679	2.97241	3.08459	3.02793	-0.633926	-1.55178	0.000984095	0.719439	0.00211438	0.875565	0.633926
ENSMUSG00000074215	predicted gene 10643 [Source:MGI Symbol;Acc:MGI:3642507]	Gm10643						protein_coding			-	biological_process	molecular_function	cellular_component		1.17432	0.897908	1.07959	1.05061	0.910123	0.0967139	0.256362	0.421066	-0.629542	-1.54707	0.0420892	1	0.0739192	1	0.629542
ENSMUSG00000073478	RIKEN cDNA D730003I15 gene [Source:MGI Symbol;Acc:MGI:1925971]	D730003I15Rik				mmu-miR-10b(miRanda), mmu-miR-134(miRanda), mmu-miR-141(miRanda), mmu-miR-148a(miRanda), mmu-miR-148b(miRanda), mmu-miR-152(miRanda), mmu-miR-18a(miRanda), mmu-miR-18b(miRanda), mmu-miR-200a(miRanda), mmu-miR-21(miRanda), mmu-miR-339-5p(miRanda), mmu-miR-421(miRanda), mmu-miR-504(miRanda), mmu-miR-542-3p(miRanda), mmu-miR-590-3p(miRanda), mmu-miR-590-5p(miRanda)		processed_transcript			-					4.44548	3.90027	3.99253	4.11276	3.28726	3.78242	3.38014	3.48327	-0.629487	-1.54702	0.0265337	0.989644	0.0500994	1	0.629487
ENSMUSG00000003153	solute carrier family 2 (facilitated glucose transporter), member 3 [Source:MGI Symbol;Acc:MGI:95757]	Slc2a3				mmu-let-7a(miRanda), mmu-let-7b(miRanda), mmu-let-7c(miRanda), mmu-let-7d(miRanda), mmu-let-7e(miRanda), mmu-let-7f(miRanda), mmu-let-7g(miRanda), mmu-let-7i(miRanda), mmu-miR-103(miRanda), mmu-miR-107(miRanda), mmu-miR-1192(miRanda), mmu-miR-122(TargetScan|miRanda), mmu-miR-122a(TargetScan|pictar), mmu-miR-133a(miRanda), mmu-miR-133b(miRanda), mmu-miR-1352(TargetScan), mmu-miR-136(miRanda), mmu-…	transmembrane	protein_coding			-	glucose transport // dehydroascorbic acid transport	glucose transmembrane transporter activity // transmembrane transporter activity // dehydroascorbic acid transporter activity // D-glucose transmembrane transporter activity	acrosomal membrane // cytoplasm // plasma membrane // integral to membrane	Glycolysis and Gluconeogenesis:WP157 // Focal Adhesion-PI3K-Akt-mTOR-signaling pathway:WP2841	3.58912	3.35678	3.7633	3.56973	2.72846	3.02064	3.07947	2.94286	-0.626875	-1.54422	0.00792264	0.88769	0.0173273	1	0.626875
ENSMUSG00000004815	diacylglycerol kinase, theta [Source:MGI Symbol;Acc:MGI:102918]	Dgkq				mmu-miR-1(miRanda), mmu-miR-106a(miRanda), mmu-miR-106ab(TargetScan), mmu-miR-106b(miRanda), mmu-miR-135b(miRanda), mmu-miR-148a(miRanda), mmu-miR-148ab-3p(TargetScan), mmu-miR-148b(miRanda), mmu-miR-150(miRanda), mmu-miR-152(TargetScan|miRanda), mmu-miR-17(TargetScan|miRanda), mmu-miR-17-5p(TargetScan), mmu-miR-181a(miRanda), mmu-miR-181b(miRanda), mmu-miR-181c(miRanda), mmu-miR-181d(miRanda), m…		protein_coding			-	G-protein coupled receptor protein signaling pathway // activation of protein kinase C activity by G-protein coupled receptor protein signaling pathway // cAMP-mediated signaling // response to ATP // intracellular signal transduction // thrombin receptor signaling pathway // protein kinase C signaling cascade	diacylglycerol kinase activity // protein binding // ATP binding // kinase binding // activating transcription factor binding // phospholipase binding // metal ion binding	nucleus // cytoplasm // cytosol // cytoskeleton // plasma membrane // nuclear speck		2.48033	2.22397	2.09089	2.26507	1.85549	1.41378	1.65653	1.64193	-0.623132	-1.54022	0.0103769	0.913435	0.0220456	1	0.623132
ENSMUSG00000024993	family with sequence similarity 45, member A [Source:MGI Symbol;Acc:MGI:1915144]	Fam45a				mmu-miR-106a(miRanda), mmu-miR-106ab(TargetScan), mmu-miR-106b(miRanda|pictar), mmu-miR-129(pictar), mmu-miR-129-5p(miRanda), mmu-miR-1297(TargetScan), mmu-miR-130a(miRanda|pictar), mmu-miR-130ac(TargetScan), mmu-miR-130b(miRanda|pictar), mmu-miR-139-5p(miRanda), mmu-miR-141(miRanda), mmu-miR-148a(miRanda), mmu-miR-148b(miRanda), mmu-miR-152(miRanda), mmu-miR-155(miRanda), mmu-miR-15a(miRanda), m…		protein_coding			-	biological_process	molecular_function	cellular_component		4.48719	4.19336	4.18755	4.28937	3.67283	3.72669	3.59942	3.66631	-0.623053	-1.54013	0.00183368	0.801976	0.00412537	1	0.623053
ENSMUSG00000002825	queuine tRNA-ribosyltransferase 1 [Source:MGI Symbol;Acc:MGI:1931441]	Qtrt1				mmu-miR-140*(RNAhybrid), mmu-miR-145(RNAhybrid|miRanda), mmu-miR-187(RNAhybrid|miRanda), mmu-miR-199a(RNAhybrid), mmu-miR-199b(RNAhybrid), mmu-miR-205(RNAhybrid), mmu-miR-207(RNAhybrid|miRanda), mmu-miR-331(RNAhybrid|miRanda), mmu-miR-338(RNAhybrid|miRanda), mmu-miR-339(RNAhybrid), mmu-miR-340(RNAhybrid|miRanda), mmu-miR-34a(RNAhybrid|miRanda), mmu-miR-449b(RNAhybrid|miRanda), mmu-miR-551b(RNAhyb…	nucleus	protein_coding			-	queuosine biosynthetic process	protein binding // queuine tRNA-ribosyltransferase activity // metal ion binding	nucleus // cytoplasm // mitochondrion		4.80549	4.53403	4.37034	4.56995	3.95744	4.23043	3.65347	3.94711	-0.622841	-1.5399	0.0210502	0.981907	0.0409932	1	0.622841
ENSMUSG00000063897	dehydrogenase/reductase (SDR family) X chromosome (Dhrsx), mRNA [Source:RefSeq mRNA;Acc:NM_001033326]	CAAA01118383.1				mmu-miR-106a(miRanda), mmu-miR-124(miRanda), mmu-miR-223(miRanda), mmu-miR-224(miRanda), mmu-miR-374(miRanda), mmu-miR-488(miRanda), mmu-miR-496(miRanda), mmu-miR-590-3p(miRanda)		protein_coding			-					3.84011	3.09445	3.0517	3.32875	2.82405	2.54737	2.74733	2.70625	-0.622506	-1.53955	0.0474736	1	0.0816076	1	0.622506
ENSMUSG00000003344	BTB (POZ) domain containing 2 [Source:MGI Symbol;Acc:MGI:1933831]	Btbd2				mmu-miR-124(miRanda), mmu-miR-128(miRanda), mmu-miR-135a(miRanda|pictar), mmu-miR-135a-5p(TargetScan), mmu-miR-135ab(TargetScan), mmu-miR-135b(miRanda|pictar), mmu-miR-148a(miRanda), mmu-miR-148b(miRanda), mmu-miR-152(miRanda), mmu-miR-185(miRanda), mmu-miR-219(miRanda), mmu-miR-299(miRanda), mmu-miR-33(miRanda|pictar), mmu-miR-33-5p(TargetScan), mmu-miR-33ab(TargetScan), mmu-miR-34a(miRanda), mm…		protein_coding			-	biological_process	protein binding	cytoplasmic mRNA processing body		2.79985	2.3444	2.6174	2.58722	1.58664	2.19651	2.11145	1.96487	-0.622346	-1.53938	0.0298028	1	0.0551643	1	0.622346
ENSMUSG00000035203	epsin 1 [Source:MGI Symbol;Acc:MGI:1333763]	Epn1				mmu-let-7b(RNAhybrid|miRanda), mmu-miR-1(RNAhybrid|miRanda), mmu-miR-101b(RNAhybrid|miRanda), mmu-miR-122a(RNAhybrid|miRanda), mmu-miR-124a(RNAhybrid|miRanda), mmu-miR-128b(RNAhybrid|miRanda), mmu-miR-133a(RNAhybrid|miRanda), mmu-miR-133b(RNAhybrid|miRanda), mmu-miR-134(RNAhybrid|miRanda), mmu-miR-141(TargetScan|miRanda), mmu-miR-142-3p(TargetScan|miRanda), mmu-miR-145(RNAhybrid|TargetScan|miRand…	nucleus	protein_coding			-	in utero embryonic development // endocytosis // Notch signaling pathway // female pregnancy // embryonic organ development	transcription factor binding // lipid binding	nucleus // cytoplasm // plasma membrane // coated pit // clathrin coat of endocytic vesicle	EGFR1 Signaling Pathway:WP572	3.91497	3.67335	3.72983	3.77272	2.97163	3.10819	3.3752	3.15168	-0.62104	-1.53798	0.00495461	0.88769	0.0111407	1	0.62104
ENSMUSG00000019756	prolactin family 8, subfamily a, member 1 [Source:MGI Symbol;Acc:MGI:1920494]	Prl8a1				mmu-miR-128(miRanda), mmu-miR-136(miRanda), mmu-miR-142-3p(miRanda), mmu-miR-143(miRanda), mmu-miR-149(miRanda), mmu-miR-155(miRanda), mmu-miR-194(miRanda), mmu-miR-200b(miRanda), mmu-miR-200c(miRanda), mmu-miR-216(mirbase), mmu-miR-219(miRanda), mmu-miR-221(miRanda), mmu-miR-222(miRanda), mmu-miR-26a(miRanda), mmu-miR-26b(miRanda), mmu-miR-28(miRanda), mmu-miR-290-5p(miRanda), mmu-miR-292-5p(miR…		protein_coding			-	biological_process	molecular_function // hormone activity	cellular_component // extracellular region		4.18441	4.00634	3.88721	4.02599	3.5042	3.53918	3.17533	3.40624	-0.619749	-1.53661	0.00573159	0.88769	0.0127654	1	0.619749
ENSMUSG00000079179	RIKEN cDNA 1700012B15 gene [Source:MGI Symbol;Acc:MGI:1921423]	1700012B15Rik				mmu-miR-103(miRanda), mmu-miR-107(miRanda), mmu-miR-128(miRanda), mmu-miR-129-5p(miRanda), mmu-miR-132(miRanda), mmu-miR-140(miRanda), mmu-miR-144(miRanda), mmu-miR-146a(miRanda), mmu-miR-146b(miRanda), mmu-miR-202-3p(miRanda), mmu-miR-212(miRanda), mmu-miR-214(miRanda), mmu-miR-217(miRanda), mmu-miR-24(miRanda), mmu-miR-291a-3p(miRanda), mmu-miR-294(miRanda), mmu-miR-295(miRanda), mmu-miR-296-3p…		antisense			-					1.51533	1.63302	1.37611	1.50815	0.710829	0.763497	1.1965	0.890275	-0.617878	-1.53462	0.0106188	0.915001	0.0224241	1	0.617878
ENSMUSG00000084022	predicted gene 16459 [Source:MGI Symbol;Acc:MGI:3644110]	Gm16459						processed_pseudogene			-					1.4986	1.7805	1.88563	1.72158	0.874865	1.42347	1.02355	1.10729	-0.614283	-1.5308	0.0190724	0.9669	0.0374985	1	0.614283
ENSMUSG00000026509	calpain 2 [Source:MGI Symbol;Acc:MGI:88264]	Capn2				mmu-miR-1(miRanda), mmu-miR-101a(miRanda), mmu-miR-101b(miRanda), mmu-miR-103(miRanda), mmu-miR-107(miRanda), mmu-miR-124(TargetScan|miRanda), mmu-miR-124a(pictar), mmu-miR-124ab(TargetScan), mmu-miR-132(miRanda), mmu-miR-137(TargetScan|miRanda), mmu-miR-137ab(TargetScan), mmu-miR-145(miRanda), mmu-miR-149(miRanda), mmu-miR-190(TargetScan|miRanda), mmu-miR-190ab(TargetScan), mmu-miR-190b(miRanda)…	nucleus	protein_coding			-	response to hypoxia // blastocyst development // proteolysis // myoblast fusion // protein autoprocessing	calcium-dependent cysteine-type endopeptidase activity // calcium ion binding // protein binding // cytoskeletal protein binding // peptidase activity // protein heterodimerization activity	chromatin // nucleus // cytoplasm // plasma membrane	Alzheimers Disease:WP2075 // Integrin-mediated Cell Adhesion:WP6	4.80442	4.08818	4.3788	4.4238	3.82241	4.0081	3.59914	3.80988	-0.613917	-1.53041	0.0344669	1	0.0622291	1	0.613917
ENSMUSG00000087486	predicted gene 11723 [Source:MGI Symbol;Acc:MGI:3650120]	Gm11723						antisense			-					0.998092	1.234	1.04778	1.09329	0.225107	0.234048	0.980097	0.479751	-0.613543	-1.53001	0.0450177	1	0.077902	1	0.613543
ENSMUSG00000033257	tubulin tyrosine ligase-like family, member 4 [Source:MGI Symbol;Acc:MGI:1914784]	Ttll4				mmu-let-7(TargetScan), mmu-let-7a(miRanda|pictar), mmu-let-7b(miRanda|pictar), mmu-let-7c(miRanda|pictar), mmu-let-7d(miRanda|pictar), mmu-let-7e(miRanda|pictar), mmu-let-7f(miRanda|pictar), mmu-let-7g(miRanda|pictar), mmu-let-7i(miRanda|pictar), mmu-miR-106b(miRanda), mmu-miR-10a(miRanda), mmu-miR-10b(miRanda), mmu-miR-17(miRanda), mmu-miR-18a(miRanda), mmu-miR-18b(miRanda), mmu-miR-202-3p(Targe…		protein_coding			-	protein polyglutamylation	tubulin-tyrosine ligase activity // tubulin binding	cellular_component // cytoplasm // cilium // microtubule basal body		4.0589	3.51994	3.96618	3.84834	3.18909	3.34355	3.17245	3.23503	-0.613312	-1.52977	0.0119356	0.915001	0.024818	1	0.613312
ENSMUSG00000057375	Yip1 domain family, member 1 [Source:MGI Symbol;Acc:MGI:1915532]	Yipf1				mmu-let-7e(RNAhybrid|miRanda), mmu-miR-1192(miRanda), mmu-miR-125a(RNAhybrid|miRanda), mmu-miR-125b(RNAhybrid|miRanda), mmu-miR-135a(miRanda), mmu-miR-135b(miRanda), mmu-miR-138(RNAhybrid|miRanda), mmu-miR-140(miRanda), mmu-miR-141(RNAhybrid|miRanda), mmu-miR-143(RNAhybrid|miRanda), mmu-miR-148a(RNAhybrid|miRanda), mmu-miR-181a(miRanda), mmu-miR-181b(miRanda), mmu-miR-181c(miRanda), mmu-miR-181d(…	transmembrane	protein_coding			-	biological_process	molecular_function	membrane // integral to membrane // transport vesicle		5.8486	5.14508	5.12275	5.37214	4.87047	4.85174	4.56596	4.76272	-0.609419	-1.52564	0.0447218	1	0.0773944	1	0.609419
ENSMUSG00000031974	ATP-binding cassette, sub-family B (MDR/TAP), member 10 [Source:MGI Symbol;Acc:MGI:1860508]	Abcb10				mmu-miR-1192(miRanda), mmu-miR-125a-5p(miRanda), mmu-miR-140(miRanda), mmu-miR-142-3p(miRanda), mmu-miR-145(miRanda), mmu-miR-155(miRanda), mmu-miR-182(miRanda), mmu-miR-19a(miRanda), mmu-miR-204(TargetScan|miRanda), mmu-miR-204b(TargetScan), mmu-miR-211(TargetScan|miRanda), mmu-miR-214(miRanda), mmu-miR-216a(miRanda), mmu-miR-221(miRanda), mmu-miR-222(miRanda), mmu-miR-224(miRanda), mmu-miR-29b(…	transmembrane	protein_coding			-	transmembrane transport	transporter activity // ATP binding // oligopeptide-transporting ATPase activity // protein homodimerization activity	mitochondrion // mitochondrial inner membrane // integral to membrane // integral to mitochondrial membrane		1.66904	2.00135	1.65599	1.77546	0.926877	1.01877	1.55319	1.16628	-0.609183	-1.5254	0.0292706	1	0.0540845	1	0.609183
ENSMUSG00000042208	RIKEN cDNA 0610010F05 gene [Source:MGI Symbol;Acc:MGI:1918925]	0610010F05Rik				mmu-let-7a(RNAhybrid|miRanda), mmu-let-7c(RNAhybrid|miRanda), mmu-let-7d(RNAhybrid|miRanda), mmu-let-7e(RNAhybrid|miRanda), mmu-let-7f(RNAhybrid|miRanda), mmu-let-7g(RNAhybrid|miRanda), mmu-let-7i(RNAhybrid|miRanda), mmu-miR-101a(RNAhybrid|miRanda), mmu-miR-101b(RNAhybrid|miRanda), mmu-miR-103(RNAhybrid|miRanda), mmu-miR-107(RNAhybrid|miRanda), mmu-miR-10a(RNAhybrid|miRanda), mmu-miR-10b(RNAhybri…		protein_coding			-	biological_process	molecular_function	cellular_component		3.05972	2.76753	2.46344	2.76356	2.23933	1.93693	2.28757	2.15461	-0.608952	-1.52515	0.0209735	0.981907	0.0406171	1	0.608952
ENSMUSG00000019437	TLC domain containing 1 [Source:MGI Symbol;Acc:MGI:1915572]	Tlcd1				mmu-let-7a(miRanda), mmu-let-7b(miRanda), mmu-let-7c(miRanda), mmu-let-7d(miRanda), mmu-let-7e(miRanda), mmu-let-7f(miRanda), mmu-let-7g(miRanda), mmu-let-7i(miRanda), mmu-miR-125a-3p(miRanda), mmu-miR-138(miRanda), mmu-miR-142-3p(miRanda), mmu-miR-200b(miRanda), mmu-miR-200c(miRanda), mmu-miR-204(miRanda), mmu-miR-208a(miRanda), mmu-miR-208b(miRanda), mmu-miR-211(miRanda), mmu-miR-29a(miRanda), …	transmembrane	protein_coding			-	biological_process	molecular_function	cellular_component // integral to membrane		2.42563	2.46984	2.30132	2.39893	2.10955	1.80909	1.45621	1.79162	-0.607314	-1.52342	0.0182449	0.962539	0.0359559	1	0.607314
ENSMUSG00000016256	cathepsin Z [Source:MGI Symbol;Acc:MGI:1891190]	Ctsz				mmu-miR-199a-5p(miRanda), mmu-miR-24(miRanda), mmu-miR-33(miRanda), mmu-miR-339-5p(miRanda), mmu-miR-378(miRanda)	extracellular	protein_coding			-	proteolysis // epithelial tube branching involved in lung morphogenesis	cysteine-type peptidase activity	extracellular space // lysosome // endoplasmic reticulum		6.28961	5.68112	6.04681	6.00585	5.10902	5.47272	5.62003	5.40059	-0.605252	-1.52124	0.0332951	1	0.0602684	1	0.605252
ENSMUSG00000059229	predicted gene 6802 [Source:MGI Symbol;Acc:MGI:3646076]	Gm6802						protein_coding			-					1.21342	1.62254	1.41533	1.4171	0.957576	0.668686	0.80929	0.811851	-0.605245	-1.52124	0.0063528	0.88769	0.0138513	1	0.605245
ENSMUSG00000052310	solute carrier family 39 (zinc transporter), member 1 [Source:MGI Symbol;Acc:MGI:1353474]	Slc39a1				mmu-miR-10a(miRanda), mmu-miR-10b(miRanda), mmu-miR-1192(miRanda), mmu-miR-1271(TargetScan), mmu-miR-133a(miRanda), mmu-miR-133abc(TargetScan), mmu-miR-133b(miRanda), mmu-miR-142-3p(miRanda), mmu-miR-146a(miRanda), mmu-miR-146ac(TargetScan), mmu-miR-146b(miRanda), mmu-miR-146b-5p(TargetScan), mmu-miR-154(miRanda), mmu-miR-182(TargetScan|miRanda), mmu-miR-184(miRanda), mmu-miR-218(TargetScan|miRan…	transmembrane	protein_coding			-	zinc ion transport // zinc ion transmembrane transport	receptor binding // zinc ion transmembrane transporter activity	plasma membrane // integral to membrane	Senescence and Autophagy:WP1267	4.44493	3.69971	3.84464	3.99643	3.40971	3.45264	3.317	3.39312	-0.603308	-1.5192	0.0329769	1	0.0597408	1	0.603308
ENSMUSG00000005949	cystinosis, nephropathic [Source:MGI Symbol;Acc:MGI:1932872]	Ctns				mmu-let-7(TargetScan), mmu-let-7a(miRanda|pictar), mmu-let-7b(miRanda|pictar), mmu-let-7c(miRanda|pictar), mmu-let-7d(miRanda|pictar), mmu-let-7e(miRanda|pictar), mmu-let-7f(miRanda|pictar), mmu-let-7g(miRanda|pictar), mmu-let-7i(miRanda|pictar), mmu-miR-1192(miRanda), mmu-miR-124(TargetScan|miRanda), mmu-miR-124a(pictar), mmu-miR-124ab(TargetScan), mmu-miR-141(miRanda), mmu-miR-148a(miRanda), mm…	transmembrane	protein_coding			-	glutathione metabolic process // brain development // long-term memory // grooming behavior // adult walking behavior // visual learning // L-cystine transport // ATP metabolic process // compound eye corneal lens development // cognition	L-cystine transmembrane transporter activity	lysosome // lysosomal membrane // late endosome // plasma membrane // integral to membrane		2.54441	2.23749	2.27718	2.35303	1.63435	1.8313	1.78359	1.74975	-0.603281	-1.51917	0.0027005	0.844527	0.00596192	1	0.603281
ENSMUSG00000078866	predicted gene 14420 [Source:MGI Symbol;Acc:MGI:3652255]	Gm14420				mmu-miR-135a(miRanda), mmu-miR-135b(miRanda), mmu-miR-142-3p(miRanda), mmu-miR-143(miRanda), mmu-miR-181a(miRanda), mmu-miR-181b(miRanda), mmu-miR-181c(miRanda), mmu-miR-181d(miRanda), mmu-miR-199a-5p(miRanda), mmu-miR-200b(miRanda), mmu-miR-200c(miRanda), mmu-miR-205(miRanda), mmu-miR-216b(miRanda), mmu-miR-26a(miRanda), mmu-miR-26b(miRanda), mmu-miR-328(miRanda), mmu-miR-329(miRanda), mmu-miR-3…		protein_coding			-	regulation of transcription, DNA-dependent // biological_process	molecular_function // nucleic acid binding // zinc ion binding	cellular_component // intracellular		3.60579	3.51908	3.49843	3.5411	2.69679	3.2365	2.8875	2.94026	-0.600838	-1.5166	0.00971427	0.906465	0.0204286	1	0.600838
ENSMUSG00000034205	lysyl oxidase-like 2 [Source:MGI Symbol;Acc:MGI:2137913]	Loxl2				mmu-let-7g(RNAhybrid|miRanda), mmu-miR-106a(RNAhybrid|miRanda), mmu-miR-107(RNAhybrid|miRanda), mmu-miR-10a(RNAhybrid|miRanda), mmu-miR-125b(RNAhybrid|miRanda), mmu-miR-129-3p(RNAhybrid|miRanda), mmu-miR-1297(TargetScan), mmu-miR-130a(RNAhybrid|miRanda), mmu-miR-130b(RNAhybrid|miRanda), mmu-miR-140*(RNAhybrid|miRanda), mmu-miR-148a(RNAhybrid), mmu-miR-149(RNAhybrid), mmu-miR-152(RNAhybrid|miRanda…	extracellular|nucleus	transcription regulator|protein_coding			-	response to hypoxia // epithelial to mesenchymal transition // endothelial cell proliferation // sprouting angiogenesis // transcription, DNA-dependent // protein modification process // histone modification // protein deamination // collagen fibril organization // positive regulation of chondrocyte differentiation // endothelial cell migration // negative regulation of transcription, DNA-depende…	chromatin binding // transcription corepressor activity // protein-lysine 6-oxidase activity // scavenger receptor activity // copper ion binding // methylated histone residue binding // oligosaccharide binding	basement membrane // extracellular space // nucleus // chromosome // membrane		0.958289	1.55237	1.57142	1.36069	0.725169	1.01111	0.547217	0.761165	-0.599528	-1.51522	0.0389567	1	0.0687211	1	0.599528
ENSMUSG00000055497	predicted gene 9974 [Source:MGI Symbol;Acc:MGI:3708610]	Gm9974						processed_pseudogene			-					1.38232	1.13021	1.50419	1.33891	0.948507	0.656539	0.618338	0.741128	-0.597778	-1.51338	0.00794309	0.88769	0.0169354	1	0.597778
ENSMUSG00000054321	TAF4B RNA polymerase II, TATA box binding protein (TBP)-associated factor [Source:MGI Symbol;Acc:MGI:2152345]	Taf4b				mmu-let-7e(miRanda), mmu-miR-101a(miRanda), mmu-miR-101b(miRanda), mmu-miR-106a(miRanda), mmu-miR-106b(miRanda), mmu-miR-125a-5p(miRanda), mmu-miR-125b-5p(miRanda), mmu-miR-1271(TargetScan), mmu-miR-130a(miRanda), mmu-miR-130ac(TargetScan), mmu-miR-130b(miRanda), mmu-miR-132(TargetScan|miRanda), mmu-miR-134(miRanda), mmu-miR-136(miRanda), mmu-miR-141(miRanda), mmu-miR-144(miRanda), mmu-miR-148a(m…		protein_coding			-	transcription initiation, DNA-dependent // regulation of transcription from RNA polymerase II promoter // transcription from RNA polymerase II promoter	DNA binding // sequence-specific DNA binding transcription factor activity // protein heterodimerization activity // NF-kappaB binding	transcription factor complex // transcription factor TFIID complex // nucleolus		2.77875	2.19143	2.56064	2.51027	1.75155	2.09457	1.89601	1.91404	-0.596234	-1.51177	0.0205072	0.981907	0.0395929	1	0.596234
ENSMUSG00000039840	ectopic P-granules autophagy protein 5 homolog (C. elegans) [Source:MGI Symbol;Acc:MGI:1918673]	Epg5				mmu-let-7b(RNAhybrid), mmu-miR-100(RNAhybrid|miRanda), mmu-miR-103(RNAhybrid|miRanda), mmu-miR-107(RNAhybrid|miRanda), mmu-miR-122(miRanda), mmu-miR-122a(RNAhybrid|miRanda), mmu-miR-124(TargetScan), mmu-miR-124a(TargetScan|miRanda), mmu-miR-124ab(TargetScan), mmu-miR-125a(RNAhybrid|TargetScan|miRanda), mmu-miR-125a-5p(miRanda), mmu-miR-125b(RNAhybrid|TargetScan|miRanda), mmu-miR-125b-5p(miRanda),…		protein_coding			-	autophagy // biological_process	molecular_function	cellular_component		3.74365	3.20451	3.24228	3.39682	2.58712	2.88299	2.93394	2.80135	-0.595466	-1.51096	0.0229809	0.983063	0.043694	1	0.595466
ENSMUSG00000022103	glial cell line derived neurotrophic factor family receptor alpha 2 [Source:MGI Symbol;Acc:MGI:1195462]	Gfra2				mmu-miR-1192(miRanda), mmu-miR-122(miRanda), mmu-miR-129-5p(TargetScan|miRanda), mmu-miR-129ab-5p(TargetScan), mmu-miR-138(pictar), mmu-miR-148a(miRanda), mmu-miR-148b(miRanda), mmu-miR-152(miRanda), mmu-miR-185(miRanda), mmu-miR-186(miRanda), mmu-miR-194(miRanda), mmu-miR-27a(miRanda), mmu-miR-27b(miRanda), mmu-miR-299(pictar), mmu-miR-326(miRanda), mmu-miR-330(miRanda), mmu-miR-335-5p(miRanda),…		protein_coding			-	transmembrane receptor protein tyrosine kinase signaling pathway // nervous system development	receptor activity	plasma membrane // anchored to membrane		5.16958	5.83922	5.79703	5.60195	4.861	4.98264	5.17719	5.00694	-0.595003	-1.51048	0.0363697	1	0.0647466	1	0.595003
ENSMUSG00000067787	bladder cancer associated protein homolog (human) [Source:MGI Symbol;Acc:MGI:1858907]	Blcap				mmu-let-7a(RNAhybrid|miRanda), mmu-let-7b(RNAhybrid|miRanda), mmu-let-7c(RNAhybrid|miRanda), mmu-let-7d(RNAhybrid|miRanda), mmu-let-7e(RNAhybrid|miRanda), mmu-let-7f(RNAhybrid|miRanda), mmu-let-7g(RNAhybrid|miRanda), mmu-let-7i(RNAhybrid), mmu-miR-1(miRanda|pictar), mmu-miR-101a(RNAhybrid|miRanda), mmu-miR-101b(RNAhybrid|miRanda), mmu-miR-103(RNAhybrid|miRanda), mmu-miR-105(TargetScan), mmu-miR-1…	transmembrane	protein_coding			-	apoptosis // cell cycle // biological_process	molecular_function // protein binding	integral to membrane		3.16226	2.90197	2.55461	2.87295	2.37178	2.1194	2.34577	2.27899	-0.593963	-1.50939	0.0191499	0.9669	0.0372521	1	0.593963
ENSMUSG00000028803	NIPA-like domain containing 3 [Source:MGI Symbol;Acc:MGI:1921802]	Nipal3				mmu-miR-1192(TargetScan|miRanda), mmu-miR-125a-5p(miRanda), mmu-miR-125b-5p(miRanda), mmu-miR-138(miRanda), mmu-miR-140(miRanda), mmu-miR-141(TargetScan|miRanda), mmu-miR-142-3p(miRanda), mmu-miR-144(miRanda), mmu-miR-155(miRanda), mmu-miR-1698(TargetScan), mmu-miR-1703(TargetScan), mmu-miR-185(miRanda), mmu-miR-190b(miRanda), mmu-miR-192(miRanda), mmu-miR-1962(TargetScan), mmu-miR-199a-5p(miRand…	transmembrane	protein_coding			-		magnesium ion transmembrane transporter activity	membrane // integral to membrane		3.36182	2.83083	2.81633	3.00299	2.08699	2.49483	2.6497	2.41051	-0.592483	-1.50784	0.0422491	1	0.0734462	1	0.592483
ENSMUSG00000000724	crystallin, beta A1 [Source:MGI Symbol;Acc:MGI:88518]	Cryba1						protein_coding			-	lens development in camera-type eye // visual perception // camera-type eye development	structural constituent of eye lens // protein homodimerization activity	nucleus // cytoplasm		1.14698	1.26842	1.53345	1.31628	0.681244	0.624799	0.865416	0.72382	-0.592465	-1.50782	0.0054859	0.88769	0.0118756	1	0.592465
ENSMUSG00000064120	molybdenum cofactor synthesis 1 [Source:MGI Symbol;Acc:MGI:1928904]	Mocs1				mmu-miR-106a(miRanda), mmu-miR-124(TargetScan|miRanda), mmu-miR-124a(pictar), mmu-miR-124ab(TargetScan), mmu-miR-128(miRanda), mmu-miR-138(TargetScan|pictar), mmu-miR-138ab(TargetScan), mmu-miR-142-3p(TargetScan|miRanda), mmu-miR-15abc(TargetScan), mmu-miR-16(TargetScan), mmu-miR-16abc(TargetScan), mmu-miR-181a(miRanda), mmu-miR-181b(miRanda), mmu-miR-181c(miRanda), mmu-miR-181d(miRanda), mmu-miR…		protein_coding			-	Mo-molybdopterin cofactor biosynthetic process // molybdopterin cofactor biosynthetic process	catalytic activity // GTP binding // lyase activity // metal ion binding // 4 iron, 4 sulfur cluster binding	cellular_component // molybdopterin synthase complex		3.34497	3.01456	3.14685	3.16879	2.75645	2.39959	2.57468	2.57691	-0.591884	-1.50721	0.00635807	0.88769	0.0136634	1	0.591884
ENSMUSG00000033987	dynein, axonemal, heavy chain 17 [Source:MGI Symbol;Acc:MGI:1917176]	Dnahc17				mmu-let-7a(TargetScan|miRanda), mmu-let-7b(RNAhybrid|TargetScan|miRanda), mmu-let-7c(RNAhybrid|TargetScan|miRanda), mmu-let-7d(RNAhybrid|TargetScan|miRanda), mmu-let-7e(RNAhybrid|TargetScan|miRanda), mmu-let-7g(RNAhybrid|TargetScan|miRanda), mmu-let-7i(RNAhybrid|miRanda), mmu-miR-103(RNAhybrid|miRanda), mmu-miR-10a(RNAhybrid|miRanda), mmu-miR-10b(RNAhybrid|miRanda), mmu-miR-122a(RNAhybrid|miRanda…		protein_coding			-	ciliary or flagellar motility // microtubule-based movement // biological_process	microtubule motor activity // protein binding // ATP binding // ATPase activity	cellular_component // axonemal dynein complex		2.05192	1.89566	1.95988	1.96915	1.32233	1.30347	1.51056	1.37878	-0.590371	-1.50563	0.000976728	0.719439	0.00181174	0.847048	0.590371
ENSMUSG00000087138	predicted gene 15545 [Source:MGI Symbol;Acc:MGI:3782994]	Gm15545						processed_transcript			-					2.69104	3.08688	3.08896	2.95563	2.22466	2.45792	2.41645	2.36634	-0.589283	-1.5045	0.00821374	0.891093	0.0173295	1	0.589283
ENSMUSG00000035637	glyoxylate reductase/hydroxypyruvate reductase [Source:MGI Symbol;Acc:MGI:1923488]	Grhpr				mmu-miR-106b(RNAhybrid|miRanda), mmu-miR-127(RNAhybrid|miRanda), mmu-miR-129-3p(RNAhybrid|miRanda), mmu-miR-133a*(RNAhybrid|miRanda), mmu-miR-133b(RNAhybrid|miRanda), mmu-miR-140*(miRanda), mmu-miR-141(miRanda), mmu-miR-145(RNAhybrid|miRanda), mmu-miR-149(RNAhybrid|miRanda), mmu-miR-150(RNAhybrid), mmu-miR-155(RNAhybrid|TargetScan|miRanda), mmu-miR-17-3p(RNAhybrid|miRanda), mmu-miR-182(RNAhybrid|…		protein_coding			-	excretion // protein oligomerization // oxidation-reduction process	glycerate dehydrogenase activity // oxidoreductase activity, acting on the CH-OH group of donors, NAD or NADP as acceptor // hydroxypyruvate reductase activity // glyoxylate reductase (NADP) activity // protein homodimerization activity // NAD binding // NADPH binding	cytoplasm		3.43138	3.6719	3.87713	3.66014	3.00387	2.83254	3.37852	3.07164	-0.588495	-1.50368	0.0246646	0.989644	0.0463065	1	0.588495
ENSMUSG00000030096	solute carrier family 6 (neurotransmitter transporter, taurine), member 6 [Source:MGI Symbol;Acc:MGI:98488]	Slc6a6				mmu-miR-101a(miRanda), mmu-miR-101b(miRanda), mmu-miR-124(miRanda), mmu-miR-1244(TargetScan), mmu-miR-1271(TargetScan), mmu-miR-128(TargetScan|miRanda), mmu-miR-128ab(TargetScan), mmu-miR-129-5p(miRanda), mmu-miR-1297(TargetScan), mmu-miR-130b(miRanda), mmu-miR-133a(pictar), mmu-miR-133abc(TargetScan), mmu-miR-133b(pictar), mmu-miR-137(pictar), mmu-miR-140(TargetScan|pictar), mmu-miR-140-5p(Targe…		protein_coding			-	taurine transport	neurotransmitter // taurine transmembrane transporter activity // taurine // taurine binding	integral to plasma membrane		4.39331	3.65535	4.19682	4.08183	3.29707	3.49852	3.68651	3.49403	-0.587796	-1.50295	0.0444294	1	0.0765316	1	0.587796
ENSMUSG00000038156	spondin 1, (f-spondin) extracellular matrix protein [Source:MGI Symbol;Acc:MGI:2385287]	Spon1				mmu-let-7g(RNAhybrid), mmu-miR-100(RNAhybrid|miRanda), mmu-miR-101a(RNAhybrid|miRanda), mmu-miR-101b(miRanda), mmu-miR-103(miRanda), mmu-miR-106a(miRanda), mmu-miR-107(miRanda), mmu-miR-10a(RNAhybrid|miRanda), mmu-miR-10b(RNAhybrid|miRanda), mmu-miR-1192(miRanda), mmu-miR-124a(RNAhybrid|miRanda), mmu-miR-125b(miRanda), mmu-miR-130a(miRanda), mmu-miR-135a(RNAhybrid|miRanda), mmu-miR-135b(RNAhybrid…	extracellular	protein_coding			-	cell adhesion		proteinaceous extracellular matrix		1.27411	1.35166	1.04505	1.22361	0.618039	0.667435	0.625321	0.636932	-0.586675	-1.50178	0.00160866	0.79435	0.00326991	0.957423	0.586675
ENSMUSG00000086133	predicted gene 16331 [Source:MGI Symbol;Acc:MGI:3840145]	Gm16331						processed_pseudogene			-					1.88305	1.77373	1.75948	1.80542	0.813293	1.17687	1.66913	1.21976	-0.585658	-1.50072	0.0468563	1	0.0799948	1	0.585658
ENSMUSG00000028617	leucine rich repeat containing 42 [Source:MGI Symbol;Acc:MGI:1925059]	Lrrc42				mmu-let-7a(RNAhybrid|miRanda), mmu-let-7b(RNAhybrid|miRanda), mmu-let-7c(RNAhybrid|miRanda), mmu-let-7d(RNAhybrid|miRanda), mmu-let-7e(RNAhybrid|miRanda), mmu-let-7f(RNAhybrid|miRanda), mmu-let-7i(RNAhybrid|miRanda), mmu-miR-126-3p(RNAhybrid|miRanda), mmu-miR-133a*(RNAhybrid), mmu-miR-140*(RNAhybrid|miRanda), mmu-miR-150(RNAhybrid|miRanda), mmu-miR-155(RNAhybrid|miRanda), mmu-miR-186(miRanda), mm…		protein_coding			-	biological_process	molecular_function	cellular_component		3.81915	3.84228	4.1005	3.92064	2.96979	3.6605	3.37698	3.33576	-0.584885	-1.49992	0.0310211	1	0.0563331	1	0.584885
ENSMUSG00000033554	DPH5 homolog (S. cerevisiae) [Source:MGI Symbol;Acc:MGI:1916990]	Dph5				mmu-miR-130a(miRanda), mmu-miR-130b(miRanda), mmu-miR-135a(miRanda), mmu-miR-135b(miRanda), mmu-miR-140(miRanda), mmu-miR-144(miRanda), mmu-miR-145(miRanda), mmu-miR-146a(miRanda), mmu-miR-146b(miRanda), mmu-miR-148a(miRanda), mmu-miR-148b(miRanda), mmu-miR-152(miRanda), mmu-miR-186(miRanda), mmu-miR-203(miRanda), mmu-miR-204(miRanda), mmu-miR-205(miRanda), mmu-miR-211(miRanda), mmu-miR-216a(miRa…		protein_coding			-	biological_process // peptidyl-diphthamide biosynthetic process from peptidyl-histidine	molecular_function // diphthine synthase activity	cellular_component		4.12407	3.98288	4.11563	4.07419	3.46423	3.54944	3.4583	3.49066	-0.583535	-1.49852	0.000384585	0.619332	0.00042744	0.458896	0.583535
ENSMUSG00000062110	Sec1 family domain containing 2 [Source:MGI Symbol;Acc:MGI:2443446]	Scfd2				mmu-miR-103(miRanda), mmu-miR-106a(RNAhybrid|miRanda), mmu-miR-106b(RNAhybrid|miRanda), mmu-miR-107(miRanda), mmu-miR-10a(RNAhybrid|miRanda), mmu-miR-1192(miRanda), mmu-miR-122(miRanda), mmu-miR-122a(RNAhybrid|miRanda), mmu-miR-125a-3p(miRanda), mmu-miR-141(miRanda), mmu-miR-145(RNAhybrid|miRanda), mmu-miR-148b(RNAhybrid|miRanda), mmu-miR-149(RNAhybrid|miRanda), mmu-miR-15a(miRanda), mmu-miR-15b(…		protein_coding			-	vesicle docking involved in exocytosis // biological_process // protein transport	molecular_function	cellular_component		3.93463	3.21775	3.55741	3.56993	3.16189	2.92304	2.87448	2.98647	-0.583463	-1.49844	0.0338658	1	0.0606939	1	0.583463
ENSMUSG00000087179	predicted gene 14230 [Source:MGI Symbol;Acc:MGI:3652157]	Gm14230						antisense			-					1.63376	1.61219	1.2734	1.50645	0.918367	1.18198	0.669725	0.923358	-0.583094	-1.49806	0.0187727	0.9669	0.036391	1	0.583094
ENSMUSG00000086205	predicted gene 12679 [Source:MGI Symbol;Acc:MGI:3650924]	Gm12679						antisense			-					2.27927	2.44027	2.68693	2.46882	1.59651	2.30671	1.75548	1.88623	-0.582591	-1.49754	0.0446289	1	0.0767085	1	0.582591
ENSMUSG00000027222	peroxisomal biogenesis factor 16 [Source:MGI Symbol;Acc:MGI:1338829]	Pex16				mmu-miR-101a(RNAhybrid|miRanda), mmu-miR-101b(RNAhybrid|miRanda), mmu-miR-103(RNAhybrid|miRanda), mmu-miR-107(RNAhybrid), mmu-miR-128a(RNAhybrid|miRanda), mmu-miR-128b(RNAhybrid|miRanda), mmu-miR-129-3p(RNAhybrid|miRanda), mmu-miR-133a(RNAhybrid|miRanda), mmu-miR-133b(RNAhybrid), mmu-miR-134(RNAhybrid|miRanda), mmu-miR-135a(RNAhybrid|miRanda), mmu-miR-145(RNAhybrid|miRanda), mmu-miR-148a(RNAhybri…		protein_coding			-	protein targeting to peroxisome // peroxisome organization // peroxisome membrane biogenesis // protein import into peroxisome matrix // protein to membrane docking // protein complex localization // ER-dependent peroxisome organization // protein import into peroxisome membrane // protein localization in endoplasmic reticulum	protein binding // protein C-terminus binding	peroxisome // peroxisomal membrane // integral to peroxisomal membrane // endoplasmic reticulum // endoplasmic reticulum membrane		3.43972	3.30927	3.33874	3.36258	2.46195	3.08503	2.79338	2.78012	-0.582455	-1.49739	0.017479	0.95193	0.0341562	1	0.582455
ENSMUSG00000063576	kelch domain containing 3 [Source:MGI Symbol;Acc:MGI:2651568]	Klhdc3				mmu-let-7e(RNAhybrid|miRanda), mmu-miR-103(RNAhybrid|miRanda), mmu-miR-107(RNAhybrid|miRanda), mmu-miR-125a(RNAhybrid|miRanda), mmu-miR-125b(RNAhybrid|miRanda), mmu-miR-129-3p(RNAhybrid|miRanda), mmu-miR-130b(RNAhybrid|miRanda), mmu-miR-132(RNAhybrid|miRanda), mmu-miR-133a(RNAhybrid|TargetScan|miRanda), mmu-miR-133b(RNAhybrid|TargetScan|miRanda), mmu-miR-134(RNAhybrid|miRanda), mmu-miR-135a(RNAhy…		protein_coding			-	meiosis // biological_process	chromatin binding // protein binding	nuclear chromatin // cytoplasm		4.30781	3.81337	3.89631	4.00583	3.37772	3.41849	3.47741	3.42454	-0.581292	-1.49619	0.00976686	0.906465	0.0201903	1	0.581292
ENSMUSG00000020732	RAB37, member of RAS oncogene family [Source:MGI Symbol;Acc:MGI:1929945]	Rab37				mmu-miR-122(miRanda), mmu-miR-130a(miRanda), mmu-miR-135a(miRanda), mmu-miR-135b(miRanda), mmu-miR-138(miRanda), mmu-miR-149(miRanda), mmu-miR-150(miRanda), mmu-miR-155(miRanda), mmu-miR-185(miRanda), mmu-miR-190(miRanda), mmu-miR-190b(miRanda), mmu-miR-193(miRanda), mmu-miR-193b(miRanda), mmu-miR-200b(miRanda), mmu-miR-200bc(TargetScan), mmu-miR-200c(miRanda), mmu-miR-217(TargetScan|miRanda), mm…		protein_coding			-	GTP catabolic process // small GTPase mediated signal transduction // protein transport	GTPase activity // protein binding // GTP binding	ER-Golgi intermediate compartment // stored secretory granule		3.22964	3.07182	2.79483	3.0321	2.20012	2.6366	2.51972	2.45215	-0.57995	-1.4948	0.0170673	0.950009	0.033392	1	0.57995
ENSMUSG00000020014	predicted gene 872 [Source:MGI Symbol;Acc:MGI:2685718]	Gm872				mmu-miR-328(miRanda)		protein_coding			-					2.04241	2.14995	1.59288	1.92842	1.31928	1.40805	1.32119	1.34951	-0.578907	-1.49372	0.0144262	0.945317	0.0287235	1	0.578907
ENSMUSG00000054770	potassium channel tetramerisation domain containing 18 [Source:MGI Symbol;Acc:MGI:3603813]	Kctd18				mmu-miR-101a(miRanda), mmu-miR-103(miRanda), mmu-miR-106a(miRanda), mmu-miR-106b(miRanda), mmu-miR-107(miRanda), mmu-miR-124(miRanda), mmu-miR-125a-3p(miRanda), mmu-miR-128(miRanda), mmu-miR-129-5p(miRanda), mmu-miR-132(miRanda), mmu-miR-136(miRanda), mmu-miR-137(miRanda), mmu-miR-138(miRanda), mmu-miR-141(miRanda), mmu-miR-142-3p(miRanda), mmu-miR-143(miRanda), mmu-miR-146a(miRanda), mmu-miR-146…		protein_coding			-	biological_process // protein homooligomerization	molecular_function	cellular_component		4.18825	3.78496	3.82519	3.9328	3.23742	3.49274	3.33569	3.35529	-0.577513	-1.49227	0.00845971	0.896623	0.0176066	1	0.577513
ENSMUSG00000072618	predicted gene 10384 [Source:MGI Symbol;Acc:MGI:3641812]	Gm10384						protein_coding			-	biological_process	molecular_function	cellular_component		3.0967	2.49486	2.87024	2.8206	1.98471	2.20931	2.53533	2.24312	-0.577483	-1.49224	0.0413323	1	0.0717718	1	0.577483
ENSMUSG00000038178	solute carrier family 43, member 2 [Source:MGI Symbol;Acc:MGI:2442746]	Slc43a2				mmu-let-7d(miRanda), mmu-let-7e(miRanda), mmu-let-7f(miRanda), mmu-miR-106a(miRanda), mmu-miR-106b(miRanda), mmu-miR-1192(miRanda), mmu-miR-1271(TargetScan), mmu-miR-134(miRanda), mmu-miR-137(TargetScan|miRanda|pictar), mmu-miR-137ab(TargetScan), mmu-miR-138(miRanda), mmu-miR-148a(miRanda), mmu-miR-148b(miRanda), mmu-miR-152(miRanda), mmu-miR-15a(miRanda), mmu-miR-15b(miRanda), mmu-miR-16(miRanda…	transmembrane	protein_coding			-	L-amino acid transport	L-amino acid transmembrane transporter activity	plasma membrane // integral to membrane		4.55699	4.18325	4.00129	4.24718	3.67184	3.37076	3.97374	3.67211	-0.575063	-1.48974	0.0427173	1	0.0737517	1	0.575063
ENSMUSG00000022685	poly(A)-specific ribonuclease (deadenylation nuclease) [Source:MGI Symbol;Acc:MGI:1921358]	Parn				mmu-miR-101(TargetScan), mmu-miR-101ab(TargetScan), mmu-miR-10a(miRanda), mmu-miR-10b(miRanda), mmu-miR-125a-5p(miRanda), mmu-miR-129-5p(miRanda), mmu-miR-135a(miRanda), mmu-miR-135a-5p(TargetScan), mmu-miR-135ab(TargetScan), mmu-miR-135b(miRanda), mmu-miR-139-5p(miRanda), mmu-miR-143(miRanda), mmu-miR-144(TargetScan|miRanda), mmu-miR-150(miRanda), mmu-miR-16(miRanda), mmu-miR-17(miRanda), mmu-mi…		protein_coding			-	nuclear-transcribed mRNA catabolic process, nonsense-mediated decay // nuclear-transcribed mRNA poly(A) tail shortening	nucleotide binding // RNA binding // poly(A)-specific ribonuclease activity // protein binding // protein kinase binding // metal ion binding	nucleolus // cytoplasm	Lung fibrosis:WP3632	4.56822	4.19743	4.19911	4.32159	3.82841	3.81429	3.60823	3.75031	-0.571276	-1.48584	0.00767735	0.88769	0.0159638	1	0.571276
ENSMUSG00000029924	solute carrier family 37 (glycerol-3-phosphate transporter), member 3 [Source:MGI Symbol;Acc:MGI:1919394]	Slc37a3				mmu-miR-1(miRanda|pictar), mmu-miR-106a(miRanda), mmu-miR-106b(miRanda), mmu-miR-128(miRanda), mmu-miR-134(miRanda), mmu-miR-136(miRanda), mmu-miR-142-3p(TargetScan|miRanda|pictar), mmu-miR-146a(miRanda), mmu-miR-146b(miRanda), mmu-miR-149(miRanda), mmu-miR-17(miRanda), mmu-miR-181a(miRanda), mmu-miR-181abcd(TargetScan), mmu-miR-181b(miRanda), mmu-miR-181c(miRanda), mmu-miR-181d(miRanda), mmu-miR…	transmembrane	protein_coding			-	biological_process // carbohydrate transport // transmembrane transport	molecular_function // transporter activity	cellular_component // integral to membrane		2.11108	1.86127	1.90495	1.9591	1.24435	1.48344	1.4365	1.3881	-0.571003	-1.48556	0.00278925	0.844527	0.00578531	1	0.571003
ENSMUSG00000066150	solute carrier family 31, member 1 [Source:MGI Symbol;Acc:MGI:1333843]	Slc31a1				mmu-let-7(TargetScan), mmu-let-7a(miRanda), mmu-let-7b(miRanda), mmu-let-7c(miRanda), mmu-let-7d(miRanda), mmu-let-7e(miRanda), mmu-let-7f(miRanda), mmu-let-7g(miRanda), mmu-let-7i(miRanda), mmu-miR-1(pictar), mmu-miR-103(miRanda), mmu-miR-103a(TargetScan), mmu-miR-107(TargetScan|miRanda), mmu-miR-107ab(TargetScan), mmu-miR-124(TargetScan), mmu-miR-124a(pictar), mmu-miR-124ab(TargetScan), mmu-miR…	transmembrane	protein_coding			-		copper ion transmembrane transporter activity	plasma membrane // integral to membrane		4.22174	3.43601	3.56943	3.74239	3.07245	3.24915	3.19344	3.17168	-0.57071	-1.48525	0.0492368	1	0.0830682	1	0.57071
ENSMUSG00000086942	predicted gene 15489 [Source:MGI Symbol;Acc:MGI:3705099]	Gm15489						antisense			-					1.28127	1.52951	1.57474	1.46184	0.621479	1.0329	1.02323	0.892537	-0.5693	-1.4838	0.0126119	0.922882	0.0252555	1	0.5693
ENSMUSG00000001173	oculocerebrorenal syndrome of Lowe [Source:MGI Symbol;Acc:MGI:109589]	Ocrl				mmu-let-7a(miRanda), mmu-let-7b(miRanda), mmu-let-7c(miRanda), mmu-let-7d(miRanda), mmu-let-7e(miRanda), mmu-let-7f(miRanda), mmu-let-7g(miRanda), mmu-let-7i(miRanda), mmu-miR-1(miRanda), mmu-miR-103(miRanda), mmu-miR-106a(miRanda), mmu-miR-106ab(TargetScan), mmu-miR-106b(miRanda|pictar), mmu-miR-107(miRanda), mmu-miR-1192(miRanda), mmu-miR-125a-3p(miRanda), mmu-miR-128(miRanda), mmu-miR-129-5p(m…	nucleus	protein_coding			-	in utero embryonic development // signal transduction // regulation of Rac GTPase activity // positive regulation of Rac GTPase activity // cilium assembly // phosphatidylinositol phosphorylation // phosphatidylinositol dephosphorylation	phosphatidylinositol-4,5-bisphosphate 5-phosphatase activity // protein binding // Rac GTPase activator activity // Rac GTPase binding	photoreceptor outer segment // nucleus // cytoplasm // early endosome // Golgi apparatus // trans-Golgi network // plasma membrane // coated pit // clathrin-coated vesicle // phagocytic vesicle membrane // early endosome membrane		3.49862	3.54659	3.26664	3.43728	2.87976	2.66571	3.06106	2.86884	-0.56844	-1.48292	0.00801304	0.88769	0.0165711	1	0.56844
ENSMUSG00000021792	family with sequence similarity 213, member A [Source:MGI Symbol;Acc:MGI:1917814]	Fam213a				mmu-miR-1(miRanda), mmu-miR-125a-3p(miRanda), mmu-miR-149(miRanda), mmu-miR-185(miRanda), mmu-miR-191(miRanda), mmu-miR-206(miRanda), mmu-miR-214(miRanda), mmu-miR-216b(miRanda), mmu-miR-290-5p(miRanda), mmu-miR-292-5p(miRanda), mmu-miR-30a(miRanda), mmu-miR-30b(miRanda), mmu-miR-30c(miRanda), mmu-miR-30d(miRanda), mmu-miR-30e(miRanda), mmu-miR-326(miRanda), mmu-miR-330(miRanda), mmu-miR-382(miRa…		protein_coding			-	regulation of osteoclast differentiation // oxidation-reduction process	antioxidant activity	cytoplasm // mitochondrion		4.62798	5.06071	5.09006	4.92625	4.29993	4.56576	4.20919	4.35829	-0.567959	-1.48242	0.0190473	0.9669	0.0365343	1	0.567959
ENSMUSG00000053553	RIKEN cDNA 3110082I17 gene [Source:MGI Symbol;Acc:MGI:1920462]	3110082I17Rik				mmu-miR-106a(miRanda), mmu-miR-106b(miRanda), mmu-miR-10a(miRanda), mmu-miR-10b(miRanda), mmu-miR-124(miRanda), mmu-miR-133a(miRanda), mmu-miR-133b(miRanda), mmu-miR-17(miRanda), mmu-miR-183(miRanda), mmu-miR-20a(miRanda), mmu-miR-20b(miRanda), mmu-miR-214(miRanda), mmu-miR-217(miRanda), mmu-miR-291a-3p(miRanda), mmu-miR-294(miRanda), mmu-miR-295(miRanda), mmu-miR-302a(miRanda), mmu-miR-302b(miRa…		protein_coding			-	biological_process	molecular_function	cellular_component		5.17763	4.94067	5.15193	5.09008	4.57624	4.57595	4.41616	4.52279	-0.56729	-1.48174	0.00180108	0.801976	0.00352211	1	0.56729
ENSMUSG00000031802	per-hexamer repeat gene 4 [Source:MGI Symbol;Acc:MGI:104522]	Phxr4				mmu-let-7a(miRanda), mmu-let-7b(miRanda), mmu-let-7c(miRanda), mmu-let-7d(miRanda), mmu-let-7e(miRanda), mmu-let-7f(miRanda), mmu-let-7g(miRanda), mmu-let-7i(miRanda), mmu-miR-153(miRanda), mmu-miR-183(miRanda), mmu-miR-22(miRanda), mmu-miR-24(miRanda), mmu-miR-296-3p(miRanda), mmu-miR-329(miRanda), mmu-miR-362-3p(miRanda), mmu-miR-376c(miRanda), mmu-miR-410(miRanda), mmu-miR-425(miRanda), mmu-mi…		protein_coding			-	biological_process	molecular_function	cellular_component		2.36021	2.14379	2.01938	2.17446	1.75367	1.26269	1.80781	1.60806	-0.566401	-1.48082	0.0255256	0.989644	0.0472136	1	0.566401
ENSMUSG00000047658	galactose-3-O-sulfotransferase 3 [Source:MGI Symbol;Acc:MGI:3617843]	Gal3st3				mmu-miR-10a(miRanda), mmu-miR-10b(miRanda), mmu-miR-125a-3p(miRanda), mmu-miR-140(miRanda), mmu-miR-181abcd(TargetScan), mmu-miR-182*(pictar), mmu-miR-185(miRanda), mmu-miR-186(miRanda), mmu-miR-224(miRanda), mmu-miR-24(TargetScan|miRanda|pictar), mmu-miR-24-3p(TargetScan), mmu-miR-24ab(TargetScan), mmu-miR-296-3p(miRanda), mmu-miR-326(TargetScan|miRanda), mmu-miR-328(miRanda), mmu-miR-330(Target…	transmembrane	protein_coding			-	biosynthetic process	galactosylceramide sulfotransferase activity // galactose 3-O-sulfotransferase activity	cellular_component // integral to membrane // Golgi cisterna membrane	Metapathway biotransformation:WP1251	2.04941	1.82502	2.12094	1.99846	1.44961	1.17084	1.6766	1.43235	-0.566109	-1.48053	0.0151766	0.948113	0.0297896	1	0.566109
ENSMUSG00000037259	double zinc ribbon and ankyrin repeat domains 1 [Source:MGI Symbol;Acc:MGI:2139080]	Dzank1						protein_coding			-	biological_process	molecular_function // zinc ion binding	cellular_component // intracellular		2.59213	2.4574	2.72944	2.59299	2.0823	2.38018	1.62088	2.02779	-0.565203	-1.4796	0.0426841	1	0.0734718	1	0.565203
ENSMUSG00000022185	apoptotic chromatin condensation inducer 1 [Source:MGI Symbol;Acc:MGI:1891824]	Acin1				mmu-let-7d(RNAhybrid|miRanda), mmu-let-7g(RNAhybrid|miRanda), mmu-let-7i(miRanda), mmu-miR-106a(RNAhybrid|miRanda), mmu-miR-106b(miRanda), mmu-miR-1192(miRanda), mmu-miR-122(miRanda), mmu-miR-122a(RNAhybrid|miRanda), mmu-miR-125a(RNAhybrid|miRanda), mmu-miR-133a(RNAhybrid|miRanda), mmu-miR-134(TargetScan|miRanda), mmu-miR-135a(RNAhybrid|miRanda), mmu-miR-135b(RNAhybrid|miRanda), mmu-miR-136(RNAhy…		protein_coding			-	apoptosis // erythrocyte differentiation // apoptotic chromosome condensation // positive regulation of monocyte differentiation	nucleotide binding // nucleic acid binding // protein binding	nucleus // nucleolus // cytoplasm // nuclear speck	mRNA processing:WP310	6.998	6.51968	6.84505	6.78758	6.16714	6.43773	6.06367	6.22285	-0.564728	-1.47911	0.0180848	0.960119	0.034819	1	0.564728
ENSMUSG00000036504	phosphohistidine phosphatase 1 [Source:MGI Symbol;Acc:MGI:1922704]	Phpt1				mmu-miR-1192(miRanda), mmu-miR-155(miRanda), mmu-miR-335-5p(miRanda), mmu-miR-34a(miRanda), mmu-miR-34b-5p(miRanda), mmu-miR-449a(miRanda), mmu-miR-449b(miRanda), mmu-miR-449c(miRanda)		protein_coding			-	protein dephosphorylation // positive regulation of insulin secretion involved in cellular response to glucose stimulus // negative regulation of T cell receptor signaling pathway // negative regulation of lyase activity // positive regulation of cell motility // regulation of actin cytoskeleton reorganization	phosphoprotein phosphatase activity // phosphohistidine phosphatase activity // calcium channel inhibitor activity // ion channel binding	cytosol		6.07971	5.91408	6.12317	6.03899	5.54337	5.70789	5.18015	5.47714	-0.561851	-1.47616	0.0147492	0.945317	0.02894	1	0.561851
ENSMUSG00000032850	ring finger protein, transmembrane 2 [Source:MGI Symbol;Acc:MGI:2442859]	Rnft2				mmu-miR-153(miRanda), mmu-miR-18a(miRanda), mmu-miR-18b(miRanda), mmu-miR-204(miRanda), mmu-miR-211(miRanda), mmu-miR-216a(miRanda), mmu-miR-339-5p(miRanda), mmu-miR-351(miRanda), mmu-miR-370(miRanda), mmu-miR-491(miRanda), mmu-miR-494(miRanda), mmu-miR-7a(miRanda), mmu-miR-7b(miRanda)	transmembrane	protein_coding			-	biological_process	molecular_function // zinc ion binding	cellular_component // integral to membrane		1.13432	1.01934	1.53144	1.22837	0.685472	0.571638	0.743301	0.666804	-0.561564	-1.47587	0.0132385	0.929902	0.0262298	1	0.561564
ENSMUSG00000087519	expressed sequence AV039307 [Source:MGI Symbol;Acc:MGI:2139243]	AV039307				mmu-let-7b(miRanda), mmu-let-7g(miRanda), mmu-let-7i(miRanda), mmu-miR-106b(miRanda), mmu-miR-122(miRanda), mmu-miR-125a-3p(miRanda), mmu-miR-135a(miRanda), mmu-miR-141(miRanda), mmu-miR-143(miRanda), mmu-miR-149(miRanda), mmu-miR-150(miRanda), mmu-miR-155(miRanda), mmu-miR-181a(miRanda), mmu-miR-181b(miRanda), mmu-miR-181c(miRanda), mmu-miR-181d(miRanda), mmu-miR-200a(miRanda), mmu-miR-205(miRan…		processed_transcript			-					1.30593	1.26394	1.25231	1.27406	0.784078	0.524185	0.8308	0.713021	-0.561038	-1.47533	0.00222157	0.844527	0.00439896	1	0.561038
ENSMUSG00000092625	predicted gene 20404 [Source:MGI Symbol;Acc:MGI:5141869]	Gm20404						processed_transcript			-					3.8129	3.79039	3.78693	3.79674	3.3406	3.03561	3.33217	3.23613	-0.560613	-1.4749	0.00253234	0.844527	0.00508472	1	0.560613
ENSMUSG00000030589	RAS guanyl releasing protein 4 [Source:MGI Symbol;Acc:MGI:2386851]	Rasgrp4				mmu-miR-1(miRanda), mmu-miR-103(miRanda), mmu-miR-107(miRanda), mmu-miR-122(miRanda), mmu-miR-125a-5p(miRanda), mmu-miR-125b-5p(miRanda), mmu-miR-130a(miRanda), mmu-miR-134(miRanda), mmu-miR-137(miRanda), mmu-miR-142-3p(miRanda), mmu-miR-149(miRanda), mmu-miR-155(miRanda), mmu-miR-183(miRanda), mmu-miR-185(miRanda), mmu-miR-194(miRanda), mmu-miR-195(miRanda), mmu-miR-206(miRanda), mmu-miR-21(miRa…	extracellular	protein_coding			-	small GTPase mediated signal transduction // cell proliferation // response to extracellular stimulus // cell growth // cell differentiation // positive regulation of Ras protein signal transduction // regulation of small GTPase mediated signal transduction	guanyl-nucleotide exchange factor activity // Ras guanyl-nucleotide exchange factor activity // metal ion binding	intracellular // nucleus // cytoplasm // plasma membrane // membrane	MAPK signaling pathway:WP493	0.644913	0.881172	1.38031	0.968799	0.533102	0.463037	0.235555	0.410565	-0.558234	-1.47247	0.0445742	1	0.0760583	1	0.558234
ENSMUSG00000028954	negative regulator of ubiquitin-like proteins 1 [Source:MGI Symbol;Acc:MGI:1889001]	Nub1				mmu-miR-106a(miRanda), mmu-miR-106b(miRanda), mmu-miR-128(miRanda), mmu-miR-130b(miRanda), mmu-miR-136(miRanda), mmu-miR-140(miRanda), mmu-miR-141(miRanda), mmu-miR-17(miRanda), mmu-miR-181a(miRanda), mmu-miR-181b(miRanda), mmu-miR-181c(miRanda), mmu-miR-181d(miRanda), mmu-miR-200a(miRanda), mmu-miR-203(miRanda), mmu-miR-204(miRanda), mmu-miR-20a(miRanda), mmu-miR-20b(miRanda), mmu-miR-211(miRand…	nucleus	protein_coding			-	ubiquitin-dependent protein catabolic process // protein ubiquitination // positive regulation of proteasomal ubiquitin-dependent protein catabolic process // response to interferon-gamma // response to tumor necrosis factor	molecular_function // protein binding	cellular_component // nucleus		4.31723	3.73253	3.79418	3.94798	3.32204	3.25669	3.59421	3.39098	-0.557	-1.47121	0.032905	1	0.0586004	1	0.557
ENSMUSG00000059772	SLX1 structure-specific endonuclease subunit homolog B (S. cerevisiae) [Source:MGI Symbol;Acc:MGI:1915220]	Slx1b				mmu-miR-101a(miRanda), mmu-miR-101b(miRanda), mmu-miR-137(miRanda), mmu-miR-142-3p(miRanda), mmu-miR-184(miRanda), mmu-miR-22(miRanda), mmu-miR-26a(miRanda), mmu-miR-26b(miRanda), mmu-miR-29a(miRanda), mmu-miR-29b(miRanda), mmu-miR-29c(miRanda), mmu-miR-320(miRanda), mmu-miR-93(miRanda)		protein_coding			-	DNA repair // DNA recombination	endonuclease activity // metal ion binding	nucleus		2.26733	2.16947	1.89798	2.11159	1.46971	1.59762	1.59699	1.55477	-0.556821	-1.47102	0.00450836	0.88769	0.00928366	1	0.556821
ENSMUSG00000084968	predicted gene 12743 [Source:MGI Symbol;Acc:MGI:3651449]	Gm12743						processed_transcript			-					1.16055	1.2229	1.33624	1.2399	0.623903	0.636009	0.796029	0.685314	-0.554582	-1.46874	0.00111082	0.731802	0.00184188	0.847469	0.554582
ENSMUSG00000047221	family with sequence similarity 185, member A [Source:MGI Symbol;Acc:MGI:2140983]	Fam185a				mmu-let-7a(miRanda), mmu-let-7b(miRanda), mmu-let-7c(miRanda), mmu-let-7d(miRanda), mmu-let-7e(miRanda), mmu-let-7f(miRanda), mmu-let-7g(miRanda), mmu-let-7i(miRanda), mmu-miR-101a(miRanda), mmu-miR-101b(miRanda), mmu-miR-1192(miRanda), mmu-miR-128(miRanda), mmu-miR-130a(miRanda), mmu-miR-130b(miRanda), mmu-miR-132(miRanda), mmu-miR-136(miRanda), mmu-miR-141(miRanda), mmu-miR-148a(miRanda), mmu-m…		protein_coding			-	biological_process	molecular_function	cytoplasm		3.29449	3.12363	3.24784	3.22199	2.6322	2.7491	2.62437	2.66856	-0.55343	-1.46757	0.000750476	0.719439	0.00104472	0.672962	0.55343
ENSMUSG00000043340	RIKEN cDNA 6530409C15 gene [Source:MGI Symbol;Acc:MGI:1923474]	6530409C15Rik						protein_coding			-	biological_process	molecular_function	cellular_component		1.69847	1.22142	1.54615	1.48868	0.863843	1.26254	0.687111	0.93783	-0.550847	-1.46495	0.0386438	1	0.0671378	1	0.550847
ENSMUSG00000084315	vomeronasal 1 receptor, pseudogene 128 [Source:MGI Symbol;Acc:MGI:3651039]	Vmn1r-ps128						unprocessed_pseudogene			-					1.28217	1.04519	1.04951	1.12563	0.284539	0.659786	0.781581	0.575302	-0.550323	-1.46441	0.0161191	0.950009	0.0310861	1	0.550323
ENSMUSG00000021646	methylcrotonoyl-Coenzyme A carboxylase 2 (beta) [Source:MGI Symbol;Acc:MGI:1925288]	Mccc2				mmu-let-7a(RNAhybrid|miRanda), mmu-let-7c(RNAhybrid|miRanda), mmu-let-7d(RNAhybrid|miRanda), mmu-let-7g(RNAhybrid|miRanda), mmu-miR-103(miRanda), mmu-miR-107(miRanda), mmu-miR-1192(miRanda), mmu-miR-122(miRanda), mmu-miR-128(miRanda), mmu-miR-128a(RNAhybrid|miRanda), mmu-miR-128b(RNAhybrid|miRanda), mmu-miR-134(RNAhybrid|miRanda), mmu-miR-139-5p(miRanda), mmu-miR-145(RNAhybrid|miRanda), mmu-miR-1…		protein_coding			-	leucine catabolic process // coenzyme A metabolic process	methylcrotonoyl-CoA carboxylase activity // protein binding // ATP binding	mitochondrion // mitochondrial matrix		2.5379	2.78738	2.55769	2.62766	2.08016	2.28617	1.8687	2.07834	-0.549312	-1.46339	0.00955573	0.904336	0.0191605	1	0.549312
ENSMUSG00000024137	E4F transcription factor 1 [Source:MGI Symbol;Acc:MGI:109530]	E4f1				mmu-miR-101a(miRanda), mmu-miR-101b(miRanda), mmu-miR-103(RNAhybrid|miRanda), mmu-miR-106a(RNAhybrid|miRanda), mmu-miR-1192(miRanda), mmu-miR-125a-3p(miRanda), mmu-miR-128(miRanda), mmu-miR-130b(miRanda), mmu-miR-133a(RNAhybrid|miRanda), mmu-miR-133b(RNAhybrid|miRanda), mmu-miR-134(miRanda), mmu-miR-140*(RNAhybrid|miRanda), mmu-miR-149(RNAhybrid|miRanda), mmu-miR-152(RNAhybrid|miRanda), mmu-miR-1…	nucleus	transcription regulator|protein_coding			-	negative regulation of transcription from RNA polymerase II promoter // DNA replication // transcription, DNA-dependent // regulation of transcription, DNA-dependent // mitosis // embryo development // regulation of mitotic cell cycle, embryonic // regulation of cell cycle process // protein ubiquitination // regulation of growth // cell division	DNA binding // protein binding // zinc ion binding // ligase activity // cAMP response element binding	nucleus // nucleoplasm // cytoplasm // spindle		2.16808	1.84533	1.97185	1.99509	1.6194	1.34457	1.37802	1.44733	-0.547757	-1.46181	0.00628168	0.88769	0.0127563	1	0.547757
ENSMUSG00000024357	endoplasmic reticulum chaperone SIL1 homolog (S. cerevisiae) [Source:MGI Symbol;Acc:MGI:1932040]	Sil1				mmu-miR-103(RNAhybrid|miRanda), mmu-miR-107(RNAhybrid|miRanda), mmu-miR-10a(RNAhybrid|miRanda), mmu-miR-10b(RNAhybrid|miRanda), mmu-miR-125a(RNAhybrid|miRanda), mmu-miR-125a-3p(miRanda), mmu-miR-125b(RNAhybrid), mmu-miR-127(RNAhybrid), mmu-miR-133a(RNAhybrid|miRanda), mmu-miR-133b(miRanda), mmu-miR-15a(RNAhybrid|miRanda), mmu-miR-15b(RNAhybrid|miRanda), mmu-miR-16(RNAhybrid|miRanda), mmu-miR-181a…		protein_coding			-	protein transport		endoplasmic reticulum // endoplasmic reticulum lumen		3.95803	3.29446	3.37301	3.54183	3.01905	3.06673	2.8977	2.99449	-0.547338	-1.46139	0.0364969	1	0.0638236	1	0.547338
ENSMUSG00000031730	dihydroorotate dehydrogenase [Source:MGI Symbol;Acc:MGI:1928378]	Dhodh				mmu-miR-103(miRanda), mmu-miR-107(miRanda), mmu-miR-10a(miRanda), mmu-miR-10b(miRanda), mmu-miR-124(miRanda), mmu-miR-125a-3p(miRanda), mmu-miR-129-5p(miRanda), mmu-miR-135a(miRanda), mmu-miR-135a-5p(TargetScan), mmu-miR-135ab(TargetScan), mmu-miR-135b(miRanda), mmu-miR-136(miRanda), mmu-miR-137(miRanda), mmu-miR-139-5p(miRanda), mmu-miR-145(miRanda), mmu-miR-146a(miRanda), mmu-miR-146b(miRanda),…	transmembrane	protein_coding			-	'de novo' pyrimidine base biosynthetic process // UMP biosynthetic process // female pregnancy // lactation // response to organic cyclic compound // response to caffeine // response to drug // response to starvation // positive regulation of apoptosis // 'de novo' UMP biosynthetic process // regulation of mitochondrial fission	dihydroorotate dehydrogenase activity // dihydroorotate oxidase activity // drug binding // FMN binding // ubiquinone binding	mitochondrion // mitochondrial inner membrane // membrane // integral to membrane // neuronal cell body		3.69696	3.3177	3.41576	3.47681	2.94442	3.07004	2.77426	2.92957	-0.547235	-1.46128	0.00917468	0.898696	0.0183928	1	0.547235
ENSMUSG00000063172	heat shock protein family B (small), member 11 [Source:MGI Symbol;Acc:MGI:1920188]	Hspb11				mmu-miR-1192(miRanda), mmu-miR-134(miRanda), mmu-miR-136(miRanda), mmu-miR-149(miRanda), mmu-miR-15a(miRanda), mmu-miR-15b(miRanda), mmu-miR-16(miRanda), mmu-miR-181a(miRanda), mmu-miR-181b(miRanda), mmu-miR-186(miRanda), mmu-miR-195(miRanda), mmu-miR-196a(miRanda), mmu-miR-196b(miRanda), mmu-miR-199a-5p(miRanda), mmu-miR-205(miRanda), mmu-miR-221(miRanda), mmu-miR-222(miRanda), mmu-miR-23a(miRan…		protein_coding			-	response to stress // cell adhesion // biological_process	molecular_function	cilium // intraflagellar transport particle B		5.08403	4.60986	4.7582	4.81736	4.51005	4.25328	4.04832	4.27055	-0.546816	-1.46086	0.0260403	0.989644	0.0475592	1	0.546816
ENSMUSG00000072889	nuclear transcription factor, X-box binding-like 1 [Source:MGI Symbol;Acc:MGI:1923646]	Nfxl1				mmu-let-7(TargetScan), mmu-let-7a(miRanda), mmu-let-7f(miRanda), mmu-miR-1(miRanda), mmu-miR-101a(miRanda), mmu-miR-101b(miRanda), mmu-miR-1192(miRanda), mmu-miR-122(miRanda), mmu-miR-135a(miRanda), mmu-miR-135a-5p(TargetScan), mmu-miR-135ab(TargetScan), mmu-miR-135b(miRanda), mmu-miR-137(miRanda), mmu-miR-139-5p(miRanda), mmu-miR-142-3p(miRanda), mmu-miR-144(miRanda), mmu-miR-148a(miRanda), mmu-…		protein_coding			-	biological_process	molecular_function // sequence-specific DNA binding transcription factor activity // zinc ion binding	cellular_component // nucleus		2.98638	2.80204	2.6671	2.81851	2.34487	2.34842	2.12379	2.27236	-0.546149	-1.46018	0.0049459	0.88769	0.0100126	1	0.546149
ENSMUSG00000016496	CD274 antigen [Source:MGI Symbol;Acc:MGI:1926446]	Cd274				mmu-let-7a(miRanda), mmu-let-7b(miRanda), mmu-let-7c(miRanda), mmu-let-7d(miRanda), mmu-let-7f(miRanda), mmu-let-7g(miRanda), mmu-let-7i(miRanda), mmu-miR-103(miRanda), mmu-miR-106a(miRanda), mmu-miR-106ab(TargetScan), mmu-miR-106b(miRanda), mmu-miR-107(miRanda), mmu-miR-124(miRanda), mmu-miR-141(miRanda), mmu-miR-143(miRanda), mmu-miR-150(miRanda), mmu-miR-153(miRanda), mmu-miR-155(TargetScan|mi…	extracellular|transmembrane	protein_coding			-	immune response // signal transduction // cell surface receptor linked signaling pathway // T cell costimulation // negative regulation of T cell proliferation	protein binding	external side of plasma membrane // integral to membrane // extracellular vesicular exosome		2.74461	2.26288	2.68808	2.56519	1.89843	2.29652	1.86536	2.0201	-0.545084	-1.45911	0.0320522	1	0.0569775	1	0.545084
ENSMUSG00000037348	progestin and adipoQ receptor family member VII [Source:MGI Symbol;Acc:MGI:1919154]	Paqr7				mmu-miR-103(miRanda), mmu-miR-107(miRanda), mmu-miR-15a(miRanda), mmu-miR-15b(miRanda), mmu-miR-16(miRanda), mmu-miR-193(miRanda), mmu-miR-193b(miRanda), mmu-miR-195(miRanda), mmu-miR-199a-5p(miRanda), mmu-miR-204(miRanda), mmu-miR-205(miRanda), mmu-miR-211(miRanda), mmu-miR-28(miRanda), mmu-miR-292-5p(miRanda), mmu-miR-320(miRanda), mmu-miR-322(miRanda), mmu-miR-338-3p(miRanda), mmu-miR-491(miRa…	transmembrane	protein_coding			-	multicellular organismal development // cell differentiation // oogenesis	steroid binding	plasma membrane // integral to membrane		2.71188	2.89333	2.69566	2.76696	2.55022	2.25371	1.86307	2.22234	-0.544622	-1.45864	0.0337292	1	0.0595449	1	0.544622
ENSMUSG00000073725	LMBR1 domain containing 1 [Source:MGI Symbol;Acc:MGI:1915671]	Lmbrd1				mmu-miR-1(miRanda), mmu-miR-124(miRanda), mmu-miR-129-3p(RNAhybrid|miRanda), mmu-miR-136(RNAhybrid|miRanda), mmu-miR-141(miRanda), mmu-miR-144(miRanda), mmu-miR-145(RNAhybrid|miRanda), mmu-miR-146b(miRanda), mmu-miR-149(RNAhybrid|miRanda), mmu-miR-153(miRanda), mmu-miR-155(RNAhybrid|TargetScan|miRanda), mmu-miR-181a(miRanda), mmu-miR-181b(miRanda), mmu-miR-181c(miRanda), mmu-miR-181d(miRanda), mm…	transmembrane	protein_coding			-	transport // biological_process	molecular_function // cobalamin binding	cellular_component // lysosomal membrane // integral to membrane		2.88188	2.55843	3.26124	2.90052	2.36803	2.23917	2.46139	2.3562	-0.544323	-1.45834	0.0360018	1	0.0629952	1	0.544323
ENSMUSG00000006219	filamin binding LIM protein 1 [Source:MGI Symbol;Acc:MGI:1921452]	Fblim1				mmu-miR-138(miRanda), mmu-miR-140(miRanda), mmu-miR-15a(miRanda), mmu-miR-15b(miRanda), mmu-miR-16(miRanda), mmu-miR-186(miRanda), mmu-miR-195(miRanda), mmu-miR-196a(miRanda), mmu-miR-196b(miRanda), mmu-miR-199a-5p(miRanda), mmu-miR-216b(miRanda), mmu-miR-221(miRanda), mmu-miR-322(miRanda), mmu-miR-376c(miRanda), mmu-miR-383(miRanda), mmu-miR-497(miRanda), mmu-miR-544(miRanda), mmu-miR-615-3p(miR…		protein_coding			-	regulation of cell shape // cell-cell adhesion // regulation of integrin activation	zinc ion binding // filamin binding	stress fiber // focal adhesion // cell cortex // cell junction // intracellular membrane-bounded organelle		1.18596	1.70486	1.34595	1.41225	0.712529	1.15221	0.740172	0.868303	-0.54395	-1.45796	0.0340477	1	0.060014	1	0.54395
ENSMUSG00000083663	predicted gene 14903 [Source:MGI Symbol;Acc:MGI:3705556]	Gm14903						processed_pseudogene			-					1.48906	0.990157	1.1728	1.21734	0.687966	0.860184	0.472245	0.673465	-0.543874	-1.45788	0.0224725	0.983063	0.0416829	1	0.543874
ENSMUSG00000024429	guanine nucleotide binding protein-like 1 [Source:MGI Symbol;Acc:MGI:95764]	Gnl1				mmu-miR-103(RNAhybrid), mmu-miR-106a(RNAhybrid|miRanda), mmu-miR-106ab(TargetScan), mmu-miR-106b(RNAhybrid|TargetScan|miRanda), mmu-miR-128(miRanda), mmu-miR-128a(RNAhybrid|miRanda), mmu-miR-128b(RNAhybrid|miRanda), mmu-miR-129-3p(RNAhybrid|miRanda), mmu-miR-129-5p(miRanda), mmu-miR-130a(RNAhybrid), mmu-miR-130b(RNAhybrid), mmu-miR-132(miRanda), mmu-miR-133b(RNAhybrid|miRanda), mmu-miR-134(RNAhyb…		protein_coding			-	GTP catabolic process // response to DNA damage stimulus // ribosome biogenesis	GTPase activity // GTP binding	cytosol		2.64125	2.44533	2.3695	2.48536	1.82493	1.98658	2.01649	1.94267	-0.542694	-1.45669	0.00291946	0.844527	0.00568674	1	0.542694
ENSMUSG00000036278	MACRO domain containing 1 [Source:MGI Symbol;Acc:MGI:2147583]	Macrod1				mmu-miR-10a(miRanda), mmu-miR-10b(miRanda), mmu-miR-292-5p(miRanda), mmu-miR-299(miRanda), mmu-miR-320(miRanda), mmu-miR-485(miRanda), mmu-miR-488(miRanda)	nucleus	protein_coding			-	response to DNA damage stimulus // purine nucleoside metabolic process // protein de-ADP-ribosylation	protein binding // hydrolase activity, acting on glycosyl bonds // deacetylase activity	nucleus // mitochondrion		1.80174	1.56373	1.54432	1.6366	0.758713	1.07709	1.45478	1.09686	-0.539736	-1.45371	0.03951	1	0.0681301	1	0.539736
ENSMUSG00000021556	golgi membrane protein 1 [Source:MGI Symbol;Acc:MGI:1917329]	Golm1				mmu-miR-101a(miRanda), mmu-miR-101b(miRanda), mmu-miR-1192(miRanda), mmu-miR-128(miRanda), mmu-miR-128a(pictar), mmu-miR-128b(pictar), mmu-miR-129-5p(miRanda), mmu-miR-132(miRanda), mmu-miR-134(miRanda), mmu-miR-135a(miRanda), mmu-miR-135b(miRanda), mmu-miR-137(miRanda), mmu-miR-140(miRanda), mmu-miR-143(miRanda), mmu-miR-144(miRanda), mmu-miR-145(miRanda), mmu-miR-149(miRanda), mmu-miR-154(miRan…	transmembrane|nucleus	protein_coding			-	nucleus organization // regulation of lipid metabolic process	molecular_function // protein binding	Golgi apparatus // integral to membrane		2.83432	2.92783	2.41119	2.72445	1.99918	2.19048	2.36974	2.18647	-0.537979	-1.45194	0.0267249	0.989644	0.0484196	1	0.537979
ENSMUSG00000027168	paired box gene 6 [Source:MGI Symbol;Acc:MGI:97490]	Pax6				mmu-miR-1(miRanda), mmu-miR-105(TargetScan), mmu-miR-106a(TargetScan), mmu-miR-1192(miRanda), mmu-miR-122a(RNAhybrid|miRanda), mmu-miR-124a(RNAhybrid|miRanda), mmu-miR-125a(RNAhybrid|miRanda), mmu-miR-125b(RNAhybrid|miRanda), mmu-miR-127(RNAhybrid|miRanda), mmu-miR-1271(TargetScan), mmu-miR-128a(RNAhybrid|miRanda), mmu-miR-128b(RNAhybrid|miRanda), mmu-miR-129-5p(TargetScan|miRanda), mmu-miR-129ab…		transcription regulator|protein_coding			-	blood vessel development // cell fate determination // neuron migration // positive regulation of neuroblast proliferation // lens development in camera-type eye // pancreatic A cell development // regulation of transcription, DNA-dependent // regulation of transcription from RNA polymerase II promoter // transcription from RNA polymerase II promoter // smoothened signaling pathway // axonogenesi…	RNA polymerase II core promoter sequence-specific DNA binding // sequence-specific DNA binding RNA polymerase II transcription factor activity // DNA binding // AT DNA binding // double-stranded DNA binding // sequence-specific DNA binding transcription factor activity // protein binding // transcription factor binding // protein kinase binding // ubiquitin protein ligase binding // histone acety…	nuclear chromatin // intracellular // nucleus // transcription factor complex // cytoplasm // intracellular part	XPodNet - protein-protein interactions in the podocyte expanded by STRING:WP2309	1.43773	1.41289	1.29245	1.38102	0.981822	0.8605	0.690017	0.844113	-0.536908	-1.45086	0.0026283	0.844527	0.00497591	1	0.536908
ENSMUSG00000018659	pyridoxine 5'-phosphate oxidase [Source:MGI Symbol;Acc:MGI:2144151]	Pnpo				mmu-let-7a(miRanda), mmu-let-7b(miRanda), mmu-let-7c(miRanda), mmu-let-7d(miRanda), mmu-let-7e(miRanda), mmu-let-7f(miRanda), mmu-let-7g(miRanda), mmu-let-7i(miRanda), mmu-miR-128(miRanda), mmu-miR-135a(miRanda), mmu-miR-135b(miRanda), mmu-miR-146a(miRanda), mmu-miR-146b(miRanda), mmu-miR-149(TargetScan), mmu-miR-183(miRanda), mmu-miR-185(miRanda), mmu-miR-224(miRanda), mmu-miR-27a(miRanda), mmu-…		protein_coding			-	pyridoxine biosynthetic process // pyridoxal phosphate biosynthetic process	pyridoxamine-phosphate oxidase activity // FMN binding	cellular_component	Selenium Micronutrient Network:WP1272 // Selenium:WP1272 // Folic Acid Network:WP1273	3.67781	3.52509	3.6032	3.60204	3.28728	3.2021	2.71176	3.06705	-0.53499	-1.44893	0.0241903	0.989644	0.0442557	1	0.53499
ENSMUSG00000021820	calcium/calmodulin-dependent protein kinase II gamma [Source:MGI Symbol;Acc:MGI:88259]	Camk2g				mmu-let-7a(RNAhybrid|miRanda), mmu-let-7d(RNAhybrid|miRanda), mmu-let-7f(RNAhybrid|miRanda), mmu-miR-103(TargetScan|miRanda), mmu-miR-103a(TargetScan), mmu-miR-107(TargetScan|miRanda), mmu-miR-107ab(TargetScan), mmu-miR-10a(TargetScan|miRanda|pictar), mmu-miR-10a-5p(TargetScan), mmu-miR-10abc(TargetScan), mmu-miR-10b(miRanda|pictar), mmu-miR-1192(TargetScan|miRanda), mmu-miR-125a(TargetScan|miRan…		kinase|protein_coding			-	G1/S transition of mitotic cell cycle // calcium ion transport // nervous system development // cell differentiation // protein autophosphorylation	protein serine/threonine kinase activity // calmodulin-dependent protein kinase activity // protein binding // calmodulin binding // ATP binding	sarcoplasmic reticulum membrane	Splicing factor NOVA regulated synpatic proteins:WP1983 // Calcium Regulation in the Cardiac Cell:WP553 // Splicing factor NOVA regulated synaptic proteins:WP1983 // Wnt Signaling Pathway NetPath:WP539 // PodNet: protein-protein interactions in the podocyte:WP2310 // XPodNet - protein-protein interactions in the podocyte expanded by STRING:WP2309 // Myometrial Relaxation and Contraction Pathways:…	3.49288	3.01092	3.227	3.2436	2.74011	2.73417	2.65416	2.70948	-0.534119	-1.44806	0.0100749	0.910278	0.0197994	1	0.534119
ENSMUSG00000028687	mutY homolog (E. coli) [Source:MGI Symbol;Acc:MGI:1917853]	Mutyh				mmu-miR-422b(RNAhybrid|miRanda), mmu-miR-491(RNAhybrid|miRanda), mmu-miR-762(RNAhybrid|miRanda)	nucleus	protein_coding			-	DNA repair // base-excision repair	endonuclease activity // protein binding // DNA N-glycosylase activity // MutSalpha complex binding // metal ion binding // 4 iron, 4 sulfur cluster binding	nucleus // mitochondrion		1.90163	2.51095	2.50998	2.30752	1.94824	1.72714	1.64629	1.77389	-0.533628	-1.44756	0.0437153	1	0.0741499	1	0.533628
ENSMUSG00000071793	RIKEN cDNA 2610005L07 gene [Source:MGI Symbol;Acc:MGI:1914283]	2610005L07Rik				mmu-miR-101a(miRanda), mmu-miR-101b(miRanda), mmu-miR-129-5p(miRanda), mmu-miR-141(miRanda), mmu-miR-144(miRanda), mmu-miR-145(miRanda), mmu-miR-146a(miRanda), mmu-miR-146b(miRanda), mmu-miR-149(miRanda), mmu-miR-153(miRanda), mmu-miR-15a(miRanda), mmu-miR-182(miRanda), mmu-miR-183(miRanda), mmu-miR-186(miRanda), mmu-miR-19a(miRanda), mmu-miR-19b(miRanda), mmu-miR-200a(miRanda), mmu-miR-205(miRan…		transcribed_unprocessed_pseudogene			-					6.07941	5.58567	5.77967	5.81492	5.32206	5.21937	5.30443	5.28196	-0.532961	-1.4469	0.0114304	0.915001	0.0222834	1	0.532961
ENSMUSG00000043833	RIKEN cDNA 2900005J15 gene [Source:MGI Symbol;Acc:MGI:1914511]	2900005J15Rik				mmu-miR-133a(miRanda), mmu-miR-133b(miRanda), mmu-miR-143(miRanda), mmu-miR-181c(miRanda), mmu-miR-23b(miRanda), mmu-miR-302a(miRanda), mmu-miR-382(miRanda), mmu-miR-383(miRanda), mmu-miR-490(miRanda), mmu-miR-543(miRanda), mmu-miR-873(miRanda), mmu-miR-882(miRanda)		processed_transcript			-					1.08712	1.05088	1.4825	1.20683	0.786007	0.779298	0.462966	0.67609	-0.530744	-1.44467	0.0206899	0.981907	0.0383766	1	0.530744
ENSMUSG00000026289	autophagy related 16-like 1 (S. cerevisiae) [Source:MGI Symbol;Acc:MGI:1924290]	Atg16l1				mmu-let-7(TargetScan), mmu-let-7a(RNAhybrid|miRanda|pictar), mmu-let-7b(RNAhybrid|miRanda|pictar), mmu-let-7c(miRanda|pictar), mmu-let-7d(miRanda), mmu-let-7e(RNAhybrid|miRanda|pictar), mmu-let-7f(miRanda|pictar), mmu-let-7g(miRanda|pictar), mmu-let-7i(miRanda|pictar), mmu-miR-101a(miRanda), mmu-miR-101b(miRanda), mmu-miR-106a(RNAhybrid|miRanda), mmu-miR-106ab(TargetScan), mmu-miR-106b(RNAhybrid|…		protein_coding			-	autophagic vacuole assembly // protein transport	protein binding	autophagic vacuole membrane // autophagic vacuole // pre-autophagosomal structure membrane		3.88267	3.64608	3.45936	3.6627	3.24253	3.1276	3.03211	3.13408	-0.528626	-1.44255	0.00922003	0.898696	0.0180636	1	0.528626
ENSMUSG00000090028	predicted gene 17018 [Source:MGI Symbol;Acc:MGI:4820566]	Gm17018						processed_transcript			-					3.24113	3.7904	3.47315	3.50156	2.74578	2.91874	3.25439	2.97297	-0.528592	-1.44252	0.0427629	1	0.0726116	1	0.528592
ENSMUSG00000040345	Rho GTPase activating protein 9 [Source:MGI Symbol;Acc:MGI:2143764]	Arhgap9				mmu-miR-1192(miRanda), mmu-miR-122a(RNAhybrid|miRanda), mmu-miR-128a(RNAhybrid|miRanda), mmu-miR-128b(RNAhybrid|miRanda), mmu-miR-129-3p(RNAhybrid|miRanda), mmu-miR-134(RNAhybrid|miRanda), mmu-miR-140*(RNAhybrid|miRanda), mmu-miR-149(RNAhybrid|miRanda), mmu-miR-18(RNAhybrid|miRanda), mmu-miR-184(RNAhybrid|miRanda), mmu-miR-185(RNAhybrid|miRanda), mmu-miR-188(RNAhybrid|miRanda), mmu-miR-191(RNAhyb…		protein_coding			-	signal transduction // positive regulation of GTPase activity	GTPase activator activity // phospholipid binding	cellular_component // intracellular		4.55868	4.65516	4.69179	4.63521	4.03784	4.10347	4.1812	4.1075	-0.527708	-1.44164	0.000703476	0.719439	0.000776576	0.608394	0.527708
ENSMUSG00000092591	predicted gene 20429 [Source:MGI Symbol;Acc:MGI:5141894]	Gm20429						antisense|retained_intron			-					1.29861	1.47216	0.985837	1.2522	0.646867	0.908227	0.625395	0.72683	-0.525372	-1.4393	0.0192577	0.967728	0.035824	1	0.525372
ENSMUSG00000053754	chromodomain helicase DNA binding protein 8 [Source:MGI Symbol;Acc:MGI:1915022]	Chd8				mmu-let-7a(RNAhybrid|miRanda), mmu-let-7b(RNAhybrid|miRanda), mmu-let-7c(RNAhybrid|miRanda), mmu-let-7d(RNAhybrid|miRanda), mmu-let-7e(RNAhybrid|miRanda), mmu-let-7f(RNAhybrid|miRanda), mmu-let-7i(RNAhybrid|miRanda), mmu-miR-101b(RNAhybrid|miRanda), mmu-miR-103(RNAhybrid), mmu-miR-107(RNAhybrid|miRanda), mmu-miR-10a(RNAhybrid|miRanda), mmu-miR-127(RNAhybrid|miRanda), mmu-miR-128a(RNAhybrid|miRand…		transcription regulator|protein_coding			-	in utero embryonic development // transcription, DNA-dependent // negative regulation of Wnt receptor signaling pathway // DNA duplex unwinding // ATP-dependent chromatin remodeling // negative regulation of apoptosis // negative regulation of transcription, DNA-dependent // positive regulation of transcription, DNA-dependent // positive regulation of transcription from RNA polymerase II promoter…	p53 binding // DNA binding // DNA helicase activity // protein binding // ATP binding // beta-catenin binding // DNA-dependent ATPase activity // methylated histone residue binding // histone binding // armadillo repeat domain binding	nucleus // protein complex // MLL1 complex		5.15068	5.41495	5.63832	5.40132	4.93655	4.66322	5.02889	4.87622	-0.525098	-1.43903	0.0232347	0.984902	0.0424195	1	0.525098
ENSMUSG00000021884	2-hydroxyacyl-CoA lyase 1 [Source:MGI Symbol;Acc:MGI:1929657]	Hacl1				mmu-miR-106a(RNAhybrid|TargetScan|miRanda), mmu-miR-106b(RNAhybrid|miRanda), mmu-miR-10a(RNAhybrid|miRanda), mmu-miR-122a(RNAhybrid|miRanda), mmu-miR-124a(RNAhybrid|miRanda), mmu-miR-128a(RNAhybrid|miRanda), mmu-miR-128b(RNAhybrid|miRanda), mmu-miR-129-3p(RNAhybrid|miRanda), mmu-miR-132(RNAhybrid), mmu-miR-135a(miRanda), mmu-miR-135b(miRanda), mmu-miR-140(miRanda), mmu-miR-140*(RNAhybrid|miRanda)…		protein_coding			-	fatty acid alpha-oxidation // lipid metabolic process // protein oligomerization	magnesium ion binding // receptor binding // lyase activity // carbon-carbon lyase activity // thiamine pyrophosphate binding // identical protein binding // cofactor binding	peroxisome		2.70467	2.7455	3.15556	2.86858	2.30241	2.19353	2.5357	2.34388	-0.524697	-1.43863	0.0221167	0.981907	0.0405726	1	0.524697
ENSMUSG00000024773	autophagy related 2A [Source:MGI Symbol;Acc:MGI:1916291]	Atg2a				mmu-let-7a(RNAhybrid|miRanda), mmu-let-7b(RNAhybrid|miRanda), mmu-let-7d(RNAhybrid|miRanda), mmu-let-7g(RNAhybrid|miRanda), mmu-let-7i(RNAhybrid|miRanda), mmu-miR-103(RNAhybrid|miRanda), mmu-miR-106a(RNAhybrid|TargetScan|miRanda), mmu-miR-106ab(TargetScan), mmu-miR-106b(RNAhybrid|TargetScan|miRanda), mmu-miR-10a(RNAhybrid|miRanda), mmu-miR-124a(RNAhybrid|miRanda), mmu-miR-125a(RNAhybrid|miRanda),…		protein_coding			-	autophagy // biological_process	molecular_function // protein binding	cellular_component		3.25971	2.94808	3.11093	3.10624	2.81615	2.36942	2.55924	2.5816	-0.524636	-1.43857	0.0153926	0.94859	0.0291647	1	0.524636
ENSMUSG00000002668	DENN/MADD domain containing 1C [Source:MGI Symbol;Acc:MGI:1918035]	Dennd1c				mmu-miR-10a(miRanda), mmu-miR-10b(miRanda), mmu-miR-125a-3p(miRanda), mmu-miR-129-5p(TargetScan), mmu-miR-129ab-5p(TargetScan), mmu-miR-133a(miRanda), mmu-miR-133b(miRanda), mmu-miR-146a(miRanda), mmu-miR-146b(miRanda), mmu-miR-185(miRanda), mmu-miR-186(miRanda), mmu-miR-194(miRanda), mmu-miR-27a(miRanda), mmu-miR-27b(miRanda), mmu-miR-290-5p(miRanda), mmu-miR-292-5p(miRanda), mmu-miR-328(miRanda…		protein_coding			-	biological_process	Rab guanyl-nucleotide exchange factor activity	cellular_component // cytosol // clathrin-coated vesicle		3.66477	2.92856	3.3507	3.31467	2.7002	2.84898	2.82381	2.791	-0.523676	-1.43761	0.0440508	1	0.074346	1	0.523676
ENSMUSG00000031078	cortactin [Source:MGI Symbol;Acc:MGI:99695]	Cttn				mmu-miR-133a(miRanda), mmu-miR-133b(miRanda), mmu-miR-138(miRanda), mmu-miR-142-3p(TargetScan), mmu-miR-143(miRanda), mmu-miR-182(TargetScan|miRanda|pictar), mmu-miR-191(miRanda), mmu-miR-216a(miRanda), mmu-miR-221(miRanda), mmu-miR-222(miRanda), mmu-miR-224(miRanda), mmu-miR-27a(miRanda), mmu-miR-27b(miRanda), mmu-miR-290-5p(miRanda), mmu-miR-292-5p(miRanda), mmu-miR-295(miRanda), mmu-miR-31(miR…		protein_coding			-		protein binding	ruffle // cytoplasm // cytoskeleton // cell cortex // lamellipodium	PodNet: protein-protein interactions in the podocyte:WP2310 // XPodNet - protein-protein interactions in the podocyte expanded by STRING:WP2309	1.45291	1.48931	1.31281	1.41835	0.783763	1.17425	0.730488	0.896166	-0.52218	-1.43612	0.0132234	0.929902	0.0252595	1	0.52218
ENSMUSG00000026519	transmembrane protein 63a [Source:MGI Symbol;Acc:MGI:2384789]	Tmem63a				mmu-miR-101a(miRanda), mmu-miR-101b(miRanda), mmu-miR-106a(miRanda), mmu-miR-106b(miRanda), mmu-miR-130a(miRanda), mmu-miR-15a(miRanda), mmu-miR-15b(miRanda), mmu-miR-16(miRanda), mmu-miR-17(miRanda), mmu-miR-195(miRanda), mmu-miR-200a(miRanda), mmu-miR-203(miRanda), mmu-miR-20a(miRanda), mmu-miR-20b(miRanda), mmu-miR-214(miRanda), mmu-miR-24(miRanda), mmu-miR-28(miRanda), mmu-miR-322(miRanda), m…	transmembrane	protein_coding			-	biological_process	nucleotide binding // molecular_function	lysosomal membrane // integral to membrane		4.22881	3.63112	3.91557	3.92517	3.15591	3.56382	3.49052	3.40342	-0.521751	-1.4357	0.0417125	1	0.0708641	1	0.521751
ENSMUSG00000040820	holocarboxylase synthetase (biotin- [propriony-Coenzyme A-carboxylase (ATP-hydrolysing)] ligase) [Source:MGI Symbol;Acc:MGI:894646]	Hlcs				mmu-let-7a(miRanda), mmu-let-7b(miRanda), mmu-let-7c(miRanda), mmu-let-7d(miRanda), mmu-let-7e(miRanda), mmu-let-7f(miRanda), mmu-let-7g(miRanda), mmu-let-7i(miRanda), mmu-miR-100(miRanda), mmu-miR-103(miRanda), mmu-miR-107(miRanda), mmu-miR-10a(miRanda), mmu-miR-10b(miRanda), mmu-miR-1193-5p(TargetScan), mmu-miR-122(miRanda), mmu-miR-125a-3p(miRanda), mmu-miR-125b-5p(miRanda), mmu-miR-128(miRand…		protein_coding			-	cell proliferation // protein biotinylation // histone modification // response to biotin // histone biotinylation	biotin-[acetyl-CoA-carboxylase] ligase activity // biotin-[methylcrotonoyl-CoA-carboxylase] ligase activity // biotin-[methylmalonyl-CoA-carboxytransferase] ligase activity // biotin-[propionyl-CoA-carboxylase (ATP-hydrolyzing)] ligase activity // ATP binding // biotin binding // biotin-protein ligase activity // enzyme binding // protein homodimerization activity	chromatin // nuclear lamina // cytoplasm // mitochondrion // cytosol // nuclear matrix		1.37076	1.24442	1.46754	1.36091	0.846855	0.791953	0.879459	0.839422	-0.521486	-1.43543	0.00117896	0.756036	0.00168424	0.822729	0.521486
ENSMUSG00000052005	predicted gene 9864 [Source:MGI Symbol;Acc:MGI:3708663]	Gm9864						pseudogene			-					4.49514	5.00801	4.42931	4.64416	3.93707	4.1002	4.33248	4.12325	-0.520906	-1.43486	0.0434291	1	0.0733548	1	0.520906
ENSMUSG00000021910	nischarin [Source:MGI Symbol;Acc:MGI:1928323]	Nisch				mmu-let-7c(RNAhybrid), mmu-miR-103(miRanda), mmu-miR-107(miRanda), mmu-miR-10a(miRanda), mmu-miR-10b(RNAhybrid|miRanda), mmu-miR-1192(miRanda), mmu-miR-124a(RNAhybrid|miRanda), mmu-miR-125a-3p(miRanda), mmu-miR-125a-5p(miRanda), mmu-miR-125b-5p(miRanda), mmu-miR-128(miRanda), mmu-miR-128b(RNAhybrid|miRanda), mmu-miR-129-5p(miRanda), mmu-miR-130a(RNAhybrid|miRanda), mmu-miR-133a(RNAhybrid|miRanda)…		protein_coding			-	glucose metabolic process // apoptosis // regulation of blood pressure // Rac protein signal transduction // actin cytoskeleton organization // negative regulation of cell migration // regulation of synaptic transmission, GABAergic // norepinephrine secretion	integrin binding // G-protein coupled amine receptor activity // phosphatidylinositol binding	early endosome // cytosol // plasma membrane // membrane // recycling endosome	XPodNet - protein-protein interactions in the podocyte expanded by STRING:WP2309 // Hypothetical Network for Drug Addiction:WP1246	6.27379	5.62543	6.00457	5.96793	5.24692	5.622	5.47225	5.44705	-0.520877	-1.43483	0.0443215	1	0.0746546	1	0.520877
ENSMUSG00000037375	hedgehog acyltransferase [Source:MGI Symbol;Acc:MGI:2444681]	Hhat				mmu-miR-124(miRanda), mmu-miR-186(miRanda), mmu-miR-203(miRanda), mmu-miR-208a(miRanda), mmu-miR-208b(miRanda), mmu-miR-210(miRanda), mmu-miR-214(miRanda), mmu-miR-216a(miRanda), mmu-miR-22(miRanda), mmu-miR-26a(miRanda), mmu-miR-26b(miRanda), mmu-miR-290-5p(miRanda), mmu-miR-292-5p(miRanda), mmu-miR-326(miRanda), mmu-miR-330(miRanda), mmu-miR-339-5p(miRanda), mmu-miR-362-3p(miRanda), mmu-miR-376…	transmembrane	protein_coding			-	smoothened signaling pathway // multicellular organismal development // protein palmitoylation	GTP binding // palmitoyltransferase activity	endoplasmic reticulum membrane // integral to membrane		2.40885	2.24812	2.04827	2.23508	1.61442	1.85506	1.68006	1.71652	-0.518562	-1.43253	0.00769265	0.88769	0.0149121	1	0.518562
ENSMUSG00000040795	IQ motif containing C [Source:MGI Symbol;Acc:MGI:2446212]	Iqcc				mmu-miR-122(miRanda), mmu-miR-30a(miRanda), mmu-miR-30b(miRanda), mmu-miR-30c(miRanda), mmu-miR-30d(miRanda), mmu-miR-30e(miRanda), mmu-miR-326(miRanda), mmu-miR-330(miRanda), mmu-miR-34a(miRanda), mmu-miR-34b-5p(miRanda), mmu-miR-34c(miRanda), mmu-miR-383(miRanda), mmu-miR-384-3p(miRanda), mmu-miR-384-5p(miRanda), mmu-miR-449a(miRanda), mmu-miR-449b(miRanda), mmu-miR-449c(miRanda), mmu-miR-487b(…		protein_coding			-	biological_process	molecular_function	cellular_component		4.6185	4.41214	4.06862	4.36642	4.06033	3.69493	3.78948	3.84825	-0.518176	-1.43214	0.0318558	1	0.0559002	1	0.518176
ENSMUSG00000037905	Bri3 binding protein [Source:MGI Symbol;Acc:MGI:1924059]	Bri3bp				mmu-miR-1(miRanda), mmu-miR-1192(miRanda), mmu-miR-19a(miRanda), mmu-miR-19b(miRanda), mmu-miR-206(miRanda), mmu-miR-216a(miRanda), mmu-miR-26a(miRanda), mmu-miR-26b(miRanda), mmu-miR-30a(miRanda), mmu-miR-30b(miRanda), mmu-miR-30c(miRanda), mmu-miR-30d(miRanda), mmu-miR-30e(miRanda), mmu-miR-384-5p(miRanda), mmu-miR-495(miRanda), mmu-miR-543(miRanda)	transmembrane	protein_coding			-	biological_process	molecular_function	cellular_component // mitochondrial outer membrane // integral to membrane		4.06028	3.8533	4.37522	4.09627	3.53437	3.61988	3.59087	3.58171	-0.514559	-1.42856	0.0152785	0.94859	0.0286847	1	0.514559
ENSMUSG00000021809	nudix (nucleoside diphosphate linked moiety X)-type motif 13 [Source:MGI Symbol;Acc:MGI:1914975]	Nudt13				mmu-miR-101a(miRanda), mmu-miR-103(miRanda), mmu-miR-107(miRanda), mmu-miR-126-3p(miRanda), mmu-miR-129-5p(miRanda), mmu-miR-130a(miRanda), mmu-miR-136(miRanda), mmu-miR-138(miRanda), mmu-miR-144(miRanda), mmu-miR-145(miRanda), mmu-miR-146a(miRanda), mmu-miR-146b(miRanda), mmu-miR-181d(miRanda), mmu-miR-182(miRanda), mmu-miR-185(miRanda), mmu-miR-196a(miRanda), mmu-miR-205(miRanda), mmu-miR-214(m…		protein_coding			-	biological_process	hydrolase activity // metal ion binding	mitochondrion		2.32479	1.81708	1.84879	1.99689	1.45951	1.28756	1.70287	1.48331	-0.513577	-1.42759	0.0380955	1	0.065241	1	0.513577
ENSMUSG00000087370	transmembrane protein 170B [Source:MGI Symbol;Acc:MGI:3647046]	Tmem170b				mmu-miR-101(TargetScan), mmu-miR-101ab(TargetScan), mmu-miR-105(TargetScan), mmu-miR-106a(TargetScan), mmu-miR-10a-5p(TargetScan), mmu-miR-10abc(TargetScan), mmu-miR-125a-5p(TargetScan), mmu-miR-125b-5p(TargetScan), mmu-miR-1271(TargetScan), mmu-miR-128(TargetScan), mmu-miR-128ab(TargetScan), mmu-miR-130ac(TargetScan), mmu-miR-133abc(TargetScan), mmu-miR-137(TargetScan), mmu-miR-1378(TargetScan),…	transmembrane	protein_coding			-	biological_process	molecular_function	cellular_component // integral to membrane		3.10031	2.59981	2.6958	2.79864	2.16242	2.27535	2.42158	2.28645	-0.512188	-1.42621	0.021959	0.981907	0.0399398	1	0.512188
ENSMUSG00000078651	amine oxidase, copper containing 2 (retina-specific) [Source:MGI Symbol;Acc:MGI:2668431]	Aoc2				mmu-miR-132(miRanda), mmu-miR-212(miRanda), mmu-miR-291a-3p(miRanda), mmu-miR-294(miRanda), mmu-miR-295(miRanda), mmu-miR-29b(miRanda), mmu-miR-302a(miRanda), mmu-miR-302b(miRanda), mmu-miR-302d(miRanda), mmu-miR-329(miRanda), mmu-miR-362-3p(miRanda), mmu-miR-590-3p(miRanda)		protein_coding			-	catecholamine metabolic process // amine metabolic process	copper ion binding // primary amine oxidase activity // quinone binding // tryptamine // aminoacetone // aliphatic-amine oxidase activity // phenethylamine	cellular_component		2.15546	1.71367	1.71858	1.86257	1.40532	1.17439	1.47175	1.35049	-0.512081	-1.42611	0.0224966	0.983063	0.0408207	1	0.512081
ENSMUSG00000025008	tectonic family member 3 [Source:MGI Symbol;Acc:MGI:1914840]	Tctn3				mmu-miR-181a(miRanda), mmu-miR-181b(miRanda), mmu-miR-181c(miRanda), mmu-miR-181d(miRanda), mmu-miR-182(miRanda), mmu-miR-199a-5p(miRanda), mmu-miR-292-5p(miRanda), mmu-miR-322(miRanda), mmu-miR-340-5p(miRanda), mmu-miR-370(miRanda), mmu-miR-376c(miRanda), mmu-miR-431(miRanda), mmu-miR-543(miRanda), mmu-miR-590-3p(miRanda)	transmembrane	protein_coding			-	apoptosis // smoothened signaling pathway // cilium morphogenesis	protein binding	cellular_component // integral to membrane		2.95615	2.68426	2.87712	2.83918	2.47651	2.45256	2.05638	2.32848	-0.510692	-1.42473	0.0173363	0.950009	0.0321316	1	0.510692
ENSMUSG00000039656	retinoid X receptor beta [Source:MGI Symbol;Acc:MGI:98215]	Rxrb				mmu-let-7a(RNAhybrid|miRanda), mmu-let-7c(RNAhybrid|miRanda), mmu-let-7g(RNAhybrid|miRanda), mmu-let-7i(RNAhybrid), mmu-miR-101(TargetScan|pictar), mmu-miR-101a(RNAhybrid|TargetScan|miRanda), mmu-miR-101ab(TargetScan), mmu-miR-101b(RNAhybrid|TargetScan|miRanda), mmu-miR-103(RNAhybrid|miRanda), mmu-miR-107(RNAhybrid), mmu-miR-10a(RNAhybrid|miRanda), mmu-miR-125a(RNAhybrid|miRanda), mmu-miR-127(miR…	nucleus	transcription regulator|receptor|protein_coding			-	in utero embryonic development // maternal placenta development // intracellular receptor mediated signaling pathway // positive regulation of transcription from RNA polymerase II promoter // retinoic acid receptor signaling pathway // ventricular cardiac muscle cell differentiation // cardiac muscle cell proliferation // cellular response to retinoic acid	steroid hormone receptor activity // ligand-dependent nuclear receptor activity // retinoid-X receptor activity // protein binding // zinc ion binding // sequence-specific DNA binding // transcription regulatory region DNA binding	nucleus	Retinol metabolism:WP1259 // PPAR signaling pathway:KEGG-mmu03320:WP2316 // Nuclear Receptors:WP509	4.45704	4.25598	4.21148	4.30817	3.71644	3.93281	3.7454	3.79822	-0.509952	-1.424	0.00398445	0.88769	0.00736698	1	0.509952
ENSMUSG00000030336	CD27 antigen [Source:MGI Symbol;Acc:MGI:88326]	Cd27				mmu-miR-218(miRanda), mmu-miR-27a(miRanda), mmu-miR-27b(miRanda), mmu-miR-382(miRanda), mmu-miR-411(miRanda), mmu-miR-431(miRanda), mmu-miR-448(miRanda), mmu-miR-496(miRanda), mmu-miR-544(miRanda), mmu-miR-590-3p(miRanda)	transmembrane	protein_coding			-	induction of apoptosis // B cell proliferation // negative regulation of apoptosis // negative regulation of caspase activity // positive regulation of interferon-gamma biosynthetic process // response to ethanol // positive regulation of T cell differentiation // positive regulation of JNK cascade // immunoglobulin secretion	protein binding // caspase inhibitor activity	external side of plasma membrane // cell surface // membrane // integral to membrane		1.45094	1.571	1.62961	1.55052	0.797193	1.27952	1.04548	1.04073	-0.509784	-1.42384	0.0142068	0.945317	0.0266643	1	0.509784
ENSMUSG00000054008	N-deacetylase/N-sulfotransferase (heparan glucosaminyl) 1 [Source:MGI Symbol;Acc:MGI:104719]	Ndst1				mmu-miR-1192(TargetScan|miRanda), mmu-miR-124(TargetScan), mmu-miR-1244(TargetScan), mmu-miR-124ab(TargetScan), mmu-miR-125a-3p(TargetScan), mmu-miR-128(TargetScan|miRanda), mmu-miR-128a(pictar), mmu-miR-128ab(TargetScan), mmu-miR-128b(pictar), mmu-miR-130a(pictar), mmu-miR-130b(pictar), mmu-miR-134(TargetScan|miRanda), mmu-miR-137(TargetScan|pictar), mmu-miR-137ab(TargetScan), mmu-miR-138(miRand…	transmembrane	protein_coding			-	MAPKKK cascade // polysaccharide biosynthetic process // protein deacetylation // protein sulfation // inflammatory response // smoothened signaling pathway // respiratory gaseous exchange // fibroblast growth factor receptor signaling pathway // embryo development // organ morphogenesis // heparan sulfate proteoglycan biosynthetic process // glycosaminoglycan metabolic process // heparin biosynt…	sulfotransferase activity // [heparan sulfate]-glucosamine N-sulfotransferase activity // deacetylase activity	Golgi membrane // integral to membrane	Metapathway biotransformation:WP1251	3.46024	3.37637	3.5596	3.4654	2.72907	2.76081	3.377	2.95562	-0.50978	-1.42383	0.047561	1	0.078985	1	0.50978
ENSMUSG00000023764	Sfi1 homolog, spindle assembly associated (yeast) [Source:MGI Symbol;Acc:MGI:1926137]	Sfi1				mmu-miR-101a(miRanda), mmu-miR-101b(miRanda), mmu-miR-106a(miRanda), mmu-miR-106b(miRanda), mmu-miR-1192(miRanda), mmu-miR-126-3p(miRanda), mmu-miR-132(miRanda), mmu-miR-143(miRanda), mmu-miR-144(miRanda), mmu-miR-145(miRanda), mmu-miR-149(miRanda), mmu-miR-152(miRanda), mmu-miR-17(miRanda), mmu-miR-185(miRanda), mmu-miR-194(miRanda), mmu-miR-203(TargetScan|miRanda), mmu-miR-20a(miRanda), mmu-miR…		protein_coding			-	negative regulation of phosphatase activity	protein binding // phosphatase binding	centriole		4.47101	4.49157	4.55905	4.50721	3.97374	3.92416	4.10015	3.99935	-0.507859	-1.42194	0.000890825	0.719439	0.000985355	0.670903	0.507859
ENSMUSG00000086839	predicted gene 11973 [Source:MGI Symbol;Acc:MGI:3650058]	Gm11973						antisense			-					1.13702	0.832021	1.0823	1.01712	0.38313	0.583601	0.568344	0.511692	-0.505424	-1.41954	0.00601838	0.88769	0.0113456	1	0.505424
ENSMUSG00000022940	phosphatidylinositol glycan anchor biosynthesis, class P [Source:MGI Symbol;Acc:MGI:1860433]	Pigp				mmu-miR-1192(miRanda), mmu-miR-125a-3p(miRanda), mmu-miR-134(RNAhybrid|miRanda), mmu-miR-138(miRanda), mmu-miR-181d(miRanda), mmu-miR-193(miRanda), mmu-miR-193b(miRanda), mmu-miR-214(miRanda), mmu-miR-219(miRanda), mmu-miR-223(miRanda), mmu-miR-24(RNAhybrid|miRanda), mmu-miR-290-5p(miRanda), mmu-miR-292-5p(miRanda), mmu-miR-299(miRanda), mmu-miR-29b(miRanda), mmu-miR-29c(miRanda), mmu-miR-30e*(RN…	transmembrane|transmembrane	protein_coding			-	GPI anchor biosynthetic process	phosphatidylinositol N-acetylglucosaminyltransferase activity	glycosylphosphatidylinositol-N-acetylglucosaminyltransferase (GPI-GnT) complex // endoplasmic reticulum // integral to membrane		4.38729	4.66141	4.74002	4.59624	4.24348	3.88919	4.14125	4.09131	-0.504934	-1.41906	0.0151441	0.948113	0.0281673	1	0.504934
ENSMUSG00000033684	quiescin Q6 sulfhydryl oxidase 1 [Source:MGI Symbol;Acc:MGI:1330818]	Qsox1				mmu-miR-1192(TargetScan), mmu-miR-124(TargetScan|miRanda), mmu-miR-124ab(TargetScan), mmu-miR-138(miRanda), mmu-miR-139-5p(miRanda), mmu-miR-143(miRanda), mmu-miR-145(miRanda), mmu-miR-149(miRanda), mmu-miR-150(TargetScan|miRanda), mmu-miR-185(miRanda), mmu-miR-196b(miRanda), mmu-miR-199a-5p(miRanda), mmu-miR-205(miRanda), mmu-miR-214(miRanda), mmu-miR-24(miRanda), mmu-miR-26a(miRanda), mmu-miR-2…	extracellular	protein_coding			-	protein folding // cell redox homeostasis	protein disulfide isomerase activity // flavin-linked sulfhydryl oxidase activity	extracellular space // endoplasmic reticulum // Golgi apparatus // integral to Golgi membrane		3.5241	3.19325	3.12679	3.28138	2.83681	2.75259	2.74043	2.77661	-0.504764	-1.41889	0.00859004	0.896623	0.0162824	1	0.504764
ENSMUSG00000048003	cation channel, sperm associated 4 [Source:MGI Symbol;Acc:MGI:3043288]	Catsper4				mmu-miR-125a-5p(miRanda), mmu-miR-145(miRanda), mmu-miR-149(miRanda), mmu-miR-193(miRanda), mmu-miR-193b(miRanda), mmu-miR-351(miRanda)		protein_coding			-	ciliary or flagellar motility // sodium ion transport // multicellular organismal development // spermatogenesis // cell differentiation // sperm motility	calcium activated cation channel activity // voltage-gated ion channel activity // calcium channel activity // protein binding	acrosomal vesicle // integral to membrane // motile cilium		0.854778	1.23602	1.12246	1.07109	0.657781	0.455484	0.587833	0.567033	-0.504055	-1.41819	0.00889024	0.898367	0.0168295	1	0.504055
ENSMUSG00000025104	hepatoma-derived growth factor, related protein 3 [Source:MGI Symbol;Acc:MGI:1352760]	Hdgfrp3				mmu-miR-1(miRanda), mmu-miR-101(TargetScan|pictar), mmu-miR-101ab(TargetScan), mmu-miR-103(miRanda|pictar), mmu-miR-106a(miRanda), mmu-miR-106b(miRanda), mmu-miR-107(miRanda|pictar), mmu-miR-10a(miRanda), mmu-miR-1192(miRanda), mmu-miR-122(miRanda), mmu-miR-128(miRanda), mmu-miR-129-5p(miRanda), mmu-miR-130a(miRanda), mmu-miR-130b(miRanda), mmu-miR-133a(miRanda), mmu-miR-133b(miRanda), mmu-miR-13…	nucleus	protein_coding			-	cell proliferation	chromatin binding // growth factor activity	nucleus // cytoplasm		1.60253	1.02433	1.20749	1.27812	0.644291	0.667639	1.01142	0.774449	-0.50367	-1.41782	0.0432151	1	0.0724841	1	0.50367
ENSMUSG00000037143	RIKEN cDNA 4930529M08 gene [Source:MGI Symbol;Acc:MGI:1926024]	4930529M08Rik				mmu-miR-101b(miRanda), mmu-miR-103(miRanda), mmu-miR-107(miRanda), mmu-miR-122(miRanda), mmu-miR-125a-5p(miRanda), mmu-miR-125b-5p(miRanda), mmu-miR-128(miRanda), mmu-miR-132(miRanda), mmu-miR-136(miRanda), mmu-miR-137(miRanda), mmu-miR-138(miRanda), mmu-miR-139-5p(miRanda), mmu-miR-148a(miRanda), mmu-miR-148b(miRanda), mmu-miR-152(miRanda), mmu-miR-181a(miRanda), mmu-miR-181b(miRanda), mmu-miR-1…		protein_coding			-	biological_process	molecular_function	cellular_component		2.00593	1.51205	2.10703	1.875	1.38004	1.31477	1.42225	1.37236	-0.502648	-1.41681	0.0311627	1	0.0543238	1	0.502648
ENSMUSG00000025868	HIG1 domain family, member 2A [Source:MGI Symbol;Acc:MGI:1914294]	Higd2a				mmu-miR-203(miRanda), mmu-miR-322(miRanda), mmu-miR-490(miRanda)	transmembrane	protein_coding			-	electron transport chain	molecular_function	mitochondrion // mitochondrial inner membrane // integral to membrane		7.0662	6.93726	6.71499	6.90615	6.56544	6.38459	6.26278	6.40427	-0.501878	-1.41606	0.0109379	0.915001	0.0205653	1	0.501878
ENSMUSG00000018861	ferredoxin reductase [Source:MGI Symbol;Acc:MGI:104724]	Fdxr				mmu-let-7a(RNAhybrid|miRanda), mmu-let-7d(RNAhybrid|miRanda), mmu-let-7e(RNAhybrid|miRanda), mmu-let-7f(RNAhybrid|miRanda), mmu-let-7i(RNAhybrid|miRanda), mmu-miR-124(miRanda), mmu-miR-124a(RNAhybrid|miRanda), mmu-miR-127(RNAhybrid|miRanda), mmu-miR-128b(RNAhybrid|miRanda), mmu-miR-129-5p(RNAhybrid|miRanda), mmu-miR-133a(RNAhybrid|miRanda), mmu-miR-133b(RNAhybrid|miRanda), mmu-miR-143(RNAhybrid),…		protein_coding			-	cholesterol metabolic process // electron transport chain // NADPH oxidation	protein binding // NADPH-adrenodoxin reductase activity // NADPH binding	mitochondrion // mitochondrial inner membrane // mitochondrial matrix		2.57149	2.92435	3.15461	2.88348	2.20667	2.32718	2.61456	2.38281	-0.500678	-1.41488	0.0443704	1	0.0740664	1	0.500678
ENSMUSG00000022544	family with sequence similarity 86 [Source:MGI Symbol;Acc:MGI:1917761]	Fam86				mmu-miR-129-5p(miRanda), mmu-miR-144(miRanda), mmu-miR-145(miRanda), mmu-miR-199a-5p(miRanda), mmu-miR-204(miRanda), mmu-miR-217(miRanda), mmu-miR-218(miRanda), mmu-miR-326(miRanda), mmu-miR-330(miRanda), mmu-miR-370(miRanda), mmu-miR-378(miRanda), mmu-miR-421(miRanda), mmu-miR-504(miRanda), mmu-miR-543(TargetScan|miRanda), mmu-miR-882(miRanda), mmu-miR-9(miRanda)		protein_coding			-	biological_process	molecular_function	cellular_component		3.5764	3.7065	3.72124	3.66805	2.90042	3.2152	3.39133	3.16898	-0.499063	-1.4133	0.0161068	0.950009	0.0296587	1	0.499063
ENSMUSG00000041199	RNA pseudouridylate synthase domain containing 1 [Source:MGI Symbol;Acc:MGI:1919186]	Rpusd1				mmu-miR-10a(miRanda), mmu-miR-10b(miRanda), mmu-miR-124(miRanda), mmu-miR-127(miRanda), mmu-miR-326(miRanda), mmu-miR-330(miRanda), mmu-miR-339-5p(miRanda), mmu-miR-761(miRanda)		protein_coding			-	pseudouridine synthesis	RNA binding // pseudouridine synthase activity	cellular_component		2.70939	2.49984	2.33615	2.51513	1.92232	2.12696	2.01109	2.02012	-0.495005	-1.40933	0.00852123	0.896623	0.0158913	1	0.495005
ENSMUSG00000015377	DENN/MADD domain containing 6B [Source:MGI Symbol;Acc:MGI:1916690]	Dennd6b				mmu-let-7a(RNAhybrid|TargetScan|miRanda), mmu-let-7b(RNAhybrid|TargetScan|miRanda), mmu-let-7c(RNAhybrid|TargetScan|miRanda), mmu-let-7d(RNAhybrid|TargetScan|miRanda), mmu-let-7e(RNAhybrid|TargetScan|miRanda), mmu-let-7f(RNAhybrid|TargetScan|miRanda), mmu-let-7g(RNAhybrid|TargetScan|miRanda), mmu-let-7i(RNAhybrid|TargetScan|miRanda), mmu-miR-125b(RNAhybrid|miRanda), mmu-miR-127(RNAhybrid|miRanda)…		protein_coding			-	biological_process	Rab guanyl-nucleotide exchange factor activity	cellular_component // recycling endosome		1.98715	1.42522	1.5393	1.65056	1.11724	1.20409	1.15204	1.15779	-0.492769	-1.40714	0.026549	0.989644	0.0467311	1	0.492769
ENSMUSG00000087153	predicted gene 6483 [Source:MGI Symbol;Acc:MGI:3644574]	Gm6483						protein_coding			-	homophilic cell adhesion	calcium ion binding	integral to membrane		4.72851	4.5732	4.56519	4.6223	4.12041	4.15376	4.11846	4.13088	-0.491426	-1.40583	0.00088238	0.719439	0.000830419	0.6251	0.491426
ENSMUSG00000041954	tumor necrosis factor receptor superfamily, member 18 [Source:MGI Symbol;Acc:MGI:894675]	Tnfrsf18				mmu-miR-26a(miRanda), mmu-miR-26b(miRanda), mmu-miR-425(miRanda), mmu-miR-489(miRanda), mmu-miR-7a(miRanda), mmu-miR-7b(miRanda)	extracellular	protein_coding			-	apoptosis	protein binding	extracellular region // integral to plasma membrane // external side of plasma membrane		2.77641	2.85428	2.72393	2.78487	2.54962	2.07784	2.25355	2.29367	-0.491202	-1.40562	0.0143123	0.945317	0.0262827	1	0.491202
ENSMUSG00000084790	predicted gene 15879 [Source:MGI Symbol;Acc:MGI:3802012]	Gm15879						antisense			-					4.75046	4.2165	4.77848	4.58182	4.16806	3.97333	4.13075	4.09071	-0.491103	-1.40552	0.0371622	1	0.0630708	1	0.491103
ENSMUSG00000078584	expressed sequence AU022252 [Source:MGI Symbol;Acc:MGI:2140466]	AU022252				mmu-miR-125a-5p(miRanda), mmu-miR-125b-5p(miRanda), mmu-miR-141(miRanda), mmu-miR-15a(miRanda), mmu-miR-15b(miRanda), mmu-miR-185(miRanda), mmu-miR-193(miRanda), mmu-miR-193b(miRanda), mmu-miR-200a(miRanda), mmu-miR-214(miRanda), mmu-miR-216b(miRanda), mmu-miR-218(miRanda), mmu-miR-221(miRanda), mmu-miR-222(miRanda), mmu-miR-224(miRanda), mmu-miR-23b(miRanda), mmu-miR-26b(miRanda), mmu-miR-296-3p…		protein_coding			-	biological_process	molecular_function	cellular_component		2.05038	2.385	2.48593	2.3071	1.88067	1.80296	1.76536	1.81633	-0.49077	-1.40519	0.012216	0.915001	0.0225497	1	0.49077
ENSMUSG00000052557	giant axonal neuropathy [Source:MGI Symbol;Acc:MGI:1890619]	Gan				mmu-let-7(TargetScan), mmu-let-7a(RNAhybrid|miRanda|pictar), mmu-let-7b(RNAhybrid|miRanda|pictar), mmu-let-7c(RNAhybrid|miRanda|pictar), mmu-let-7d(RNAhybrid|miRanda|pictar), mmu-let-7e(RNAhybrid|miRanda|pictar), mmu-let-7f(pictar), mmu-let-7g(RNAhybrid|miRanda|pictar), mmu-let-7i(pictar), mmu-miR-101a(RNAhybrid|TargetScan|miRanda), mmu-miR-101b(RNAhybrid|TargetScan|miRanda), mmu-miR-106b(pictar)…		protein_coding			-	cytoskeleton organization // cell death // protein ubiquitination	protein binding	cytoplasm // cytoskeleton // Cul3-RING ubiquitin ligase complex		2.21419	1.71287	2.28513	2.07073	1.58194	1.38908	1.77037	1.58046	-0.490266	-1.4047	0.0493678	1	0.0808936	1	0.490266
ENSMUSG00000035107	discoidin, CUB and LCCL domain containing 2 [Source:MGI Symbol;Acc:MGI:1920629]	Dcbld2				mmu-miR-101(TargetScan|pictar), mmu-miR-101a(miRanda), mmu-miR-101ab(TargetScan), mmu-miR-101b(miRanda), mmu-miR-103(miRanda|pictar), mmu-miR-103a(TargetScan), mmu-miR-106a(miRanda), mmu-miR-106ab(TargetScan), mmu-miR-106b(miRanda|pictar), mmu-miR-107(TargetScan|miRanda|pictar), mmu-miR-107ab(TargetScan), mmu-miR-1192(TargetScan|miRanda), mmu-miR-128(miRanda), mmu-miR-129-5p(miRanda), mmu-miR-129…		protein_coding			-	cell adhesion // negative regulation of cell growth // wound healing		integral to plasma membrane // cell surface		3.84118	3.75926	3.49759	3.69934	3.46492	3.03307	3.13007	3.20935	-0.489986	-1.40443	0.024007	0.989644	0.0425493	1	0.489986
ENSMUSG00000000295	HD domain containing 2 [Source:MGI Symbol;Acc:MGI:1916942]	Hddc2				mmu-miR-101a(RNAhybrid|miRanda), mmu-miR-101b(RNAhybrid|miRanda), mmu-miR-103(RNAhybrid|miRanda), mmu-miR-107(RNAhybrid), mmu-miR-128a(RNAhybrid|miRanda), mmu-miR-128b(RNAhybrid|miRanda), mmu-miR-132(RNAhybrid|miRanda), mmu-miR-145(RNAhybrid), mmu-miR-149(TargetScan), mmu-miR-15a(RNAhybrid|miRanda), mmu-miR-15b(RNAhybrid|miRanda), mmu-miR-16(RNAhybrid|miRanda), mmu-miR-195(RNAhybrid|miRanda), mmu…		protein_coding			-	biological_process	molecular_function // protein binding // phosphoric diester hydrolase activity // metal ion binding	mitochondrion		5.47545	4.97139	4.82945	5.0921	4.46772	4.60617	4.73303	4.60231	-0.489792	-1.40424	0.0490925	1	0.0804831	1	0.489792
ENSMUSG00000013495	transmembrane protein 175 [Source:MGI Symbol;Acc:MGI:1919642]	Tmem175				mmu-miR-1192(miRanda), mmu-miR-122(miRanda), mmu-miR-124(miRanda), mmu-miR-128(miRanda), mmu-miR-129-5p(miRanda), mmu-miR-132(miRanda), mmu-miR-139-5p(miRanda), mmu-miR-148a(miRanda), mmu-miR-148b(miRanda), mmu-miR-152(miRanda), mmu-miR-153(miRanda), mmu-miR-193(miRanda), mmu-miR-193b(miRanda), mmu-miR-194(miRanda), mmu-miR-202-3p(miRanda), mmu-miR-203(miRanda), mmu-miR-205(miRanda), mmu-miR-210(…	transmembrane	protein_coding			-	biological_process	molecular_function	cellular_component // integral to membrane		3.87227	3.20327	3.43784	3.50446	3.03415	2.88434	3.12731	3.01527	-0.489193	-1.40366	0.0478662	1	0.0787054	1	0.489193
ENSMUSG00000029192	TBC1 domain family, member 14 [Source:MGI Symbol;Acc:MGI:1098708]	Tbc1d14				mmu-miR-1(miRanda), mmu-miR-101(TargetScan|pictar), mmu-miR-101ab(TargetScan), mmu-miR-101b(miRanda), mmu-miR-10b(miRanda), mmu-miR-124(miRanda), mmu-miR-124a(pictar), mmu-miR-125a-3p(miRanda), mmu-miR-125a-5p(miRanda), mmu-miR-125b-5p(miRanda), mmu-miR-130a(miRanda), mmu-miR-130b(miRanda), mmu-miR-144(TargetScan|pictar), mmu-miR-145(TargetScan|miRanda), mmu-miR-146a(miRanda), mmu-miR-146b(miRand…		protein_coding			-	negative regulation of autophagy	Rab GTPase activator activity // protein kinase binding	intracellular // autophagic vacuole		4.77501	4.17426	4.34839	4.43256	3.99035	3.85922	3.98108	3.94355	-0.489009	-1.40348	0.0325645	1	0.0560064	1	0.489009
ENSMUSG00000016150	teneurin transmembrane protein 1 [Source:MGI Symbol;Acc:MGI:1345185]	Tenm1				mmu-let-7a(miRanda), mmu-let-7b(miRanda), mmu-let-7c(miRanda), mmu-let-7d(RNAhybrid|miRanda), mmu-let-7e(miRanda), mmu-let-7f(miRanda), mmu-let-7g(miRanda), mmu-let-7i(RNAhybrid|miRanda), mmu-miR-101a(miRanda), mmu-miR-101b(miRanda), mmu-miR-103(miRanda), mmu-miR-106ab(TargetScan), mmu-miR-107(miRanda), mmu-miR-1192(miRanda), mmu-miR-1193-5p(TargetScan), mmu-miR-122(miRanda), mmu-miR-124(TargetSc…	extracellular|nucleus	transcription regulator|protein_coding			-	transcription, DNA-dependent // regulation of transcription, DNA-dependent // regulation of transcription from RNA polymerase III promoter // response to stress // signal transduction // neuropeptide signaling pathway // positive regulation of actin filament polymerization // positive regulation of peptidyl-serine phosphorylation // positive regulation of MAP kinase activity // positive regulatio…	protein homodimerization activity // protein heterodimerization activity	extracellular region // nucleus // cytoplasm // endoplasmic reticulum // Golgi apparatus // cytoskeleton // plasma membrane // integral to plasma membrane // nuclear matrix // nuclear speck // perinuclear region of cytoplasm		1.90457	2.33887	2.50089	2.24811	1.72929	1.70759	1.84176	1.75954	-0.488564	-1.40305	0.0323527	1	0.055664	1	0.488564
ENSMUSG00000017760	cathepsin A [Source:MGI Symbol;Acc:MGI:97748]	Ctsa				mmu-miR-105(TargetScan), mmu-miR-106a(TargetScan|miRanda), mmu-miR-106b(miRanda), mmu-miR-122(miRanda), mmu-miR-124(miRanda), mmu-miR-125a-3p(miRanda), mmu-miR-133a(miRanda), mmu-miR-133b(miRanda), mmu-miR-1378(TargetScan), mmu-miR-139-5p(miRanda), mmu-miR-1420ac(TargetScan), mmu-miR-17(miRanda), mmu-miR-17-5p(pictar), mmu-miR-204(miRanda), mmu-miR-20a(miRanda), mmu-miR-20b(miRanda), mmu-miR-211(…		protein_coding			-	proteolysis	serine-type carboxypeptidase activity // protein binding	nucleus // mitochondrion // lysosome // intracellular membrane-bounded organelle		5.65338	5.12153	5.35653	5.37715	5.07737	4.67432	4.91764	4.88978	-0.487368	-1.40189	0.0387905	1	0.0653693	1	0.487368
ENSMUSG00000005881	ERGIC and golgi 3 [Source:MGI Symbol;Acc:MGI:1913616]	Ergic3				mmu-let-7a(RNAhybrid|miRanda), mmu-let-7b(RNAhybrid|miRanda), mmu-let-7c(RNAhybrid), mmu-let-7d(RNAhybrid|miRanda), mmu-miR-129-5p(RNAhybrid|miRanda), mmu-miR-134(RNAhybrid|miRanda), mmu-miR-140*(RNAhybrid|miRanda), mmu-miR-181b(RNAhybrid|miRanda), mmu-miR-181d(RNAhybrid|miRanda), mmu-miR-184(RNAhybrid|miRanda), mmu-miR-185(RNAhybrid|miRanda), mmu-miR-196a(RNAhybrid|miRanda), mmu-miR-214(RNAhybri…	transmembrane	protein_coding			-	ER to Golgi vesicle-mediated transport // biological_process	molecular_function	cellular_component // endoplasmic reticulum membrane // ER-Golgi intermediate compartment // Golgi apparatus // integral to membrane // ER-Golgi intermediate compartment membrane		6.96993	6.5373	6.65218	6.7198	6.44476	6.31565	5.93999	6.23347	-0.486336	-1.40088	0.0426626	1	0.0710534	1	0.486336
ENSMUSG00000026240	COP9 (constitutive photomorphogenic) homolog, subunit 7b (Arabidopsis thaliana) [Source:MGI Symbol;Acc:MGI:1349388]	Cops7b				mmu-let-7a(TargetScan|miRanda), mmu-let-7b(RNAhybrid|TargetScan|miRanda), mmu-let-7c(RNAhybrid|TargetScan|miRanda), mmu-let-7d(RNAhybrid|TargetScan|miRanda), mmu-let-7e(RNAhybrid|TargetScan|miRanda), mmu-let-7f(TargetScan|miRanda), mmu-let-7g(TargetScan|miRanda), mmu-miR-1(miRanda), mmu-miR-103(RNAhybrid|miRanda|pictar), mmu-miR-107(pictar), mmu-miR-10a(TargetScan|miRanda|pictar), mmu-miR-10b(RNA…		protein_coding			-	cullin deneddylation	molecular_function	cytoplasm // signalosome		4.51892	3.90349	4.37152	4.26464	3.91514	3.62196	3.79858	3.77856	-0.486084	-1.40064	0.0460104	1	0.0759162	1	0.486084
ENSMUSG00000035476	TGF-beta activated kinase 1/MAP3K7 binding protein 3 [Source:MGI Symbol;Acc:MGI:1913974]	Tab3				mmu-miR-1(pictar), mmu-miR-101(TargetScan), mmu-miR-101a(miRanda), mmu-miR-101ab(TargetScan), mmu-miR-101b(miRanda), mmu-miR-103(miRanda|pictar), mmu-miR-107(miRanda|pictar), mmu-miR-125a-3p(miRanda), mmu-miR-1271(TargetScan), mmu-miR-128(TargetScan), mmu-miR-128a(pictar), mmu-miR-128ab(TargetScan), mmu-miR-128b(pictar), mmu-miR-1297(TargetScan), mmu-miR-132(miRanda), mmu-miR-135a(TargetScan|miRa…		protein_coding			-		protein binding // zinc ion binding	intracellular	TNF-alpha NF-kB Signaling Pathway:WP246	2.44985	2.58098	2.08787	2.3729	1.90195	1.89234	1.87473	1.88967	-0.483224	-1.39786	0.0170333	0.950009	0.0307233	1	0.483224
ENSMUSG00000073422	H2-K region expressed gene 6 [Source:MGI Symbol;Acc:MGI:95911]	H2-Ke6				mmu-let-7b(RNAhybrid|miRanda), mmu-miR-103(RNAhybrid|miRanda), mmu-miR-107(RNAhybrid|miRanda), mmu-miR-10a(RNAhybrid|miRanda), mmu-miR-125a(RNAhybrid|miRanda), mmu-miR-125b(RNAhybrid|miRanda), mmu-miR-128a(RNAhybrid|miRanda), mmu-miR-185(RNAhybrid|miRanda), mmu-miR-205(RNAhybrid|miRanda), mmu-miR-214(RNAhybrid|TargetScan|miRanda|pictar), mmu-miR-22(RNAhybrid|miRanda), mmu-miR-222(RNAhybrid|miRand…		protein_coding			-	fatty acid biosynthetic process // estrogen biosynthetic process // androgen metabolic process // estrogen metabolic process	nucleotide binding // 3-hydroxyacyl-CoA dehydrogenase activity // estradiol 17-beta-dehydrogenase activity // protein binding // testosterone dehydrogenase (NAD+) activity // testosterone 17-beta-dehydrogenase (NAD+) activity	mitochondrion // mitochondrial envelope // mitochondrial matrix // plasma membrane // membrane		4.56558	4.50849	4.93746	4.67051	4.17009	4.386	4.0067	4.1876	-0.482913	-1.39756	0.0286967	1	0.0497673	1	0.482913
ENSMUSG00000083400	predicted gene 11900 [Source:MGI Symbol;Acc:MGI:3650792]	Gm11900						processed_pseudogene			-					1.80465	1.20223	1.44753	1.4848	0.991037	1.15239	0.867945	1.00379	-0.481012	-1.39572	0.0404691	1	0.0676188	1	0.481012
ENSMUSG00000018537	polycomb group ring finger 2 [Source:MGI Symbol;Acc:MGI:99161]	Pcgf2				mmu-miR-124(TargetScan), mmu-miR-124ab(TargetScan), mmu-miR-133a(RNAhybrid|miRanda), mmu-miR-133abc(TargetScan), mmu-miR-133b(RNAhybrid|miRanda|pictar), mmu-miR-135a(miRanda), mmu-miR-135b(miRanda), mmu-miR-181a(pictar), mmu-miR-181abcd(TargetScan), mmu-miR-181b(pictar), mmu-miR-181c(pictar), mmu-miR-184(RNAhybrid|miRanda), mmu-miR-19ab(TargetScan), mmu-miR-204(miRanda), mmu-miR-211(miRanda), mmu…		transcription regulator|protein_coding			-	negative regulation of transcription from RNA polymerase II promoter // in utero embryonic development // transcription, DNA-dependent // anterior/posterior pattern formation // histone acetylation // negative regulation of apoptosis // embryonic skeletal system morphogenesis // embryonic skeletal system development	DNA binding // chromatin binding // ubiquitin-protein ligase activity // protein binding // zinc ion binding	nuclear chromatin // sex chromatin // nucleus // nuclear body // PcG protein complex // PRC1 complex		3.83293	4.12245	4.26313	4.07284	3.50636	3.39846	3.87124	3.59202	-0.48082	-1.39554	0.0391025	1	0.0655831	1	0.48082
ENSMUSG00000007036	abhydrolase domain containing 16A [Source:MGI Symbol;Acc:MGI:99476]	Abhd16a				mmu-miR-125a-3p(miRanda), mmu-miR-155(miRanda), mmu-miR-181a(miRanda), mmu-miR-181b(miRanda), mmu-miR-181c(miRanda), mmu-miR-181d(miRanda), mmu-miR-186(miRanda), mmu-miR-187(miRanda), mmu-miR-291a-3p(miRanda), mmu-miR-294(miRanda), mmu-miR-295(miRanda), mmu-miR-302a(miRanda), mmu-miR-302b(miRanda), mmu-miR-302d(miRanda), mmu-miR-376c(miRanda), mmu-miR-590-3p(miRanda), mmu-miR-653(miRanda), mmu-mi…	transmembrane	protein_coding			-		hydrolase activity	integral to membrane		3.64145	3.54862	3.72187	3.63731	3.12061	2.88586	3.46419	3.15689	-0.480428	-1.39516	0.0300684	1	0.0518184	1	0.480428
ENSMUSG00000010376	neural precursor cell expressed, developmentally down-regulated gene 8 [Source:MGI Symbol;Acc:MGI:97301]	Nedd8				mmu-miR-137(miRanda), mmu-miR-141(TargetScan|miRanda), mmu-miR-150(pictar), mmu-miR-190(miRanda), mmu-miR-190b(miRanda), mmu-miR-191(miRanda), mmu-miR-200a(TargetScan|miRanda), mmu-miR-214(miRanda), mmu-miR-23a(miRanda), mmu-miR-23b(miRanda), mmu-miR-29a(miRanda), mmu-miR-34a(miRanda), mmu-miR-34b-5p(miRanda), mmu-miR-34c(miRanda), mmu-miR-411(miRanda), mmu-miR-449a(miRanda), mmu-miR-449b(miRanda…	nucleus	protein_coding			-	regulation of transcription from RNA polymerase II promoter // protein localization // response to organic cyclic compound // protein neddylation	protein binding // ubiquitin protein ligase binding	nucleus		8.69791	8.36734	8.86819	8.64448	8.3006	8.25707	7.93774	8.16514	-0.479345	-1.39411	0.0365961	1	0.0617724	1	0.479345
ENSMUSG00000041650	propionyl-Coenzyme A carboxylase, alpha polypeptide [Source:MGI Symbol;Acc:MGI:97499]	Pcca				mmu-let-7a(RNAhybrid), mmu-let-7d(RNAhybrid), mmu-let-7f(RNAhybrid), mmu-let-7g(RNAhybrid), mmu-miR-106b(RNAhybrid|miRanda), mmu-miR-10b(RNAhybrid|miRanda), mmu-miR-122a(RNAhybrid|miRanda), mmu-miR-130b(RNAhybrid|miRanda), mmu-miR-136(miRanda), mmu-miR-152(RNAhybrid|miRanda), mmu-miR-155(miRanda), mmu-miR-15b(RNAhybrid|miRanda), mmu-miR-17-5p(RNAhybrid|miRanda), mmu-miR-182(miRanda), mmu-miR-183(…		protein_coding			-	hemolysis by symbiont of host erythrocytes	biotin carboxylase activity // propionyl-CoA carboxylase activity // ATP binding // enzyme binding // metal ion binding	extracellular region // mitochondrion // mitochondrial matrix		3.80846	3.86262	3.89332	3.8548	3.60092	2.99794	3.52781	3.37555	-0.479248	-1.39402	0.0398767	1	0.0666719	1	0.479248
ENSMUSG00000051730	methyltransferase like 5 [Source:MGI Symbol;Acc:MGI:1922672]	Mettl5				mmu-miR-125a-3p(miRanda), mmu-miR-135a(miRanda), mmu-miR-135b(miRanda), mmu-miR-137(miRanda), mmu-miR-142-3p(miRanda), mmu-miR-146a(miRanda), mmu-miR-146b(miRanda), mmu-miR-153(miRanda), mmu-miR-181a(miRanda), mmu-miR-181b(miRanda), mmu-miR-181c(miRanda), mmu-miR-181d(miRanda), mmu-miR-187(miRanda), mmu-miR-190(miRanda), mmu-miR-190b(miRanda), mmu-miR-194(miRanda), mmu-miR-199a-5p(miRanda), mmu-m…		protein_coding			-	biological_process	nucleic acid binding // methyltransferase activity	cellular_component		4.67895	4.62838	4.6949	4.66741	4.23481	4.09611	4.23615	4.18903	-0.478384	-1.39318	0.000870331	0.719439	0.000698082	0.562091	0.478384
ENSMUSG00000085043	predicted gene 13184 [Source:MGI Symbol;Acc:MGI:3649660]	Gm13184						antisense			-					1.10264	1.04523	0.921268	1.02305	0.514826	0.73606	0.387928	0.546272	-0.476775	-1.39163	0.00794301	0.88769	0.0142832	1	0.476775
ENSMUSG00000033065	phosphofructokinase, muscle [Source:MGI Symbol;Acc:MGI:97548]	Pfkm				mmu-let-7e(RNAhybrid|miRanda), mmu-miR-100(RNAhybrid|miRanda), mmu-miR-103(RNAhybrid|miRanda), mmu-miR-107(RNAhybrid|miRanda), mmu-miR-128(TargetScan|miRanda), mmu-miR-128a(pictar), mmu-miR-128ab(TargetScan), mmu-miR-128b(pictar), mmu-miR-129-3p(RNAhybrid|miRanda), mmu-miR-133a(RNAhybrid|miRanda), mmu-miR-133b(RNAhybrid), mmu-miR-134(RNAhybrid|miRanda), mmu-miR-141(miRanda), mmu-miR-145(RNAhybrid…		protein_coding			-	fructose 6-phosphate metabolic process // glycolysis // positive regulation of insulin secretion // glucose homeostasis // muscle cell homeostasis // protein oligomerization	6-phosphofructokinase activity // protein binding // ATP binding // protein C-terminus binding // phosphofructokinase activity // kinase binding // identical protein binding // metal ion binding // fructose binding	cytosol // 6-phosphofructokinase complex // apical plasma membrane	Insulin Signaling:WP65 // Glycolysis and Gluconeogenesis:WP157	1.94685	1.82348	2.09428	1.95487	1.6062	1.42727	1.40289	1.47879	-0.476084	-1.39096	0.00532322	0.88769	0.00926805	1	0.476084
ENSMUSG00000047193	dynein cytoplasmic 2 heavy chain 1 [Source:MGI Symbol;Acc:MGI:107736]	Dync2h1				mmu-let-7a(RNAhybrid|miRanda), mmu-let-7c(RNAhybrid), mmu-miR-100(RNAhybrid|miRanda), mmu-miR-101a(miRanda), mmu-miR-101b(miRanda), mmu-miR-103(miRanda), mmu-miR-107(miRanda), mmu-miR-10a(TargetScan|miRanda), mmu-miR-10b(miRanda), mmu-miR-1192(miRanda), mmu-miR-122(miRanda), mmu-miR-122a(RNAhybrid|TargetScan|miRanda), mmu-miR-127(RNAhybrid|miRanda), mmu-miR-128(miRanda), mmu-miR-128a(TargetScan|m…		protein_coding			-	ciliary or flagellar motility // microtubule-based movement // Golgi organization // determination of left/right symmetry // asymmetric protein localization // dorsal/ventral pattern formation // protein processing // spinal cord motor neuron differentiation // neuron differentiation // embryonic limb morphogenesis // forebrain development // cilium assembly // cilium morphogenesis	microtubule motor activity // ATP binding // ATPase activity	Golgi apparatus // microtubule // plasma membrane // dynein complex // motile primary cilium // cilium axoneme // apical part of cell		2.3935	2.07859	1.94886	2.14032	1.80195	1.47285	1.71806	1.66429	-0.47603	-1.39091	0.0256479	0.989644	0.0446697	1	0.47603
ENSMUSG00000089688	RIKEN cDNA 1600010F14 gene [Source:MGI Symbol;Acc:MGI:1917033]	1600010F14Rik				mmu-miR-191(miRanda), mmu-miR-214(miRanda), mmu-miR-28(miRanda), mmu-miR-290-5p(miRanda), mmu-miR-292-5p(miRanda), mmu-miR-590-3p(miRanda), mmu-miR-708(miRanda), mmu-miR-761(miRanda)		antisense			-					5.26664	4.86935	5.21284	5.11628	4.64636	4.80273	4.47225	4.64045	-0.475832	-1.39072	0.0219192	0.981907	0.0386237	1	0.475832
ENSMUSG00000038524	FCH and double SH3 domains 1 [Source:MGI Symbol;Acc:MGI:2441771]	Fchsd1				mmu-miR-103(miRanda|pictar), mmu-miR-103a(TargetScan), mmu-miR-107(TargetScan|miRanda|pictar), mmu-miR-107ab(TargetScan), mmu-miR-125a(pictar), mmu-miR-125b(pictar), mmu-miR-128(miRanda), mmu-miR-141(miRanda), mmu-miR-148a(miRanda), mmu-miR-148b(miRanda), mmu-miR-149(TargetScan|pictar), mmu-miR-152(miRanda), mmu-miR-15a(pictar), mmu-miR-15abc(TargetScan), mmu-miR-15b(pictar), mmu-miR-16(TargetSca…		protein_coding			-	biological_process	molecular_function	cellular_component		2.53299	2.03861	2.31194	2.29452	2.01144	1.545	1.90033	1.81892	-0.475593	-1.39049	0.0468553	1	0.0767255	1	0.475593
ENSMUSG00000041609	coiled-coil domain containing 64 [Source:MGI Symbol;Acc:MGI:1922915]	Ccdc64				mmu-miR-134(miRanda), mmu-miR-136(miRanda), mmu-miR-141(miRanda), mmu-miR-142-3p(miRanda), mmu-miR-15abc(TargetScan), mmu-miR-16(TargetScan), mmu-miR-16abc(TargetScan), mmu-miR-181abcd(TargetScan), mmu-miR-185(miRanda), mmu-miR-1907(TargetScan), mmu-miR-1928(TargetScan), mmu-miR-195(TargetScan), mmu-miR-200a(miRanda), mmu-miR-214(TargetScan), mmu-miR-217(miRanda), mmu-miR-218(TargetScan), mmu-miR…		protein_coding			-	neuron projection development // Golgi to secretory granule transport	Rab GTPase binding // dynactin binding	cytoplasm // centrosome		1.41852	0.769443	1.01126	1.06641	0.49782	0.529788	0.746287	0.591298	-0.475112	-1.39003	0.0499842	1	0.0811878	1	0.475112
ENSMUSG00000073680	transmembrane protein 88B [Source:MGI Symbol;Acc:MGI:2444329]	Tmem88b				mmu-miR-145(miRanda), mmu-miR-181a(miRanda), mmu-miR-181b(miRanda), mmu-miR-181c(miRanda), mmu-miR-185(miRanda), mmu-miR-214(miRanda), mmu-miR-22(miRanda), mmu-miR-24(miRanda), mmu-miR-28(miRanda), mmu-miR-290-5p(miRanda), mmu-miR-292-5p(miRanda), mmu-miR-376c(miRanda), mmu-miR-410(miRanda), mmu-miR-486(miRanda), mmu-miR-504(miRanda), mmu-miR-544(miRanda), mmu-miR-708(miRanda), mmu-miR-7a(miRanda…	transmembrane	protein_coding			-	biological_process	molecular_function	cellular_component // integral to membrane		1.49132	1.53266	1.26581	1.42993	0.826434	0.986242	1.05276	0.955144	-0.474786	-1.38971	0.00637223	0.88769	0.011252	1	0.474786
ENSMUSG00000058392	ribosomal RNA processing 1 homolog B (S. cerevisiae) [Source:MGI Symbol;Acc:MGI:1919712]	Rrp1b				mmu-let-7(TargetScan), mmu-miR-149(miRanda), mmu-miR-154(miRanda), mmu-miR-214(miRanda), mmu-miR-320(miRanda), mmu-miR-340-5p(miRanda), mmu-miR-374(miRanda), mmu-miR-374ab(TargetScan), mmu-miR-376b(miRanda), mmu-miR-378(TargetScan), mmu-miR-378bcdefhi(TargetScan), mmu-miR-422a(TargetScan), mmu-miR-431(TargetScan), mmu-miR-4458(TargetScan), mmu-miR-4500(TargetScan), mmu-miR-488(miRanda), mmu-miR-5…	nucleus	protein_coding			-	rRNA processing // negative regulation of phosphatase activity	protein binding	euchromatin // heterochromatin // nucleus // nucleolus // cytosol // preribosome, small subunit precursor		4.4153	4.57335	4.69535	4.56133	4.0904	4.25493	3.91734	4.08756	-0.473773	-1.38874	0.0111987	0.915001	0.0201706	1	0.473773
ENSMUSG00000049728	zinc finger protein 668 [Source:MGI Symbol;Acc:MGI:2442943]	Zfp668				mmu-let-7a(miRanda), mmu-let-7b(miRanda), mmu-let-7c(miRanda), mmu-let-7d(miRanda), mmu-let-7e(miRanda), mmu-let-7f(miRanda), mmu-let-7g(miRanda), mmu-miR-101a(miRanda), mmu-miR-122(TargetScan|miRanda), mmu-miR-122a(TargetScan), mmu-miR-1352(TargetScan), mmu-miR-144(miRanda), mmu-miR-182(miRanda), mmu-miR-19b(miRanda), mmu-miR-221(miRanda), mmu-miR-222(miRanda), mmu-miR-26a(miRanda), mmu-miR-26b(…	nucleus	transcription regulator|protein_coding			-	transcription, DNA-dependent // regulation of transcription, DNA-dependent // biological_process	molecular_function // nucleic acid binding // DNA binding // zinc ion binding	cellular_component // intracellular // nucleus		3.52751	2.99983	3.50528	3.34421	2.83693	2.82247	2.96365	2.87435	-0.469856	-1.38497	0.0341247	1	0.0576437	1	0.469856
ENSMUSG00000042854	transformation related protein 53 regulating kinase [Source:MGI Symbol;Acc:MGI:1914050]	Trp53rk				mmu-miR-103(miRanda), mmu-miR-107(miRanda), mmu-miR-125a-5p(miRanda), mmu-miR-130a(miRanda), mmu-miR-130b(miRanda), mmu-miR-133a(miRanda), mmu-miR-133b(miRanda), mmu-miR-138(miRanda), mmu-miR-146ac(TargetScan), mmu-miR-146b-5p(TargetScan), mmu-miR-148a(miRanda), mmu-miR-148b(miRanda), mmu-miR-152(miRanda), mmu-miR-155(miRanda), mmu-miR-181a(miRanda), mmu-miR-181b(miRanda), mmu-miR-181c(miRanda), …	nucleus	kinase|protein_coding			-	lipopolysaccharide biosynthetic process	protein tyrosine kinase activity // ATP binding	membrane		2.44583	2.06347	2.06435	2.19122	1.72225	1.7202	1.72195	1.72147	-0.469752	-1.38487	0.0117484	0.915001	0.0210198	1	0.469752
ENSMUSG00000051950	beta 1,3-galactosyltransferase-like [Source:MGI Symbol;Acc:MGI:2685903]	B3galtl				mmu-miR-101a(miRanda), mmu-miR-101b(miRanda), mmu-miR-125a-3p(miRanda), mmu-miR-135a(miRanda), mmu-miR-135b(miRanda), mmu-miR-136(miRanda), mmu-miR-137(miRanda), mmu-miR-141(miRanda), mmu-miR-154(miRanda), mmu-miR-182(miRanda), mmu-miR-186(miRanda), mmu-miR-192(miRanda), mmu-miR-199a-5p(miRanda), mmu-miR-19a(miRanda), mmu-miR-19b(miRanda), mmu-miR-205(miRanda), mmu-miR-21(miRanda), mmu-miR-214(mi…	transmembrane	protein_coding			-	fucose metabolic process // protein glycosylation // biological_process	molecular_function // transferase activity, transferring glycosyl groups	cellular_component // endoplasmic reticulum membrane // integral to membrane		2.64282	2.2751	2.30157	2.4065	1.86101	1.87724	2.07202	1.93676	-0.46974	-1.38486	0.0147036	0.945317	0.0262265	1	0.46974
ENSMUSG00000015659	serine active site containing 1 [Source:MGI Symbol;Acc:MGI:2447813]	Serac1				mmu-let-7a(miRanda), mmu-let-7b(miRanda), mmu-let-7c(miRanda), mmu-let-7d(miRanda), mmu-let-7e(miRanda), mmu-let-7f(miRanda), mmu-let-7g(miRanda), mmu-let-7i(miRanda), mmu-miR-125a-5p(miRanda), mmu-miR-134(miRanda), mmu-miR-135a(miRanda), mmu-miR-135b(miRanda), mmu-miR-142-3p(miRanda), mmu-miR-144(miRanda), mmu-miR-150(miRanda), mmu-miR-15a(miRanda), mmu-miR-15b(miRanda), mmu-miR-199a-5p(miRanda)…	extracellular|transmembrane	protein_coding			-	GPI anchor metabolic process // intracellular protein transport // phospholipid biosynthetic process // extracellular matrix organization	hydrolase activity, acting on ester bonds	mitochondrion // integral to membrane // extracellular matrix // intrinsic to endoplasmic reticulum membrane		1.33025	1.6781	1.57914	1.52916	1.09196	1.14296	0.944274	1.05973	-0.46943	-1.38456	0.00957778	0.904336	0.0170818	1	0.46943
ENSMUSG00000081807	predicted gene 14849 [Source:MGI Symbol;Acc:MGI:3802125]	Gm14849						processed_pseudogene			-					1.30924	1.30489	1.25145	1.28853	0.679225	0.873264	0.907208	0.819899	-0.468629	-1.38379	0.00224118	0.844527	0.00308945	0.944937	0.468629
ENSMUSG00000015714	ceramide synthase 2 [Source:MGI Symbol;Acc:MGI:1924143]	Cers2				mmu-let-7a(RNAhybrid|miRanda), mmu-let-7b(RNAhybrid|miRanda), mmu-let-7c(RNAhybrid|miRanda), mmu-let-7d(RNAhybrid|miRanda), mmu-let-7e(RNAhybrid|miRanda), mmu-let-7f(RNAhybrid|miRanda), mmu-miR-1(miRanda), mmu-miR-101(TargetScan|pictar), mmu-miR-101a(TargetScan|miRanda), mmu-miR-101ab(TargetScan), mmu-miR-101b(TargetScan|miRanda), mmu-miR-10b(RNAhybrid|TargetScan), mmu-miR-124(TargetScan|miRanda)…	transmembrane	transcription regulator|protein_coding			-	sphingolipid biosynthetic process // ceramide biosynthetic process	sequence-specific DNA binding transcription factor activity // protein binding // sequence-specific DNA binding // sphingosine N-acyltransferase activity	endoplasmic reticulum // endoplasmic reticulum membrane // integral to membrane // nuclear membrane	PluriNetWork:WP1763	6.21317	5.75394	6.11423	6.02712	5.431	5.55163	5.69881	5.56048	-0.466637	-1.38188	0.0248847	0.989644	0.0430695	1	0.466637
ENSMUSG00000020280	pseudouridylate synthase 10 [Source:MGI Symbol;Acc:MGI:1921717]	Pus10				mmu-let-7a(miRanda), mmu-let-7b(miRanda), mmu-let-7c(miRanda), mmu-let-7d(miRanda), mmu-let-7e(miRanda), mmu-let-7f(miRanda), mmu-let-7g(miRanda), mmu-let-7i(miRanda), mmu-miR-1192(miRanda), mmu-miR-124(TargetScan|miRanda), mmu-miR-124ab(TargetScan), mmu-miR-132(miRanda), mmu-miR-134(miRanda), mmu-miR-138(miRanda), mmu-miR-140(miRanda), mmu-miR-142-3p(miRanda), mmu-miR-143(TargetScan), mmu-miR-14…		protein_coding			-	pseudouridine synthesis // tRNA processing // biological_process	molecular_function // RNA binding // pseudouridine synthase activity	cellular_component		4.79348	4.29656	4.22866	4.43957	4.04382	3.86513	4.01474	3.97457	-0.465003	-1.38032	0.0406271	1	0.0671943	1	0.465003
ENSMUSG00000025050	polycomb group ring finger 6 [Source:MGI Symbol;Acc:MGI:1918291]	Pcgf6				mmu-miR-1192(miRanda), mmu-miR-125a(pictar), mmu-miR-125a-5p(TargetScan|miRanda), mmu-miR-125b(pictar), mmu-miR-125b-5p(TargetScan|miRanda), mmu-miR-130a(miRanda), mmu-miR-132(miRanda), mmu-miR-134(miRanda), mmu-miR-136(miRanda), mmu-miR-137(miRanda), mmu-miR-139-5p(miRanda), mmu-miR-142-3p(miRanda), mmu-miR-143(miRanda), mmu-miR-148b(miRanda), mmu-miR-149(miRanda), mmu-miR-181a(miRanda), mmu-miR…		transcription regulator|protein_coding			-	negative regulation of transcription from RNA polymerase II promoter // transcription, DNA-dependent // negative regulation of transcription, DNA-dependent	DNA binding // sequence-specific DNA binding transcription factor activity // protein binding // zinc ion binding // protein domain specific binding	nucleus // PcG protein complex // PRC1 complex		3.39289	3.64991	3.66072	3.56784	3.16082	3.19124	2.96118	3.10441	-0.46343	-1.37882	0.00857012	0.896623	0.0150319	1	0.46343
ENSMUSG00000087174	RIKEN cDNA 5530601H04 gene [Source:MGI Symbol;Acc:MGI:1918695]	5530601H04Rik						processed_transcript|retained_intron			-					4.45973	4.80504	4.56154	4.60877	4.15465	3.91209	4.37025	4.14567	-0.463105	-1.37851	0.0296596	1	0.0504744	1	0.463105
ENSMUSG00000085678	predicted gene 16349 [Source:MGI Symbol;Acc:MGI:3840114]	Gm16349						processed_transcript			-					5.48072	5.33717	5.37046	5.39612	5.05941	4.97551	4.76616	4.93369	-0.462424	-1.37786	0.00536598	0.88769	0.00898329	1	0.462424
ENSMUSG00000084847	predicted gene 15507 [Source:MGI Symbol;Acc:MGI:3782955]	Gm15507						processed_transcript			-					1.34858	1.03747	0.961037	1.1157	0.925379	0.393749	0.655337	0.658155	-0.457541	-1.3732	0.0480685	1	0.0776973	1	0.457541
ENSMUSG00000004637	WW domain-containing oxidoreductase [Source:MGI Symbol;Acc:MGI:1931237]	Wwox				mmu-let-7e(miRanda), mmu-let-7i(miRanda), mmu-miR-128(miRanda), mmu-miR-130a(miRanda), mmu-miR-130b(miRanda), mmu-miR-141(miRanda), mmu-miR-144(miRanda), mmu-miR-150(miRanda), mmu-miR-153(miRanda), mmu-miR-154(miRanda), mmu-miR-155(miRanda), mmu-miR-182(TargetScan|miRanda), mmu-miR-186(miRanda), mmu-miR-190(miRanda), mmu-miR-190b(miRanda), mmu-miR-192(miRanda), mmu-miR-194(miRanda), mmu-miR-19a(m…	nucleus	protein_coding			-	osteoblast differentiation // apoptosis // induction of apoptosis // Wnt receptor signaling pathway // negative regulation of Wnt receptor signaling pathway // positive regulation of apoptosis // positive regulation of transcription from RNA polymerase II promoter // skeletal system morphogenesis // cellular response to transforming growth factor beta stimulus	nucleotide binding // RNA polymerase II transcription coactivator activity // protein binding // oxidoreductase activity // enzyme binding	nucleus // cytoplasm // mitochondrion // Golgi apparatus // cytosol // plasma membrane // microvillus		2.47864	1.97481	2.24627	2.23324	1.91737	1.56214	1.84968	1.77639	-0.456844	-1.37254	0.039972	1	0.0658622	1	0.456844
ENSMUSG00000062284	predicted gene 6030 [Source:MGI Symbol;Acc:MGI:3645112]	Gm6030						processed_pseudogene			-					1.37253	1.53037	1.44578	1.44956	1.08575	0.957921	0.938744	0.994139	-0.455419	-1.37118	0.00187032	0.801976	0.00216857	0.880387	0.455419
ENSMUSG00000059183	mitochondrial methionyl-tRNA formyltransferase [Source:MGI Symbol;Acc:MGI:1916856]	Mtfmt				mmu-miR-122a(RNAhybrid|miRanda), mmu-miR-129-5p(RNAhybrid|miRanda), mmu-miR-1297(TargetScan), mmu-miR-134(RNAhybrid|miRanda), mmu-miR-149(RNAhybrid|miRanda), mmu-miR-150(RNAhybrid|miRanda), mmu-miR-185(RNAhybrid|miRanda), mmu-miR-188(RNAhybrid|miRanda), mmu-miR-204(RNAhybrid|miRanda), mmu-miR-211(RNAhybrid|miRanda), mmu-miR-26a(RNAhybrid|TargetScan|miRanda), mmu-miR-26ab(TargetScan), mmu-miR-26b(…		protein_coding			-		methionyl-tRNA formyltransferase activity // methyltransferase activity	mitochondrion	One Carbon Metabolism:WP435	3.38698	3.71333	3.67969	3.59334	2.87322	3.35232	3.19311	3.13955	-0.453787	-1.36963	0.0363981	1	0.0603817	1	0.453787
ENSMUSG00000022090	PDZ and LIM domain 2 [Source:MGI Symbol;Acc:MGI:2384850]	Pdlim2				mmu-miR-1192(miRanda), mmu-miR-141(miRanda), mmu-miR-15a(miRanda), mmu-miR-15b(miRanda), mmu-miR-16(miRanda), mmu-miR-195(miRanda), mmu-miR-200a(miRanda), mmu-miR-203(miRanda), mmu-miR-214(TargetScan), mmu-miR-299(TargetScan), mmu-miR-299-3p(TargetScan), mmu-miR-322(miRanda), mmu-miR-326(miRanda), mmu-miR-329(miRanda), mmu-miR-330(miRanda), mmu-miR-339-5p(TargetScan), mmu-miR-339b(TargetScan), mm…		protein_coding			-		protein binding // zinc ion binding // filamin binding // myosin heavy chain binding // muscle alpha-actinin binding // alpha-actinin binding	cytoplasm // focal adhesion // cell surface // actin cytoskeleton		3.95297	3.66449	4.09998	3.90581	3.32023	3.48901	3.54893	3.45272	-0.453088	-1.36897	0.0205394	0.981907	0.0354231	1	0.453088
ENSMUSG00000031657	HEAT repeat containing 3 [Source:MGI Symbol;Acc:MGI:2444491]	Heatr3				mmu-let-7e(miRanda), mmu-miR-122(miRanda), mmu-miR-128(miRanda), mmu-miR-135a(miRanda), mmu-miR-135b(miRanda), mmu-miR-137(miRanda), mmu-miR-150(miRanda), mmu-miR-181a(miRanda), mmu-miR-181b(miRanda), mmu-miR-181c(miRanda), mmu-miR-181d(miRanda), mmu-miR-205(miRanda), mmu-miR-21(miRanda), mmu-miR-23a(miRanda), mmu-miR-23b(miRanda), mmu-miR-26a(miRanda), mmu-miR-26b(miRanda), mmu-miR-299(miRanda),…		protein_coding			-	biological_process	molecular_function	cellular_component		4.33548	4.45975	4.68223	4.49249	3.90355	4.23125	3.99401	4.04294	-0.449549	-1.36561	0.0192631	0.967728	0.0331536	1	0.449549
ENSMUSG00000026618	isoleucine-tRNA synthetase 2, mitochondrial [Source:MGI Symbol;Acc:MGI:1919586]	Iars2				mmu-miR-101a(RNAhybrid|miRanda), mmu-miR-101b(RNAhybrid|miRanda), mmu-miR-103(miRanda), mmu-miR-107(miRanda), mmu-miR-10b(RNAhybrid|miRanda), mmu-miR-1192(miRanda), mmu-miR-125a-5p(miRanda), mmu-miR-125b-5p(miRanda), mmu-miR-128a(RNAhybrid|miRanda), mmu-miR-128b(RNAhybrid|miRanda), mmu-miR-129-5p(miRanda), mmu-miR-132(RNAhybrid|miRanda), mmu-miR-136(RNAhybrid|miRanda), mmu-miR-138(miRanda), mmu-m…		protein_coding			-	isoleucyl-tRNA aminoacylation	aminoacyl-tRNA editing activity // isoleucine-tRNA ligase activity // ATP binding	cytoplasm // mitochondrion // mitochondrial matrix		4.38663	3.88234	3.96125	4.07674	3.6629	3.56985	3.65069	3.62781	-0.448923	-1.36502	0.0284395	1	0.0479282	1	0.448923
ENSMUSG00000073139	cDNA sequence BC023829 [Source:MGI Symbol;Acc:MGI:2448555]	BC023829				mmu-miR-106a(miRanda), mmu-miR-106b(miRanda), mmu-miR-122(miRanda), mmu-miR-128(miRanda), mmu-miR-135a(miRanda), mmu-miR-135b(miRanda), mmu-miR-141(miRanda), mmu-miR-148a(miRanda), mmu-miR-148b(miRanda), mmu-miR-150(miRanda), mmu-miR-152(miRanda), mmu-miR-17(miRanda), mmu-miR-194(miRanda), mmu-miR-200a(miRanda), mmu-miR-200b(miRanda), mmu-miR-200c(miRanda), mmu-miR-20a(miRanda), mmu-miR-20b(miRan…		protein_coding			-	biological_process	molecular_function	cellular_component		3.16636	2.86593	2.98846	3.00692	2.59174	2.51148	2.57291	2.55871	-0.448205	-1.36434	0.00493154	0.88769	0.00775385	1	0.448205
ENSMUSG00000064356	mitochondrially encoded ATP synthase 8 [Source:MGI Symbol;Acc:MGI:99926]	mt-Atp8					transmembrane	protein_coding			-	ATP catabolic process // ATP synthesis coupled proton transport	hydrogen ion transmembrane transporter activity // ATPase activity	mitochondrial proton-transporting ATP synthase complex, coupling factor F(o) // mitochondrion // mitochondrial proton-transporting ATP synthase complex // integral to membrane	Electron Transport Chain:WP295	14.3997	14.7128	14.707	14.6065	14.0494	14.3611	14.0648	14.1585	-0.448044	-1.36419	0.0213156	0.981907	0.0364745	1	0.448044
ENSMUSG00000055862	IZUMO family member 4 [Source:MGI Symbol;Acc:MGI:1918814]	Izumo4					extracellular	protein_coding			-	biological_process	molecular_function	cellular_component // extracellular region		2.62385	2.30783	2.36297	2.43155	1.83487	1.91478	2.20233	1.98399	-0.447556	-1.36373	0.0229567	0.983063	0.0391265	1	0.447556
ENSMUSG00000031295	phosphorylase kinase alpha 2 [Source:MGI Symbol;Acc:MGI:97577]	Phka2				mmu-let-7e(RNAhybrid|miRanda), mmu-let-7f(RNAhybrid|miRanda), mmu-miR-103(RNAhybrid|miRanda), mmu-miR-125a(RNAhybrid|miRanda), mmu-miR-125b(RNAhybrid), mmu-miR-134(RNAhybrid), mmu-miR-135a(miRanda), mmu-miR-135b(RNAhybrid|miRanda), mmu-miR-136(miRanda), mmu-miR-138(RNAhybrid|miRanda), mmu-miR-140*(RNAhybrid|miRanda), mmu-miR-145(RNAhybrid|miRanda), mmu-miR-153(miRanda), mmu-miR-155(RNAhybrid|miRa…		protein_coding			-	glycogen metabolic process	hydrolase activity, hydrolyzing O-glycosyl compounds // calmodulin binding	plasma membrane	Glycogen Metabolism:WP317	3.54975	3.12029	3.26292	3.31099	2.78611	2.77876	3.02612	2.86366	-0.447324	-1.36351	0.0239903	0.989644	0.0407852	1	0.447324
ENSMUSG00000028521	solute carrier family 35 (UDP-glucuronic acid/UDP-N-acetylgalactosamine dual transporter), member D1 [Source:MGI Symbol;Acc:MGI:2140361]	Slc35d1				mmu-miR-106a(miRanda), mmu-miR-124(miRanda), mmu-miR-125a-3p(miRanda), mmu-miR-128(miRanda), mmu-miR-130a(miRanda), mmu-miR-130b(miRanda), mmu-miR-132(miRanda), mmu-miR-133a(miRanda), mmu-miR-133b(miRanda), mmu-miR-138(miRanda), mmu-miR-139-5p(miRanda), mmu-miR-141(TargetScan|miRanda), mmu-miR-142-3p(miRanda), mmu-miR-144(miRanda), mmu-miR-145(TargetScan|miRanda), mmu-miR-148a(miRanda), mmu-miR-1…		protein_coding			-	pyrimidine nucleotide-sugar transport // chondroitin sulfate biosynthetic process // embryonic skeletal system development	pyrimidine nucleotide sugar transmembrane transporter activity	endoplasmic reticulum		2.5601	2.51971	2.89734	2.65905	2.20144	2.38502	2.04936	2.21194	-0.447109	-1.36331	0.026043	0.989644	0.0440591	1	0.447109
ENSMUSG00000090852	tumor necrosis factor receptor superfamily, member 22 [Source:MGI Symbol;Acc:MGI:1930270]	Tnfrsf22				mmu-miR-124(miRanda), mmu-miR-128(miRanda), mmu-miR-137(miRanda), mmu-miR-192(miRanda), mmu-miR-202-3p(miRanda), mmu-miR-205(miRanda), mmu-miR-215(miRanda), mmu-miR-216a(miRanda), mmu-miR-32(miRanda), mmu-miR-328(miRanda), mmu-miR-335-5p(miRanda), mmu-miR-34b-5p(miRanda), mmu-miR-34c(miRanda), mmu-miR-367(miRanda), mmu-miR-376b(miRanda), mmu-miR-485(miRanda), mmu-miR-491(miRanda), mmu-miR-7a(miRa…		protein_coding			-					4.79733	4.59915	4.33105	4.57584	4.05298	4.02081	4.31573	4.12984	-0.446002	-1.36226	0.0319503	1	0.053242	1	0.446002
ENSMUSG00000040414	solute carrier family 25, member 28 [Source:MGI Symbol;Acc:MGI:2180509]	Slc25a28				mmu-let-7d(miRanda), mmu-miR-106a(miRanda), mmu-miR-106b(RNAhybrid|miRanda), mmu-miR-10a(RNAhybrid), mmu-miR-10b(miRanda), mmu-miR-122(miRanda), mmu-miR-122a(RNAhybrid|TargetScan|miRanda), mmu-miR-124(miRanda), mmu-miR-125a(RNAhybrid|miRanda), mmu-miR-127(RNAhybrid|miRanda), mmu-miR-132(RNAhybrid|miRanda), mmu-miR-134(RNAhybrid|miRanda), mmu-miR-135a(miRanda), mmu-miR-135b(miRanda), mmu-miR-136(m…	transmembrane	protein_coding			-	ion transport // iron ion homeostasis		mitochondrion // mitochondrial inner membrane // integral to membrane		4.28642	3.8193	4.0848	4.06351	3.50376	3.68267	3.66823	3.61822	-0.445286	-1.36158	0.0227959	0.983063	0.0387604	1	0.445286
ENSMUSG00000020843	translocase of inner mitochondrial membrane 22 [Source:MGI Symbol;Acc:MGI:1929742]	Timm22				mmu-miR-103(miRanda), mmu-miR-107(miRanda), mmu-miR-1192(miRanda), mmu-miR-129-5p(miRanda), mmu-miR-132(miRanda), mmu-miR-139-5p(miRanda), mmu-miR-155(miRanda), mmu-miR-183(miRanda), mmu-miR-193(miRanda), mmu-miR-193b(miRanda), mmu-miR-194(miRanda), mmu-miR-212(miRanda), mmu-miR-214(miRanda), mmu-miR-218(miRanda), mmu-miR-219(miRanda), mmu-miR-296-3p(miRanda), mmu-miR-30a(miRanda), mmu-miR-30d(mi…	transmembrane	protein_coding			-	protein transport	protein binding	mitochondrion // mitochondrial inner membrane // integral to membrane		3.22574	3.07786	2.93335	3.07899	2.5407	2.82973	2.53175	2.63406	-0.444926	-1.36124	0.015281	0.94859	0.0262307	1	0.444926
ENSMUSG00000014039	PR domain containing 15 [Source:MGI Symbol;Acc:MGI:1930121]	Prdm15				mmu-miR-10a(miRanda), mmu-miR-122(miRanda), mmu-miR-125a-5p(miRanda), mmu-miR-125b-5p(miRanda), mmu-miR-130a(miRanda), mmu-miR-130ac(TargetScan), mmu-miR-130b(miRanda), mmu-miR-139-5p(TargetScan), mmu-miR-145(TargetScan), mmu-miR-146a(miRanda), mmu-miR-146b(miRanda), mmu-miR-148a(miRanda), mmu-miR-148ab-3p(TargetScan), mmu-miR-148b(miRanda), mmu-miR-152(TargetScan|miRanda), mmu-miR-155(miRanda), …		protein_coding			-	biological_process	molecular_function // nucleic acid binding // zinc ion binding	intracellular // nucleus		2.64128	2.64053	2.91699	2.73293	2.02476	2.53449	2.30655	2.2886	-0.444332	-1.36068	0.0383478	1	0.0628521	1	0.444332
ENSMUSG00000041958	phosphatidylinositol glycan anchor biosynthesis, class S [Source:MGI Symbol;Acc:MGI:2687325]	Pigs				mmu-let-7a(miRanda), mmu-let-7b(miRanda), mmu-let-7c(miRanda), mmu-let-7d(miRanda), mmu-let-7e(miRanda), mmu-let-7f(miRanda), mmu-let-7g(miRanda), mmu-let-7i(miRanda), mmu-miR-1(miRanda), mmu-miR-10a(miRanda), mmu-miR-10b(miRanda), mmu-miR-1192(miRanda), mmu-miR-125a-3p(miRanda), mmu-miR-129-5p(miRanda), mmu-miR-132(miRanda), mmu-miR-133a(miRanda), mmu-miR-133b(miRanda), mmu-miR-135a(miRanda), mm…		protein_coding			-	attachment of GPI anchor to protein	GPI-anchor transamidase activity // protein binding	cellular_component // GPI-anchor transamidase complex		5.17258	4.66352	5.06885	4.96832	4.60369	4.32168	4.64696	4.52411	-0.444204	-1.36056	0.0467094	1	0.0751096	1	0.444204
ENSMUSG00000054226	Tp53rk binding protein [Source:MGI Symbol;Acc:MGI:1917036]	Tprkb				mmu-let-7e(miRanda), mmu-let-7i(miRanda), mmu-miR-101b(miRanda), mmu-miR-103(miRanda), mmu-miR-107(miRanda), mmu-miR-128(miRanda), mmu-miR-129-5p(miRanda), mmu-miR-132(miRanda), mmu-miR-143(miRanda), mmu-miR-149(miRanda), mmu-miR-153(miRanda), mmu-miR-181b(miRanda), mmu-miR-181d(miRanda), mmu-miR-185(miRanda), mmu-miR-186(miRanda), mmu-miR-194(miRanda), mmu-miR-200b(miRanda), mmu-miR-200c(miRanda…	nucleus	protein_coding			-	biological_process	protein binding // protein kinase binding	nucleus // cytoplasm // cytosol		4.48849	4.34972	4.45665	4.43162	3.88448	4.11316	3.96636	3.988	-0.44362	-1.36001	0.00349736	0.873947	0.00493578	1	0.44362
ENSMUSG00000039801	RIKEN cDNA 2410089E03 gene [Source:MGI Symbol;Acc:MGI:1920942]	2410089E03Rik				mmu-miR-1(miRanda), mmu-miR-129-5p(miRanda), mmu-miR-149(miRanda), mmu-miR-181b(miRanda), mmu-miR-181d(miRanda), mmu-miR-190(miRanda), mmu-miR-190b(miRanda), mmu-miR-19a(miRanda), mmu-miR-19b(miRanda), mmu-miR-200b(miRanda), mmu-miR-200c(miRanda), mmu-miR-206(miRanda), mmu-miR-26a(miRanda), mmu-miR-26b(miRanda), mmu-miR-290-5p(miRanda), mmu-miR-291a-3p(miRanda), mmu-miR-292-5p(miRanda), mmu-miR-2…	transmembrane	protein_coding			-	biological_process	molecular_function	cellular_component // integral to membrane		2.87583	2.89995	2.88899	2.88826	2.20415	2.54229	2.59005	2.4455	-0.442759	-1.3592	0.0128744	0.929902	0.0219754	1	0.442759
ENSMUSG00000002210	smg-9 homolog, nonsense mediated mRNA decay factor (C. elegans) [Source:MGI Symbol;Acc:MGI:1919247]	Smg9				mmu-let-7a(RNAhybrid|miRanda), mmu-let-7e(RNAhybrid|miRanda), mmu-miR-10a(RNAhybrid|TargetScan|miRanda), mmu-miR-10b(RNAhybrid|miRanda), mmu-miR-127(RNAhybrid|miRanda), mmu-miR-129-3p(RNAhybrid|miRanda), mmu-miR-133a(RNAhybrid|miRanda), mmu-miR-133b(RNAhybrid), mmu-miR-140*(RNAhybrid|miRanda), mmu-miR-141(miRanda), mmu-miR-145(RNAhybrid), mmu-miR-149(RNAhybrid|miRanda), mmu-miR-150(RNAhybrid|miRa…		protein_coding			-	nuclear-transcribed mRNA catabolic process, nonsense-mediated decay	protein binding // identical protein binding	intracellular		3.87038	3.59887	3.42031	3.62985	3.02545	3.23077	3.31227	3.1895	-0.440359	-1.35694	0.0286717	1	0.0478779	1	0.440359
ENSMUSG00000021807	RIKEN cDNA 2700060E02 gene [Source:MGI Symbol;Acc:MGI:1915295]	2700060E02Rik				mmu-miR-103(miRanda), mmu-miR-107(miRanda), mmu-miR-1192(miRanda), mmu-miR-125a(RNAhybrid|miRanda), mmu-miR-125a-3p(miRanda), mmu-miR-125b(RNAhybrid|miRanda), mmu-miR-132(miRanda), mmu-miR-137(miRanda), mmu-miR-138(RNAhybrid|TargetScan|miRanda), mmu-miR-139(RNAhybrid|miRanda), mmu-miR-140(RNAhybrid|miRanda), mmu-miR-140*(RNAhybrid|miRanda), mmu-miR-141(RNAhybrid|miRanda), mmu-miR-143(RNAhybrid|mi…	nucleus	transcription regulator|protein_coding			-	transcription, DNA-dependent // positive regulation of transcription from RNA polymerase II promoter	RNA polymerase II core binding	nucleus // microtubule organizing center // perinuclear region of cytoplasm // tRNA-splicing ligase complex		6.67016	6.67453	6.965	6.7699	6.46217	6.24084	6.28576	6.32959	-0.440306	-1.35689	0.0121723	0.915001	0.0206429	1	0.440306
ENSMUSG00000020420	zinc finger proten 607 [Source:MGI Symbol;Acc:MGI:3584526]	Zfp607				mmu-let-7a(miRanda), mmu-let-7b(miRanda), mmu-let-7c(miRanda), mmu-let-7d(miRanda), mmu-let-7e(miRanda), mmu-let-7f(miRanda), mmu-let-7g(miRanda), mmu-let-7i(miRanda), mmu-miR-128(miRanda), mmu-miR-137(miRanda), mmu-miR-15a(miRanda), mmu-miR-15b(miRanda), mmu-miR-16(miRanda), mmu-miR-181a(miRanda), mmu-miR-181b(miRanda), mmu-miR-181c(miRanda), mmu-miR-181d(miRanda), mmu-miR-195(miRanda), mmu-miR-…		protein_coding			-	regulation of transcription, DNA-dependent // biological_process	molecular_function // nucleic acid binding // zinc ion binding	cellular_component // intracellular		3.03587	2.56262	2.73951	2.77933	2.39737	2.23192	2.38792	2.33907	-0.440264	-1.35685	0.0243606	0.989644	0.0410442	1	0.440264
ENSMUSG00000061331	predicted gene 17132 [Source:MGI Symbol;Acc:MGI:4937959]	Gm17132						unprocessed_pseudogene			-					7.1546	6.99921	6.59377	6.91586	6.49923	6.40138	6.527	6.47587	-0.43999	-1.35659	0.0380792	1	0.062233	1	0.43999
ENSMUSG00000022681	N-terminal Asn amidase [Source:MGI Symbol;Acc:MGI:108471]	Ntan1				mmu-let-7b(RNAhybrid), mmu-miR-106a(RNAhybrid), mmu-miR-125a-3p(miRanda), mmu-miR-17-5p(RNAhybrid|miRanda), mmu-miR-184(RNAhybrid|TargetScan|miRanda), mmu-miR-18a(miRanda), mmu-miR-20a(RNAhybrid|miRanda), mmu-miR-20b(RNAhybrid|miRanda), mmu-miR-210(RNAhybrid|miRanda), mmu-miR-29a(RNAhybrid|miRanda), mmu-miR-29b(RNAhybrid|miRanda), mmu-miR-29c(RNAhybrid|miRanda), mmu-miR-338(RNAhybrid|miRanda), mm…	nucleus	protein_coding			-	memory // adult locomotory behavior	protein N-terminal asparagine amidohydrolase activity	nucleus // cytoplasm		5.99722	5.90949	5.64366	5.85012	5.57808	5.21	5.44632	5.41147	-0.43866	-1.35534	0.0263593	0.989644	0.0441518	1	0.43866
ENSMUSG00000021990	spermatogenesis associated 13 [Source:MGI Symbol;Acc:MGI:104838]	Spata13				mmu-miR-1(miRanda), mmu-miR-1192(miRanda), mmu-miR-124(TargetScan|miRanda), mmu-miR-124ab(TargetScan), mmu-miR-128(miRanda), mmu-miR-144(miRanda), mmu-miR-145(miRanda), mmu-miR-182(TargetScan|miRanda), mmu-miR-186(miRanda), mmu-miR-194(miRanda), mmu-miR-204(miRanda), mmu-miR-205(miRanda), mmu-miR-206(miRanda), mmu-miR-223(TargetScan|miRanda), mmu-miR-224(miRanda), mmu-miR-23a(miRanda), mmu-miR-23…	nucleus	protein_coding			-	cell migration // lamellipodium assembly // regulation of cell migration // regulation of Rho protein signal transduction // intracellular signal transduction // filopodium assembly	guanyl-nucleotide exchange factor activity // Rho guanyl-nucleotide exchange factor activity // protein binding // phospholipid binding // Rac guanyl-nucleotide exchange factor activity	intracellular // nucleus // cytoplasm // lamellipodium // filopodium // ruffle membrane		5.65353	5.50766	5.39327	5.51816	5.07383	4.95521	5.21249	5.08051	-0.437645	-1.35439	0.00874384	0.898367	0.0144294	1	0.437645
ENSMUSG00000027387	zinc finger CCCH type containing 8 [Source:MGI Symbol;Acc:MGI:1930128]	Zc3h8				mmu-miR-101a(miRanda), mmu-miR-101b(miRanda), mmu-miR-130a(miRanda), mmu-miR-130b(miRanda), mmu-miR-132(miRanda), mmu-miR-144(miRanda), mmu-miR-15a(miRanda), mmu-miR-15b(miRanda), mmu-miR-182(miRanda), mmu-miR-194(miRanda), mmu-miR-19a(miRanda), mmu-miR-19b(miRanda), mmu-miR-212(miRanda), mmu-miR-216a(miRanda), mmu-miR-218(miRanda), mmu-miR-31(miRanda), mmu-miR-322(miRanda), mmu-miR-335-5p(miRand…	nucleus	transcription regulator|protein_coding			-	transcription, DNA-dependent // apoptosis // negative regulation of T cell differentiation in thymus // T cell homeostasis // negative regulation of transcription, DNA-dependent // response to antibiotic // positive regulation of thymocyte apoptosis	sequence-specific DNA binding transcription factor activity // RNA binding // zinc ion binding // sequence-specific DNA binding	nucleus		3.92585	3.34378	3.7532	3.67428	3.26341	3.25038	3.19884	3.23754	-0.436735	-1.35354	0.0405764	1	0.0657759	1	0.436735
ENSMUSG00000039745	HIV-1 tat interactive protein 2, homolog (human) [Source:MGI Symbol;Acc:MGI:1859271]	Htatip2				mmu-miR-106a(miRanda), mmu-miR-106b(miRanda), mmu-miR-124(TargetScan|miRanda), mmu-miR-124ab(TargetScan), mmu-miR-128(miRanda), mmu-miR-136(miRanda), mmu-miR-143(miRanda), mmu-miR-17(miRanda), mmu-miR-185(miRanda), mmu-miR-20a(miRanda), mmu-miR-20b(miRanda), mmu-miR-22(miRanda), mmu-miR-291a-3p(miRanda), mmu-miR-294(miRanda), mmu-miR-295(miRanda), mmu-miR-302a(miRanda), mmu-miR-302b(miRanda), mmu…		protein_coding			-	angiogenesis // apoptosis // cell differentiation // regulation of apoptosis // regulation of angiogenesis // nuclear import	nucleotide binding // protein binding // oxidoreductase activity	nuclear envelope // cytoplasm		3.83041	3.40263	3.48361	3.57221	3.32356	3.04968	3.03418	3.13581	-0.436407	-1.35323	0.0326686	1	0.0538646	1	0.436407
ENSMUSG00000005882	ubiquinol-cytochrome c reductase complex chaperone, CBP3 homolog (yeast) [Source:MGI Symbol;Acc:MGI:1929472]	Uqcc				mmu-miR-101a(miRanda), mmu-miR-101b(miRanda), mmu-miR-10a(miRanda), mmu-miR-125a-5p(miRanda), mmu-miR-125b-5p(miRanda), mmu-miR-134(miRanda), mmu-miR-143(miRanda), mmu-miR-144(miRanda), mmu-miR-149(TargetScan|miRanda), mmu-miR-15a(miRanda), mmu-miR-15abc(TargetScan), mmu-miR-15b(miRanda), mmu-miR-16(TargetScan|miRanda), mmu-miR-16abc(TargetScan), mmu-miR-18a(miRanda), mmu-miR-18b(miRanda), mmu-mi…		protein_coding			-	biological_process	molecular_function	mitochondrion // cytoplasmic membrane-bounded vesicle		3.37109	3.50547	3.88621	3.58759	3.27478	3.17771	3.00142	3.1513	-0.436288	-1.35312	0.0407553	1	0.0660168	1	0.436288
ENSMUSG00000085819	RIKEN cDNA A930028C08 gene [Source:MGI Symbol;Acc:MGI:1925072]	A930028C08Rik				mmu-miR-134(miRanda), mmu-miR-138(miRanda), mmu-miR-143(miRanda), mmu-miR-146a(miRanda), mmu-miR-146b(miRanda), mmu-miR-15a(miRanda), mmu-miR-195(miRanda), mmu-miR-223(miRanda), mmu-miR-27b(miRanda), mmu-miR-328(miRanda), mmu-miR-383(miRanda), mmu-miR-503(miRanda), mmu-miR-504(miRanda), mmu-miR-758(miRanda), mmu-miR-7a(miRanda), mmu-miR-7b(miRanda)		antisense			-					0.875859	1.13227	1.01173	1.00662	0.657305	0.60151	0.455523	0.571446	-0.435176	-1.35208	0.00654464	0.88769	0.0103329	1	0.435176
ENSMUSG00000055817	metastasis associated 3 [Source:MGI Symbol;Acc:MGI:2151172]	Mta3				mmu-miR-10a(miRanda), mmu-miR-10b(miRanda), mmu-miR-1192(TargetScan|miRanda), mmu-miR-128(miRanda), mmu-miR-136(miRanda), mmu-miR-137(miRanda), mmu-miR-139-5p(miRanda), mmu-miR-140(miRanda), mmu-miR-141(miRanda), mmu-miR-146a(miRanda), mmu-miR-146b(miRanda), mmu-miR-148a(miRanda), mmu-miR-148b(miRanda), mmu-miR-149(miRanda), mmu-miR-152(miRanda), mmu-miR-154(miRanda), mmu-miR-15a(miRanda), mmu-mi…		protein_coding			-	positive regulation of cell proliferation // positive regulation of G2/M transition of mitotic cell cycle	DNA binding // chromatin binding // sequence-specific DNA binding transcription factor activity // protein binding // zinc ion binding // sequence-specific DNA binding	nucleus // cytoplasm // cohesin complex // NuRD complex // intracellular membrane-bounded organelle		4.91524	4.50768	4.43266	4.61853	4.04829	4.1425	4.3615	4.1841	-0.434426	-1.35137	0.0431224	1	0.0693978	1	0.434426
ENSMUSG00000027655	DEAH (Asp-Glu-Ala-His) box polypeptide 35 [Source:MGI Symbol;Acc:MGI:1918965]	Dhx35				mmu-let-7d*(RNAhybrid|miRanda), mmu-miR-101a(RNAhybrid|TargetScan|miRanda), mmu-miR-101b(RNAhybrid|TargetScan|miRanda), mmu-miR-103(RNAhybrid|miRanda), mmu-miR-106a(miRanda), mmu-miR-10a(RNAhybrid|miRanda), mmu-miR-10b(RNAhybrid|miRanda), mmu-miR-1192(miRanda), mmu-miR-125a(RNAhybrid|miRanda), mmu-miR-125a-3p(miRanda), mmu-miR-125b(RNAhybrid|miRanda), mmu-miR-127(RNAhybrid|miRanda), mmu-miR-128a(…		protein_coding			-	biological_process	molecular_function // nucleic acid binding // ATP binding // ATP-dependent helicase activity	catalytic step 2 spliceosome		3.10381	3.33771	3.04639	3.16264	2.44097	2.81521	2.93258	2.72959	-0.433049	-1.35008	0.0411886	1	0.0664847	1	0.433049
ENSMUSG00000041966	DDB1 and CUL4 associated factor 17 [Source:MGI Symbol;Acc:MGI:1923013]	Dcaf17				mmu-let-7a(RNAhybrid|miRanda), mmu-let-7b(RNAhybrid|miRanda), mmu-let-7c(RNAhybrid|miRanda), mmu-let-7e(RNAhybrid|miRanda), mmu-let-7f(RNAhybrid|miRanda), mmu-let-7g(RNAhybrid|miRanda), mmu-let-7i(RNAhybrid|miRanda), mmu-miR-101a(RNAhybrid|miRanda), mmu-miR-101b(RNAhybrid|miRanda), mmu-miR-106a(RNAhybrid|miRanda), mmu-miR-106b(RNAhybrid|miRanda), mmu-miR-10a(RNAhybrid|TargetScan), mmu-miR-1192(mi…	transmembrane	protein_coding			-	biological_process // protein ubiquitination	molecular_function	nucleolus // integral to membrane // CUL4 RING ubiquitin ligase complex		4.88061	4.6579	4.688	4.74217	4.0648	4.31952	4.54307	4.30913	-0.43304	-1.35008	0.0295782	1	0.0489182	1	0.43304
ENSMUSG00000021236	ectonucleoside triphosphate diphosphohydrolase 5 [Source:MGI Symbol;Acc:MGI:1321385]	Entpd5				mmu-miR-1(miRanda), mmu-miR-1192(miRanda), mmu-miR-124(miRanda), mmu-miR-135a(miRanda), mmu-miR-135b(miRanda), mmu-miR-138(miRanda), mmu-miR-140(pictar), mmu-miR-141(miRanda), mmu-miR-144(miRanda), mmu-miR-181a(miRanda), mmu-miR-181b(miRanda), mmu-miR-181c(miRanda), mmu-miR-181d(miRanda), mmu-miR-19a(miRanda), mmu-miR-19b(miRanda), mmu-miR-200a(miRanda), mmu-miR-200b(miRanda), mmu-miR-200c(miRand…	transmembrane	protein_coding			-	glycolysis // protein N-linked glycosylation // cell proliferation // regulation of phosphatidylinositol 3-kinase cascade // cell growth // ATP metabolic process // 'de novo' posttranslational protein folding	guanosine-diphosphatase activity // hydrolase activity // uridine-diphosphatase activity	endoplasmic reticulum // endoplasmic reticulum membrane // integral to membrane	Purine metabolism:KEGG-mmu00230:WP2185	4.08828	4.252	4.1617	4.16733	3.81665	3.89021	3.49658	3.73448	-0.43285	-1.3499	0.0172158	0.950009	0.0289605	1	0.43285
ENSMUSG00000025241	FYVE and coiled-coil domain containing 1 [Source:MGI Symbol;Acc:MGI:107277]	Fyco1				mmu-let-7a(miRanda), mmu-let-7b(miRanda), mmu-let-7c(miRanda), mmu-let-7d(miRanda), mmu-let-7e(miRanda), mmu-let-7f(miRanda), mmu-let-7g(miRanda), mmu-miR-100(miRanda), mmu-miR-101a(miRanda), mmu-miR-101b(miRanda), mmu-miR-105(TargetScan), mmu-miR-106a(TargetScan|miRanda), mmu-miR-106ab(TargetScan), mmu-miR-106b(miRanda), mmu-miR-10a(miRanda), mmu-miR-10b(miRanda), mmu-miR-124(miRanda), mmu-miR-1…	transmembrane	protein_coding			-	plus-end-directed vesicle transport along microtubule	protein binding // metal ion binding	lysosome // late endosome // autophagic vacuole // integral to membrane // cytoplasmic vesicle		2.68702	2.12925	2.40919	2.40849	1.98706	1.85593	2.08541	1.97613	-0.432354	-1.34943	0.0422876	1	0.068064	1	0.432354
ENSMUSG00000038485	suppressor of cytokine signaling 7 [Source:MGI Symbol;Acc:MGI:2651588]	Socs7				mmu-let-7(TargetScan), mmu-miR-101(TargetScan), mmu-miR-101ab(TargetScan), mmu-miR-103a(TargetScan), mmu-miR-106a(miRanda), mmu-miR-106ab(TargetScan), mmu-miR-106b(miRanda), mmu-miR-107(TargetScan), mmu-miR-107ab(TargetScan), mmu-miR-1192(miRanda), mmu-miR-1244(TargetScan), mmu-miR-1271(TargetScan), mmu-miR-1297(TargetScan), mmu-miR-139-5p(TargetScan), mmu-miR-140(TargetScan), mmu-miR-140-5p(Targ…	nucleus	protein_coding			-	insulin receptor signaling pathway // negative regulation of signal transduction // protein ubiquitination // intracellular signal transduction // regulation of growth // fat cell differentiation	protein binding	nucleus // cytoplasm // plasma membrane		2.10466	1.9837	2.25882	2.11573	1.54058	1.70816	1.80177	1.6835	-0.432222	-1.34931	0.0104648	0.914807	0.0172891	1	0.432222
ENSMUSG00000020823	SEC14-like 1 (S. cerevisiae) [Source:MGI Symbol;Acc:MGI:1921386]	Sec14l1				mmu-let-7(TargetScan), mmu-let-7a(miRanda), mmu-let-7b(RNAhybrid|miRanda), mmu-let-7c(RNAhybrid|miRanda), mmu-let-7d(RNAhybrid|miRanda), mmu-let-7e(miRanda), mmu-let-7f(miRanda), mmu-let-7g(RNAhybrid|miRanda), mmu-let-7i(miRanda), mmu-miR-100(RNAhybrid|miRanda), mmu-miR-101a(miRanda), mmu-miR-101b(miRanda), mmu-miR-103(RNAhybrid|TargetScan|miRanda), mmu-miR-106a(miRanda), mmu-miR-106b(miRanda), m…		protein_coding			-	transport // biological_process	molecular_function	cellular_component // integral to membrane		2.93732	3.25197	2.98975	3.05968	2.50561	2.76068	2.617	2.62776	-0.431918	-1.34903	0.0143842	0.945317	0.0241095	1	0.431918
ENSMUSG00000036817	Sad1 and UNC84 domain containing 1 [Source:MGI Symbol;Acc:MGI:1924303]	Sun1				mmu-miR-103(miRanda), mmu-miR-106a(miRanda), mmu-miR-106b(miRanda), mmu-miR-107(miRanda), mmu-miR-122(miRanda), mmu-miR-125a(pictar), mmu-miR-125a-5p(TargetScan), mmu-miR-125b(pictar), mmu-miR-125b-5p(TargetScan), mmu-miR-133a(miRanda), mmu-miR-133b(miRanda), mmu-miR-142-5p(pictar), mmu-miR-145(TargetScan), mmu-miR-154(miRanda), mmu-miR-15a(miRanda), mmu-miR-15b(miRanda), mmu-miR-16(miRanda), mmu…		protein_coding			-	nuclear envelope organization // cytoskeletal anchoring at nuclear membrane // nuclear matrix anchoring at nuclear membrane	protein binding // lamin binding // zinc ion binding	acrosomal membrane // intracellular // nucleus // nuclear envelope // integral to nuclear inner membrane // cytoplasm // integral to membrane // nuclear membrane // SUN-KASH complex // intracellular membrane-bounded organelle		3.75099	3.7611	3.60264	3.70491	3.08918	3.43017	3.30006	3.27314	-0.431769	-1.34889	0.0109366	0.915001	0.0181042	1	0.431769
ENSMUSG00000029771	interferon regulatory factor 5 [Source:MGI Symbol;Acc:MGI:1350924]	Irf5				mmu-miR-1(miRanda), mmu-miR-10a(miRanda), mmu-miR-10b(miRanda), mmu-miR-185(miRanda), mmu-miR-206(miRanda), mmu-miR-338-3p(miRanda), mmu-miR-539(miRanda), mmu-miR-543(miRanda), mmu-miR-7a(miRanda), mmu-miR-7b(miRanda), mmu-miR-873(miRanda), mmu-miR-882(miRanda)	nucleus	transcription regulator|protein_coding			-	transcription, DNA-dependent // response to peptidoglycan // response to muramyl dipeptide // positive regulation of apoptosis // innate immune response // positive regulation of transcription from RNA polymerase II promoter // defense response to virus	regulatory region DNA binding // sequence-specific DNA binding transcription factor activity // protein binding	nucleus // cytoplasm	Senescence and Autophagy:WP1267 // Apoptosis:WP1254	5.60234	5.11936	5.32488	5.34886	4.89521	4.96569	4.89159	4.9175	-0.431363	-1.34851	0.0230505	0.983063	0.03849	1	0.431363
ENSMUSG00000048677	two pore segment channel 2 [Source:MGI Symbol;Acc:MGI:2385297]	Tpcn2				mmu-miR-1(miRanda), mmu-miR-124(TargetScan|miRanda), mmu-miR-124ab(TargetScan), mmu-miR-206(miRanda), mmu-miR-216a(miRanda), mmu-miR-224(miRanda), mmu-miR-290-5p(miRanda), mmu-miR-292-5p(miRanda), mmu-miR-342-3p(miRanda), mmu-miR-346(miRanda), mmu-miR-410(miRanda), mmu-miR-425(miRanda), mmu-miR-485(miRanda), mmu-miR-486(miRanda), mmu-miR-489(miRanda), mmu-miR-490(miRanda), mmu-miR-506(TargetScan)…	transmembrane	protein_coding			-	cellular calcium ion homeostasis // smooth muscle contraction // release of sequestered calcium ion into cytosol	voltage-gated calcium channel activity // protein binding // protein kinase binding // identical protein binding // NAADP-sensitive calcium-release channel activity	lysosome // lysosomal membrane // endosome membrane // integral to membrane		1.87774	1.47292	1.95213	1.7676	1.32302	1.37267	1.31547	1.33705	-0.430544	-1.34774	0.0274322	0.996216	0.0454292	1	0.430544
ENSMUSG00000022194	poly(A) binding protein, nuclear 1 [Source:MGI Symbol;Acc:MGI:1859158]	Pabpn1				mmu-miR-103(pictar), mmu-miR-106b(pictar), mmu-miR-107(pictar), mmu-miR-10a(pictar), mmu-miR-10b(pictar), mmu-miR-122a(pictar), mmu-miR-125a-3p(miRanda), mmu-miR-130a(miRanda), mmu-miR-130b(miRanda), mmu-miR-133a(pictar), mmu-miR-133b(pictar), mmu-miR-134(miRanda), mmu-miR-140(pictar), mmu-miR-144(TargetScan|pictar), mmu-miR-148a(miRanda|pictar), mmu-miR-148b(miRanda|pictar), mmu-miR-149(pictar),…	nucleus	splicing regulator|protein_coding			-	mRNA polyadenylation	nucleotide binding // poly(A) RNA binding	nucleus // cytoplasm // ribonucleoprotein complex	Apoptosis:WP1254 // mRNA processing:WP310 // XPodNet - protein-protein interactions in the podocyte expanded by STRING:WP2309	6.74233	6.59714	6.77356	6.70434	6.20833	6.34413	6.27026	6.27424	-0.430103	-1.34733	0.00263148	0.844527	0.00303492	0.944937	0.430103
ENSMUSG00000025190	glutamate oxaloacetate transaminase 1, soluble [Source:MGI Symbol;Acc:MGI:95791]	Got1				mmu-miR-1192(miRanda), mmu-miR-214(miRanda), mmu-miR-299(miRanda), mmu-miR-335-5p(miRanda), mmu-miR-365(miRanda), mmu-miR-433(miRanda), mmu-miR-539(miRanda), mmu-miR-761(miRanda), mmu-miR-9(TargetScan|miRanda|pictar), mmu-miR-9ab(TargetScan)		protein_coding			-	2-oxoglutarate metabolic process // oxaloacetate metabolic process // glycerol biosynthetic process // aspartate metabolic process // aspartate biosynthetic process // aspartate catabolic process // glutamate metabolic process // glutamate catabolic process to aspartate // glutamate catabolic process to 2-oxoglutarate // cellular response to insulin stimulus // dicarboxylic acid metabolic process…	L-aspartate // phosphatidylserine decarboxylase activity // pyridoxal phosphate binding // carboxylic acid binding // L-cysteine // L-phenylalanine	cytoplasm // lysosome // cytosol // axon terminus	Alanine and aspartate metabolism:WP240 // Glycolysis and Gluconeogenesis:WP157	4.6294	4.56778	4.92712	4.7081	4.26171	4.30797	4.27057	4.28009	-0.428013	-1.34538	0.0113523	0.915001	0.018671	1	0.428013
ENSMUSG00000022089	bridging integrator 3 [Source:MGI Symbol;Acc:MGI:1929883]	Bin3				mmu-let-7(TargetScan), mmu-let-7a(miRanda|pictar), mmu-let-7b(miRanda|pictar), mmu-let-7c(miRanda|pictar), mmu-let-7d(miRanda|pictar), mmu-let-7e(miRanda|pictar), mmu-let-7f(miRanda|pictar), mmu-let-7g(miRanda|pictar), mmu-let-7i(miRanda|pictar), mmu-miR-1192(TargetScan|miRanda), mmu-miR-124(miRanda), mmu-miR-125a-3p(miRanda), mmu-miR-134(miRanda), mmu-miR-145(miRanda), mmu-miR-146a(miRanda), mmu…		protein_coding			-	barrier septum formation // cell cycle // protein localization // unidimensional cell growth	molecular_function // protein binding	cellular_component // cytoplasm // cytoskeleton		4.14937	4.13324	4.37925	4.22062	3.723	3.69718	3.97364	3.79794	-0.422679	-1.34041	0.0143182	0.945317	0.0235548	1	0.422679
ENSMUSG00000034800	zinc finger protein 661 [Source:MGI Symbol;Acc:MGI:1919430]	Zfp661				mmu-miR-1(miRanda), mmu-miR-105(TargetScan), mmu-miR-106a(TargetScan|miRanda), mmu-miR-106ab(TargetScan), mmu-miR-106b(miRanda), mmu-miR-122(miRanda), mmu-miR-124(TargetScan|miRanda), mmu-miR-124ab(TargetScan), mmu-miR-1378(TargetScan), mmu-miR-141(miRanda), mmu-miR-1420ac(TargetScan), mmu-miR-17(TargetScan|miRanda), mmu-miR-17-5p(TargetScan), mmu-miR-181b(miRanda), mmu-miR-181d(miRanda), mmu-miR…	nucleus	transcription regulator|protein_coding			-	transcription, DNA-dependent // regulation of transcription, DNA-dependent // biological_process	DNA binding // zinc ion binding	nucleus		1.03622	1.24114	1.43127	1.23621	0.614901	1.03168	0.795232	0.813938	-0.422269	-1.34003	0.0397651	1	0.0637813	1	0.422269
ENSMUSG00000079071	predicted gene 14085 [Source:MGI Symbol;Acc:MGI:3702173]	Gm14085				mmu-miR-146a(miRanda), mmu-miR-146b(miRanda), mmu-miR-182(miRanda), mmu-miR-186(miRanda), mmu-miR-187(miRanda), mmu-miR-377(miRanda), mmu-miR-410(miRanda), mmu-miR-490(miRanda), mmu-miR-592(miRanda), mmu-miR-708(miRanda), mmu-miR-7a(miRanda), mmu-miR-7b(miRanda), mmu-miR-9(miRanda), mmu-miR-96(miRanda)		protein_coding			-	biological_process	nucleoside binding // molecular_function // nucleoside	cellular_component // membrane		2.1615	2.05877	1.96558	2.06195	1.40782	1.93744	1.57624	1.6405	-0.421451	-1.33927	0.0400959	1	0.064224	1	0.421451
ENSMUSG00000042185	nuclear factor related to kappa B binding protein [Source:MGI Symbol;Acc:MGI:2442410]	Nfrkb				mmu-let-7b(RNAhybrid|miRanda), mmu-miR-101a(RNAhybrid|miRanda), mmu-miR-101b(RNAhybrid|miRanda), mmu-miR-103(RNAhybrid|TargetScan|miRanda), mmu-miR-107(RNAhybrid|TargetScan|miRanda), mmu-miR-10a(RNAhybrid|miRanda), mmu-miR-10b(RNAhybrid|miRanda), mmu-miR-122a(RNAhybrid|miRanda), mmu-miR-124a(RNAhybrid|miRanda), mmu-miR-125a(RNAhybrid|miRanda), mmu-miR-125b(RNAhybrid|miRanda), mmu-miR-125b-5p(miRa…	nucleus	transcription regulator|protein_coding			-	DNA repair // DNA recombination // transcription, DNA-dependent // regulation of transcription, DNA-dependent // biological_process	protease binding // DNA binding // protein binding	nucleus // Ino80 complex		4.2432	4.01231	4.22773	4.16108	3.55896	3.91854	3.74186	3.73979	-0.421294	-1.33913	0.0181997	0.962539	0.0300223	1	0.421294
ENSMUSG00000078517	ER membrane protein complex subunit 1 [Source:MGI Symbol;Acc:MGI:2443696]	Emc1						protein_coding			-	biological_process	molecular_function	integral to membrane // ER membrane protein complex		3.67028	3.24817	3.64625	3.52157	3.11505	3.16516	3.02082	3.10034	-0.421225	-1.33906	0.0258227	0.989644	0.0423801	1	0.421225
ENSMUSG00000028614	transmembrane protein 48 [Source:MGI Symbol;Acc:MGI:1920037]	Tmem48				mmu-let-7b(RNAhybrid|miRanda), mmu-let-7c(RNAhybrid|miRanda), mmu-let-7i(RNAhybrid), mmu-miR-106b(RNAhybrid), mmu-miR-1192(TargetScan), mmu-miR-127(RNAhybrid|miRanda), mmu-miR-128(miRanda), mmu-miR-141(miRanda), mmu-miR-142-5p(RNAhybrid|miRanda), mmu-miR-146(RNAhybrid|miRanda), mmu-miR-150(TargetScan|miRanda), mmu-miR-154(miRanda), mmu-miR-15a(RNAhybrid|miRanda), mmu-miR-16(RNAhybrid|miRanda), mm…		protein_coding			-	protein transport // nuclear pore distribution // mRNA transport // nuclear pore complex assembly	structural constituent of nuclear pore	nuclear pore // nuclear membrane		4.13422	4.33262	4.47067	4.3125	4.00399	3.80216	3.87167	3.89261	-0.419895	-1.33783	0.0130568	0.929902	0.0212541	1	0.419895
ENSMUSG00000019080	major facilitator superfamily domain containing 3 [Source:MGI Symbol;Acc:MGI:1916822]	Mfsd3				mmu-let-7i(miRanda), mmu-miR-125a-5p(miRanda), mmu-miR-125b-5p(miRanda), mmu-miR-135a(miRanda), mmu-miR-218(miRanda), mmu-miR-351(miRanda), mmu-miR-370(miRanda), mmu-miR-378(miRanda), mmu-miR-590-3p(miRanda), mmu-miR-874(miRanda)	transmembrane	protein_coding			-	biological_process // transmembrane transport	molecular_function	cellular_component // integral to membrane		1.93132	2.03526	1.78211	1.91623	1.62917	1.68509	1.17553	1.4966	-0.419635	-1.33759	0.0489969	1	0.0770689	1	0.419635
ENSMUSG00000001100	polymerase (DNA-directed), delta interacting protein 2 [Source:MGI Symbol;Acc:MGI:1915061]	Poldip2				mmu-miR-101b(miRanda), mmu-miR-103a(TargetScan), mmu-miR-107(TargetScan), mmu-miR-107ab(TargetScan), mmu-miR-125a-5p(miRanda), mmu-miR-125b-5p(miRanda), mmu-miR-137(miRanda), mmu-miR-138(miRanda), mmu-miR-141(miRanda), mmu-miR-145(miRanda), mmu-miR-146a(miRanda), mmu-miR-146b(miRanda), mmu-miR-149(TargetScan|miRanda), mmu-miR-155(miRanda), mmu-miR-186(miRanda), mmu-miR-187(miRanda), mmu-miR-193(m…	nucleus	protein_coding			-	mitochondrion morphogenesis	DNA binding // protein binding, bridging	nucleus // mitochondrion		4.95509	4.46786	4.82139	4.74811	4.34692	4.20973	4.43124	4.32929	-0.418818	-1.33683	0.0360117	1	0.0579715	1	0.418818
ENSMUSG00000059248	septin 9 [Source:MGI Symbol;Acc:MGI:1858222]	2020-09-09				mmu-miR-124(TargetScan|miRanda), mmu-miR-124ab(TargetScan), mmu-miR-125a-3p(miRanda), mmu-miR-1271(TargetScan), mmu-miR-134(miRanda), mmu-miR-141(miRanda), mmu-miR-149(TargetScan|miRanda), mmu-miR-181a(miRanda), mmu-miR-182(TargetScan|miRanda), mmu-miR-199a-5p(miRanda), mmu-miR-200a(miRanda), mmu-miR-205(TargetScan), mmu-miR-205ab(TargetScan), mmu-miR-214(miRanda), mmu-miR-26a(miRanda), mmu-miR-2…		protein_coding			-	cell cycle // protein heterooligomerization // cell division	protein binding // GTP binding	stress fiber // microtubule // actin cytoskeleton // septin complex // perinuclear region of cytoplasm		4.75204	4.62071	4.60569	4.65948	4.2815	4.36168	4.08263	4.24193	-0.417545	-1.33565	0.00771269	0.88769	0.0117698	1	0.417545
ENSMUSG00000082645	predicted gene 15481 [Source:MGI Symbol;Acc:MGI:3705452]	Gm15481						processed_pseudogene			-					1.97388	1.71286	2.09519	1.92731	1.44867	1.58448	1.49663	1.50993	-0.417384	-1.3355	0.0154023	0.94859	0.0251295	1	0.417384
ENSMUSG00000091264	small integral membrane protein 13 [Source:MGI Symbol;Acc:MGI:2652854]	Smim13					transmembrane|transmembrane	protein_coding			-	biological_process	molecular_function	cellular_component // integral to membrane		2.03674	2.36176	2.10778	2.16876	1.58986	1.73804	1.92999	1.75263	-0.416131	-1.33434	0.0248302	0.989644	0.0405138	1	0.416131
ENSMUSG00000033721	vav 3 oncogene [Source:MGI Symbol;Acc:MGI:1888518]	Vav3				mmu-let-7(TargetScan), mmu-let-7a(pictar), mmu-let-7b(pictar), mmu-let-7c(pictar), mmu-let-7e(pictar), mmu-let-7f(pictar), mmu-let-7g(pictar), mmu-let-7i(pictar), mmu-miR-101a(miRanda), mmu-miR-122(miRanda), mmu-miR-122a(TargetScan|miRanda|pictar), mmu-miR-128(TargetScan|miRanda), mmu-miR-128a(pictar), mmu-miR-128ab(TargetScan), mmu-miR-128b(pictar), mmu-miR-129-3p(TargetScan|miRanda), mmu-miR-13…		protein_coding			-	angiogenesis // vesicle fusion // response to DNA damage stimulus // integrin-mediated signaling pathway // small GTPase mediated signal transduction // cell migration // cell projection assembly // lamellipodium assembly // positive regulation of B cell proliferation // regulation of Rho protein signal transduction // response to drug // regulation of GTPase activity // positive regulation of ph…	guanyl-nucleotide exchange factor activity // Rho guanyl-nucleotide exchange factor activity // epidermal growth factor receptor binding // protein binding // phospholipid binding // Rac guanyl-nucleotide exchange factor activity // metal ion binding	cytoplasm // plasma membrane	Microglia Pathogen Phagocytosis Pathway:WP3626 // EGFR1 Signaling Pathway:WP572 // Chemokine signaling pathway:KEGG-mmu04062:WP2292 // Integrin-mediated Cell Adhesion:WP6	2.93252	2.87489	2.48628	2.76457	2.26405	2.56063	2.22338	2.34935	-0.415212	-1.33349	0.0495541	1	0.0776014	1	0.415212
ENSMUSG00000030703	glycerophosphodiester phosphodiesterase domain containing 3 [Source:MGI Symbol;Acc:MGI:1915866]	Gdpd3					transmembrane	protein_coding			-	glycerol metabolic process // lipid metabolic process	glycerophosphodiester phosphodiesterase activity // metal ion binding	integral to membrane		1.1527	0.935659	1.18988	1.09274	0.667587	0.549183	0.823109	0.67996	-0.412784	-1.33125	0.0132248	0.929902	0.0211858	1	0.412784
ENSMUSG00000075705	methionine sulfoxide reductase B1 [Source:MGI Symbol;Acc:MGI:1351642]	Msrb1				mmu-miR-106a(miRanda), mmu-miR-106b(miRanda), mmu-miR-124(miRanda), mmu-miR-134(miRanda), mmu-miR-140(miRanda), mmu-miR-143(miRanda), mmu-miR-17(miRanda), mmu-miR-197(TargetScan), mmu-miR-20a(miRanda), mmu-miR-20b(miRanda), mmu-miR-214(miRanda), mmu-miR-24(miRanda), mmu-miR-291a-3p(miRanda), mmu-miR-294(miRanda), mmu-miR-295(miRanda), mmu-miR-296-3p(miRanda), mmu-miR-302a(miRanda), mmu-miR-302b(m…	nucleus	protein_coding			-	protein repair	zinc ion binding // peptide-methionine (R)-S-oxide reductase activity // methionine-R-sulfoxide reductase activity	nucleus // cytoplasm		4.9051	4.65898	4.42365	4.66258	4.30539	4.27118	4.1735	4.25002	-0.412553	-1.33104	0.0285482	1	0.0461611	1	0.412553
ENSMUSG00000025280	polymerase (RNA) III (DNA directed) polypeptide A [Source:MGI Symbol;Acc:MGI:2681836]	Polr3a				mmu-miR-103(TargetScan|miRanda), mmu-miR-107(TargetScan|miRanda), mmu-miR-1192(miRanda), mmu-miR-125a-5p(miRanda), mmu-miR-127(TargetScan|miRanda), mmu-miR-133a(TargetScan|miRanda), mmu-miR-133b(TargetScan|miRanda), mmu-miR-135a(TargetScan|miRanda), mmu-miR-135b(TargetScan|miRanda), mmu-miR-136(TargetScan|miRanda), mmu-miR-137(miRanda), mmu-miR-140*(TargetScan|miRanda), mmu-miR-1407(TargetScan), …		protein_coding			-	transcription, DNA-dependent // positive regulation of interferon-beta production // innate immune response	DNA binding // chromatin binding // DNA-directed RNA polymerase activity // zinc ion binding // ribonucleoside binding	nucleus	Purine metabolism:KEGG-mmu00230:WP2185	3.57947	3.01585	3.40547	3.33359	2.97177	2.92628	2.86956	2.92254	-0.411056	-1.32966	0.0458773	1	0.0720583	1	0.411056
ENSMUSG00000085214	RIKEN cDNA 0610005C13 gene [Source:MGI Symbol;Acc:MGI:1918911]	0610005C13Rik						processed_transcript|retained_intron			-					1.215	1.76556	1.65518	1.54524	1.13477	1.19049	1.07748	1.13424	-0.411	-1.32961	0.0475142	1	0.0744173	1	0.411
ENSMUSG00000074629	RIKEN cDNA 4930518I15 gene [Source:MGI Symbol;Acc:MGI:1921954]	4930518I15Rik						protein_coding			-	biological_process	molecular_function	cellular_component		1.25	1.22217	1.49592	1.32269	0.728989	0.882312	1.12541	0.912238	-0.410455	-1.32911	0.0290795	1	0.046861	1	0.410455
ENSMUSG00000026339	coiled-coil domain containing 93 [Source:MGI Symbol;Acc:MGI:1918079]	Ccdc93				mmu-let-7(TargetScan), mmu-miR-100(RNAhybrid|miRanda), mmu-miR-10a(RNAhybrid|miRanda), mmu-miR-10b(RNAhybrid), mmu-miR-1192(miRanda), mmu-miR-124(TargetScan), mmu-miR-124ab(TargetScan), mmu-miR-128(miRanda), mmu-miR-128a(RNAhybrid), mmu-miR-128b(RNAhybrid), mmu-miR-134(RNAhybrid|miRanda), mmu-miR-145(miRanda), mmu-miR-146(RNAhybrid|TargetScan|miRanda), mmu-miR-146a(miRanda), mmu-miR-146b(RNAhybri…		protein_coding			-	biological_process	molecular_function	cellular_component		2.69889	2.77459	2.95396	2.80915	2.40041	2.32536	2.47213	2.3993	-0.409844	-1.32854	0.00640194	0.88769	0.00912081	1	0.409844
ENSMUSG00000035575	UTP6, small subunit (SSU) processome component, homolog (yeast) [Source:MGI Symbol;Acc:MGI:2445193]	Utp6				mmu-miR-1(miRanda), mmu-miR-106a(miRanda), mmu-miR-106b(miRanda), mmu-miR-1192(miRanda), mmu-miR-125a-3p(miRanda), mmu-miR-127(miRanda), mmu-miR-133a(miRanda), mmu-miR-133b(miRanda), mmu-miR-139-5p(miRanda), mmu-miR-146a(miRanda), mmu-miR-146b(miRanda), mmu-miR-150(miRanda), mmu-miR-155(miRanda), mmu-miR-17(miRanda), mmu-miR-182(miRanda), mmu-miR-199a-5p(miRanda), mmu-miR-204(miRanda), mmu-miR-20…		protein_coding			-	rRNA processing		nucleolus		4.88854	4.80766	4.88603	4.86074	4.2602	4.54681	4.54647	4.45116	-0.409586	-1.3283	0.00943416	0.902534	0.0144596	1	0.409586
ENSMUSG00000042579	RIKEN cDNA 4632404H12 gene [Source:MGI Symbol;Acc:MGI:1921284]	4632404H12Rik						protein_coding			-	biological_process	molecular_function	cellular_component		1.80472	1.80896	1.77559	1.79642	1.32907	1.4058	1.42587	1.38691	-0.409512	-1.32824	0.000935651	0.719439	0.000197184	0.318085	0.409512
ENSMUSG00000027961	leucine rich repeat containing 39 [Source:MGI Symbol;Acc:MGI:1924557]	Lrrc39				mmu-miR-1(miRanda), mmu-miR-101a(miRanda), mmu-miR-101b(miRanda), mmu-miR-103(miRanda), mmu-miR-106a(miRanda), mmu-miR-106b(miRanda), mmu-miR-107(miRanda), mmu-miR-124(miRanda), mmu-miR-125a-3p(miRanda), mmu-miR-128(miRanda), mmu-miR-129-5p(miRanda), mmu-miR-134(miRanda), mmu-miR-135a(miRanda), mmu-miR-135b(miRanda), mmu-miR-144(miRanda), mmu-miR-15a(miRanda), mmu-miR-15b(miRanda), mmu-miR-16(miR…		protein_coding			-	biological_process	molecular_function	cellular_component		1.66729	1.55729	1.52837	1.58432	1.37062	1.27385	0.884462	1.17631	-0.408004	-1.32685	0.0361491	1	0.0575166	1	0.408004
ENSMUSG00000022131	G protein-coupled receptor 180 [Source:MGI Symbol;Acc:MGI:1930949]	Gpr180				mmu-let-7d*(RNAhybrid|miRanda), mmu-let-7g(RNAhybrid|miRanda), mmu-miR-101a(RNAhybrid|miRanda), mmu-miR-106b(RNAhybrid|miRanda), mmu-miR-10a(miRanda), mmu-miR-10b(miRanda), mmu-miR-1192(miRanda), mmu-miR-124a(RNAhybrid|TargetScan|miRanda), mmu-miR-129-3p(RNAhybrid|miRanda), mmu-miR-129-5p(RNAhybrid|miRanda), mmu-miR-132(TargetScan|miRanda), mmu-miR-133a(RNAhybrid|miRanda), mmu-miR-133b(RNAhybrid|…	transmembrane	protein_coding			-	G-protein coupled receptor protein signaling pathway // biological_process // response to pheromone	molecular_function	cellular_component // integral to membrane	Odorant GPCRs:WP1397 // Orphan GPCRs:WP1398	2.98886	2.57471	2.81433	2.79263	2.34341	2.38946	2.43284	2.38857	-0.404064	-1.32323	0.0188892	0.9669	0.0301954	1	0.404064
ENSMUSG00000089759	RIKEN cDNA 3632454L22 gene [Source:MGI Symbol;Acc:MGI:2444359]	3632454L22Rik						processed_transcript			-					0.922588	1.09893	1.20434	1.07529	0.74515	0.849053	0.420984	0.671729	-0.403557	-1.32276	0.0363969	1	0.0576015	1	0.403557
ENSMUSG00000022106	regulator of chromosome condensation (RCC1) and BTB (POZ) domain containing protein 2 [Source:MGI Symbol;Acc:MGI:1917200]	Rcbtb2				mmu-let-7a(miRanda), mmu-let-7b(miRanda), mmu-let-7c(miRanda), mmu-let-7d(miRanda), mmu-let-7e(miRanda), mmu-let-7f(miRanda), mmu-let-7g(miRanda), mmu-let-7i(miRanda), mmu-miR-1(miRanda), mmu-miR-1192(miRanda), mmu-miR-124(TargetScan), mmu-miR-124ab(TargetScan), mmu-miR-125a-3p(miRanda), mmu-miR-129-5p(miRanda), mmu-miR-130a(miRanda), mmu-miR-130b(miRanda), mmu-miR-135a(miRanda), mmu-miR-135b(miR…		protein_coding			-	biological_process	molecular_function	cellular_component		5.36227	5.05172	5.15003	5.18801	4.73593	4.89247	4.72733	4.78524	-0.402762	-1.32204	0.0123881	0.916055	0.0192259	1	0.402762
ENSMUSG00000021451	sema domain, immunoglobulin domain (Ig), transmembrane domain (TM) and short cytoplasmic domain, (semaphorin) 4D [Source:MGI Symbol;Acc:MGI:109244]	Sema4d				mmu-miR-1192(miRanda), mmu-miR-125a(pictar), mmu-miR-125a-5p(TargetScan|miRanda), mmu-miR-125b(pictar), mmu-miR-125b-5p(TargetScan|miRanda), mmu-miR-139-5p(miRanda), mmu-miR-143(miRanda), mmu-miR-146b(miRanda), mmu-miR-185(miRanda), mmu-miR-186(miRanda), mmu-miR-192(miRanda), mmu-miR-205(miRanda), mmu-miR-214(miRanda), mmu-miR-215(miRanda), mmu-miR-26a(miRanda), mmu-miR-26b(miRanda), mmu-miR-28(m…	extracellular	protein_coding			-	negative regulation of transcription from RNA polymerase II promoter // positive regulation of protein phosphorylation // regulation of cell shape // negative regulation of alkaline phosphatase activity // positive regulation of phosphatidylinositol 3-kinase cascade // positive regulation of cell migration // regulation of cell projection organization // positive regulation of Rho GTPase activity…	receptor activity // transmembrane receptor activity // receptor binding // protein binding // semaphorin receptor binding	extracellular space // integral to plasma membrane // membrane		5.43375	5.5684	5.51215	5.50476	5.00867	5.11491	5.18449	5.10269	-0.402072	-1.3214	0.00323228	0.853478	0.00334038	0.958688	0.402072
ENSMUSG00000086877	RIKEN cDNA A230072C01 gene [Source:MGI Symbol;Acc:MGI:2444644]	A230072C01Rik				mmu-miR-100(miRanda), mmu-miR-106a(miRanda), mmu-miR-106b(miRanda), mmu-miR-1192(miRanda), mmu-miR-125a-3p(miRanda), mmu-miR-136(miRanda), mmu-miR-155(miRanda), mmu-miR-17(miRanda), mmu-miR-183(miRanda), mmu-miR-186(miRanda), mmu-miR-193(miRanda), mmu-miR-193b(miRanda), mmu-miR-203(miRanda), mmu-miR-20a(miRanda), mmu-miR-20b(miRanda), mmu-miR-216a(miRanda), mmu-miR-216b(miRanda), mmu-miR-24(miRan…		processed_transcript			-					1.7684	2.08031	1.76601	1.87158	1.70085	1.42323	1.29578	1.47329	-0.39829	-1.31795	0.0423646	1	0.0661025	1	0.39829
ENSMUSG00000041765	ubiquitin associated domain containing 2 [Source:MGI Symbol;Acc:MGI:1916139]	Ubac2				mmu-miR-142-3p(miRanda), mmu-miR-155(miRanda), mmu-miR-182(miRanda), mmu-miR-183(miRanda), mmu-miR-200c(miRanda), mmu-miR-217(miRanda), mmu-miR-329(miRanda), mmu-miR-340-5p(miRanda), mmu-miR-342-3p(miRanda), mmu-miR-346(miRanda), mmu-miR-362-3p(miRanda), mmu-miR-365(miRanda), mmu-miR-377(miRanda), mmu-miR-429(miRanda), mmu-miR-505(miRanda), mmu-miR-539(miRanda), mmu-miR-876-5p(miRanda)	transmembrane	protein_coding			-	biological_process	molecular_function	cellular_component // integral to membrane		4.47831	4.13911	4.53283	4.38342	4.02668	4.0135	3.91539	3.98519	-0.398226	-1.31789	0.022622	0.983063	0.0358911	1	0.398226
ENSMUSG00000037542	aldehyde dehydrogenase 8 family, member A1 [Source:MGI Symbol;Acc:MGI:2653900]	Aldh8a1				mmu-let-7b(RNAhybrid|miRanda), mmu-let-7c(RNAhybrid|miRanda), mmu-miR-125a(RNAhybrid|miRanda), mmu-miR-125b(RNAhybrid|miRanda), mmu-miR-128a(RNAhybrid|miRanda), mmu-miR-128b(RNAhybrid|miRanda), mmu-miR-129-5p(RNAhybrid|miRanda), mmu-miR-133a*(RNAhybrid|TargetScan|miRanda), mmu-miR-137(miRanda), mmu-miR-138(RNAhybrid|TargetScan|miRanda), mmu-miR-140(RNAhybrid), mmu-miR-140*(RNAhybrid|miRanda), mmu…		protein_coding			-	retinoic acid metabolic process // retinal metabolic process // 9-cis-retinoic acid biosynthetic process	retinal dehydrogenase activity	intracellular // cytoplasm		1.82438	1.76248	1.38894	1.6586	1.27941	1.36957	1.13508	1.26135	-0.397243	-1.31699	0.0378885	1	0.0594094	1	0.397243
ENSMUSG00000025204	NADH dehydrogenase (ubiquinone) 1 beta subcomplex 8 [Source:MGI Symbol;Acc:MGI:1914514]	Ndufb8				mmu-let-7a(miRanda), mmu-let-7b(miRanda), mmu-let-7c(miRanda), mmu-let-7d(miRanda), mmu-let-7e(miRanda), mmu-miR-127(miRanda), mmu-miR-134(miRanda), mmu-miR-135a(miRanda), mmu-miR-135b(miRanda), mmu-miR-137(miRanda), mmu-miR-140(miRanda), mmu-miR-143(miRanda), mmu-miR-146a(miRanda), mmu-miR-146b(miRanda), mmu-miR-18a(miRanda), mmu-miR-18b(miRanda), mmu-miR-191(miRanda), mmu-miR-192(miRanda), mmu-…	transmembrane	protein_coding			-	mitochondrial electron transport, NADH to ubiquinone // biological_process	molecular_function // NADH dehydrogenase (ubiquinone) activity	mitochondrion // mitochondrial inner membrane // mitochondrial respiratory chain complex I // integral to membrane	Electron Transport Chain:WP295 // Oxidative phosphorylation:WP1248	8.40039	8.23031	8.17651	8.26907	8.05427	7.90326	7.66351	7.87368	-0.395386	-1.3153	0.0255552	0.989644	0.040371	1	0.395386
ENSMUSG00000007833	aldehyde dehydrogenase 16 family, member A1 [Source:MGI Symbol;Acc:MGI:1916998]	Aldh16a1				mmu-miR-10a(miRanda), mmu-miR-10b(miRanda), mmu-miR-122(miRanda), mmu-miR-134(miRanda), mmu-miR-141(miRanda), mmu-miR-15a(miRanda), mmu-miR-15b(miRanda), mmu-miR-16(miRanda), mmu-miR-195(miRanda), mmu-miR-200a(miRanda), mmu-miR-204(TargetScan), mmu-miR-204b(TargetScan), mmu-miR-211(TargetScan), mmu-miR-216a(miRanda), mmu-miR-216b(miRanda), mmu-miR-224(miRanda), mmu-miR-295(mirbase), mmu-miR-322(m…		protein_coding			-		oxidoreductase activity, acting on the aldehyde or oxo group of donors, NAD or NADP as acceptor	cellular_component		5.24615	5.27977	4.98125	5.16906	4.63873	4.93714	4.74687	4.77425	-0.39481	-1.31477	0.0236004	0.987849	0.0372318	1	0.39481
ENSMUSG00000031792	U6 snRNA biogenesis 1 [Source:MGI Symbol;Acc:MGI:2142454]	Usb1					nucleus	splicing regulator|protein_coding			-	mRNA processing // RNA splicing // U6 snRNA 3'-end processing	3'-5'-exoribonuclease activity	nucleus		2.59171	2.78345	2.93833	2.77116	2.32389	2.19542	2.61459	2.37797	-0.393196	-1.3133	0.0447599	1	0.0692418	1	0.393196
ENSMUSG00000026280	autophagy related 4B, cysteine peptidase [Source:MGI Symbol;Acc:MGI:1913865]	Atg4b				mmu-let-7(TargetScan), mmu-let-7a(miRanda), mmu-let-7b(miRanda), mmu-let-7c(miRanda), mmu-let-7d(miRanda), mmu-let-7e(miRanda), mmu-let-7f(miRanda), mmu-let-7g(miRanda), mmu-let-7i(miRanda), mmu-miR-125a-5p(miRanda), mmu-miR-125b-5p(miRanda), mmu-miR-142-3p(miRanda), mmu-miR-150(miRanda), mmu-miR-185(miRanda), mmu-miR-28(miRanda), mmu-miR-320(miRanda), mmu-miR-34a(miRanda|pictar), mmu-miR-34ac(Ta…		protein_coding			-	autophagic vacuole assembly // proteolysis // autophagy // positive regulation of autophagy // protein transport	endopeptidase activity // cysteine-type endopeptidase activity // protein binding // peptidase activity // cysteine-type peptidase activity	cytoplasm		3.0769	2.95908	2.86602	2.96734	2.47403	2.85543	2.39371	2.57439	-0.392947	-1.31307	0.0413543	1	0.0642433	1	0.392947
ENSMUSG00000042104	UDP-glucose glycoprotein glucosyltransferase 2 [Source:MGI Symbol;Acc:MGI:1913685]	Uggt2				mmu-miR-103(miRanda), mmu-miR-107(miRanda), mmu-miR-1192(miRanda), mmu-miR-124(miRanda), mmu-miR-130a(miRanda), mmu-miR-130b(miRanda), mmu-miR-132(miRanda), mmu-miR-134(miRanda), mmu-miR-135a(miRanda), mmu-miR-135b(miRanda), mmu-miR-138(miRanda), mmu-miR-139-5p(miRanda), mmu-miR-141(miRanda), mmu-miR-143(miRanda), mmu-miR-144(miRanda), mmu-miR-146a(miRanda), mmu-miR-146b(miRanda), mmu-miR-148a(mi…		protein_coding			-	protein glycosylation // biological_process	molecular_function // UDP-glucose	cellular_component		2.00076	2.04661	2.41732	2.15489	1.83593	1.85198	1.5986	1.76217	-0.392723	-1.31287	0.0416679	1	0.0646885	1	0.392723
ENSMUSG00000044712	solute carrier family 38, member 6 [Source:MGI Symbol;Acc:MGI:3648156]	Slc38a6				mmu-let-7c(miRanda), mmu-miR-1192(miRanda), mmu-miR-122(miRanda), mmu-miR-125a-5p(miRanda), mmu-miR-125b-5p(miRanda), mmu-miR-132(miRanda), mmu-miR-135a(miRanda), mmu-miR-135b(miRanda), mmu-miR-136(miRanda), mmu-miR-137(miRanda), mmu-miR-139-5p(miRanda), mmu-miR-144(miRanda), mmu-miR-149(miRanda), mmu-miR-150(miRanda), mmu-miR-155(miRanda), mmu-miR-15a(miRanda), mmu-miR-15b(miRanda), mmu-miR-16(m…		protein_coding			-	biological_process	molecular_function	cellular_component // integral to membrane		6.4271	6.69224	6.16107	6.4268	6.03272	6.01261	6.05703	6.03412	-0.392685	-1.31283	0.0406383	1	0.0631692	1	0.392685
ENSMUSG00000027589	protein-L-isoaspartate (D-aspartate) O-methyltransferase domain containing 2 [Source:MGI Symbol;Acc:MGI:1923927]	Pcmtd2				mmu-miR-1(miRanda), mmu-miR-103(miRanda), mmu-miR-106a(miRanda), mmu-miR-106b(miRanda), mmu-miR-107(miRanda), mmu-miR-135a(miRanda), mmu-miR-135b(miRanda), mmu-miR-136(miRanda), mmu-miR-138(miRanda), mmu-miR-142-3p(miRanda), mmu-miR-155(miRanda), mmu-miR-17(miRanda), mmu-miR-185(miRanda), mmu-miR-186(miRanda), mmu-miR-196a(miRanda), mmu-miR-196b(miRanda), mmu-miR-206(miRanda), mmu-miR-20a(miRanda…		protein_coding			-	biological_process	molecular_function // protein-L-isoaspartate (D-aspartate) O-methyltransferase activity	cellular_component // cytoplasm		3.63492	3.55991	3.5865	3.59377	3.33833	2.91949	3.34884	3.20222	-0.391555	-1.31181	0.0333019	1	0.0521008	1	0.391555
ENSMUSG00000022008	RIKEN cDNA 1200011I18 gene [Source:MGI Symbol;Acc:MGI:1914717]	1200011I18Rik				mmu-miR-106a(miRanda), mmu-miR-106b(miRanda), mmu-miR-125a-3p(miRanda), mmu-miR-130a(miRanda), mmu-miR-17(miRanda), mmu-miR-187(miRanda), mmu-miR-194(miRanda), mmu-miR-196a(miRanda), mmu-miR-196b(miRanda), mmu-miR-20a(miRanda), mmu-miR-20b(miRanda), mmu-miR-214(miRanda), mmu-miR-224(miRanda), mmu-miR-24(miRanda), mmu-miR-27a(miRanda), mmu-miR-27b(miRanda), mmu-miR-291a-3p(miRanda), mmu-miR-294(mi…		protein_coding			-	biological_process	molecular_function	cellular_component		3.65051	3.25801	3.69234	3.53362	3.24767	3.13532	3.05103	3.14467	-0.388947	-1.30944	0.0387188	1	0.0600545	1	0.388947
ENSMUSG00000070709	RIKEN cDNA 1700049G17 gene [Source:MGI Symbol;Acc:MGI:1920680]	1700049G17Rik				mmu-miR-1192(miRanda), mmu-miR-139-5p(miRanda), mmu-miR-141(miRanda), mmu-miR-144(miRanda), mmu-miR-181a(miRanda), mmu-miR-181b(miRanda), mmu-miR-181c(miRanda), mmu-miR-181d(miRanda), mmu-miR-194(miRanda), mmu-miR-196a(miRanda), mmu-miR-196b(miRanda), mmu-miR-200a(miRanda), mmu-miR-200b(miRanda), mmu-miR-200c(miRanda), mmu-miR-203(miRanda), mmu-miR-216a(miRanda), mmu-miR-216b(miRanda), mmu-miR-22…		protein_coding			-	regulation of transcription, DNA-dependent // biological_process	molecular_function // nucleic acid binding // zinc ion binding	cellular_component // intracellular		3.32458	3.04327	3.23262	3.20016	2.87431	2.65054	2.91672	2.81386	-0.386303	-1.30704	0.0193661	0.971221	0.0298414	1	0.386303
ENSMUSG00000042202	solute carrier family 35, member E2 [Source:MGI Symbol;Acc:MGI:2444240]	Slc35e2				mmu-miR-1192(miRanda), mmu-miR-124(miRanda), mmu-miR-125a-3p(miRanda), mmu-miR-1297(TargetScan), mmu-miR-135a(miRanda), mmu-miR-135b(miRanda), mmu-miR-137(TargetScan|miRanda), mmu-miR-137ab(TargetScan), mmu-miR-185(miRanda), mmu-miR-199a-5p(miRanda), mmu-miR-200b(miRanda), mmu-miR-200bc(TargetScan), mmu-miR-200c(miRanda), mmu-miR-24(miRanda), mmu-miR-26a(miRanda), mmu-miR-26ab(TargetScan), mmu-mi…	transmembrane|transmembrane	protein_coding			-	biological_process	molecular_function	cellular_component // integral to membrane		2.82133	2.41635	2.80271	2.68013	2.27336	2.40476	2.20594	2.29469	-0.385444	-1.30626	0.0360297	1	0.0557752	1	0.385444
ENSMUSG00000091227	predicted gene 3755 [Source:MGI Symbol;Acc:MGI:3781930]	Gm3755						protein_coding			-					1.66604	1.84961	1.69147	1.73571	1.42127	1.53706	1.0943	1.35088	-0.384829	-1.30571	0.0363278	1	0.0561763	1	0.384829
ENSMUSG00000087177	RIKEN cDNA E130307A14 gene [Source:MGI Symbol;Acc:MGI:3036287]	E130307A14Rik						processed_transcript			-					3.97169	3.9353	3.97099	3.95933	3.43753	3.45307	3.83402	3.57487	-0.384454	-1.30537	0.0269909	0.991378	0.0418574	1	0.384454
ENSMUSG00000078771	ecotropic viral integration site 2a [Source:MGI Symbol;Acc:MGI:95458]	Evi2a				mmu-miR-1(miRanda), mmu-miR-144(miRanda), mmu-miR-181a(miRanda), mmu-miR-181abcd(TargetScan), mmu-miR-181b(miRanda), mmu-miR-181c(miRanda), mmu-miR-181d(miRanda), mmu-miR-182(miRanda), mmu-miR-190(miRanda), mmu-miR-190b(miRanda), mmu-miR-204(miRanda), mmu-miR-206(miRanda), mmu-miR-211(miRanda), mmu-miR-22(miRanda), mmu-miR-221(miRanda), mmu-miR-222(miRanda), mmu-miR-26a(miRanda), mmu-miR-26b(miRa…	transmembrane	protein_coding			-			integral to membrane		3.99619	3.94459	4.03218	3.99099	3.66453	3.59382	3.56303	3.60712	-0.383862	-1.30483	0.00164422	0.79435	0.000619029	0.560743	0.383862
ENSMUSG00000034071	zinc fingr protein 551 [Source:MGI Symbol;Acc:MGI:3588205]	Zfp551				mmu-miR-103(miRanda), mmu-miR-107(miRanda), mmu-miR-193(miRanda), mmu-miR-193b(miRanda), mmu-miR-200b(miRanda), mmu-miR-200c(miRanda), mmu-miR-340-5p(miRanda), mmu-miR-429(miRanda), mmu-miR-488(miRanda), mmu-miR-590-3p(miRanda)	nucleus	protein_coding			-	regulation of transcription, DNA-dependent // biological_process	nucleic acid binding // zinc ion binding	nucleus		1.37896	1.51719	1.45624	1.4508	1.17796	1.23895	0.785252	1.06739	-0.383408	-1.30442	0.0391577	1	0.0602896	1	0.383408
ENSMUSG00000024855	phosphofurin acidic cluster sorting protein 1 [Source:MGI Symbol;Acc:MGI:1277113]	Pacs1				mmu-let-7b(RNAhybrid), mmu-let-7i(RNAhybrid|miRanda), mmu-miR-107(RNAhybrid|miRanda), mmu-miR-1192(miRanda), mmu-miR-122a(RNAhybrid|miRanda), mmu-miR-128a(RNAhybrid|miRanda), mmu-miR-128b(RNAhybrid|miRanda), mmu-miR-132(RNAhybrid|miRanda), mmu-miR-133a(RNAhybrid|miRanda), mmu-miR-133b(RNAhybrid), mmu-miR-136(RNAhybrid|miRanda), mmu-miR-139(RNAhybrid|miRanda), mmu-miR-139-5p(miRanda), mmu-miR-140(…		protein_coding			-	protein targeting to Golgi // protein targeting to plasma membrane	protein binding // ion channel binding	COPI-coated vesicle		3.53047	3.35751	3.51006	3.46601	2.88409	3.19468	3.1703	3.08303	-0.382987	-1.30404	0.0184134	0.964178	0.0280631	1	0.382987
ENSMUSG00000028970	ATP-binding cassette, sub-family B (MDR/TAP), member 1B [Source:MGI Symbol;Acc:MGI:97568]	Abcb1b				mmu-miR-10a(miRanda), mmu-miR-10b(miRanda), mmu-miR-1192(miRanda), mmu-miR-129-3p(RNAhybrid|TargetScan|miRanda), mmu-miR-132(RNAhybrid|miRanda), mmu-miR-135a(RNAhybrid|TargetScan|miRanda), mmu-miR-135b(RNAhybrid|miRanda), mmu-miR-140(miRanda), mmu-miR-140*(RNAhybrid), mmu-miR-17-5p(RNAhybrid|miRanda), mmu-miR-182(miRanda), mmu-miR-183(RNAhybrid|miRanda), mmu-miR-188(RNAhybrid|miRanda), mmu-miR-19…	transmembrane	protein_coding			-	transmembrane transport	ATP binding // xenobiotic-transporting ATPase activity // ATPase activity, coupled to transmembrane movement of substances	Golgi membrane // mitochondrion // integral to membrane // apical plasma membrane // intercellular canaliculus		2.2352	1.79792	2.05299	2.0287	1.6346	1.68005	1.62265	1.64577	-0.382937	-1.30399	0.0260584	0.989644	0.0402851	1	0.382937
ENSMUSG00000039253	fructosamine 3 kinase related protein [Source:MGI Symbol;Acc:MGI:2679256]	Fn3krp				mmu-miR-122(miRanda), mmu-miR-128(miRanda), mmu-miR-132(miRanda), mmu-miR-138(miRanda), mmu-miR-145(miRanda), mmu-miR-185(miRanda), mmu-miR-212(miRanda), mmu-miR-217(miRanda), mmu-miR-218(miRanda), mmu-miR-221(miRanda), mmu-miR-222(miRanda), mmu-miR-27a(miRanda), mmu-miR-27b(miRanda), mmu-miR-291a-3p(miRanda), mmu-miR-294(miRanda), mmu-miR-295(miRanda), mmu-miR-302a(miRanda), mmu-miR-302b(miRanda…		protein_coding			-	biological_process	molecular_function // kinase activity	cellular_component		1.37016	1.74752	1.71908	1.61225	1.31093	1.27422	1.10709	1.23074	-0.38151	-1.3027	0.0318541	1	0.0491498	1	0.38151
ENSMUSG00000074527	predicted gene 14296 [Source:MGI Symbol;Acc:MGI:3708667]	Gm14296				mmu-miR-124(miRanda), mmu-miR-142-3p(miRanda), mmu-miR-143(miRanda), mmu-miR-145(miRanda), mmu-miR-149(miRanda), mmu-miR-155(miRanda), mmu-miR-192(miRanda), mmu-miR-199a-5p(miRanda), mmu-miR-203(miRanda), mmu-miR-205(miRanda), mmu-miR-215(miRanda), mmu-miR-216b(miRanda), mmu-miR-224(miRanda), mmu-miR-31(miRanda), mmu-miR-320(miRanda), mmu-miR-340-5p(miRanda), mmu-miR-346(miRanda), mmu-miR-365(miR…		protein_coding			-	regulation of transcription, DNA-dependent	nucleic acid binding // zinc ion binding	intracellular		3.5864	3.21148	3.32064	3.37284	2.92546	2.98037	3.07291	2.99291	-0.379928	-1.30128	0.0218753	0.981907	0.033436	1	0.379928
ENSMUSG00000038860	GTPase activating RANGAP domain-like 3 [Source:MGI Symbol;Acc:MGI:2139309]	Garnl3				mmu-let-7b(RNAhybrid|miRanda), mmu-let-7c(RNAhybrid|miRanda), mmu-miR-103(miRanda), mmu-miR-107(miRanda), mmu-miR-122(miRanda), mmu-miR-124(miRanda), mmu-miR-124a(RNAhybrid|miRanda), mmu-miR-129-5p(miRanda), mmu-miR-130a(miRanda), mmu-miR-130b(miRanda), mmu-miR-132(miRanda), mmu-miR-133a(RNAhybrid|miRanda|pictar), mmu-miR-133abc(TargetScan), mmu-miR-133b(miRanda|pictar), mmu-miR-137(miRanda), mmu…		protein_coding			-	biological_process // regulation of small GTPase mediated signal transduction	molecular_function // small GTPase regulator activity // GTPase activator activity	cellular_component		1.59309	1.61732	1.75684	1.65575	1.35692	1.44122	1.03215	1.27676	-0.378987	-1.30043	0.0313483	1	0.048181	1	0.378987
ENSMUSG00000033102	CDC14 cell division cycle 14B [Source:MGI Symbol;Acc:MGI:2441808]	Cdc14b				mmu-let-7(TargetScan), mmu-miR-106a(miRanda), mmu-miR-106b(miRanda), mmu-miR-1192(miRanda), mmu-miR-122(miRanda), mmu-miR-124(TargetScan|miRanda), mmu-miR-124ab(TargetScan), mmu-miR-128(TargetScan|miRanda), mmu-miR-128ab(TargetScan), mmu-miR-129-5p(miRanda), mmu-miR-134(miRanda), mmu-miR-139-5p(miRanda), mmu-miR-143(miRanda), mmu-miR-144(TargetScan), mmu-miR-15a(miRanda), mmu-miR-15b(miRanda), mm…		receptor|protein_coding			-	DNA repair // protein dephosphorylation // G2/M transition DNA damage checkpoint // peptidyl-tyrosine dephosphorylation // activation of anaphase-promoting complex activity	protein serine/threonine phosphatase activity // protein tyrosine phosphatase activity // protein tyrosine/serine/threonine phosphatase activity	nucleus // nucleoplasm // nucleolus // nuclear membrane		1.27355	1.14444	0.908344	1.10878	0.692282	0.847056	0.651852	0.730396	-0.378383	-1.29988	0.0238651	0.989644	0.0364878	1	0.378383
ENSMUSG00000024797	vacuolar protein sorting 51 homolog (S. cerevisiae) [Source:MGI Symbol;Acc:MGI:1915755]	Vps51						protein_coding			-	lipid transport // autophagy // protein transport // retrograde transport, endosome to Golgi	molecular_function // protein binding	GARP complex // Golgi apparatus		5.55644	5.69557	5.63657	5.62953	5.22455	5.41241	5.11668	5.25121	-0.378313	-1.29982	0.0116579	0.915001	0.0165694	1	0.378313
ENSMUSG00000007570	Fanconi anemia, complementation group E [Source:MGI Symbol;Acc:MGI:1920025]	Fance				mmu-miR-1192(miRanda), mmu-miR-138(miRanda), mmu-miR-149(miRanda), mmu-miR-214(miRanda), mmu-miR-320(miRanda), mmu-miR-338-3p(miRanda), mmu-miR-342-3p(miRanda), mmu-miR-362-3p(miRanda), mmu-miR-449a(miRanda), mmu-miR-485(miRanda), mmu-miR-495(miRanda), mmu-miR-539(miRanda), mmu-miR-761(miRanda), mmu-miR-873(miRanda)		protein_coding			-	biological_process	molecular_function // protein binding	Fanconi anaemia nuclear complex		4.69351	4.74425	4.81132	4.74969	4.34543	4.49863	4.2723	4.37212	-0.37757	-1.29915	0.00615365	0.88769	0.00727857	1	0.37757
ENSMUSG00000026740	DnaJ (Hsp40) homolog, subfamily C, member 1 [Source:MGI Symbol;Acc:MGI:103268]	Dnajc1				mmu-let-7(TargetScan), mmu-let-7a(miRanda|pictar), mmu-let-7b(miRanda|pictar), mmu-let-7c(miRanda|pictar), mmu-let-7d(miRanda), mmu-let-7e(miRanda|pictar), mmu-let-7f(miRanda|pictar), mmu-let-7g(miRanda|pictar), mmu-let-7i(miRanda|pictar), mmu-miR-100(miRanda), mmu-miR-101a(miRanda), mmu-miR-101b(miRanda), mmu-miR-10b(miRanda), mmu-miR-124(TargetScan|miRanda), mmu-miR-124a(pictar), mmu-miR-124ab(…	transmembrane|nucleus	protein_coding			-	regulation of translation // protein folding // regulation of protein secretion	DNA binding // chromatin binding // protein binding // ribosome binding // chaperone binding	nucleus // endoplasmic reticulum // endoplasmic reticulum lumen // endoplasmic reticulum membrane // integral to membrane // nuclear membrane		4.09082	3.60421	3.84206	3.8457	3.4411	3.40988	3.55577	3.46892	-0.376778	-1.29844	0.0412103	1	0.0627988	1	0.376778
ENSMUSG00000000581	C1D nuclear receptor co-repressor [Source:MGI Symbol;Acc:MGI:1927354]	C1d				mmu-miR-1(miRanda), mmu-miR-106a(miRanda), mmu-miR-128(miRanda), mmu-miR-135a(miRanda), mmu-miR-135b(miRanda), mmu-miR-137(miRanda), mmu-miR-138(miRanda), mmu-miR-139-5p(miRanda), mmu-miR-142-3p(miRanda), mmu-miR-146a(miRanda), mmu-miR-146b(miRanda), mmu-miR-154(miRanda), mmu-miR-181b(miRanda), mmu-miR-181d(miRanda), mmu-miR-186(miRanda), mmu-miR-194(miRanda), mmu-miR-200b(miRanda), mmu-miR-200c(…		transcription regulator|protein_coding			-	maturation of 5.8S rRNA // transcription, DNA-dependent // apoptosis // negative regulation of transcription, DNA-dependent	DNA binding // transcription corepressor activity // RNA binding // protein binding // ligand-dependent nuclear receptor binding	nucleus // nucleolus // mitochondrion // transcriptional repressor complex		4.97342	4.6399	5.02897	4.88076	4.41507	4.51034	4.58866	4.50469	-0.376072	-1.2978	0.0300055	1	0.0458905	1	0.376072
ENSMUSG00000022671	mitotic spindle organizing protein 2 [Source:MGI Symbol;Acc:MGI:1922845]	Mzt2				mmu-miR-221(miRanda), mmu-miR-222(miRanda), mmu-miR-590-3p(miRanda)		protein_coding			-	biological_process	molecular_function	centrosome // spindle // gamma-tubulin ring complex		4.00387	3.75839	3.78119	3.84781	3.3212	3.47283	3.62237	3.47213	-0.375682	-1.29745	0.0215268	0.981907	0.0325626	1	0.375682
ENSMUSG00000087691	predicted gene 15674 [Source:MGI Symbol;Acc:MGI:3783116]	Gm15674						antisense			-					1.90322	1.69377	1.68001	1.759	1.59311	1.3443	1.21627	1.38456	-0.374442	-1.29634	0.0309071	1	0.0471442	1	0.374442
ENSMUSG00000078599	selection and upkeep of intraepithelial T cells 8 [Source:MGI Symbol;Acc:MGI:3651523]	Skint8				mmu-miR-193(miRanda), mmu-miR-193b(miRanda)	transmembrane	protein_coding			-	biological_process	molecular_function	cellular_component // integral to membrane		2.06997	2.03508	2.01168	2.03891	1.83727	1.45118	1.70554	1.66466	-0.374247	-1.29616	0.0205514	0.981907	0.0308911	1	0.374247
ENSMUSG00000030871	glutamyl-tRNA synthetase 2 (mitochondrial)(putative) [Source:MGI Symbol;Acc:MGI:1914667]	Ears2				mmu-let-7a(miRanda), mmu-let-7b(miRanda), mmu-let-7c(miRanda), mmu-let-7d(miRanda), mmu-let-7f(miRanda), mmu-miR-106b(pictar), mmu-miR-143(TargetScan), mmu-miR-149(pictar), mmu-miR-17-5p(pictar), mmu-miR-1721(TargetScan), mmu-miR-186(miRanda), mmu-miR-20(pictar), mmu-miR-205(pictar), mmu-miR-23a(miRanda), mmu-miR-23b(miRanda), mmu-miR-302b(pictar), mmu-miR-326(pictar), mmu-miR-421(miRanda), mmu-m…		protein_coding			-	glutamyl-tRNA aminoacylation // tRNA aminoacylation for mitochondrial protein translation	tRNA binding // glutamate-tRNA ligase activity // ATP binding // glutamate-tRNA(Gln) ligase activity	mitochondrion // mitochondrial matrix		1.83145	1.84856	1.69553	1.79184	1.45619	1.46651	1.33219	1.4183	-0.373546	-1.29553	0.00456174	0.88769	0.0045071	1	0.373546
ENSMUSG00000052906	UBX domain protein 8 [Source:MGI Symbol;Acc:MGI:1337129]	Ubxn8				mmu-miR-101a(miRanda), mmu-miR-101b(miRanda), mmu-miR-106a(miRanda), mmu-miR-106b(miRanda), mmu-miR-10b(miRanda), mmu-miR-130a(miRanda), mmu-miR-130b(miRanda), mmu-miR-135a(miRanda), mmu-miR-135b(miRanda), mmu-miR-137(miRanda), mmu-miR-148a(miRanda), mmu-miR-148b(miRanda), mmu-miR-149(miRanda), mmu-miR-152(miRanda), mmu-miR-154(miRanda), mmu-miR-17(miRanda), mmu-miR-183(miRanda), mmu-miR-186(miRa…		protein_coding			-	biological_process	molecular_function	cellular_component		3.3232	2.97112	3.00483	3.09971	2.69457	2.61282	2.8721	2.7265	-0.373215	-1.29524	0.0338002	1	0.0514497	1	0.373215
ENSMUSG00000000531	GRP1 (general receptor for phosphoinositides 1)-associated scaffold protein [Source:MGI Symbol;Acc:MGI:1860303]	Grasp				mmu-miR-124(TargetScan), mmu-miR-124ab(TargetScan), mmu-miR-129-5p(miRanda), mmu-miR-132(TargetScan), mmu-miR-133a(miRanda), mmu-miR-133b(miRanda), mmu-miR-139-5p(miRanda), mmu-miR-150(TargetScan|miRanda), mmu-miR-199a-5p(miRanda), mmu-miR-19a(miRanda), mmu-miR-19b(miRanda), mmu-miR-200b(miRanda), mmu-miR-200c(miRanda), mmu-miR-212(TargetScan), mmu-miR-212-3p(TargetScan), mmu-miR-331(pictar), mmu…		protein_coding			-	intracellular protein transport // signal transduction // protein localization	protein binding // PDZ domain binding // ADP-ribosylation factor binding	nuclear envelope lumen // cytoplasm // plasma membrane		1.45003	1.47306	1.23226	1.38511	0.909492	1.09529	1.0314	1.01206	-0.373052	-1.29509	0.0118882	0.915001	0.0166193	1	0.373052
ENSMUSG00000044794	RIKEN cDNA 9330133O14 gene [Source:MGI Symbol;Acc:MGI:2442309]	9330133O14Rik						pseudogene			-					2.92115	2.88906	2.87739	2.89587	2.47433	2.30776	2.79087	2.52432	-0.371549	-1.29374	0.0391622	1	0.059341	1	0.371549
ENSMUSG00000041028	growth hormone inducible transmembrane protein [Source:MGI Symbol;Acc:MGI:1913342]	Ghitm				mmu-miR-106a(miRanda), mmu-miR-106b(miRanda), mmu-miR-142-3p(miRanda), mmu-miR-143(miRanda), mmu-miR-145(miRanda), mmu-miR-149(miRanda), mmu-miR-17(miRanda), mmu-miR-181a(miRanda), mmu-miR-181b(miRanda), mmu-miR-181c(miRanda), mmu-miR-181d(miRanda), mmu-miR-186(miRanda), mmu-miR-187(miRanda), mmu-miR-200b(miRanda), mmu-miR-200c(miRanda), mmu-miR-203(miRanda), mmu-miR-20a(miRanda), mmu-miR-20b(miR…	transmembrane	protein_coding			-	apoptosis	protein binding	mitochondrion // mitochondrial inner membrane // integral to membrane		6.31244	6.02638	6.35919	6.23267	5.95273	5.73968	5.89299	5.8618	-0.370869	-1.29313	0.0253632	0.989644	0.0382619	1	0.370869
ENSMUSG00000068580	zinc finger, FYVE domain containing 19 [Source:MGI Symbol;Acc:MGI:1919258]	Zfyve19				mmu-miR-125a-5p(miRanda), mmu-miR-125b-5p(miRanda), mmu-miR-154(miRanda), mmu-miR-351(miRanda), mmu-miR-421(miRanda), mmu-miR-874(miRanda)		protein_coding			-	biological_process	molecular_function // zinc ion binding	cellular_component		4.62242	4.28532	4.46153	4.45643	4.04381	4.24601	3.96825	4.08602	-0.370401	-1.29271	0.0292489	1	0.044265	1	0.370401
ENSMUSG00000034160	O-linked N-acetylglucosamine (GlcNAc) transferase (UDP-N-acetylglucosamine:polypeptide-N-acetylglucosaminyl transferase) [Source:MGI Symbol;Acc:MGI:1339639]	Ogt				mmu-miR-1(miRanda|pictar), mmu-miR-100(pictar), mmu-miR-101(TargetScan|pictar), mmu-miR-101a(TargetScan|miRanda), mmu-miR-101ab(TargetScan), mmu-miR-101b(TargetScan|miRanda), mmu-miR-103(TargetScan|miRanda|pictar), mmu-miR-103a(TargetScan), mmu-miR-107(TargetScan|miRanda|pictar), mmu-miR-107ab(TargetScan), mmu-miR-10a(TargetScan|miRanda), mmu-miR-10b(miRanda), mmu-miR-1192(miRanda), mmu-miR-124a(…		protein_coding			-	regulation of glycolysis // protein O-linked glycosylation // induction of apoptosis // positive regulation of granulocyte differentiation // response to insulin stimulus // regulation of Rac protein signal transduction // positive regulation of catalytic activity // histone H4-K5 acetylation // histone H4-K8 acetylation // histone H4-K16 acetylation // positive regulation of proteolysis // posit…	catalytic activity // protein binding // phosphatidylinositol-3,4,5-trisphosphate binding // enzyme activator activity // N-acetyltransferase activity // protein N-acetylglucosaminyltransferase activity // histone acetyltransferase activity (H4-K5 specific) // histone acetyltransferase activity (H4-K8 specific) // histone acetyltransferase activity (H4-K16 specific)	histone acetyltransferase complex // intracellular // nucleus // cytoplasm // centrosome // cytosol // plasma membrane // MLL5-L complex	PluriNetWork:WP1763	6.51368	6.17693	6.3831	6.3579	5.92144	6.2199	5.82158	5.98764	-0.370264	-1.29259	0.0499078	1	0.0748615	1	0.370264
ENSMUSG00000074305	RIKEN cDNA C230081A13 gene [Source:MGI Symbol;Acc:MGI:2442366]	C230081A13Rik				mmu-let-7(TargetScan), mmu-miR-105(TargetScan), mmu-miR-106a(TargetScan|miRanda), mmu-miR-106b(miRanda), mmu-miR-124(TargetScan), mmu-miR-124ab(TargetScan), mmu-miR-125a-3p(miRanda), mmu-miR-125a-5p(TargetScan), mmu-miR-125b-5p(TargetScan), mmu-miR-128(TargetScan), mmu-miR-128ab(TargetScan), mmu-miR-130a(miRanda), mmu-miR-133a(miRanda), mmu-miR-133abc(TargetScan), mmu-miR-133b(miRanda), mmu-miR-1…		kinase|protein_coding			-	cell migration // substrate adhesion-dependent cell spreading // protein autophosphorylation	non-membrane spanning protein tyrosine kinase activity // protein binding // ATP binding	cytoplasm // focal adhesion // actin cytoskeleton		2.1007	2.19832	1.9592	2.08607	1.66569	1.63389	1.84925	1.71628	-0.369798	-1.29217	0.0132253	0.929902	0.0186196	1	0.369798
ENSMUSG00000032786	aminolevulinic acid synthase 1 [Source:MGI Symbol;Acc:MGI:87989]	Alas1				mmu-miR-138(RNAhybrid|miRanda), mmu-miR-149(RNAhybrid|miRanda), mmu-miR-210(RNAhybrid|miRanda), mmu-miR-222(RNAhybrid|miRanda), mmu-miR-23a(miRanda), mmu-miR-23b(miRanda), mmu-miR-299(miRanda), mmu-miR-32(miRanda), mmu-miR-340-5p(miRanda), mmu-miR-374(miRanda), mmu-miR-376c(miRanda), mmu-miR-377(RNAhybrid), mmu-miR-410(miRanda), mmu-miR-652(RNAhybrid|miRanda), mmu-miR-675-5p(RNAhybrid|miRanda), m…	nucleus	protein_coding			-	porphyrin metabolic process // protoporphyrinogen IX biosynthetic process // biosynthetic process	catalytic activity // 5-aminolevulinate synthase activity // pyridoxal phosphate binding	nucleus // cytoplasm // mitochondrion // mitochondrial matrix	Heme Biosynthesis:WP18	3.48204	3.17563	3.3479	3.33519	3.01168	2.87186	3.01452	2.96602	-0.369169	-1.29161	0.0148573	0.945317	0.0212638	1	0.369169
ENSMUSG00000000876	peroxisomal membrane protein 4 [Source:MGI Symbol;Acc:MGI:1891701]	Pxmp4				mmu-miR-101a(miRanda), mmu-miR-101b(miRanda), mmu-miR-122(TargetScan|miRanda), mmu-miR-122a(TargetScan), mmu-miR-1352(TargetScan), mmu-miR-138(miRanda), mmu-miR-139-5p(miRanda), mmu-miR-182(TargetScan), mmu-miR-186(miRanda), mmu-miR-211(miRanda), mmu-miR-214(miRanda), mmu-miR-24(miRanda), mmu-miR-28(pictar), mmu-miR-370(miRanda), mmu-miR-381(miRanda), mmu-miR-488(miRanda), mmu-miR-590-3p(TargetSc…	transmembrane	protein_coding			-	biological_process	molecular_function // protein binding	peroxisome // peroxisomal membrane // integral to membrane		4.24563	4.3393	4.35357	4.31284	4.07279	3.78116	3.97835	3.9441	-0.368737	-1.29122	0.0118198	0.915001	0.016221	1	0.368737
ENSMUSG00000027937	jumping translocation breakpoint [Source:MGI Symbol;Acc:MGI:1346082]	Jtb				mmu-miR-101a(miRanda), mmu-miR-101b(miRanda), mmu-miR-130a(miRanda), mmu-miR-130b(miRanda), mmu-miR-136(miRanda), mmu-miR-144(miRanda), mmu-miR-19a(miRanda), mmu-miR-19b(miRanda), mmu-miR-218(miRanda), mmu-miR-291a-3p(miRanda), mmu-miR-294(miRanda), mmu-miR-295(miRanda), mmu-miR-301a(miRanda), mmu-miR-301b(miRanda), mmu-miR-302a(miRanda), mmu-miR-302b(miRanda), mmu-miR-302d(miRanda), mmu-miR-721(…	transmembrane	protein_coding			-	cytokinesis // apoptosis // mitosis // cell cycle cytokinesis // regulation of cell proliferation // negative regulation of apoptosis // positive regulation of protein kinase activity	protein kinase binding	cytoplasm // mitochondrion // centrosome // spindle // integral to membrane // midbody		5.49833	5.1147	5.51018	5.3744	5.1044	4.87023	5.04285	5.00583	-0.368576	-1.29108	0.0445334	1	0.0669708	1	0.368576
ENSMUSG00000086450	predicted gene 14077 [Source:MGI Symbol;Acc:MGI:3650192]	Gm14077						antisense			-					1.81757	2.05833	1.99128	1.95573	1.55521	1.59695	1.6209	1.59102	-0.364705	-1.28762	0.00697888	0.88769	0.00798018	1	0.364705
ENSMUSG00000030509	ankyrin repeat and SOCS box-containing 7 [Source:MGI Symbol;Acc:MGI:2152835]	Asb7				mmu-miR-129-3p(TargetScan|miRanda), mmu-miR-134(miRanda), mmu-miR-140*(TargetScan|miRanda), mmu-miR-141(TargetScan|miRanda), mmu-miR-142-3p(TargetScan|miRanda|pictar), mmu-miR-153(TargetScan|pictar), mmu-miR-186(TargetScan|miRanda), mmu-miR-19ab(TargetScan), mmu-miR-200a(TargetScan|miRanda), mmu-miR-203(miRanda), mmu-miR-208a(miRanda), mmu-miR-208ab(TargetScan), mmu-miR-208ab-3p(TargetScan), mmu-…		protein_coding			-	biological_process // protein ubiquitination // intracellular signal transduction	molecular_function	cellular_component		3.18824	2.82796	2.79934	2.93851	2.56367	2.49803	2.66045	2.57405	-0.364464	-1.2874	0.0351234	1	0.052698	1	0.364464
ENSMUSG00000025086	TruB pseudouridine (psi) synthase homolog 1 (E. coli) [Source:MGI Symbol;Acc:MGI:1919383]	Trub1				mmu-miR-10a(miRanda), mmu-miR-10b(miRanda), mmu-miR-1192(miRanda), mmu-miR-135a(miRanda), mmu-miR-135b(miRanda), mmu-miR-149(miRanda), mmu-miR-154(miRanda), mmu-miR-181a(miRanda), mmu-miR-181b(miRanda), mmu-miR-181c(miRanda), mmu-miR-181d(miRanda), mmu-miR-186(miRanda), mmu-miR-190(miRanda), mmu-miR-190b(miRanda), mmu-miR-193(miRanda), mmu-miR-199a-5p(miRanda), mmu-miR-202-3p(miRanda), mmu-miR-20…		protein_coding			-	pseudouridine synthesis // tRNA processing	RNA binding // pseudouridine synthase activity	cellular_component		2.42643	2.52925	2.62135	2.52568	2.24988	2.0674	2.16795	2.16174	-0.363938	-1.28693	0.00774994	0.88769	0.00919482	1	0.363938
ENSMUSG00000035597	PRP39 pre-mRNA processing factor 39 homolog (yeast) [Source:MGI Symbol;Acc:MGI:104602]	Prpf39				mmu-let-7g(RNAhybrid|miRanda), mmu-miR-101a(miRanda), mmu-miR-101b(RNAhybrid|miRanda), mmu-miR-10b(RNAhybrid|miRanda), mmu-miR-124(miRanda), mmu-miR-124a(RNAhybrid|TargetScan|miRanda|pictar), mmu-miR-129-3p(RNAhybrid|TargetScan|miRanda), mmu-miR-130a(RNAhybrid|miRanda), mmu-miR-130b(miRanda), mmu-miR-132(miRanda), mmu-miR-133a(RNAhybrid|miRanda), mmu-miR-133b(RNAhybrid|miRanda), mmu-miR-135a(miRa…	nucleus	splicing regulator|protein_coding			-	RNA processing // biological_process	molecular_function	nucleus		4.13231	4.53083	4.36113	4.34142	3.9146	4.03585	3.98288	3.97778	-0.363647	-1.28667	0.0264899	0.989644	0.0394203	1	0.363647
ENSMUSG00000024826	D4, zinc and double PHD fingers family 2 [Source:MGI Symbol;Acc:MGI:109529]	Dpf2				mmu-let-7(TargetScan), mmu-let-7a(miRanda|pictar), mmu-let-7b(miRanda|pictar), mmu-let-7c(miRanda|pictar), mmu-let-7d(miRanda|pictar), mmu-let-7e(miRanda|pictar), mmu-let-7f(miRanda|pictar), mmu-let-7g(miRanda|pictar), mmu-let-7i(miRanda|pictar), mmu-miR-125a(pictar), mmu-miR-125a-3p(miRanda), mmu-miR-125a-5p(TargetScan), mmu-miR-125b(pictar), mmu-miR-125b-5p(TargetScan), mmu-miR-148a(miRanda), m…	nucleus	transcription regulator|protein_coding			-	transcription, DNA-dependent // regulation of transcription, DNA-dependent // apoptosis	zinc ion binding	nucleus // cytoplasm // centrosome // intracellular membrane-bounded organelle	TNF-alpha NF-kB Signaling Pathway:WP246	5.582	5.54958	5.57946	5.57035	5.20102	5.36689	5.05534	5.20775	-0.362593	-1.28573	0.0120025	0.915001	0.0161015	1	0.362593
ENSMUSG00000039637	coronin 7 [Source:MGI Symbol;Acc:MGI:1926135]	Coro7				mmu-miR-103(miRanda), mmu-miR-107(miRanda), mmu-miR-132(miRanda), mmu-miR-140(miRanda), mmu-miR-15a(miRanda), mmu-miR-15b(miRanda), mmu-miR-16(miRanda), mmu-miR-185(miRanda), mmu-miR-195(miRanda), mmu-miR-196a(miRanda), mmu-miR-196b(miRanda), mmu-miR-212(miRanda), mmu-miR-214(miRanda), mmu-miR-216a(miRanda), mmu-miR-221(miRanda), mmu-miR-30a(miRanda), mmu-miR-30b(miRanda), mmu-miR-30c(miRanda), m…	transmembrane	protein_coding			-	biological_process	molecular_function	Golgi membrane // Golgi apparatus // cytosol // integral to membrane // cytoplasmic membrane-bounded vesicle		6.19738	6.11724	6.10804	6.14089	5.90687	5.661	5.76991	5.77926	-0.361622	-1.28487	0.00780961	0.88769	0.00915728	1	0.361622
ENSMUSG00000041921	methionyl aminopeptidase type 1D (mitochondrial) [Source:MGI Symbol;Acc:MGI:1913809]	Metap1d				mmu-miR-125a(RNAhybrid|miRanda), mmu-miR-125b(RNAhybrid|miRanda), mmu-miR-129-5p(RNAhybrid), mmu-miR-133a(RNAhybrid|miRanda), mmu-miR-133b(RNAhybrid|miRanda), mmu-miR-145(RNAhybrid|miRanda), mmu-miR-184(RNAhybrid|miRanda), mmu-miR-199a(RNAhybrid|miRanda), mmu-miR-207(RNAhybrid), mmu-miR-210(RNAhybrid|miRanda), mmu-miR-22(RNAhybrid|miRanda), mmu-miR-221(RNAhybrid|miRanda), mmu-miR-224(RNAhybrid|mi…		protein_coding			-	proteolysis // cellular process	aminopeptidase activity // metalloexopeptidase activity // metal ion binding	mitochondrion		4.17595	3.95584	4.06458	4.06546	3.80876	3.67348	3.6329	3.70504	-0.360416	-1.2838	0.00968941	0.906465	0.0121544	1	0.360416
ENSMUSG00000066760	pregnancy specific glycoprotein 16 [Source:MGI Symbol;Acc:MGI:1347249]	Psg16				mmu-miR-124(miRanda), mmu-miR-134(miRanda), mmu-miR-138(miRanda), mmu-miR-145(miRanda), mmu-miR-183(miRanda), mmu-miR-186(miRanda), mmu-miR-200b(miRanda), mmu-miR-200c(miRanda), mmu-miR-217(miRanda), mmu-miR-367(miRanda), mmu-miR-370(miRanda), mmu-miR-410(miRanda), mmu-miR-425(miRanda), mmu-miR-429(miRanda), mmu-miR-449a(miRanda), mmu-miR-449c(miRanda), mmu-miR-489(miRanda), mmu-miR-539(miRanda),…		protein_coding			-	female pregnancy				4.64093	4.44774	4.40978	4.49948	4.04797	4.14589	4.22477	4.13954	-0.35994	-1.28337	0.0114131	0.915001	0.0149477	1	0.35994
ENSMUSG00000087611	RIKEN cDNA 4930458D05 gene [Source:MGI Symbol;Acc:MGI:1923052]	4930458D05Rik						processed_transcript			-					1.69582	1.49349	1.31108	1.50013	1.18726	0.981766	1.25419	1.14107	-0.359057	-1.28259	0.0403705	1	0.060017	1	0.359057
ENSMUSG00000022680	pyridoxal-dependent decarboxylase domain containing 1 [Source:MGI Symbol;Acc:MGI:1920909]	Pdxdc1				mmu-let-7c(miRanda), mmu-let-7d(miRanda), mmu-let-7g(miRanda), mmu-let-7i(miRanda), mmu-miR-1192(miRanda), mmu-miR-125a-3p(miRanda), mmu-miR-1297(TargetScan), mmu-miR-143(miRanda), mmu-miR-145(miRanda), mmu-miR-148a(miRanda), mmu-miR-148b(miRanda), mmu-miR-149(miRanda), mmu-miR-152(miRanda), mmu-miR-153(miRanda), mmu-miR-18a(miRanda), mmu-miR-18b(miRanda), mmu-miR-196a(miRanda), mmu-miR-196b(miRa…		protein_coding			-	biological_process // carboxylic acid metabolic process	carboxy-lyase activity // pyridoxal phosphate binding	cellular_component		4.35893	4.32791	3.99678	4.22787	3.69146	3.92913	3.98603	3.86887	-0.359004	-1.28254	0.0478283	1	0.0708702	1	0.359004
ENSMUSG00000074140	zinc finger protein 319 [Source:MGI Symbol;Acc:MGI:1890618]	Zfp319				mmu-let-7d(miRanda), mmu-let-7e(miRanda), mmu-miR-1(miRanda), mmu-miR-106b(miRanda), mmu-miR-132(miRanda), mmu-miR-135a(miRanda), mmu-miR-135b(miRanda), mmu-miR-136(miRanda), mmu-miR-145(miRanda), mmu-miR-17(miRanda), mmu-miR-181a(miRanda), mmu-miR-181c(miRanda), mmu-miR-183(miRanda), mmu-miR-185(miRanda), mmu-miR-204(miRanda), mmu-miR-206(miRanda), mmu-miR-20a(miRanda), mmu-miR-211(miRanda), mmu…		protein_coding			-	biological_process		nucleus		1.77981	1.64238	1.6671	1.69643	1.37551	1.20538	1.43444	1.33844	-0.357984	-1.28163	0.00929214	0.898696	0.0113464	1	0.357984
ENSMUSG00000038658	RIKEN cDNA C030046E11 gene [Source:MGI Symbol;Acc:MGI:1924893]	C030046E11Rik				mmu-miR-101(TargetScan), mmu-miR-101a(miRanda), mmu-miR-101ab(TargetScan), mmu-miR-101b(miRanda), mmu-miR-1192(miRanda), mmu-miR-125a-5p(miRanda), mmu-miR-125b-5p(miRanda), mmu-miR-128(miRanda), mmu-miR-130a(RNAhybrid|miRanda), mmu-miR-130b(RNAhybrid|miRanda), mmu-miR-132(miRanda), mmu-miR-133a(miRanda), mmu-miR-133abc(TargetScan), mmu-miR-133b(miRanda), mmu-miR-134(miRanda), mmu-miR-135a(miRanda…	transmembrane	protein_coding			-	biological_process	molecular_function	cellular_component // integral to membrane		4.00457	3.5509	3.80279	3.78609	3.47604	3.38492	3.42786	3.42961	-0.356482	-1.2803	0.0379488	1	0.0561886	1	0.356482
ENSMUSG00000033427	ureidopropionase, beta [Source:MGI Symbol;Acc:MGI:2143535]	Upb1				mmu-miR-125a(RNAhybrid|miRanda), mmu-miR-125b(RNAhybrid|miRanda), mmu-miR-190(miRanda), mmu-miR-190b(miRanda), mmu-miR-193(RNAhybrid|miRanda), mmu-miR-201(RNAhybrid|miRanda), mmu-miR-205(RNAhybrid|miRanda), mmu-miR-207(RNAhybrid|miRanda), mmu-miR-21(RNAhybrid), mmu-miR-218(RNAhybrid|miRanda), mmu-miR-22(RNAhybrid|miRanda), mmu-miR-224(RNAhybrid|miRanda), mmu-miR-23a(miRanda), mmu-miR-23b(miRanda)…		protein_coding			-	beta-alanine biosynthetic process	beta-ureidopropionase activity // metal ion binding	cytoplasm		1.44709	1.33186	1.56073	1.44656	1.18565	0.885132	1.20094	1.09058	-0.355987	-1.27986	0.0296115	1	0.0435564	1	0.355987
ENSMUSG00000079407	RIKEN cDNA 1700110I01 gene [Source:MGI Symbol;Acc:MGI:1920799]	1700110I01Rik				mmu-miR-133a(miRanda), mmu-miR-133b(miRanda), mmu-miR-139-5p(miRanda), mmu-miR-145(miRanda), mmu-miR-30a(miRanda), mmu-miR-30b(miRanda), mmu-miR-30c(miRanda), mmu-miR-30d(miRanda), mmu-miR-30e(miRanda), mmu-miR-384-3p(miRanda), mmu-miR-485(miRanda), mmu-miR-491(miRanda), mmu-miR-499(miRanda), mmu-miR-876-5p(miRanda)		protein_coding			-					2.29606	2.37777	2.3231	2.33231	2.19079	1.85484	1.88991	1.97851	-0.353799	-1.27792	0.0221571	0.981907	0.0317611	1	0.353799
ENSMUSG00000002458	regulator of G-protein signaling 19 [Source:MGI Symbol;Acc:MGI:1915153]	Rgs19				mmu-miR-1(miRanda), mmu-miR-129-5p(TargetScan), mmu-miR-129ab-5p(TargetScan), mmu-miR-132(miRanda), mmu-miR-194(miRanda), mmu-miR-206(miRanda), mmu-miR-212(miRanda), mmu-miR-217(miRanda), mmu-miR-340-5p(miRanda), mmu-miR-351(miRanda), mmu-miR-383(miRanda), mmu-miR-384-3p(miRanda), mmu-miR-410(miRanda), mmu-miR-425(miRanda), mmu-miR-485(miRanda), mmu-miR-488(miRanda), mmu-miR-489(miRanda), mmu-miR…		protein_coding			-	positive regulation of GTPase activity	G-protein alpha-subunit binding // GTPase activator activity // protein binding	cytoplasm // plasma membrane // brush border // membrane // clathrin-coated vesicle // cytosolic part	Calcium Regulation in the Cardiac Cell:WP553 // Myometrial Relaxation and Contraction Pathways:WP385	6.23831	6.30721	6.26239	6.2693	6.05105	6.06691	5.63795	5.91863	-0.350667	-1.27515	0.0469592	1	0.0688065	1	0.350667
ENSMUSG00000066595	major facilitator superfamily domain containing 7B [Source:MGI Symbol;Acc:MGI:2444881]	Mfsd7b				mmu-miR-1(miRanda), mmu-miR-106a(miRanda), mmu-miR-124(miRanda), mmu-miR-125a-3p(miRanda), mmu-miR-128(miRanda), mmu-miR-129-5p(miRanda), mmu-miR-141(miRanda), mmu-miR-144(miRanda), mmu-miR-145(miRanda), mmu-miR-148a(miRanda), mmu-miR-148b(miRanda), mmu-miR-152(miRanda), mmu-miR-186(miRanda), mmu-miR-200a(miRanda), mmu-miR-200b(miRanda), mmu-miR-200c(miRanda), mmu-miR-204(miRanda), mmu-miR-206(mi…		protein_coding			-	in utero embryonic development // erythrocyte differentiation // limb morphogenesis // multicellular organism growth // embryonic digit morphogenesis // regulation of organ growth // spleen development // transmembrane transport // head morphogenesis // heme export	protein binding // heme transporter activity	cellular_component // integral to membrane		2.90107	2.94914	3.01316	2.95446	2.74274	2.64217	2.43184	2.60559	-0.348871	-1.27356	0.016897	0.950009	0.0229613	1	0.348871
[truncated: 551 more rows]
