# Supplementary material for: Nuclear Vav3 is required for polycomb repression complex-1 activity in B-cell lymphoblastic leukemogenesis
Source: Nat Commun. 2022 Jun 1;13:3056. doi: 10.1038/s41467-022-30651-7 (PMC9160250; doi:10.1038/s41467-022-30651-7)
Supplement: Supplementary file 4 — Supplementary Data 2 [file 41467_2022_30651_MOESM4_ESM.xlsx]

## Sheet: GO all differential genes
Category	ID	Name	Source	p-value	q-value Bonferroni	q-value FDR B&H	q-value FDR B&Y	Hit Count in Query List	Hit Count in Genome	Hit in Query List
GO: Molecular Function	GO:0032553	ribonucleotide binding		2.815e-05	0.03977	0.01554	0.1217	114	1947	KIF18A,DDX19A,ERCC6,ACADL,ACADM,ATAD5,SMC1A,ACTG1,MCM4,RRM1,RAB8A,TUBB3,MLH1,SRL,MOCS1,AGAP3,MAP4K3,FPGS,ANXA6,DGKE,CHD8,MSH5,ACSF2,SMC2,ATAD2,MKNK1,RHOA,RND3,SEPHS2,IARS2,HHAT,ASNS,HLTF,KIF1B,MCCC2,RABL3,NDUFV1,DRG1,AURKA,PASK,ACSBG1,UBE2S,TAF1,ASCC3,GNL1,CAMK2G,MKNK2,UBE2C,CARS1,HELQ,PKMYT1,ABCB10,P2RX7,MASTL,CDK1,RAB37,CDC42,PCCA,CDK4,CDK9,RERG,HSP90B1,PDE6G,UBE2L6,CENPE,PDK3,HLCS,TWF2,CHD1,PF…
GO: Molecular Function	GO:0019900	kinase binding		3.414e-05	0.04825	0.01554	0.1217	63	925	ERCC6,RPS18,STK11IP,SOCS7,RAB8A,TBC1D14,PITPNM2,FMR1,USP37,RHOA,RND3,MAPRE1,CDK5RAP1,GHRL,PPP1R12A,KIF1B,MAPK8IP3,AURKA,JTB,PPP1R9B,SFN,ATF7,TPCN2,CASP3,CAV2,CBLB,CCNC,CCND3,CD2,GTF2I,CCNE2,NISCH,PARN,PAX6,TNFAIP3,TNNI3,CDC42,PCNA,CDK4,CDK9,TRIP6,CENPE,TWF2,PFKFB2,PFKM,PIK3IP1,PLK1,AKAP7,XBP1,ATF2,PITPNM1,PRKCD,LRRC14,DGKQ,ITGB2,RAD9A,RB1,TPRKB,LCK,LGALS9,LMNB1,ELAVL1,ELP2
GO: Molecular Function	GO:0008094	DNA-dependent ATPase activity		3.955e-05	0.05589	0.01554	0.1217	16	124	ERCC6,MCM4,CDC45,CHD8,MSH5,UHRF1,GINS2,ASCC3,HELQ,CHD1,PLSCR1,POT1,XRCC3,ERCC6L,RAD51,RAD50
GO: Molecular Function	GO:0030554	adenyl nucleotide binding		6.246e-05	0.08826	0.01554	0.1217	94	1566	KIF18A,DDX19A,ERCC6,ACADL,ACADM,ATAD5,SMC1A,ACTG1,MCM4,RRM1,MLH1,MAP4K3,FPGS,DGKE,CHD8,MSH5,ACSF2,SMC2,ATAD2,MKNK1,SEPHS2,IARS2,ASNS,HLTF,KIF1B,MCCC2,AURKA,PASK,ACSBG1,UBE2S,TAF1,ASCC3,CAMK2G,MKNK2,UBE2C,CARS1,HELQ,SIL1,PKMYT1,ABCB10,P2RX7,MASTL,CDK1,PCCA,CDK4,CDK9,HSP90B1,UBE2L6,CENPE,PDK3,HLCS,TWF2,CHD1,PFKFB2,PFKM,ABCB1,CLCN3,PKM,DHX35,PLK1,AKAP7,KIF23,WEE1,IARS1,YTHDC2,XRCC3,NMNAT3,TTLL4,PRKC…
GO: Molecular Function	GO:0017076	purine nucleotide binding		7.61e-05	0.1075	0.01554	0.1217	112	1951	KIF18A,DDX19A,ERCC6,ACADL,ACADM,ATAD5,SMC1A,ACTG1,MCM4,RRM1,RAB8A,TUBB3,MLH1,SRL,MOCS1,AGAP3,MAP4K3,FPGS,ANXA6,DGKE,CHD8,MSH5,ACSF2,SMC2,ATAD2,MKNK1,RHOA,RND3,SEPHS2,IARS2,HHAT,ASNS,HLTF,KIF1B,MCCC2,RABL3,DRG1,AURKA,PASK,ACSBG1,UBE2S,TAF1,ASCC3,GNL1,CAMK2G,MKNK2,UBE2C,CARS1,HELQ,SIL1,PKMYT1,ABCB10,P2RX7,MASTL,CDK1,RAB37,CDC42,PCCA,CDK4,CDK9,RERG,HSP90B1,PDE6G,UBE2L6,CENPE,PDK3,HLCS,TWF2,CHD1,PFKF…
GO: Molecular Function	GO:0032555	purine ribonucleotide binding		7.633e-05	0.1079	0.01554	0.1217	111	1930	KIF18A,DDX19A,ERCC6,ACADL,ACADM,ATAD5,SMC1A,ACTG1,MCM4,RRM1,RAB8A,TUBB3,MLH1,SRL,MOCS1,AGAP3,MAP4K3,FPGS,ANXA6,DGKE,CHD8,MSH5,ACSF2,SMC2,ATAD2,MKNK1,RHOA,RND3,SEPHS2,IARS2,HHAT,ASNS,HLTF,KIF1B,MCCC2,RABL3,DRG1,AURKA,PASK,ACSBG1,UBE2S,TAF1,ASCC3,GNL1,CAMK2G,MKNK2,UBE2C,CARS1,HELQ,PKMYT1,ABCB10,P2RX7,MASTL,CDK1,RAB37,CDC42,PCCA,CDK4,CDK9,RERG,HSP90B1,PDE6G,UBE2L6,CENPE,PDK3,HLCS,TWF2,CHD1,PFKFB2,PF…
GO: Molecular Function	GO:0032559	adenyl ribonucleotide binding		7.831e-05	0.1107	0.01554	0.1217	93	1555	KIF18A,DDX19A,ERCC6,ACADL,ACADM,ATAD5,SMC1A,ACTG1,MCM4,RRM1,MLH1,MAP4K3,FPGS,DGKE,CHD8,MSH5,ACSF2,SMC2,ATAD2,MKNK1,SEPHS2,IARS2,ASNS,HLTF,KIF1B,MCCC2,AURKA,PASK,ACSBG1,UBE2S,TAF1,ASCC3,CAMK2G,MKNK2,UBE2C,CARS1,HELQ,PKMYT1,ABCB10,P2RX7,MASTL,CDK1,PCCA,CDK4,CDK9,HSP90B1,UBE2L6,CENPE,PDK3,HLCS,TWF2,CHD1,PFKFB2,PFKM,ABCB1,CLCN3,PKM,DHX35,PLK1,AKAP7,KIF23,WEE1,IARS1,YTHDC2,XRCC3,NMNAT3,TTLL4,PRKCD,PRK…
GO: Molecular Function	GO:0016887	ATPase activity		8.948e-05	0.1264	0.01554	0.1217	44	596	KIF18A,DDX19A,ERCC6,ATAD5,MCM4,CDC45,MLH1,CHD8,MSH5,ATAD2,MT-ATP8,HLTF,UHRF1,ACIN1,GINS2,LMBRD1,ATP6V0B,KIF1B,DNAJC9,DNAJC1,ASCC3,HELQ,SIL1,ABCB10,TNNI3,CENPE,CHD1,ABCB1,DHX35,PLSCR1,CNN3,DNAJB1,KIF23,POT1,YTHDC2,XRCC3,KIF18B,ERCC6L,DNAJC24,KIF22,RAD51,LONP2,DYNC2H1,RAD50
GO: Molecular Function	GO:0016817	hydrolase activity, acting on acid anhydrides		0.00011	0.1554	0.01554	0.1217	89	1487	KIF18A,DDX19A,ERCC6,ATAD5,RGS19,MCM4,GMIP,NUDT9,EZH2,ACYP2,TBC1D24,RAB8A,CDC45,TUBB3,TBC1D14,MLH1,ELMOD3,VAV3,MEX3B,AGAP3,SEMA4D,GARNL3,IPO7,CHD8,MSH5,ATAD2,RHOA,RND3,MT-ATP8,HLTF,UHRF1,ACIN1,GINS2,LMBRD1,ATP6V0B,RRP1B,KIF1B,RABL3,DRG1,DNAJC9,DNAJC1,ASCC3,GNG5,TBCD,ARHGAP9,OCRL,CAV2,CBLB,HELQ,SIL1,NUDT5,ABCB10,ENTPD5,TNNI3,RAB37,CDC42,RERG,CENPE,SH3BP1,CHD1,ABCB1,DHX35,IQGAP3,PLSCR1,CNN3,DNAJB1,K…
GO: Molecular Function	GO:0016818	hydrolase activity, acting on acid anhydrides, in phosphorus-containing anhydrides		0.00011	0.1554	0.01554	0.1217	89	1487	KIF18A,DDX19A,ERCC6,ATAD5,RGS19,MCM4,GMIP,NUDT9,EZH2,ACYP2,TBC1D24,RAB8A,CDC45,TUBB3,TBC1D14,MLH1,ELMOD3,VAV3,MEX3B,AGAP3,SEMA4D,GARNL3,IPO7,CHD8,MSH5,ATAD2,RHOA,RND3,MT-ATP8,HLTF,UHRF1,ACIN1,GINS2,LMBRD1,ATP6V0B,RRP1B,KIF1B,RABL3,DRG1,DNAJC9,DNAJC1,ASCC3,GNG5,TBCD,ARHGAP9,OCRL,CAV2,CBLB,HELQ,SIL1,NUDT5,ABCB10,ENTPD5,TNNI3,RAB37,CDC42,RERG,CENPE,SH3BP1,CHD1,ABCB1,DHX35,IQGAP3,PLSCR1,CNN3,DNAJB1,K…
GO: Molecular Function	GO:0046915	transition metal ion transmembrane transporter activity		0.0001376	0.1944	0.01767	0.1384	8	39	SLC25A37,SLC30A6,SLC39A1,SLC39A11,MMGT1,SLC31A1,MCOLN1,SLC25A28
GO: Molecular Function	GO:0005524	ATP binding		0.0001691	0.2389	0.01783	0.1396	88	1485	KIF18A,DDX19A,ERCC6,ATAD5,SMC1A,ACTG1,MCM4,RRM1,MLH1,MAP4K3,FPGS,DGKE,CHD8,MSH5,ACSF2,SMC2,ATAD2,MKNK1,SEPHS2,IARS2,ASNS,HLTF,KIF1B,MCCC2,AURKA,PASK,ACSBG1,UBE2S,TAF1,ASCC3,CAMK2G,MKNK2,UBE2C,CARS1,HELQ,PKMYT1,ABCB10,P2RX7,MASTL,CDK1,PCCA,CDK4,CDK9,HSP90B1,UBE2L6,CENPE,PDK3,HLCS,TWF2,CHD1,PFKFB2,PFKM,ABCB1,CLCN3,PKM,DHX35,PLK1,KIF23,WEE1,IARS1,YTHDC2,XRCC3,NMNAT3,TTLL4,PRKCD,PRKCG,PRKCH,PKN2,KIF1…
GO: Molecular Function	GO:0016462	pyrophosphatase activity		0.0001691	0.2389	0.01783	0.1396	88	1485	KIF18A,DDX19A,ERCC6,ATAD5,RGS19,MCM4,GMIP,NUDT9,EZH2,TBC1D24,RAB8A,CDC45,TUBB3,TBC1D14,MLH1,ELMOD3,VAV3,MEX3B,AGAP3,SEMA4D,GARNL3,IPO7,CHD8,MSH5,ATAD2,RHOA,RND3,MT-ATP8,HLTF,UHRF1,ACIN1,GINS2,LMBRD1,ATP6V0B,RRP1B,KIF1B,RABL3,DRG1,DNAJC9,DNAJC1,ASCC3,GNG5,TBCD,ARHGAP9,OCRL,CAV2,CBLB,HELQ,SIL1,NUDT5,ABCB10,ENTPD5,TNNI3,RAB37,CDC42,RERG,CENPE,SH3BP1,CHD1,ABCB1,DHX35,IQGAP3,PLSCR1,CNN3,DNAJB1,KIF23,P…
GO: Molecular Function	GO:0140097	catalytic activity, acting on DNA		0.0001838	0.2597	0.01783	0.1396	30	364	ERCC6,MCM4,CDC45,CHD8,UHRF1,GINS2,MUTYH,ASCC3,POLM,CASP3,HELQ,PARN,PCNA,HMGB2,CHD1,SLX1B,PLSCR1,POLB,POT1,POLE4,XRCC3,METTL4,PRKCD,ERCC6L,DNMT1,RAD9A,RAD51,RBBP8,RAD50,LIG4
GO: Molecular Function	GO:0003678	DNA helicase activity		0.0001893	0.2674	0.01783	0.1396	12	87	ERCC6,MCM4,CDC45,CHD8,GINS2,ASCC3,HELQ,CHD1,POT1,ERCC6L,RAD51,RAD50
GO: Molecular Function	GO:0035639	purine ribonucleoside triphosphate binding		0.0002572	0.3634	0.02271	0.1779	104	1841	KIF18A,DDX19A,ERCC6,ATAD5,SMC1A,ACTG1,MCM4,RRM1,RAB8A,TUBB3,MLH1,SRL,MOCS1,AGAP3,MAP4K3,FPGS,ANXA6,DGKE,CHD8,MSH5,ACSF2,SMC2,ATAD2,MKNK1,RHOA,RND3,SEPHS2,IARS2,HHAT,ASNS,HLTF,KIF1B,MCCC2,RABL3,DRG1,AURKA,PASK,ACSBG1,UBE2S,TAF1,ASCC3,GNL1,CAMK2G,MKNK2,UBE2C,CARS1,HELQ,PKMYT1,ABCB10,P2RX7,MASTL,CDK1,RAB37,CDC42,PCCA,CDK4,CDK9,RERG,HSP90B1,UBE2L6,CENPE,PDK3,HLCS,TWF2,CHD1,PFKFB2,PFKM,ABCB1,CLCN3,PKM…
GO: Molecular Function	GO:0016874	ligase activity		0.000284	0.4013	0.0236	0.1848	23	255	TBC1D14,FPGS,ACSF2,IARS2,ASNS,MCCC2,ATG2A,ATG4B,ACSBG1,CARS1,PCCA,HLCS,UCHL1,UBQLN2,IARS1,TTLL4,TRIM25,EARS2,RARS2,ACSS3,ATG16L1,DALRD3,LIG4
GO: Molecular Function	GO:0008144	drug binding		0.0003064	0.433	0.02405	0.1884	101	1786	KIF18A,DDX19A,ERCC6,ATAD5,SMC1A,ACTG1,MCM4,RRM1,MLH1,ALAS1,MAP4K3,FPGS,DGKE,CHD8,SCLY,MSH5,ACSF2,SMC2,ATAD2,MKNK1,SEPHS2,IARS2,ASNS,HLTF,LMBRD1,PDXDC1,KIF1B,MCCC2,AURKA,PASK,ACSBG1,UBE2S,TAF1,ASCC3,GOT1,CAMK2G,MKNK2,UBE2C,CARS1,OAT,PPWD1,HELQ,PKMYT1,ABCB10,P2RX7,MASTL,CDK1,PCCA,CDK4,CDK9,HSP90B1,UBE2L6,CENPE,PDK3,HLCS,HMGB2,TWF2,CHD1,PFKFB2,PFKM,ABCB1,TYMS,CLCN3,PKM,DHX35,PLK1,AKAP7,KIF23,WEE1,IA…
GO: Molecular Function	GO:0035035	histone acetyltransferase binding		0.0003522	0.4977	0.0262	0.2051	7	34	APBB1,APBB2,TAF7,PAX6,PCNA,EID1,KANSL1L
GO: Molecular Function	GO:0019901	protein kinase binding		0.0003969	0.5608	0.02804	0.2196	54	831	ERCC6,RPS18,STK11IP,RAB8A,TBC1D14,PITPNM2,FMR1,USP37,RHOA,RND3,MAPRE1,CDK5RAP1,GHRL,PPP1R12A,MAPK8IP3,AURKA,JTB,SFN,ATF7,TPCN2,CASP3,CAV2,CBLB,CCNC,CCND3,CD2,GTF2I,CCNE2,NISCH,PARN,PAX6,TNNI3,CDC42,PCNA,CDK4,CDK9,CENPE,TWF2,PFKFB2,PLK1,AKAP7,XBP1,ATF2,PITPNM1,PRKCD,DGKQ,ITGB2,RAD9A,TPRKB,LCK,LGALS9,LMNB1,ELAVL1,ELP2
GO: Molecular Function	GO:0072345	NAADP-sensitive calcium-release channel activity		0.0006165	0.8711	0.04148	0.3248	3	5	TPCN1,TPCN2,MCOLN1
GO: Molecular Function	GO:0005381	iron ion transmembrane transporter activity		0.0006927	0.9788	0.04449	0.3484	4	11	SLC25A37,MMGT1,MCOLN1,SLC25A28
GO: Biological Process	GO:0000280	nuclear division		1.663e-13	1.06e-09	3.283e-10	3.066e-09	103	1256	NUSAP1,KIF18A,ERF,STAG1,ATAD5,SMC1A,MCM4,RRM1,EZH2,CDC45,TUBB3,FBXL18,MTA3,NDC80,MLH1,TADA3,TICRR,BIRC5,MSH5,USP37,SMC2,PIAS1,CDC14B,RHOA,MAPRE1,HAUS1,ASNS,CCNB1IP1,EIF4G3,STAG2,PPP1R12A,CENPK,BID,DRG1,AURKA,JTB,UBE2S,PPP1R9B,TBCD,SFN,TCF19,CAMK2G,SUN1,UBE2C,CAV2,HELQ,PKMYT1,CCND3,CCNE2,MASTL,ZFYVE19,CDK1,PAX6,ZW10,CDC42,LSM10,PCNA,CDK4,CDK9,CENPE,ABCB1,TYMS,UBB,PSMC3IP,NLE1,PLK1,IQGAP3,KIF23,WEE…
GO: Biological Process	GO:0000278	mitotic cell cycle		2.059e-13	1.313e-09	3.283e-10	3.066e-09	93	1083	NUSAP1,KIF18A,ERF,STAG1,ATAD5,SMC1A,MCM4,RRM1,EZH2,CDC45,TUBB3,FBXL18,MTA3,NDC80,TADA3,TICRR,BIRC5,USP37,SMC2,PIAS1,CDC14B,RHOA,MAPRE1,HAUS1,ASNS,STAG2,PPP1R12A,CENPK,BID,DRG1,AURKA,JTB,UBE2S,PPP1R9B,TBCD,SFN,TCF19,CAMK2G,UBE2C,CAV2,PKMYT1,CCND3,CCNE2,MASTL,ZFYVE19,CDK1,PAX6,ZW10,CDC42,LSM10,PCNA,CDK4,CDK9,CENPE,ABCB1,TYMS,NLE1,PLK1,IQGAP3,KIF23,WEE1,RAD9B,POLE4,YTHDC2,XRCC3,ATF2,YWHAH,CENPH,GIGY…
GO: Biological Process	GO:0140014	mitotic nuclear division		2.059e-13	1.313e-09	3.283e-10	3.066e-09	93	1083	NUSAP1,KIF18A,ERF,STAG1,ATAD5,SMC1A,MCM4,RRM1,EZH2,CDC45,TUBB3,FBXL18,MTA3,NDC80,TADA3,TICRR,BIRC5,USP37,SMC2,PIAS1,CDC14B,RHOA,MAPRE1,HAUS1,ASNS,STAG2,PPP1R12A,CENPK,BID,DRG1,AURKA,JTB,UBE2S,PPP1R9B,TBCD,SFN,TCF19,CAMK2G,UBE2C,CAV2,PKMYT1,CCND3,CCNE2,MASTL,ZFYVE19,CDK1,PAX6,ZW10,CDC42,LSM10,PCNA,CDK4,CDK9,CENPE,ABCB1,TYMS,NLE1,PLK1,IQGAP3,KIF23,WEE1,RAD9B,POLE4,YTHDC2,XRCC3,ATF2,YWHAH,CENPH,GIGY…
GO: Biological Process	GO:1903047	mitotic cell cycle process		2.059e-13	1.313e-09	3.283e-10	3.066e-09	93	1083	NUSAP1,KIF18A,ERF,STAG1,ATAD5,SMC1A,MCM4,RRM1,EZH2,CDC45,TUBB3,FBXL18,MTA3,NDC80,TADA3,TICRR,BIRC5,USP37,SMC2,PIAS1,CDC14B,RHOA,MAPRE1,HAUS1,ASNS,STAG2,PPP1R12A,CENPK,BID,DRG1,AURKA,JTB,UBE2S,PPP1R9B,TBCD,SFN,TCF19,CAMK2G,UBE2C,CAV2,PKMYT1,CCND3,CCNE2,MASTL,ZFYVE19,CDK1,PAX6,ZW10,CDC42,LSM10,PCNA,CDK4,CDK9,CENPE,ABCB1,TYMS,NLE1,PLK1,IQGAP3,KIF23,WEE1,RAD9B,POLE4,YTHDC2,XRCC3,ATF2,YWHAH,CENPH,GIGY…
GO: Biological Process	GO:0048285	organelle fission		6.188e-13	3.946e-09	7.892e-10	7.369e-09	104	1301	NUSAP1,KIF18A,ERF,STAG1,ATAD5,SMC1A,MCM4,RRM1,EZH2,CDC45,TUBB3,FBXL18,MTA3,NDC80,MLH1,TADA3,TICRR,BIRC5,MSH5,USP37,SMC2,PIAS1,CDC14B,RHOA,MAPRE1,HAUS1,ASNS,CCNB1IP1,EIF4G3,STAG2,PPP1R12A,CENPK,BID,DRG1,AURKA,JTB,UBE2S,PPP1R9B,TBCD,SFN,TCF19,CAMK2G,SUN1,UBE2C,CAV2,HELQ,PKMYT1,CCND3,CCNE2,MASTL,ZFYVE19,CDK1,PAX6,ZW10,CDC42,LSM10,PCNA,CDK4,CDK9,CENPE,ABCB1,TYMS,UBB,PSMC3IP,NLE1,PLK1,IQGAP3,KIF23,WEE…
GO: Biological Process	GO:0007049	cell cycle		6.868e-12	4.38e-08	7.3e-09	6.816e-08	136	1971	NUSAP1,KIF18A,ERF,STAG1,ATAD5,SMC1A,MCM4,RRM1,EZH2,CDC45,PYHIN1,TUBB3,PCGF6,FBXL18,MTA3,NDC80,HACE1,RBM14,MLH1,TADA3,TICRR,IPO7,APBB1,APBB2,BIRC5,MSH5,USP37,SMC2,PIAS1,CDC14B,RHOA,MAPRE1,ARNTL,HAUS1,ASNS,CDK5RAP1,UHRF1,PRR11,CCNB1IP1,EIF4G3,TRIM37,STAG2,PPP1R12A,BIN3,CENPK,BID,DRG1,AURKA,JTB,BLCAP,UBE2S,PPP1R9B,TIMELESS,TAF1,TBCD,SFN,TCF19,CAMK2G,SUN1,UBE2C,CASP3,CAV2,HELQ,CCNC,PKMYT1,CCND3,CCNE2…
GO: Biological Process	GO:0022402	cell cycle process		1.179e-11	7.521e-08	1.074e-08	1.003e-07	118	1632	NUSAP1,KIF18A,ERF,STAG1,ATAD5,SMC1A,MCM4,RRM1,EZH2,CDC45,TUBB3,PCGF6,FBXL18,MTA3,NDC80,RBM14,MLH1,TADA3,TICRR,APBB1,APBB2,BIRC5,MSH5,USP37,SMC2,PIAS1,CDC14B,RHOA,MAPRE1,HAUS1,ASNS,PRR11,CCNB1IP1,EIF4G3,TRIM37,STAG2,PPP1R12A,BIN3,CENPK,BID,DRG1,AURKA,JTB,UBE2S,PPP1R9B,TIMELESS,TAF1,TBCD,SFN,TCF19,CAMK2G,SUN1,UBE2C,CAV2,HELQ,PKMYT1,CCND3,CCNE2,MASTL,ZFYVE19,CDK1,PAX6,ZW10,CDC42,LSM10,PCNA,CDK4,CDK9…
GO: Biological Process	GO:0051276	chromosome organization		1.168e-09	7.445e-06	9.306e-07	8.69e-06	94	1287	NUSAP1,KIF18A,ERCC6,STAG1,SMC1A,MCM4,EZH2,CDC45,PCGF6,MTA3,NDC80,RBM14,MLH1,TADA3,OGT,FMR1,APBB1,BIRC5,CHD8,MSH5,SMC2,ATAD2,HLTF,UHRF1,ACIN1,GINS2,CCNB1IP1,TRIM37,STAG2,KDM6B,CENPK,AURKA,TAF1,ASCC3,TAF7,CBX2,SUN1,WDR5,HELQ,GTF2B,NUDT5,CCNE2,H3-3B,PARN,CDK1,ZW10,PCNA,HDAC2,CDK9,CENPE,HLCS,OIP5,HMGB2,CHD1,UBB,SLX1B,EID1,COPS7B,PLK1,SMYD3,MIER2,KIF23,POT1,XBP1,POLE4,XRCC3,PAF1,ATF2,PPM1F,CENPH,PRKCD…
GO: Biological Process	GO:0044770	cell cycle phase transition		3.86e-08	0.0002461	2.735e-05	0.0002554	56	668	ATAD5,MCM4,EZH2,CDC45,FBXL18,MTA3,NDC80,TICRR,BIRC5,USP37,PIAS1,CDC14B,MAPRE1,HAUS1,PPP1R12A,BID,AURKA,UBE2S,PPP1R9B,TIMELESS,TAF1,SFN,TCF19,CAMK2G,UBE2C,PKMYT1,CCND3,CCNE2,MASTL,ZFYVE19,CDK1,ZW10,LSM10,PCNA,CDK4,CENPE,ABCB1,TYMS,PLK1,IQGAP3,WEE1,POLE4,XRCC3,PAF1,GIGYF2,CCP110,PSMB10,SFI1,DHFR,CDC73,RB1,RBBP8,CUL5,LMNB1,RPA3,MAD2L1
GO: Biological Process	GO:0044772	mitotic cell cycle phase transition		5.32e-08	0.0003392	3.392e-05	0.0003168	53	622	ATAD5,MCM4,EZH2,CDC45,FBXL18,MTA3,NDC80,TICRR,BIRC5,USP37,PIAS1,CDC14B,MAPRE1,HAUS1,PPP1R12A,BID,AURKA,UBE2S,PPP1R9B,SFN,TCF19,CAMK2G,UBE2C,PKMYT1,CCND3,CCNE2,MASTL,ZFYVE19,CDK1,ZW10,LSM10,PCNA,CDK4,CENPE,ABCB1,TYMS,PLK1,IQGAP3,WEE1,POLE4,XRCC3,GIGYF2,CCP110,PSMB10,SFI1,DHFR,CDC73,RB1,RBBP8,CUL5,LMNB1,RPA3,MAD2L1
GO: Biological Process	GO:0006260	DNA replication		8.294e-08	0.0005289	4.808e-05	0.000449	32	289	ATAD5,SMC1A,MCM4,RRM1,CDC45,RBM14,TICRR,USP37,GINS2,CACYBP,STAG2,TIMELESS,CCNE2,CDK1,CDC42,PCNA,CDK9,GINS3,POLB,RRM2B,ID3,RAD9B,POLE4,PTMS,RAD9A,RAD51,RBBP8,DUT,E4F1,RAD50,LIG4,RPA3
GO: Biological Process	GO:0007346	regulation of mitotic cell cycle		1.465e-07	0.0009341	7.784e-05	0.0007268	57	713	NUSAP1,STAG1,ATAD5,SMC1A,EZH2,CDC45,MTA3,NDC80,TICRR,BIRC5,CDC14B,MAPRE1,HAUS1,ASNS,STAG2,BID,DRG1,AURKA,PPP1R9B,SFN,UBE2C,CAV2,PKMYT1,CCND3,ZFYVE19,CDK1,ZW10,CDC42,LSM10,PCNA,CDK4,CDK9,CENPE,NLE1,PLK1,WEE1,RAD9B,YTHDC2,XRCC3,ATF2,YWHAH,GIGYF2,PKN2,POLDIP2,CCP110,PSMB10,SFI1,CUL7,CDC73,RAD9A,RANBP1,RB1,E4F1,RAD50,LMNB1,RPA3,MAD2L1
GO: Biological Process	GO:0006974	cellular response to DNA damage stimulus		4.066e-07	0.002593	0.0001995	0.001862	65	884	ERCC6,ATAD5,SMC1A,MC1R,MCM4,CDC45,PYHIN1,FANCE,RBM14,MLH1,VAV3,TICRR,FMR1,MACROD1,APBB1,MSH5,SMC2,CDC14B,UHRF1,GINS2,MUTYH,ACER2,BID,AURKA,NFRKB,CBX1,TIMELESS,TAF1,ASCC3,GNL1,SFN,POLM,CASP3,HELQ,MASTL,CDK1,PCNA,CDK9,UBE2L6,HMGB2,UBB,SLX1B,COPS7B,PLK1,DDIT4,POLB,RRM2B,RAD9B,XRCC3,ATF2,GIGYF2,PRKCD,PRKCG,TRIM25,SMYD2,DEK,RAD9A,KIF22,RAD51,TANK,RBBP8,SMC4,RAD50,LIG4,RPA3
GO: Biological Process	GO:0051726	regulation of cell cycle		4.397e-07	0.002804	0.0002003	0.00187	86	1295	NUSAP1,STAG1,ATAD5,SMC1A,EZH2,CDC45,PCGF6,FBXL18,MTA3,NDC80,RBM14,TICRR,IPO7,APBB1,APBB2,BIRC5,CDC14B,RHOA,MAPRE1,ARNTL,HAUS1,ASNS,CDK5RAP1,PRR11,EIF4G3,TRIM37,STAG2,BID,DRG1,AURKA,PPP1R9B,TIMELESS,TAF1,SFN,UBE2C,CASP3,CAV2,CCNC,PKMYT1,CCND3,CCNE2,PES1,MASTL,ZFYVE19,CDK1,TNFAIP3,ZW10,CDC42,LSM10,PCNA,CDK4,CDK9,CENPE,NLE1,PLK1,KIF23,WEE1,ID3,RAD9B,YTHDC2,XPO1,XRCC3,PAF1,ATF2,YWHAH,GIGYF2,PKN2,POLD…
GO: Biological Process	GO:0007088	regulation of mitotic nuclear division		6.617e-07	0.00422	0.0002813	0.002627	23	184	NUSAP1,STAG1,SMC1A,NDC80,BIRC5,CDC14B,STAG2,DRG1,AURKA,PPP1R9B,UBE2C,CAV2,PKMYT1,ZW10,CDC42,CENPE,PLK1,XRCC3,YWHAH,CUL7,RANBP1,RB1,MAD2L1
GO: Biological Process	GO:0051783	regulation of nuclear division		2.5e-06	0.01594	0.0009964	0.009304	24	213	NUSAP1,STAG1,SMC1A,NDC80,BIRC5,CDC14B,EIF4G3,STAG2,DRG1,AURKA,PPP1R9B,UBE2C,CAV2,PKMYT1,ZW10,CDC42,CENPE,PLK1,XRCC3,YWHAH,CUL7,RANBP1,RB1,MAD2L1
GO: Biological Process	GO:0051301	cell division		2.747e-06	0.01752	0.0009984	0.009323	54	725	NUSAP1,STAG1,SMC1A,ETV6,NDC80,ZNRF3,BIRC5,USP37,SMC2,CDC14B,RHOA,MAPRE1,HAUS1,PRDM15,STAG2,BIN3,AURKA,JTB,UBE2S,TIMELESS,TAF4B,SFN,UBE2C,CCND3,CCNE2,MASTL,ZFYVE19,CDK1,PAX6,ZW10,CDC42,CDK4,CENPE,CETN3,OIP5,HMGB2,PGF,ABCB1,PLK1,VEGFC,KIF23,WEE1,PKN2,KIF18B,CCP110,ERCC6L,CUL7,RB1,RBBP8,SMC4,E4F1,LIG4,CKAP2,MAD2L1
GO: Biological Process	GO:0010564	regulation of cell cycle process		2.818e-06	0.01797	0.0009984	0.009323	60	839	NUSAP1,STAG1,ATAD5,SMC1A,EZH2,CDC45,PCGF6,MTA3,NDC80,RBM14,TICRR,BIRC5,CDC14B,RHOA,MAPRE1,HAUS1,EIF4G3,TRIM37,STAG2,BID,DRG1,AURKA,PPP1R9B,TAF1,SFN,UBE2C,CAV2,PKMYT1,CCND3,ZFYVE19,CDK1,ZW10,CDC42,LSM10,PCNA,CDK4,CDK9,CENPE,PLK1,KIF23,WEE1,XPO1,XRCC3,PAF1,YWHAH,GIGYF2,PKN2,CCP110,PCGF2,PSMB10,SFI1,CUL7,CDC73,RAD51,RANBP1,RB1,RBBP8,E4F1,LMNB1,MAD2L1
GO: Biological Process	GO:0071897	DNA biosynthetic process		3.719e-06	0.02372	0.001248	0.01166	39	461	ATAD5,SMC1A,MCM4,RRM1,CDC45,RBM14,TICRR,USP37,GINS2,CACYBP,STAG2,TIMELESS,POLM,CCNE2,PARN,CDK1,CDC42,PCNA,CDK9,UBE2L6,TYMS,UBB,GINS3,POLB,RRM2B,POT1,ID3,RAD9B,POLE4,TRIM25,PTMS,RAD9A,RAD51,RBBP8,DUT,E4F1,RAD50,LIG4,RPA3
GO: Biological Process	GO:0006281	DNA repair		7.379e-06	0.04706	0.002353	0.02197	44	564	ERCC6,SMC1A,MC1R,MCM4,CDC45,FANCE,RBM14,MLH1,TICRR,APBB1,MSH5,SMC2,CDC14B,UHRF1,GINS2,MUTYH,NFRKB,TIMELESS,ASCC3,POLM,HELQ,CDK1,PCNA,CDK9,UBE2L6,HMGB2,UBB,SLX1B,COPS7B,POLB,RRM2B,RAD9B,XRCC3,PRKCG,TRIM25,DEK,RAD9A,KIF22,RAD51,RBBP8,SMC4,RAD50,LIG4,RPA3
GO: Biological Process	GO:0098813	nuclear chromosome segregation		1.161e-05	0.07402	0.003525	0.03291	27	280	NUSAP1,KIF18A,STAG1,SMC1A,NDC80,MLH1,BIRC5,MSH5,SMC2,CCNB1IP1,STAG2,CENPK,SUN1,HELQ,CCNE2,ZW10,CDC42,CENPE,PLK1,KIF23,XRCC3,KIF18B,KIF22,RB1,SMC4,M1AP,MAD2L1
GO: Biological Process	GO:0006259	DNA metabolic process		1.262e-05	0.08048	0.003658	0.03416	70	1080	ERCC6,ATAD5,SMC1A,MC1R,MCM4,RRM1,EZH2,CDC45,FANCE,RBM14,MLH1,TICRR,APBB1,MSH5,USP37,SMC2,CDC14B,UHRF1,GINS2,CCNB1IP1,CACYBP,STAG2,MUTYH,NFRKB,TIMELESS,ASCC3,POLM,CASP3,HELQ,CCNE2,PARN,CDK1,CDC42,PCNA,CDK9,UBE2L6,HMGB2,TYMS,UBB,SLX1B,COPS7B,PSMC3IP,GINS3,POLB,RRM2B,POT1,ID3,RAD9B,POLE4,XRCC3,METTL4,KLHDC3,PRKCD,PRKCG,TRIM25,GATAD2A,PTMS,DEK,TET3,DNMT1,RAD9A,KIF22,RAD51,RBBP8,DUT,SMC4,E4F1,RAD50,LI…
GO: Biological Process	GO:0090068	positive regulation of cell cycle process		1.933e-05	0.1233	0.005359	0.05004	29	321	NUSAP1,ATAD5,EZH2,CDC45,MTA3,NDC80,BIRC5,CDC14B,RHOA,EIF4G3,AURKA,SFN,UBE2C,CCND3,CDK1,CDC42,LSM10,PCNA,CDK4,CENPE,KIF23,XRCC3,PAF1,PKN2,CDC73,RANBP1,RB1,LMNB1,MAD2L1
GO: Biological Process	GO:0044843	cell cycle G1/S phase transition		2.048e-05	0.1306	0.005443	0.05082	29	322	MCM4,EZH2,CDC45,USP37,PIAS1,BID,AURKA,TAF1,SFN,TCF19,CAMK2G,CCND3,CCNE2,CDK1,LSM10,PCNA,CDK4,TYMS,IQGAP3,WEE1,POLE4,PAF1,GIGYF2,DHFR,CDC73,RB1,RBBP8,CUL5,RPA3
GO: Biological Process	GO:0007059	chromosome segregation		2.453e-05	0.1564	0.006257	0.05843	30	342	NUSAP1,KIF18A,STAG1,SMC1A,NDC80,MLH1,BIRC5,MSH5,SMC2,CCNB1IP1,STAG2,CENPK,SUN1,HELQ,CCNE2,ZW10,CDC42,CENPE,OIP5,PLK1,KIF23,XRCC3,PPP1R7,CENPH,KIF18B,KIF22,RB1,SMC4,M1AP,MAD2L1
GO: Biological Process	GO:0045931	positive regulation of mitotic cell cycle		2.858e-05	0.1823	0.00701	0.06546	20	184	NUSAP1,CDC45,MTA3,NDC80,BIRC5,ASNS,AURKA,UBE2C,CCND3,CDK1,LSM10,CDK4,CENPE,XRCC3,PKN2,POLDIP2,RANBP1,RB1,LMNB1,MAD2L1
GO: Biological Process	GO:0006399	tRNA metabolic process		3.342e-05	0.2131	0.007893	0.0737	20	186	TRMT112,MTFMT,SEPHS2,IARS2,CDK5RAP1,POP1,CARS1,RPP14,IARS1,PUS10,ZBTB8OS,EARS2,TRUB1,RARS2,TSEN15,TPRKB,PUSL1,DALRD3,ELP2,QTRT1
GO: Biological Process	GO:1901989	positive regulation of cell cycle phase transition		3.816e-05	0.2433	0.008691	0.08115	15	116	ATAD5,EZH2,CDC45,MTA3,BIRC5,UBE2C,CCND3,CDK1,LSM10,CDK4,CENPE,PAF1,CDC73,RB1,LMNB1
GO: Biological Process	GO:0000082	G1/S transition of mitotic cell cycle		3.959e-05	0.2525	0.008707	0.0813	27	300	MCM4,EZH2,CDC45,USP37,PIAS1,BID,AURKA,SFN,TCF19,CAMK2G,CCND3,CCNE2,CDK1,LSM10,PCNA,CDK4,TYMS,IQGAP3,WEE1,POLE4,GIGYF2,DHFR,CDC73,RB1,RBBP8,CUL5,RPA3
GO: Biological Process	GO:0044848	biological phase		4.492e-05	0.2864	0.009548	0.08916	18	160	MLH1,MSH5,MREG,CCNB1IP1,EIF4G3,AURKA,SUN1,HELQ,CCNE2,UBB,PSMC3IP,PLK1,KLHDC3,PSEN2,DEK,RAD51,RAD50,M1AP
GO: Biological Process	GO:1904668	positive regulation of ubiquitin protein ligase activity		5.222e-05	0.333	0.01074	0.1003	5	12	CDC14B,UBE2S,UBE2C,MASTL,PLK1
GO: Biological Process	GO:0022403	cell cycle phase		6.264e-05	0.3994	0.01209	0.1129	16	135	MLH1,MSH5,CCNB1IP1,EIF4G3,AURKA,SUN1,HELQ,CCNE2,UBB,PSMC3IP,PLK1,KLHDC3,DEK,RAD51,RAD50,M1AP
GO: Biological Process	GO:0051321	meiotic cell cycle		6.815e-05	0.4346	0.01209	0.1129	25	276	KIF18A,SMC1A,MLH1,MSH5,SMC2,CCNB1IP1,EIF4G3,STAG2,AURKA,SUN1,HELQ,PKMYT1,CCNE2,MASTL,ZW10,UBB,PSMC3IP,PLK1,YTHDC2,KLHDC3,RAD51,RBBP8,SMC4,RAD50,M1AP
GO: Biological Process	GO:0140013	meiotic nuclear division		6.815e-05	0.4346	0.01209	0.1129	25	276	KIF18A,SMC1A,MLH1,MSH5,SMC2,CCNB1IP1,EIF4G3,STAG2,AURKA,SUN1,HELQ,PKMYT1,CCNE2,MASTL,ZW10,UBB,PSMC3IP,PLK1,YTHDC2,KLHDC3,RAD51,RBBP8,SMC4,RAD50,M1AP
GO: Biological Process	GO:1903046	meiotic cell cycle process		6.815e-05	0.4346	0.01209	0.1129	25	276	KIF18A,SMC1A,MLH1,MSH5,SMC2,CCNB1IP1,EIF4G3,STAG2,AURKA,SUN1,HELQ,PKMYT1,CCNE2,MASTL,ZW10,UBB,PSMC3IP,PLK1,YTHDC2,KLHDC3,RAD51,RBBP8,SMC4,RAD50,M1AP
GO: Biological Process	GO:0045786	negative regulation of cell cycle		7.039e-05	0.4489	0.01209	0.1129	47	677	SMC1A,EZH2,CDC45,PCGF6,NDC80,RBM14,TICRR,IPO7,APBB1,APBB2,BIRC5,CDC14B,CDK5RAP1,PRR11,TRIM37,STAG2,AURKA,PPP1R9B,TIMELESS,SFN,CASP3,ZFYVE19,CDK1,TNFAIP3,ZW10,PCNA,CDK4,CDK9,CENPE,NLE1,PLK1,WEE1,RAD9B,YTHDC2,XRCC3,ATF2,GIGYF2,PCGF2,PSMB10,CDC73,RAD9A,RAD51,RB1,RBBP8,E4F1,EIF4G2,MAD2L1
GO: Biological Process	GO:0007093	mitotic cell cycle checkpoint		7.235e-05	0.4614	0.01209	0.1129	19	181	NDC80,TICRR,BIRC5,AURKA,SFN,ZFYVE19,CDK1,ZW10,PCNA,CENPE,PLK1,WEE1,RAD9B,XRCC3,ATF2,GIGYF2,RAD9A,RB1,MAD2L1
GO: Biological Process	GO:0051326	telophase		7.583e-05	0.4835	0.01209	0.1129	15	123	MLH1,MSH5,CCNB1IP1,EIF4G3,AURKA,SUN1,HELQ,CCNE2,UBB,PSMC3IP,PLK1,KLHDC3,RAD51,RAD50,M1AP
GO: Biological Process	GO:0007134	meiotic telophase I		7.583e-05	0.4835	0.01209	0.1129	15	123	MLH1,MSH5,CCNB1IP1,EIF4G3,AURKA,SUN1,HELQ,CCNE2,UBB,PSMC3IP,PLK1,KLHDC3,RAD51,RAD50,M1AP
GO: Biological Process	GO:0007127	meiosis I		7.583e-05	0.4835	0.01209	0.1129	15	123	MLH1,MSH5,CCNB1IP1,EIF4G3,AURKA,SUN1,HELQ,CCNE2,UBB,PSMC3IP,PLK1,KLHDC3,RAD51,RAD50,M1AP
GO: Biological Process	GO:0016570	histone modification		8.033e-05	0.5123	0.01249	0.1167	37	491	EZH2,PCGF6,MTA3,RBM14,TADA3,OGT,FMR1,APBB1,UHRF1,TRIM37,KDM6B,AURKA,TAF1,TAF7,WDR5,GTF2B,CDK1,HDAC2,CDK9,HLCS,EID1,SMYD3,MIER2,XBP1,POLE4,PAF1,ATF2,PPM1F,PRKCD,KANSL1L,PCGF2,SMYD2,CDC73,USP15,TET3,DNMT1,DPF2
GO: Biological Process	GO:0006325	chromatin organization		8.684e-05	0.5538	0.01318	0.123	55	841	EZH2,CDC45,PCGF6,MTA3,RBM14,TADA3,OGT,FMR1,APBB1,CHD8,ATAD2,HLTF,UHRF1,TRIM37,KDM6B,CENPK,AURKA,TAF1,TAF7,CBX2,WDR5,GTF2B,NUDT5,H3-3B,CDK1,HDAC2,CDK9,HLCS,OIP5,HMGB2,CHD1,EID1,SMYD3,MIER2,XBP1,POLE4,PAF1,ATF2,PPM1F,CENPH,PRKCD,KANSL1L,PCGF2,CENPL,SMYD2,PTMA,CDC73,USP15,DEK,TET3,DNMT1,RB1,DPF2,M1AP,LOXL2
GO: Biological Process	GO:0016569	covalent chromatin modification		8.885e-05	0.5666	0.01318	0.123	38	512	EZH2,PCGF6,MTA3,RBM14,TADA3,OGT,FMR1,APBB1,UHRF1,TRIM37,KDM6B,AURKA,TAF1,TAF7,WDR5,GTF2B,CDK1,HDAC2,CDK9,HLCS,CHD1,EID1,SMYD3,MIER2,XBP1,POLE4,PAF1,ATF2,PPM1F,PRKCD,KANSL1L,PCGF2,SMYD2,CDC73,USP15,TET3,DNMT1,DPF2
GO: Biological Process	GO:0000075	cell cycle checkpoint		9.993e-05	0.6373	0.01448	0.1352	22	233	CDC45,NDC80,TICRR,BIRC5,CDC14B,AURKA,TIMELESS,SFN,ZFYVE19,CDK1,ZW10,PCNA,CENPE,PLK1,WEE1,RAD9B,XRCC3,ATF2,GIGYF2,RAD9A,RB1,MAD2L1
GO: Biological Process	GO:0051383	kinetochore organization		0.0001042	0.6647	0.01477	0.1379	6	21	NDC80,SMC2,CENPK,CENPE,CENPH,SMC4
GO: Biological Process	GO:0098762	meiotic cell cycle phase		0.0001095	0.6983	0.01486	0.1387	15	127	MLH1,MSH5,CCNB1IP1,EIF4G3,AURKA,SUN1,HELQ,CCNE2,UBB,PSMC3IP,PLK1,KLHDC3,RAD51,RAD50,M1AP
GO: Biological Process	GO:0098764	meiosis I cell cycle phase		0.0001095	0.6983	0.01486	0.1387	15	127	MLH1,MSH5,CCNB1IP1,EIF4G3,AURKA,SUN1,HELQ,CCNE2,UBB,PSMC3IP,PLK1,KLHDC3,RAD51,RAD50,M1AP
GO: Biological Process	GO:0000279	M phase		0.0001197	0.7634	0.01548	0.1446	15	128	MLH1,MSH5,CCNB1IP1,EIF4G3,AURKA,SUN1,HELQ,CCNE2,UBB,PSMC3IP,PLK1,KLHDC3,RAD51,RAD50,M1AP
GO: Biological Process	GO:0061982	meiosis I cell cycle process		0.0001197	0.7634	0.01548	0.1446	15	128	MLH1,MSH5,CCNB1IP1,EIF4G3,AURKA,SUN1,HELQ,CCNE2,UBB,PSMC3IP,PLK1,KLHDC3,RAD51,RAD50,M1AP
GO: Biological Process	GO:0019637	organophosphate metabolic process		0.0001221	0.7789	0.01548	0.1446	72	1203	PIGP,NUDT9,RRM1,SOCS7,TTC7B,OSBPL8,VAV3,ALDOC,MOCS1,GNPAT,PITPNM2,OGT,DGKE,ACSF2,RHOA,MT-ATP8,MT-ND3,MBOAT1,PGM2L1,MCCC2,NDUFA10,NDUFB8,NDUFV1,BID,NUP205,ACSBG1,MCEE,GPLD1,CAPN2,OCRL,MTMR6,NUDT5,P2RX7,GUCA2B,ENTPD5,CYCS,SERAC1,CDK1,CDC42,PIGM,PDE7A,PDK3,PFKFB2,PFKM,PIK3IP1,TYMS,PIGA,PKM,SLC25A23,PLSCR1,DDIT4,GDPD3,RRM2B,COX6A2,NMNAT3,PITPNM1,PRKCD,PRPSAP2,CHCHD10,DGKQ,CHPT1,PLA2G2D,DHODH,ABHD16A,…
GO: Biological Process	GO:0045787	positive regulation of cell cycle		0.0001256	0.8006	0.01548	0.1446	33	428	NUSAP1,ATAD5,EZH2,CDC45,MTA3,NDC80,BIRC5,CDC14B,RHOA,ASNS,EIF4G3,AURKA,SFN,UBE2C,CCND3,CDK1,CDC42,LSM10,PCNA,CDK4,CDK9,CENPE,KIF23,YTHDC2,XRCC3,PAF1,PKN2,POLDIP2,CDC73,RANBP1,RB1,LMNB1,MAD2L1
GO: Biological Process	GO:0006261	DNA-dependent DNA replication		0.0001262	0.8051	0.01548	0.1446	17	158	ATAD5,SMC1A,MCM4,CDC45,TICRR,GINS2,STAG2,TIMELESS,CCNE2,PCNA,CDK9,GINS3,POLB,RRM2B,POLE4,RAD51,RPA3
GO: Biological Process	GO:0000070	mitotic sister chromatid segregation		0.0001473	0.9393	0.01772	0.1655	17	160	NUSAP1,KIF18A,SMC1A,NDC80,BIRC5,SMC2,CENPK,ZW10,CENPE,PLK1,KIF23,XRCC3,KIF18B,KIF22,RB1,SMC4,MAD2L1
GO: Biological Process	GO:1901565	organonitrogen compound catabolic process		0.0001861	1	0.02197	0.2052	78	1348	ACADL,FBXL8,PGLYRP2,NUDT9,PYHIN1,FBXL18,ZNRF3,ATRAID,HACE1,ALAD,AGAP3,OGT,FMR1,SCLY,USP37,PIAS1,AZIN1,ARNTL,UHRF1,UGGT2,NUB1,ACER2,PDXDC1,UPB1,MCCC2,NEDD8,AURKA,ATG4B,GM2A,UBE2S,TAF1,GOT1,GPLD1,CAPN2,UBE2C,OAT,PPP1R11,CBLB,NTAN1,P2RX7,CDK1,TNFAIP3,FBXL20,HSP90B1,PDE7A,UBE2L6,ALDH8A1,UBB,TPP1,UCHL1,RHBDD3,PLK1,UBQLN2,GDPD3,XBP1,XPO1,CTSA,VCAN,PRKCD,PRKCG,CTSZ,TRIM25,PSEN2,PSMB10,CUL7,DBT,RNF215,GG…
GO: Biological Process	GO:0032392	DNA geometric change		0.0001916	1	0.02222	0.2075	14	119	ERCC6,MCM4,CDC45,CHD8,GINS2,ASCC3,HELQ,HMGB2,CHD1,UBB,POT1,ERCC6L,RAD51,RAD50
GO: Biological Process	GO:0010948	negative regulation of cell cycle process		0.0002188	1	0.02491	0.2326	30	386	SMC1A,EZH2,PCGF6,NDC80,RBM14,TICRR,BIRC5,CDC14B,TRIM37,STAG2,AURKA,SFN,ZFYVE19,CDK1,ZW10,PCNA,CDK4,CDK9,CENPE,PLK1,WEE1,XRCC3,GIGYF2,PCGF2,PSMB10,CDC73,RAD51,RB1,RBBP8,MAD2L1
GO: Biological Process	GO:0022616	DNA strand elongation		0.0002343	1	0.02588	0.2417	6	24	MCM4,GINS2,PCNA,GINS3,POT1,RAD50
GO: Biological Process	GO:0031577	spindle checkpoint		0.0002376	1	0.02588	0.2417	8	44	NDC80,BIRC5,AURKA,ZW10,CENPE,PLK1,XRCC3,MAD2L1
GO: Biological Process	GO:0007010	cytoskeleton organization		0.0002395	1	0.02588	0.2417	92	1664	NUSAP1,KIF18A,STAG1,SMC1A,ACTG1,TBC1D24,RAB8A,S100A8,S100A9,AP1AR,TUBB3,CORO2B,NDC80,TBC1D14,RBM14,MLH1,CAP1,FLNB,ANG,DBNL,BIRC5,CDC42EP3,CDC14B,RHOA,RND3,MAPRE1,MSRB2,PHPT1,HAUS1,HSPB11,TRIM37,STAG2,MSRB1,GHRL,PPP1R12A,SRF,BIN3,BBS9,DRG1,AURKA,PPP1R9B,PDLIM2,TBCD,CAPG,CAPN2,SUN1,TPPP,OCRL,P2RX7,NISCH,TMSB10,CDK1,PAX6,TNFAIP3,ZW10,CDC42,HDAC2,HSP90B1,CENPE,CETN3,SH3BP1,TWF2,PLK1,CNN2,CNN3,KIF23,W…
GO: Biological Process	GO:0071103	DNA conformation change		0.00025	1	0.02618	0.2445	27	335	NUSAP1,ERCC6,MCM4,CDC45,CHD8,SMC2,ACIN1,GINS2,CENPK,ASCC3,HELQ,H3-3B,CDK1,OIP5,HMGB2,CHD1,UBB,SMYD3,POT1,PAF1,CENPH,ERCC6L,CENPL,RAD51,SMC4,RAD50,M1AP
GO: Biological Process	GO:0051603	proteolysis involved in cellular protein catabolic process		0.0002507	1	0.02618	0.2445	48	735	FBXL8,PYHIN1,FBXL18,ZNRF3,HACE1,ALAD,AGAP3,OGT,FMR1,USP37,PIAS1,ARNTL,UHRF1,UGGT2,NUB1,NEDD8,AURKA,UBE2S,TAF1,CAPN2,UBE2C,PPP1R11,NTAN1,CDK1,TNFAIP3,FBXL20,HSP90B1,UBE2L6,UBB,UCHL1,PLK1,UBQLN2,XBP1,CTSA,PRKCG,CTSZ,TRIM25,PSEN2,PSMB10,CUL7,RNF215,USP15,LONP2,UBXN8,CUL5,UBE3D,UBAC2,MAD2L1
GO: Biological Process	GO:0019752	carboxylic acid metabolic process		0.0002545	1	0.02618	0.2445	67	1127	ACADL,ACADM,PRG3,ALDH3A2,ALDOC,GNPAT,OGT,HAGHL,FPGS,SCLY,ACSF2,SLC2A3,AZIN1,SLC6A6,SEPHS2,IARS2,PTGR1,ASNS,WDTC1,PDXDC1,UPB1,MTHFD2,PGM2L1,MCCC2,STAR,NUP205,SLC35D1,ACSBG1,MCEE,GOT1,CARS1,OAT,CCND3,P2RX7,ENTPD5,PCCA,PDK3,ALDH8A1,HLCS,PFKFB2,CYP2S1,PFKM,TYMS,GRHPR,PKM,PLOD2,DDIT4,IARS1,XBP1,PNKD,VCAN,HACL1,CTNS,EARS2,PSMB10,DBT,DHFR,RARS2,SLC23A1,ABHD16A,HSD17B8,NUDT19,LONP2,RENBP,UST,DALRD3,INSIG2
GO: Biological Process	GO:0000819	sister chromatid segregation		0.0002866	1	0.02901	0.2709	19	201	NUSAP1,KIF18A,STAG1,SMC1A,NDC80,BIRC5,SMC2,STAG2,CENPK,ZW10,CENPE,PLK1,KIF23,XRCC3,KIF18B,KIF22,RB1,SMC4,MAD2L1
GO: Biological Process	GO:1904666	regulation of ubiquitin protein ligase activity		0.0002983	1	0.02959	0.2763	6	25	CDC14B,UBE2S,UBE2C,MASTL,PLK1,MAD2L1
GO: Biological Process	GO:0033043	regulation of organelle organization		0.0003016	1	0.02959	0.2763	79	1391	NUSAP1,KIF18A,STAG1,SMC1A,TBC1D24,CDC45,S100A8,S100A9,AP1AR,CORO2B,NDC80,TBC1D14,PARL,RBM14,TADA3,OGT,FMR1,DBNL,BIRC5,ATAD2,CDC42EP3,CDC14B,RHOA,RND3,MAPRE1,PHPT1,EIF4G3,TRIM37,STAG2,BID,DRG1,AURKA,PPP1R9B,TAF7,TBCD,SFN,CAPG,CAPN2,UBE2C,CAV2,PKMYT1,P2RX7,H3-3B,TMSB10,PARN,ZW10,CDC42,HDAC2,CDK9,CENPE,SH3BP1,TWF2,SLX1B,EID1,PLK1,UBQLN2,POT1,XBP1,XPO1,XRCC3,PAF1,YWHAH,PPM1F,PRKCD,CCP110,CHCHD10,FYCO…
GO: Biological Process	GO:1902850	microtubule cytoskeleton organization involved in mitosis		0.0003239	1	0.0306	0.2857	15	140	NUSAP1,STAG1,SMC1A,NDC80,BIRC5,RHOA,STAG2,DRG1,AURKA,PAX6,ZW10,CENPE,PLK1,KIF23,MAD2L1
GO: Biological Process	GO:1901987	regulation of cell cycle phase transition		0.0003296	1	0.0306	0.2857	36	508	ATAD5,EZH2,CDC45,MTA3,NDC80,TICRR,BIRC5,CDC14B,MAPRE1,HAUS1,BID,AURKA,PPP1R9B,TAF1,SFN,UBE2C,CCND3,ZFYVE19,CDK1,ZW10,LSM10,PCNA,CDK4,CENPE,PLK1,WEE1,XRCC3,PAF1,GIGYF2,CCP110,PSMB10,SFI1,CDC73,RB1,LMNB1,MAD2L1
GO: Biological Process	GO:1901990	regulation of mitotic cell cycle phase transition		0.0003296	1	0.0306	0.2857	34	470	ATAD5,EZH2,CDC45,MTA3,NDC80,TICRR,BIRC5,CDC14B,MAPRE1,HAUS1,BID,AURKA,PPP1R9B,SFN,UBE2C,CCND3,ZFYVE19,CDK1,ZW10,LSM10,PCNA,CDK4,CENPE,PLK1,WEE1,XRCC3,GIGYF2,CCP110,PSMB10,SFI1,CDC73,RB1,LMNB1,MAD2L1
GO: Biological Process	GO:0097327	response to antineoplastic agent		0.0003359	1	0.0306	0.2857	13	111	FMR1,PTGR1,ASNS,KIF1B,STAR,TIMELESS,PCNA,CDK4,SMYD3,DDIT4,SLC31A1,DHFR,RAD51
GO: Biological Process	GO:0032508	DNA duplex unwinding		0.0003359	1	0.0306	0.2857	13	111	ERCC6,MCM4,CDC45,CHD8,GINS2,ASCC3,HELQ,CHD1,UBB,POT1,ERCC6L,RAD51,RAD50
GO: Biological Process	GO:0046847	filopodium assembly		0.0003659	1	0.03287	0.3069	10	71	FMR1,MIEN1,SRF,PPP1R9B,CDC42,SH3BP1,PRKCD,FNBP1L,TENM1,SPATA13
GO: Biological Process	GO:0007584	response to nutrient		0.0004269	1	0.03781	0.353	21	241	AGL,ALAD,GNPAT,OGT,SRF,STAR,BGLAP,TAF1,OXCT1,P2RX7,NNT,PCNA,HSP90B1,HLCS,TYMS,PKM,XBP1,CYBA,TRIM25,DGKQ,DHODH
GO: Biological Process	GO:0042493	response to drug		0.0004562	1	0.03973	0.371	69	1194	RGS19,EZH2,S100A8,ALAD,VAV3,GNPAT,FMR1,RHOA,PTGR1,ASNS,LMBRD1,ACER2,GHRL,PPP1R12A,KIF1B,SLC25A26,KDM6B,STAR,BGLAP,PPP1R9B,TIMELESS,TAF1,TAF7,GPLD1,CAPN2,CASP3,CAV2,OXCT1,P2RX7,CD27,CDK1,TNFAIP3,PCNA,HDAC2,CDK4,CDK9,HSP90B1,PDE1B,HLCS,HMGB2,CYP2S1,PGF,ABCB1,TYMS,SLC25A23,SMYD3,CNR2,VEGFC,SLC25A24,DDIT4,SLC31A1,POLB,XBP1,XPO1,PPM1F,PRKCD,PRKCG,CYBA,PCGF2,DGKQ,IRF5,DHFR,DHODH,DNMT1,RAD51,SLC25A42,LC…
GO: Biological Process	GO:0034349	glial cell apoptotic process		0.0004661	1	0.03973	0.371	5	18	TNFRSF21,CASP3,PRKCD,PRKCH,RB1
GO: Biological Process	GO:0006082	organic acid metabolic process		0.0004673	1	0.03973	0.371	71	1238	ACADL,ACADM,PRG3,ALDH3A2,ALDOC,GNPAT,OGT,HAGHL,FPGS,SCLY,ACSF2,SLC2A3,AZIN1,SLC6A6,SEPHS2,IARS2,PTGR1,ASNS,WDTC1,PDXDC1,UPB1,MTHFD2,PGM2L1,MCCC2,STAR,NUP205,SLC35D1,XYLT1,ACSBG1,MCEE,GOT1,CARS1,OAT,CCND3,P2RX7,ENTPD5,PCCA,PDK3,ALDH8A1,HLCS,PFKFB2,CYP2S1,PFKM,TYMS,GRHPR,PKM,PLOD2,NDST1,DDIT4,SLC2A9,IARS1,XBP1,PNKD,VCAN,HACL1,CTNS,EARS2,PSMB10,SPOCK2,DBT,DHFR,RARS2,SLC23A1,ABHD16A,HSD17B8,NUDT19,LO…
GO: Biological Process	GO:0043436	oxoacid metabolic process		0.0004945	1	0.04149	0.3874	70	1219	ACADL,ACADM,PRG3,ALDH3A2,ALDOC,GNPAT,OGT,HAGHL,FPGS,SCLY,ACSF2,SLC2A3,AZIN1,SLC6A6,SEPHS2,IARS2,PTGR1,ASNS,WDTC1,PDXDC1,UPB1,MTHFD2,PGM2L1,MCCC2,STAR,NUP205,SLC35D1,XYLT1,ACSBG1,MCEE,GOT1,CARS1,OAT,CCND3,P2RX7,ENTPD5,PCCA,PDK3,ALDH8A1,HLCS,PFKFB2,CYP2S1,PFKM,TYMS,GRHPR,PKM,PLOD2,NDST1,DDIT4,IARS1,XBP1,PNKD,VCAN,HACL1,CTNS,EARS2,PSMB10,SPOCK2,DBT,DHFR,RARS2,SLC23A1,ABHD16A,HSD17B8,NUDT19,LONP2,REN…
GO: Biological Process	GO:0008033	tRNA processing		0.0005199	1	0.04306	0.4021	14	131	TRMT112,MTFMT,SEPHS2,CDK5RAP1,POP1,RPP14,PUS10,ZBTB8OS,TRUB1,TSEN15,TPRKB,PUSL1,ELP2,QTRT1
GO: Biological Process	GO:0009628	response to abiotic stimulus		0.0005445	1	0.04452	0.4157	77	1375	ERCC6,ACADL,ACADM,SMC1A,MC1R,RRM1,ALAD,AGAP3,TICRR,OGT,ANG,FMR1,MAP4K3,APBB1,LZIC,PIAS1,MKNK1,RHOA,ASNS,MT-ND3,LRRN4,GHRL,SRF,STAR,BGLAP,NUP205,XYLT1,AP1S2,TIMELESS,TAF1,GOT1,GPLD1,CAMK2G,CAPN2,SUN1,CASP3,CASP7,PSIP1,P2RX7,PCNA,HDAC2,CDK4,HSP90B1,PDE6G,PDE1B,PDK3,PGF,ABCB1,SLC38A2,UBB,NRXN2,UCP2,PKM,HSF2,PLOD2,SLC25A23,CNN2,VEGFC,DNAJB1,DDIT4,POLB,XBP1,RAD9B,ATF2,PITPNM1,CTNS,CYBA,PSEN2,PSMB10,RA…
GO: Biological Process	GO:0042182	ketone catabolic process		0.0005745	1	0.04637	0.433	4	11	HAGHL,OXCT1,ALDH8A1,PNKD
GO: Cellular Component	GO:0072686	mitotic spindle		5.959e-09	4.904e-06	4.904e-06	3.576e-05	20	111	NUSAP1,KIF18A,STAG1,SMC1A,TADA3,CDC14B,MAPRE1,STAG2,AURKA,CAPG,CKAP2L,CDK1,CDC42,CENPE,KIF23,KIF18B,KIF22,RANGAP1,CTTN,MAD2L1
GO: Cellular Component	GO:0005739	mitochondrion		1.607e-08	1.323e-05	6.614e-06	4.822e-05	118	1866	TIMM17B,IFI27L2,ACADL,ACADM,NIPSNAP3B,METAP1D,NUDT9,ACYP2,SLC25A37,NDUFAF7,FDXR,PARL,SLC25A11,ALAS1,ALDOC,GNPAT,OGT,COA3,MRPL42,FPGS,ANXA6,MACROD1,COQ10B,ACSF2,SLC30A6,MTFMT,RHOA,MSRB2,IARS2,MTX2,MT-ATP8,MT-ND3,GHITM,CDK5RAP1,MUTYH,LYRM7,WWOX,MTHFD2,KIF1B,MRPL43,MCCC2,SLC25A26,NDUFA10,NDUFB8,STAR,NDUFV1,BID,JTB,GM2A,MCEE,GNG5,GOT1,IQCE,SFN,CAPN2,TPPP,OAT,OXCT1,ABCB10,P2RX7,CYCS,SERAC1,CDK1,PCCA,N…
GO: Cellular Component	GO:0098687	chromosomal region		1.393e-07	0.0001147	3.822e-05	0.0002786	36	362	KIF18A,STAG1,SMC1A,MCM4,EZH2,CDC45,NDC80,FMR1,BIRC5,STAG2,PPP1R12A,CENPK,AURKA,CBX1,H3-3B,CDK1,ZW10,PCNA,CENPE,OIP5,PLK1,POT1,XPO1,XRCC3,CENPH,PSEN2,ERCC6L,CENPL,CDC73,DNMT1,KIF22,RAD51,RANGAP1,RAD50,LIG4,MAD2L1
GO: Cellular Component	GO:0000793	condensed chromosome		3.307e-07	0.0002722	6.805e-05	0.0004961	27	236	STAG1,SMC1A,NDC80,MLH1,BIRC5,MSH5,SMC2,CCNB1IP1,STAG2,CENPK,AURKA,PES1,ZW10,CENPE,HMGB2,PLK1,POLB,RAD9B,CENPH,ERCC6L,RAD9A,RAD51,RANGAP1,SMC4,RAD50,LIG4,MAD2L1
GO: Cellular Component	GO:0000775	chromosome, centromeric region		7.445e-07	0.0006128	0.0001226	0.0008935	24	202	KIF18A,STAG1,SMC1A,NDC80,FMR1,BIRC5,STAG2,PPP1R12A,CENPK,AURKA,CBX1,ZW10,CENPE,OIP5,PLK1,XPO1,CENPH,PSEN2,ERCC6L,CENPL,DNMT1,KIF22,RANGAP1,MAD2L1
GO: Cellular Component	GO:0005819	spindle		2.655e-06	0.002185	0.0003642	0.002655	33	359	NUSAP1,KIF18A,STAG1,SMC1A,MZT2B,TADA3,BIRC5,CDC14B,MAPRE1,HAUS1,STAG2,AURKA,JTB,CBX1,CAPG,CKAP2L,CDK1,ZW10,CDC42,CENPE,PLK1,TMEM201,KIF23,POLB,KIF18B,KIF22,RANGAP1,RB1,E4F1,CKAP2,EMD,CTTN,MAD2L1
GO: Cellular Component	GO:0005876	spindle microtubule		1.852e-05	0.01525	0.00192	0.014	11	62	NUSAP1,KIF18A,BIRC5,MAPRE1,AURKA,CDK1,ZW10,CENPE,PLK1,POLB,KIF18B
GO: Cellular Component	GO:0031967	organelle envelope		2.044e-05	0.01682	0.00192	0.014	78	1279	TIMM17B,DDX19A,IFI27L2,ACADL,ACADM,RRM1,SLC25A37,ATRAID,FDXR,PARL,OSBPL8,SLC25A11,GNPAT,OGT,COA3,IPO7,MRPL42,FPGS,HTATIP2,COQ10B,MTX2,MT-ATP8,MT-ND3,GHITM,CACYBP,LYRM7,MRPL43,SLC25A26,NDUFA10,NDUFB8,STAR,NDUFV1,BID,NUP205,DNAJC1,CAPN2,SUN1,CAV2,TAMALIN,MTMR6,ABCB10,P2RX7,CYCS,NNT,COX14,CDK4,CETN3,TYMS,UBB,UCP2,TIMM22,SLC25A23,CERS2,SLC25A24,TMEM201,SLC2A9,COX6A2,XPO1,ATF2,BRI3BP,MRPL40,MRPL34,CHC…
GO: Cellular Component	GO:0031975	envelope		2.1e-05	0.01728	0.00192	0.014	78	1280	TIMM17B,DDX19A,IFI27L2,ACADL,ACADM,RRM1,SLC25A37,ATRAID,FDXR,PARL,OSBPL8,SLC25A11,GNPAT,OGT,COA3,IPO7,MRPL42,FPGS,HTATIP2,COQ10B,MTX2,MT-ATP8,MT-ND3,GHITM,CACYBP,LYRM7,MRPL43,SLC25A26,NDUFA10,NDUFB8,STAR,NDUFV1,BID,NUP205,DNAJC1,CAPN2,SUN1,CAV2,TAMALIN,MTMR6,ABCB10,P2RX7,CYCS,NNT,COX14,CDK4,CETN3,TYMS,UBB,UCP2,TIMM22,SLC25A23,CERS2,SLC25A24,TMEM201,SLC2A9,COX6A2,XPO1,ATF2,BRI3BP,MRPL40,MRPL34,CHC…
GO: Cellular Component	GO:0019866	organelle inner membrane		4.28e-05	0.03522	0.003522	0.02568	43	596	TIMM17B,SLC25A37,FDXR,PARL,SLC25A11,COA3,MRPL42,FPGS,COQ10B,MT-ATP8,MT-ND3,GHITM,MRPL43,SLC25A26,NDUFA10,NDUFB8,STAR,NDUFV1,SUN1,CAV2,ABCB10,P2RX7,CYCS,NNT,TYMS,UCP2,TIMM22,SLC25A23,SLC25A24,TMEM201,COX6A2,MRPL40,MRPL34,CHCHD10,PSEN2,DHODH,IMMP1L,SLC25A42,HIGD2A,LBR,LMNB1,EMD,SLC25A28
GO: Cellular Component	GO:0051233	spindle midzone		4.789e-05	0.03941	0.003583	0.02612	8	36	KIF18A,MAPRE1,AURKA,CDC42,CENPE,PLK1,KIF18B,CTTN
GO: Cellular Component	GO:0000794	condensed nuclear chromosome		6.312e-05	0.05194	0.004329	0.03156	14	109	SMC1A,NDC80,MLH1,MSH5,CCNB1IP1,CENPK,AURKA,CENPE,PLK1,POLB,RAD9B,RAD9A,RAD51,RAD50
GO: Cellular Component	GO:0000776	kinetochore		6.87e-05	0.05654	0.00435	0.03171	16	138	KIF18A,SMC1A,NDC80,BIRC5,PPP1R12A,CENPK,ZW10,CENPE,PLK1,XPO1,CENPH,PSEN2,ERCC6L,KIF22,RANGAP1,MAD2L1
GO: Cellular Component	GO:0045120	pronucleus		0.0001278	0.1052	0.007513	0.05478	6	22	EZH2,AURKA,CBX1,TAF1,TET3,RAD50
GO: Cellular Component	GO:1902494	catalytic complex		0.000159	0.1308	0.008625	0.06288	86	1536	PIGP,FBXL8,ATAD5,RRM1,EZH2,POLR1H,SOCS7,PCGF6,FBXL18,MTA3,AGL,DCAF17,C1D,ELMOD3,TADA3,OGT,CHD8,SCLY,NAA38,RALY,MT-ND3,CACYBP,SNRPF,TRIM37,PPP1R12A,MCCC2,KDM6B,NDUFA10,NDUFB8,NDUFV1,POP1,NFRKB,UBE2S,PPP1R9B,TAF1,TAF4B,TAF7,GNG5,CBX2,UBE2C,PPP1R11,WDR5,RPP14,PPWD1,HELQ,POLR3A,CCNC,CCND3,GTF2B,CCNE2,CYCS,CDK1,FBXL20,SRRM2,PCNA,HDAC2,CDK4,CDK9,UBE2L6,CARHSP1,PFKM,PHKA2,PIGA,PKM,DHX35,POLE4,PAF1,WDR74…
GO: Cellular Component	GO:0005652	nuclear lamina		0.0001677	0.138	0.008625	0.06288	5	15	PCNA,HLCS,LBR,LMNB1,EMD
GO: Cellular Component	GO:0031966	mitochondrial membrane		0.0001834	0.1509	0.008878	0.06473	49	756	TIMM17B,IFI27L2,ACADL,ACADM,SLC25A37,FDXR,PARL,SLC25A11,GNPAT,OGT,COA3,MRPL42,FPGS,COQ10B,MTX2,MT-ATP8,MT-ND3,GHITM,LYRM7,MRPL43,SLC25A26,NDUFA10,NDUFB8,STAR,NDUFV1,BID,ABCB10,CYCS,NNT,COX14,TYMS,UBB,UCP2,TIMM22,SLC25A23,SLC25A24,COX6A2,ATF2,BRI3BP,MRPL40,MRPL34,CHCHD10,DHODH,IMMP1L,SLC25A42,HIGD2A,NLRX1,QTRT1,SLC25A28
GO: Cellular Component	GO:0005740	mitochondrial envelope		0.000203	0.1671	0.008933	0.06513	51	800	TIMM17B,IFI27L2,ACADL,ACADM,SLC25A37,FDXR,PARL,SLC25A11,GNPAT,OGT,COA3,MRPL42,FPGS,COQ10B,MTX2,MT-ATP8,MT-ND3,GHITM,LYRM7,MRPL43,SLC25A26,NDUFA10,NDUFB8,STAR,NDUFV1,BID,CAPN2,ABCB10,CYCS,NNT,COX14,TYMS,UBB,UCP2,TIMM22,SLC25A23,SLC25A24,COX6A2,ATF2,BRI3BP,MRPL40,MRPL34,CHCHD10,DHODH,IMMP1L,HSD17B8,SLC25A42,HIGD2A,NLRX1,QTRT1,SLC25A28
GO: Cellular Component	GO:1990234	transferase complex		0.0002062	0.1697	0.008933	0.06513	52	821	PIGP,FBXL8,EZH2,POLR1H,SOCS7,PCGF6,FBXL18,DCAF17,TADA3,OGT,CHD8,NAA38,CACYBP,SNRPF,TRIM37,KDM6B,UBE2S,TAF1,TAF4B,TAF7,CBX2,UBE2C,WDR5,POLR3A,CCNC,CCND3,GTF2B,CCNE2,CDK1,FBXL20,PCNA,HDAC2,CDK4,CDK9,UBE2L6,PFKM,PHKA2,PIGA,PKM,POLE4,PAF1,PRPSAP2,KANSL1L,PCGF2,CUL7,CDC73,RB1,DPF2,CUL5,UBE3D,GAN,RPA3
GO: Cellular Component	GO:0005759	mitochondrial matrix		0.0003432	0.2824	0.01412	0.103	34	478	ACADL,ACADM,NUDT9,NDUFAF7,FDXR,ALAS1,MRPL42,FPGS,ACSF2,IARS2,LYRM7,MTHFD2,MRPL43,MCCC2,NDUFA10,NDUFB8,MCEE,OAT,OXCT1,CDK1,PCCA,PDK3,TYMS,NUDT13,NMNAT3,MRPL40,MRPL34,POLDIP2,EARS2,DBT,RARS2,HSD17B8,ACSS3,RAD51
GO: Cellular Component	GO:0034399	nuclear periphery		0.0003757	0.3092	0.01473	0.1074	15	144	STAG1,SMC1A,UHRF1,STAG2,NUP205,ATF7,PSIP1,PCNA,HLCS,PRKCD,DGKQ,LBR,LMNB1,TENM1,EMD
GO: Cellular Component	GO:0061695	transferase complex, transferring phosphorus-containing groups		0.0004606	0.3791	0.01723	0.1256	23	281	POLR1H,SOCS7,TADA3,TAF1,TAF4B,TAF7,POLR3A,CCND3,GTF2B,CCNE2,CDK1,PCNA,CDK4,CDK9,PFKM,PHKA2,PKM,POLE4,PAF1,PRPSAP2,CDC73,RB1,RPA3
GO: Cellular Component	GO:0005813	centrosome		0.0005906	0.486	0.02113	0.1541	36	532	RAB8A,CDC45,NDC80,MZT2B,CCDC61,CDC14B,MAPRE1,HAUS1,HSPB11,PPP1R12A,BBS9,AURKA,JTB,TBCD,CCNE2,MASTL,CKAP2L,ZFYVE19,CDK1,CDC42,PCNA,CETN3,PLK1,TMEM201,KIF23,PKN2,CCP110,PSEN2,SFI1,CUL7,RANBP1,DPF2,LCK,SASS6,CKAP2,EMD
GO: Cellular Component	GO:0005814	centriole		0.0008511	0.7005	0.02919	0.2128	38	583	RAB8A,CDC45,NDC80,MZT2B,BIRC5,CCDC61,CDC14B,MAPRE1,HAUS1,HSPB11,PPP1R12A,BBS9,AURKA,JTB,TBCD,CAPG,CCNE2,MASTL,CKAP2L,ZFYVE19,CDK1,CDC42,PCNA,CETN3,PLK1,TMEM201,KIF23,PKN2,CCP110,PSEN2,SFI1,CUL7,RANBP1,DPF2,LCK,SASS6,CKAP2,EMD
GO: Cellular Component	GO:0000307	cyclin-dependent protein kinase holoenzyme complex		0.001062	0.8738	0.03495	0.2548	7	43	CCND3,CCNE2,CDK1,PCNA,CDK4,CDK9,RB1
GO: Cellular Component	GO:0030496	midbody		0.00116	0.9545	0.03671	0.2677	16	177	RAB8A,BIRC5,RHOA,AURKA,JTB,NTNG2,CAPG,ZFYVE19,CDK1,CDC42,HSP90B1,CENPE,PLK1,KIF23,PITPNM1,PKN2
GO: Cellular Component	GO:0005743	mitochondrial inner membrane		0.001259	1	0.03838	0.2798	35	535	TIMM17B,SLC25A37,FDXR,PARL,SLC25A11,COA3,MRPL42,FPGS,COQ10B,MT-ATP8,MT-ND3,GHITM,MRPL43,SLC25A26,NDUFA10,NDUFB8,STAR,NDUFV1,ABCB10,CYCS,NNT,TYMS,UCP2,TIMM22,SLC25A23,SLC25A24,COX6A2,MRPL40,MRPL34,CHCHD10,DHODH,IMMP1L,SLC25A42,HIGD2A,SLC25A28
GO: Cellular Component	GO:0034774	secretory granule lumen		0.001306	1	0.03839	0.2799	24	322	STK11IP,S100A8,S100A9,PRG3,AGL,ALAD,ALDOC,CAP1,DBNL,GHRL,GM2A,CAMP,ARHGAP9,PKM,CNN2,VEGFC,PRSS57,CTSA,PRKCD,CTSZ,QSOX1,LCN2,GSDMD,PGM2
GO: Cellular Component	GO:1990023	mitotic spindle midzone		0.001504	1	0.04218	0.3075	4	14	KIF18A,CENPE,KIF18B,CTTN
GO: Cellular Component	GO:0060205	cytoplasmic vesicle lumen		0.001542	1	0.04218	0.3075	24	326	STK11IP,S100A8,S100A9,PRG3,AGL,ALAD,ALDOC,CAP1,DBNL,GHRL,GM2A,CAMP,ARHGAP9,PKM,CNN2,VEGFC,PRSS57,CTSA,PRKCD,CTSZ,QSOX1,LCN2,GSDMD,PGM2
GO: Cellular Component	GO:0031983	vesicle lumen		0.001673	1	0.04218	0.3075	24	328	STK11IP,S100A8,S100A9,PRG3,AGL,ALAD,ALDOC,CAP1,DBNL,GHRL,GM2A,CAMP,ARHGAP9,PKM,CNN2,VEGFC,PRSS57,CTSA,PRKCD,CTSZ,QSOX1,LCN2,GSDMD,PGM2
GO: Cellular Component	GO:0005828	kinetochore microtubule		0.001686	1	0.04218	0.3075	3	7	KIF18A,ZW10,CENPE
GO: Cellular Component	GO:0005657	replication fork		0.001691	1	0.04218	0.3075	9	73	CDC45,UHRF1,GINS2,TIMELESS,PCNA,HDAC2,XRCC3,DNMT1,RPA3
GO: Cellular Component	GO:0005637	nuclear inner membrane		0.001822	1	0.04404	0.3211	8	60	SUN1,CAV2,P2RX7,TMEM201,PSEN2,LBR,LMNB1,EMD
GO: Cellular Component	GO:0005639	integral component of nuclear inner membrane		0.00199	1	0.04404	0.3211	4	15	SUN1,P2RX7,TMEM201,LBR
GO: Cellular Component	GO:0031229	intrinsic component of nuclear inner membrane		0.00199	1	0.04404	0.3211	4	15	SUN1,P2RX7,TMEM201,LBR
GO: Cellular Component	GO:0000779	condensed chromosome, centromeric region		0.001992	1	0.04404	0.3211	12	120	SMC1A,NDC80,BIRC5,CENPK,AURKA,ZW10,CENPE,PLK1,CENPH,ERCC6L,RANGAP1,MAD2L1
GO: Cellular Component	GO:0031519	PcG protein complex		0.002061	1	0.04404	0.3211	7	48	EZH2,PCGF6,TRIM37,CBX2,YY2,HDAC2,PCGF2
GO: Cellular Component	GO:0005925	focal adhesion		0.002087	1	0.04404	0.3211	28	411	RPL31,ACTG1,RPS16,RPS18,CORO2B,ALCAM,CAP1,FLNB,ANXA6,RHOA,RND3,MAPRE1,PPP1R12A,CAPN2,CAV2,TSPAN4,CDC42,HSP90B1,TRIP6,CNN2,CNN3,KIF23,CSRP1,CSRP2,FBLIM1,CYBA,ITGB2,CTTN
GO: Cellular Component	GO:0000777	condensed chromosome kinetochore		0.002428	1	0.04794	0.3496	11	107	SMC1A,NDC80,BIRC5,CENPK,ZW10,CENPE,PLK1,CENPH,ERCC6L,RANGAP1,MAD2L1
GO: Cellular Component	GO:0000778	condensed nuclear chromosome kinetochore		0.002574	1	0.04794	0.3496	4	16	NDC80,CENPK,CENPE,PLK1
GO: Cellular Component	GO:0099524	postsynaptic cytosol		0.0026	1	0.04794	0.3496	5	26	ALDOC,FMR1,DNAJB1,PRKCD,PRKCG
GO: Cellular Component	GO:0061673	mitotic spindle astral microtubule		0.002622	1	0.04794	0.3496	3	8	KIF18A,MAPRE1,KIF18B
GO: Cellular Component	GO:0032541	cortical endoplasmic reticulum		0.002622	1	0.04794	0.3496	3	8	OSBPL8,TMEM201,EMD
GO: Cellular Component	GO:0031298	replication fork protection complex		0.002622	1	0.04794	0.3496	3	8	CDC45,GINS2,TIMELESS
Mouse Phenotype	MP:0003077	abnormal cell cycle		4.74e-07	0.002506	0.002506	0.02293	38	341	NUSAP1,KIF18A,STAG1,SMC1A,MCM4,TADA3,BIRC5,SMC2,CACYBP,TNFRSF18,THUMPD3-AS1,AURKA,CCNC,MASTL,H3-3B,CDK1,PAX6,HDAC2,CDK4,CENPE,CHD1,PLK1,WEE1,POLB,POT1,ID3,POLE4,GIGYF2,PKN2,CCP110,ERCC6L,RAD9A,RANBP1,RB1,RBBP8,E4F1,RAD50,MAD2L1
Pathway	1269741	Cell Cycle	BioSystems: REACTOME	1.403e-11	3.411e-08	3.411e-08	2.856e-07	65	624	KIF18A,STAG1,SMC1A,MCM4,RAB8A,CDC45,FBXL18,NDC80,MLH1,BIRC5,MSH5,SMC2,MAPRE1,HAUS1,GINS2,STAG2,PPP1R12A,CENPK,NUP205,AURKA,SFN,SUN1,UBE2C,PKMYT1,CCND3,CCNE2,MASTL,H3-3B,CDK1,ZW10,PCNA,CDK4,CENPE,OIP5,TYMS,UBB,PSMC3IP,PLK1,GINS3,KIF23,WEE1,POT1,RAD9B,POLE4,XPO1,YWHAH,CENPH,CCP110,ERCC6L,CENPL,LIN54,PSMB10,SFI1,DHFR,RAD9A,RAD51,RANGAP1,RB1,RBBP8,SMC4,RAD50,LMNB1,EMD,RPA3,MAD2L1
Pathway	1269763	Cell Cycle, Mitotic	BioSystems: REACTOME	6.18e-09	1.502e-05	7.511e-06	6.29e-05	52	517	KIF18A,STAG1,SMC1A,MCM4,RAB8A,CDC45,FBXL18,NDC80,BIRC5,SMC2,MAPRE1,HAUS1,GINS2,STAG2,PPP1R12A,CENPK,NUP205,AURKA,UBE2C,PKMYT1,CCND3,CCNE2,MASTL,H3-3B,CDK1,ZW10,PCNA,CDK4,CENPE,TYMS,UBB,PLK1,GINS3,KIF23,WEE1,POLE4,XPO1,CENPH,CCP110,ERCC6L,CENPL,LIN54,PSMB10,SFI1,DHFR,RANGAP1,RB1,SMC4,LMNB1,EMD,RPA3,MAD2L1
Pathway	1269820	Mitotic Prometaphase	BioSystems: REACTOME	3.916e-08	9.52e-05	3.173e-05	0.0002657	20	111	KIF18A,STAG1,SMC1A,NDC80,BIRC5,SMC2,MAPRE1,STAG2,CENPK,CDK1,ZW10,CENPE,PLK1,XPO1,CENPH,ERCC6L,CENPL,RANGAP1,SMC4,MAD2L1
Pathway	1269821	Resolution of Sister Chromatid Cohesion	BioSystems: REACTOME	3.029e-07	0.0007364	0.0001841	0.001542	18	103	KIF18A,STAG1,SMC1A,NDC80,BIRC5,MAPRE1,STAG2,CENPK,CDK1,ZW10,CENPE,PLK1,XPO1,CENPH,ERCC6L,CENPL,RANGAP1,MAD2L1
Pathway	83054	Cell cycle	BioSystems: KEGG	1.171e-06	0.002848	0.0004746	0.003974	19	124	STAG1,SMC1A,MCM4,CDC45,CDC14B,STAG2,SFN,PKMYT1,CCND3,CCNE2,CDK1,PCNA,HDAC2,CDK4,PLK1,WEE1,YWHAH,RB1,MAD2L1
Pathway	M7963	Cell cycle	MSigDB C2 BIOCARTA (v7.1)	1.171e-06	0.002848	0.0004746	0.003974	19	124	STAG1,SMC1A,MCM4,CDC45,CDC14B,STAG2,SFN,PKMYT1,CCND3,CCNE2,CDK1,PCNA,HDAC2,CDK4,PLK1,WEE1,YWHAH,RB1,MAD2L1
Pathway	138007	PLK1 signaling events	BioSystems: Pathway Interaction Database	1.614e-06	0.003924	0.0005606	0.004694	11	44	NDC80,CDC14B,RHOA,STAG2,PPP1R12A,AURKA,CDK1,CENPE,PLK1,WEE1,ERCC6L
Pathway	1269519	RHO GTPases Activate Formins	BioSystems: REACTOME	2.105e-06	0.005118	0.0006398	0.005357	18	117	KIF18A,ACTG1,NDC80,BIRC5,RHOA,MAPRE1,SRF,CENPK,ZW10,CDC42,CENPE,PLK1,XPO1,CENPH,ERCC6L,CENPL,RANGAP1,MAD2L1
Pathway	M129	PLK1 signaling events	MSigDB C2 BIOCARTA (v7.1)	2.599e-06	0.006317	0.0007019	0.005878	11	46	NDC80,CDC14B,RHOA,STAG2,PPP1R12A,AURKA,CDK1,CENPE,PLK1,WEE1,ERCC6L
Pathway	1269825	Mitotic Anaphase	BioSystems: REACTOME	8.961e-06	0.02178	0.002165	0.01813	22	181	KIF18A,STAG1,SMC1A,NDC80,BIRC5,MAPRE1,STAG2,CENPK,UBE2C,ZW10,CENPE,UBB,PLK1,XPO1,CENPH,ERCC6L,CENPL,PSMB10,RANGAP1,LMNB1,EMD,MAD2L1
Pathway	1269823	Mitotic Metaphase and Anaphase	BioSystems: REACTOME	9.796e-06	0.02381	0.002165	0.01813	22	182	KIF18A,STAG1,SMC1A,NDC80,BIRC5,MAPRE1,STAG2,CENPK,UBE2C,ZW10,CENPE,UBB,PLK1,XPO1,CENPH,ERCC6L,CENPL,PSMB10,RANGAP1,LMNB1,EMD,MAD2L1
Pathway	1269810	M Phase	BioSystems: REACTOME	2.504e-05	0.06088	0.005074	0.04248	30	311	KIF18A,STAG1,SMC1A,NDC80,BIRC5,SMC2,MAPRE1,STAG2,CENPK,NUP205,UBE2C,MASTL,H3-3B,CDK1,ZW10,CENPE,UBB,PLK1,KIF23,XPO1,CENPH,ERCC6L,CENPL,PSMB10,RANGAP1,RB1,SMC4,LMNB1,EMD,MAD2L1
Pathway	1269826	Separation of Sister Chromatids	BioSystems: REACTOME	3.667e-05	0.08916	0.006858	0.05743	20	170	KIF18A,STAG1,SMC1A,NDC80,BIRC5,MAPRE1,STAG2,CENPK,UBE2C,ZW10,CENPE,UBB,PLK1,XPO1,CENPH,ERCC6L,CENPL,PSMB10,RANGAP1,MAD2L1
Pathway	M18159	RB Tumor Suppressor/Checkpoint Signaling in response to DNA damage	MSigDB C2 BIOCARTA (v7.1)	0.0001333	0.3241	0.02196	0.1839	5	13	CDK1,CDK4,WEE1,YWHAH,RB1
Pathway	1309102	HDR through Homologous Recombination (HRR)	BioSystems: REACTOME	0.0001463	0.3556	0.02196	0.1839	11	69	PCNA,UBB,SLX1B,RAD9B,POLE4,XRCC3,RAD9A,RAD51,RBBP8,RAD50,RPA3
Pathway	1269777	S Phase	BioSystems: REACTOME	0.0001526	0.3709	0.02196	0.1839	16	132	STAG1,SMC1A,MCM4,CDC45,GINS2,STAG2,CCNE2,PCNA,CDK4,UBB,GINS3,WEE1,POLE4,PSMB10,RB1,RPA3
Pathway	1269509	RHO GTPase Effectors	BioSystems: REACTOME	0.0001536	0.3734	0.02196	0.1839	27	295	KIF18A,ACTG1,MYL9,NDC80,BIRC5,RHOA,MAPRE1,PPP1R12A,SRF,CENPK,SFN,H3-3B,ZW10,CDC42,CENPE,PLK1,IQGAP3,XPO1,YWHAH,CENPH,PKN2,CYBA,ERCC6L,CENPL,RANGAP1,CTTN,MAD2L1
Pathway	1269865	Meiosis	BioSystems: REACTOME	0.0002077	0.505	0.02806	0.2349	15	122	STAG1,SMC1A,MLH1,MSH5,STAG2,SUN1,H3-3B,CDK4,PSMC3IP,POT1,RAD51,RBBP8,RAD50,LMNB1,RPA3
Pathway	1269829	Mitotic Telophase/Cytokinesis	BioSystems: REACTOME	0.0002898	0.7045	0.03708	0.3105	5	15	STAG1,SMC1A,STAG2,PLK1,KIF23
Transcription Factor Binding Site	V$E2F_Q3_01	V$E2F_Q3_01		6.765e-06	0.004059	0.004059	0.02831	23	186	ERF,STAG1,MCM4,EZH2,KBTBD7,CDC45,IPO7,ATAD2,PIAS1,RALY,STAG2,PPP1R9B,PKMYT1,CDK1,FBXL20,UCHL1,WEE1,ID3,POLE4,PTMA,DNMT1,RAD51,RANBP1
Transcription Factor Binding Site	V$E2F1_Q4_01	V$E2F1_Q4_01		1.414e-05	0.008485	0.004242	0.02959	22	181	ERF,STAG1,MCM4,EZH2,KBTBD7,CDC45,IPO7,ATAD2,RALY,STAG2,PPP1R9B,PKMYT1,CDK1,FBXL20,UCHL1,WEE1,ID3,POLE4,PTMA,DNMT1,RAD51,RANBP1
Transcription Factor Binding Site	V$E2F_Q4_01	V$E2F_Q4_01		6.17e-05	0.03702	0.01234	0.08607	21	185	ERF,STAG1,MCM4,EZH2,CDC45,IPO7,ATAD2,STAG2,AP1S2,PPP1R9B,PKMYT1,FBXL20,UCHL1,WEE1,ID3,POLE4,PCSK4,PTMA,DNMT1,RAD51,RANBP1
Transcription Factor Binding Site	V$E2F_Q6	V$E2F_Q6		0.0001443	0.08658	0.01436	0.1002	20	182	STAG1,MCM4,EZH2,KBTBD7,CDC45,IPO7,USP37,ATAD2,STAG2,DNAJC9,PKMYT1,CDK1,PAX6,WEE1,ID3,POLE4,MRPL40,DNMT1,RAD51,RANBP1
Transcription Factor Binding Site	GATTGGY_V$NFY_Q6_01	GATTGGY_V$NFY_Q6_01		0.0001558	0.09347	0.01436	0.1002	63	907	STAG1,FBXL8,MCM4,TPCN1,CDC45,FDXR,RBM14,MLH1,FGF11,AGAP3,ANXA6,LMO4,CDC14B,SLC30A6,RHOA,ARNTL,PHPT1,LGALSL,UHRF1,STAG2,MSRB1,KIF1B,PASK,GOT1,UBE2C,OAT,TEF,GTF2I,H3-3B,CDK1,PAX6,PXMP4,HLA-DOB,CETN3,HMGB2,PIK3IP1,UBB,PIGA,ASB7,PEX16,PLK1,CNN3,DNAJB1,KIF23,WEE1,IARS1,COX6A2,XBP1,XRCC3,ATF2,SF1,PITPNM1,PPP1R7,ABHD15,PTMS,HSD17B8,TANK,PIGS,DOLPP1,PABPN1,EIF4G2,GAN,SLC25A28
Transcription Factor Binding Site	V$E2F_Q4	V$E2F_Q4		0.0001676	0.1005	0.01436	0.1002	20	184	STAG1,MCM4,EZH2,KBTBD7,CDC45,IPO7,USP37,ATAD2,STAG2,DNAJC9,PKMYT1,CDK1,PAX6,WEE1,ID3,POLE4,MRPL40,DNMT1,RAD51,RANBP1
Transcription Factor Binding Site	V$E2F_Q6_01	V$E2F_Q6_01		0.0001676	0.1005	0.01436	0.1002	20	184	STAG1,MCM4,EZH2,CDC45,IPO7,ATAD2,RALY,ACIN1,STAG2,PPP1R9B,PKMYT1,FBXL20,UCHL1,WEE1,ID3,PCSK4,PTMA,DNMT1,RAD51,RANBP1
Transcription Factor Binding Site	V$E2F1_Q6_01	V$E2F1_Q6_01		0.0002408	0.1445	0.01806	0.126	20	189	ERF,STAG1,MCM4,EZH2,KBTBD7,CDC45,IPO7,USP37,ATAD2,STAG2,PKMYT1,PAX6,WEE1,ID3,MRPL40,KANSL1L,PTMA,DNMT1,RAD51,RANBP1
Transcription Factor Binding Site	V$E2F_03	V$E2F_03		0.0002772	0.1663	0.01848	0.1289	20	191	STAG1,MCM4,EZH2,CDC45,SLC25A11,IPO7,ATAD2,STAG2,DNAJC9,PPP1R9B,PKMYT1,FBXL20,ID3,KLHDC3,PCSK4,PTMA,DNMT1,RAD51,RANBP1,EIF4G2
Transcription Factor Binding Site	CGTSACG_V$PAX3_B	CGTSACG_V$PAX3_B		0.0003495	0.2097	0.02097	0.1462	14	111	IPO7,CDC14B,PDXDC1,ZZEF1,MASTL,SLC38A2,POLB,XBP1,GIGYF2,PTMA,RFT1,RAD9A,RBBP8,CUL5
Gene Family	835	C2 domain containing protein kinases	genenames.org	9.218e-05	0.02655	0.0162	0.1011	4	10	PRKCD,PRKCG,PRKCH,PKN2
Gene Family	131	Aminoacyl tRNA synthetases, Class I	genenames.org	0.0001125	0.0324	0.0162	0.1011	5	19	IARS2,CARS1,IARS1,EARS2,RARS2
Gene Family	495	WD repeat domain containing|Coronins	genenames.org	0.0006083	0.1752	0.04028	0.2514	3	7	CORO2B,CORO2A,CORO7
Gene Family	761	Structural maintenance of chromosomes proteins|SMC5-6 protein complex	genenames.org	0.0006083	0.1752	0.04028	0.2514	3	7	SMC1A,SMC2,SMC4
Gene Family	247	Two pore segment channels	genenames.org	0.0007291	0.21	0.04028	0.2514	2	2	TPCN1,TPCN2
Gene Family	1060	Cohesin complex	genenames.org	0.000954	0.2747	0.04028	0.2514	3	8	STAG1,SMC1A,STAG2
Gene Family	752	Solute carriers	genenames.org	0.000979	0.282	0.04028	0.2514	22	395	SLC43A2,SLC25A37,SLC25A11,SLC37A3,SLC2A3,SLC30A6,SLC6A6,SLC39A1,SLC39A11,SLC25A26,SLC35D1,SLC38A2,UCP2,SLC25A23,SLC25A24,SLC2A9,SLC31A1,SLC35E2B,SLC23A1,SLC25A42,SLC25A28,SLC38A6
Gene Family	694	Protein phosphatase 1 regulatory subunits	genenames.org	0.001163	0.335	0.04188	0.2614	13	181	KIF18A,RRP1B,PPP1R12A,AURKA,PPP1R9B,PPP1R11,PKMYT1,CENPE,PFKM,PPP1R7,SFI1,PPP1R3G,PPP1R3F
Gene Family	622	Kinesins|Protein phosphatase 1 regulatory subunits	genenames.org	0.001319	0.3799	0.04222	0.2635	6	46	KIF18A,KIF1B,CENPE,KIF23,KIF18B,KIF22
Gene Family	1022	Autophagy related	genenames.org	0.001689	0.4864	0.04864	0.3036	5	33	ATG2A,ATG4B,ATG4C,ATG16L1,ATG10
