# Supplementary material for: Nuclear Vav3 is required for polycomb repression complex-1 activity in B-cell lymphoblastic leukemogenesis
Source: Nat Commun. 2022 Jun 1;13:3056. doi: 10.1038/s41467-022-30651-7 (PMC9160250; doi:10.1038/s41467-022-30651-7)
Supplement: Supplementary file 5 — Supplementary Data 3 [file 41467_2022_30651_MOESM5_ESM.xlsx]

## Sheet: README
This workbook contains the variants found in a list of 25 genes known to be mutated or deleted in B-ALL
All variants are specified relative to the canonical transcript for the gene (according to Ensembl)
Variants within coding regions are specified relative to the translated protein (p.)
All other variants are specified relative to the cDNA (c.)
The sheet "All variants" includes all variants identified in the eight samples
"KO variants only" only includes the KO samples, and only the variants that were not seen in any WT sample
Similarly, "WT variants only" includes only the variants that were not seen in any KO sample
Finally, the "Homozygous only" sheet only includes biallelic (ie, homozygous) variants found in any sample

## Sheet: All variants
Gene	WT1	WT2	WT3	WT4	KO1	KO2	KO3	KO4
Atm	c.-30-31del	c.6471-62_6471-61del c.2644+57_2644+58del c.-30-31dup	c.7819-94C>G	c.-30-31del	c.2644+57_2644+58del			p.Phe1408Leu
Btg1					c.148+75del
Btla					c.672+101_672+102del
Ccnc					c.225-69A>C c.225-63A>C		c.294+90_294+95dup
Cd200		c.95-47_95-46dup	c.95-47_95-46del
Cdkn2a
Cdkn2b
Crebbp	c.3839+37A>G c.3373-3del	c.3839+37A>G c.3373-3dup	p.Pro1954= p.Pro1949= c.3839+37A>G	c.3839+57_3839+60del c.3839+37A>G c.3839+35A>G	c.3839+37A>G c.2470-88_2470-85del c.2470-91_2470-90insTCTT c.2470-97_2470-96insAAAATTATA	c.*69dup c.3839+59_3839+60del c.3839+37A>G c.3373-3dup	c.3839+37A>G	c.3839+59_3839+60del c.3839+36_3839+37insGC c.3839+35A>G p.Pro900= p.Ser895= p.Ser891= p.Pro882= p.Thr880= p.Gly878= p.Ala876Thr p.Gln872=
Ebf1	p.Thr87= c.355+83A>C c.356-72A>T c.411+49G>A c.636+101dup	p.Thr87= c.355+83A>C c.356-72A>T c.411+49G>A	p.Thr87= c.355+83A>C c.356-72A>T c.411+49G>A	c.-66dup p.Thr87= c.355+83A>C c.356-72A>T c.411+49G>A	p.Thr87= c.355+83A>C c.356-72A>T c.411+49G>A c.636+100_636+101del	p.Thr87= c.355+83A>C c.356-72A>T c.411+49G>A c.636+101del	p.Thr87= c.355+83A>C c.356-72A>T c.411+49G>A	p.Thr87= c.355+83A>C c.356-72A>T c.411+49G>A
Erg	c.892+54_892+55del c.836-19del	c.836-19del	c.892+54_892+55del	c.892+54_892+55del c.836-19del	c.892+54_892+55del c.836-19del	c.836-19del	c.836-19del
Etv6
Fhit
Ikzf1						c.590-85del
Ikzf2	c.857-9del c.857-22del	c.857-9del				c.857-9del	c.857-9del
Ikzf3	c.707-397del	c.707-397del		c.707-123del c.707-397del			c.707-124_707-123del	c.707-123del
Kras	p.Tyr32=	p.Tyr32=	p.Tyr32=	p.Tyr32=	p.Tyr32=	p.Tyr32=	p.Tyr32=	p.Tyr32=
Lef1					c.839+37A>C c.839+43G>C c.839+45T>C	c.542-63C>A c.717-100A>T	c.542-64dup	c.542-69_542-64del
Mllt3	p.Met352Thr c.193+19794T>G c.12+20dup c.-40del	p.Met352Thr c.193+19794T>G c.12+20dup c.-40del	p.Met352Thr c.193+19794T>G c.12+20dup c.-40del	p.Met352Thr c.193+19794T>G c.12+20dup c.-40del	p.Met352Thr c.193+19794T>G c.12+20dup c.-40del	p.Met352Thr c.193+19794T>G c.12+20dup c.-40del	p.Met352Thr c.193+19794T>G c.12+20dup c.-40del	p.Met352Thr c.193+19794T>G c.12+55C>T c.12+45dup c.12+41C>T c.12+38_12+39insA c.12+36T>C c.12+33C>T c.12+20dup c.12+18A>T c.12+10T>C c.12+9A>G c.-40del
Nras		c.451-11del
Nsd2 (ortholog of WHSC1)	c.927+91del c.2988+68_2988+73del c.3258+145_3258+146del	c.1675-20T>C c.1675-16G>C c.1675-13G>C c.1675-9T>C	c.2988+72_2988+73del	c.2988+70_2988+73del	c.2988+72_2988+73del	c.2988+72_2988+73del		p.Asn1025= p.Pro1026= c.3258+143_3258+146del
Pax5	c.1012+77del p.Pro80Arg	c.1012+77del p.Pro80Arg		p.Pro80Arg	c.1012+77del	c.1012+77del	c.1012+77del	c.1012+77del
Ptpn11								p.Gly67= p.Leu65=
Rb1	c.522-21del	c.522-21del	c.522-21dup			c.522-21del	c.522-21del
Setd2	c.91-81dup		c.7017+65dup c.7017+97del				c.91-81del c.7017+65dup	p.Ser704= p.Glu705= p.Val706Leu p.Ile710Val
Trp53 (ortholog of TP53)

## Sheet: KO variants only
Gene	KO1	KO2	KO3	KO4
Atm				p.Phe1408Leu
Btg1	c.148+75del
Btla	c.672+101_672+102del
Ccnc	c.225-69A>C c.225-63A>C		c.294+90_294+95dup
Cd200
Cdkn2a
Cdkn2b
Crebbp	c.2470-88_2470-85del c.2470-91_2470-90insTCTT c.2470-97_2470-96insAAAATTATA	c.*69dup c.3839+59_3839+60del		p.Pro900= p.Ser895= p.Ser891= p.Pro882= p.Thr880= p.Gly878= p.Ala876Thr p.Gln872=
Ebf1
Erg
Etv6
Fhit
Ikzf1		c.590-85del
Ikzf2
Ikzf3
Kras
Lef1	c.839+37A>C c.839+43G>C c.839+45T>C	c.542-63C>A c.717-100A>T	c.542-64dup	c.542-69_542-64del
Mllt3				c.12+55C>T c.12+45dup c.12+41C>T c.12+38_12+39insA c.12+36T>C c.12+33C>T c.12+18A>T c.12+10T>C c.12+9A>G
Nras
Nsd2 (ortholog of WHSC1)				p.Asn1025= p.Pro1026=
Pax5
Ptpn11				p.Gly67= p.Leu65=
Rb1
Setd2				p.Ser704= p.Glu705= p.Val706Leu p.Ile710Val
Trp53 (ortholog of TP53)

## Sheet: WT variants only
Gene	WT1	WT2	WT3	WT4
Atm	c.-30-31del	c.6471-62_6471-61del c.-30-31dup	c.7819-94C>G	c.-30-31del
Btg1
Btla
Ccnc
Cd200		c.95-47_95-46dup	c.95-47_95-46del
Cdkn2a
Cdkn2b
Crebbp			p.Pro1954= p.Pro1949=
Ebf1				c.-66dup
Erg
Etv6
Fhit
Ikzf1
Ikzf2	c.857-22del
Ikzf3	c.707-397del	c.707-397del		c.707-397del
Kras
Lef1
Mllt3
Nras		c.451-11del
Nsd2 (ortholog of WHSC1)	c.927+91del	c.1675-20T>C c.1675-16G>C c.1675-13G>C c.1675-9T>C
Pax5	p.Pro80Arg	p.Pro80Arg		p.Pro80Arg
Ptpn11
Rb1
Setd2			c.7017+97del
Trp53 (ortholog of TP53)

## Sheet: Homozygous only
Gene	WT1	WT2	WT3	WT4	KO1	KO2	KO3	KO4
Atm								p.Phe1408Leu
Btg1
Btla
Ccnc							c.294+90_294+95dup
Cd200
Cdkn2a
Cdkn2b
Crebbp	c.3839+37A>G	c.3839+37A>G			c.3839+37A>G		c.3839+37A>G
Ebf1	p.Thr87= c.355+83A>C c.356-72A>T c.411+49G>A	p.Thr87= c.355+83A>C c.356-72A>T c.411+49G>A	p.Thr87= c.355+83A>C c.356-72A>T c.411+49G>A	p.Thr87= c.355+83A>C c.356-72A>T c.411+49G>A	p.Thr87= c.355+83A>C c.356-72A>T c.411+49G>A	p.Thr87= c.355+83A>C c.356-72A>T c.411+49G>A	p.Thr87= c.355+83A>C c.356-72A>T c.411+49G>A	p.Thr87= c.355+83A>C c.356-72A>T c.411+49G>A
Erg
Etv6
Fhit
Ikzf1
Ikzf2
Ikzf3				c.707-123del
Kras	p.Tyr32=	p.Tyr32=	p.Tyr32=	p.Tyr32=	p.Tyr32=	p.Tyr32=	p.Tyr32=	p.Tyr32=
Lef1
Mllt3	p.Met352Thr c.193+19794T>G c.12+20dup c.-40del	p.Met352Thr c.193+19794T>G c.12+20dup c.-40del	p.Met352Thr c.193+19794T>G c.12+20dup c.-40del	p.Met352Thr c.193+19794T>G c.12+20dup c.-40del	p.Met352Thr c.193+19794T>G c.12+20dup c.-40del	p.Met352Thr c.193+19794T>G c.12+20dup c.-40del	p.Met352Thr c.193+19794T>G c.12+20dup c.-40del	p.Met352Thr c.193+19794T>G
Nras
Nsd2 (ortholog of WHSC1)								c.3258+143_3258+146del
Pax5
Ptpn11
Rb1
Setd2
Trp53 (ortholog of TP53)
