# Supplementary material for: Nuclear Vav3 is required for polycomb repression complex-1 activity in B-cell lymphoblastic leukemogenesis
Source: Nat Commun. 2022 Jun 1;13:3056. doi: 10.1038/s41467-022-30651-7 (PMC9160250; doi:10.1038/s41467-022-30651-7)
Supplement: Supplementary file 6 — Supplementary Data 4 [file 41467_2022_30651_MOESM6_ESM.xlsx]

## Sheet: Bmi1_Diffbind
Refseq_id	Gene_id	txStart	txEnd	Strand	Region	Chr	Start	End	Conc	Conc_WT	Conc_Vav3 KO	Fold	p-value	FDR	Called1	Called2	Bmi1 WT	Bmi1 WT	Bmi1 Vav3-/-	Bmi1 Vav3-/-
NR_015561,NR_029545,NR_152244	C130071C03Rik,Gm51268,Mir9-2	83721381	83741308	+	promoter	chr13	83731808	83743708	10.11	9.35	10.6	-1.25	6.11e-15	5.09e-11	2	2	688.71	619.33	1588	1517.18
NM_018826,NR_033641	Crnde,Irx5	92326031	92356120	-	promoter	chr8	92360381	92366559	8.48	7.27	9.13	-1.85	1.31e-12	7.28e-09	2	2	166.95	142.76	467	649.84
NM_007967,NM_008274,NM_008275	Evx2,Hoxd12,Hoxd13	74652991	74659557	-	promoter	chr2	74648270	74655137	9.18	8.11	9.78	-1.67	3.5e-12	1.46e-08	2	2	321.59	232.57	741	1021.79
NM_009189,NR_162772	Gm51264,Six1	73041827	73046712	-	promoter	chr12	73036210	73045683	8.9	7.87	9.49	-1.62	7.92e-11	2.2e-07	2	2	270.32	198.83	610	828.33
NM_001001334	Spag6	18699022	18749605	+	promoter	chr2	18690220	18699163	9.64	8.96	10.11	-1.15	3.49e-10	7.88e-07	2	2	539.81	453.73	1129	1077.9
NM_023670	Igf2bp3	49085218	49214954	-	promoter	chr6	49213886	49229111	11.75	11.31	12.09	-0.78	3.78e-10	7.88e-07	2	2	2563.7	2521.45	3906	4796.31
NM_001302357,NM_001302358	Rsrc1,Shox2	66971723	66978811	-	promoter	chr3	66970766	66981207	9.25	8.46	9.76	-1.3	9.42e-10	1.75e-06	2	2	351.12	351.46	740	995.07
NM_001286015	Csn1s1	87666208	87682577	+	promoter	chr5	87673790	87677579	5.87	6.74	3.35	3.39	2.45e-09	4.09e-06	2	0	144.8	69.05	7	13.36
NM_009758,NM_030062	9230112D13Rik,Bmpr1a	34411068	34502546	-	promoter	chr14	34510792	34512759	5.9	3.97	6.69	-2.72	3.29e-09	4.99e-06	0	2	12.72	18.69	96	111.16
NM_010713,NR_040387	AI606473,Lhx8	154306294	154330560	-	promoter	chr3	154328889	154333849	7.9	6.73	8.54	-1.81	3.95e-09	5.49e-06	2	2	99.27	112.65	290	452.11
NM_001252192	Eya1	14168958	14310199	-	promoter	chr1	14305076	14311569	8.23	8.84	7.17	1.67	5.96e-09	7.65e-06	2	2	471.72	444.9	111	176.35
NM_177082	Sp8	118846329	118852578	+	promoter	chr12	118836816	118840735	7.16	5.94	7.82	-1.88	1.5e-08	1.77e-05	2	2	58.66	63.85	206	245.29
NM_021560	Bhlhe22	18054325	18057514	+	promoter	chr3	18051583	18054587	6.27	4.67	7	-2.33	1.6e-08	1.77e-05	0	2	27.07	23.88	114	142.69
NM_011056	Pde4d	108654177	109955969	+	promoter	chr13	108665768	108669803	6.53	4.95	7.27	-2.32	2e-08	1.96e-05	1	2	29.94	31.67	115	193.46
NM_025739	Rnf220	117271463	117497052	-	promoter	chr4	117490761	117494778	7.44	6.15	8.11	-1.96	4.6e-08	4.27e-05	2	2	57.43	84.62	210	342.56
NM_018773	Skap2	51859165	52012549	-	promoter	chr6	52002675	52006844	8.11	7.15	8.68	-1.53	5.16e-08	4.53e-05	2	2	167.36	116.81	388	435.01
NM_177082	Sp8	118846329	118852578	+	promoter	chr12	118841038	118848656	8.21	7.35	8.74	-1.39	5.49e-08	4.58e-05	2	2	176.79	149.51	416	439.28
NM_010425	Foxd3	99656299	99658671	+	promoter	chr4	99658332	99660662	7.51	6.42	8.12	-1.7	6.37e-08	5.06e-05	2	2	97.63	73.72	295	262.39
NM_010402,NR_110474,NR_131041	5033428I22Rik,Hand2,Hand2os1	57304261	57320859	-	promoter	chr8	57309084	57312934	7.52	6.43	8.13	-1.7	1.01e-07	7.67e-05	2	2	96.39	76.31	316	244.76
NM_001302357,NM_001302358	Rsrc1,Shox2	66971723	66978811	-	promoter	chr3	66981524	66986313	9.08	8.45	9.52	-1.08	1.68e-07	0.000122	2	2	367.94	330.69	691	782.37
NM_008259	Foxa1	57540628	57546111	-	promoter	chr12	57536424	57542052	8.43	7.64	8.93	-1.29	1.75e-07	0.000122	2	2	202.63	196.23	431	546.7
NM_001042502	Pitx2	129199878	129219594	+	promoter	chr3	129210979	129220594	8.51	7.79	8.99	-1.2	1.87e-07	0.000125	2	2	223.14	220.11	519	499.67
NM_001122950,NM_008263,NM_008264,NM_010450	Hottip,Hoxa10,Hoxa11,Hoxa13	52231197	52234939	-	promoter	chr6	52251945	52259858	9.33	8.67	9.78	-1.1	3.08e-07	0.000198	2	2	417.99	398.18	731	1022.86
NM_001369133	Sall3	80966997	80987021	-	promoter	chr18	80982760	80986126	8.25	7.45	8.76	-1.31	3.47e-07	0.000214	2	2	187.87	160.93	465	399.74
NM_001368665	Osr2	35296098	35303305	+	promoter	chr15	35293754	35299371	9.76	9.2	10.15	-0.95	3.79e-07	0.000226	2	2	525.87	653.59	1206	1071.49
NM_001267796,NM_008989	Igip,Pura	36281105	36292535	+	promoter	chr18	36281746	36286159	8.9	8.28	9.34	-1.05	4.48e-07	0.000258	2	2	313.8	309.93	636	655.72
NM_010750	Mab21l1	55782510	55785287	+	promoter	chr3	55781493	55786712	6.76	5.26	7.48	-2.22	4.66e-07	0.000259	0	2	45.53	31.15	113	244.76
NM_001025565	Lhx9	138825186	138842444	-	promoter	chr1	138837646	138845709	8.71	8.02	9.18	-1.15	5.11e-07	0.000275	2	2	247.76	272.55	521	635.95
NM_001122948,NM_001301674	Gm26688,Tfap2a	40715302	40733795	-	promoter	chr13	40725972	40728168	7.01	5.83	7.65	-1.82	9.8e-07	0.000511	2	2	70.96	42.57	200	200.94
NM_007967,NM_008274,NM_008275,NR_073086	Evx2,Hoxd11,Hoxd12,Hoxd13	74652991	74659557	-	promoter	chr2	74656060	74660092	7.58	6.72	8.12	-1.39	2.24e-06	0.00113	2	2	103.37	107.98	291	264.53
NM_001287388	Tal1	115056426	115071755	+	promoter	chr4	115055137	115059274	7.7	6.62	8.31	-1.69	2.41e-06	0.00117	2	2	77.53	119.4	407	228.19
NM_018773	Skap2	51859165	52012549	-	promoter	chr6	52008068	52013311	7.84	6.93	8.39	-1.46	2.48e-06	0.00117	2	2	120.19	124.07	411	261.86
NM_177082	Sp8	118846329	118852578	+	promoter	chr12	118833579	118836583	7.09	5.97	7.72	-1.74	2.52e-06	0.00117	2	2	68.09	57.62	158	262.39
NM_007967,NM_008273,NM_008274,NM_008275,NM_013554	Evx2,Hoxd10,Hoxd11,Hoxd12,Hoxd13	74652991	74659557	-	promoter	chr2	74668735	74672349	7.34	6.41	7.9	-1.5	2.61e-06	0.00118	2	2	92.29	77.35	225	253.84
NM_007670,NM_009877,NR_132431	Cdkn2a,Cdkn2b,Gm12610	89274473	89294619	-	promoter	chr4	89307486	89311434	6.68	7.31	5.54	1.76	3.53e-06	0.00155	2	1	141.11	175.47	44	49.17
NM_008264,NM_010450,NR_110441	Hottip,Hoxa11,Hoxa13	52242105	52245810	-	promoter	chr6	52265513	52269048	7.44	6.47	8.01	-1.54	3.94e-06	0.00169	2	2	85.73	91.37	202	313.16
NM_001111118,NM_012038	Rad51ap2,Vsnl1	11325245	11436649	-	promoter	chr12	11456025	11458517	6.15	4.86	6.82	-1.96	4.05e-06	0.00169	0	2	31.99	25.96	96	129.86
NM_013833	Rax	65934639	65939089	-	promoter	chr18	65935823	65937559	6.13	4.89	6.79	-1.9	4.4e-06	0.00174	1	2	31.17	28.03	104	117.57
NM_001001334	Spag6	18699022	18749605	+	promoter	chr2	18699478	18703835	7.49	6.63	8.03	-1.4	4.48e-06	0.00174	2	2	103.37	95	281	242.09
NM_008900,NR_027826,NR_027891	2900092D14Rik,Pantr1,Pou3f3	42648200	42694825	-	promoter	chr1	42698126	42703886	8	7.26	8.48	-1.23	6.04e-06	0.00224	2	2	166.95	138.61	375	341.49
NM_001005343	Sp9	73271926	73275771	+	promoter	chr2	73273798	73279319	9.37	8.74	9.8	-1.06	7.19e-06	0.00261	2	2	470.9	384.68	699	1087.52
NM_001163574	Tjp1	65296165	65371244	-	promoter	chr7	65368552	65370445	6.11	4.82	6.78	-1.96	8.18e-06	0.0029	2	2	26.25	30.11	134	86.04
NR_110474,NR_131041	5033428I22Rik,Hand2os1	57304261	57320859	-	promoter	chr8	57332705	57334970	6.55	5.18	7.24	-2.06	1.15e-05	0.004	2	2	39.38	33.22	216	86.57
NM_008453	Klf3	64803521	64832901	+	promoter	chr5	64804316	64806724	5.96	6.63	4.66	1.98	1.49e-05	0.00507	2	0	90.24	108.5	21	29.39
NR_015561,NR_029545	C130071C03Rik,Mir9-2	83721381	83741308	+	promoter	chr13	83725848	83730306	8.39	7.61	8.89	-1.29	1.75e-05	0.00582	2	2	212.07	177.55	605	344.69
NM_001358580,NM_001358581	9130024F11Rik,Satb2	56793981	56971334	-	promoter	chr1	56972063	56980355	9.54	9.1	9.88	-0.78	1.91e-05	0.00621	2	2	515.2	584.55	931	957.12
NM_011376	Sim1	50895651	50989152	+	promoter	chr10	50894740	50902389	8.8	8.23	9.2	-0.98	1.94e-05	0.00621	2	2	306.41	292.79	516	662.67
NM_010264,NM_172854	Nr6a1,Olfml2a	38723374	38926461	-	promoter	chr2	38920118	38927274	9.06	8.57	9.43	-0.86	2.54e-05	0.008	2	2	385.17	375.34	647	730.54
NM_001322338,NM_001323065	Lipo1,Lipo2	33719674	33761951	-	promoter	chr19	33778173	33780022	4.43	1.83	5.31	-3.48	3.23e-05	0.00999	0	1	4.51	2.6	15	64.13
NM_009189	Six1	73041827	73046712	-	promoter	chr12	73047922	73050269	6.2	5.13	6.81	-1.68	3.49e-05	0.0106	2	2	37.74	32.19	114	110.62
NM_026102	Daam1	71831068	71992376	+	promoter	chr12	71831786	71833872	5.32	3.92	6.02	-2.09	3.6e-05	0.0107	0	1	14.77	15.57	60	69.47
NM_009758	Bmpr1a	34411068	34502546	-	promoter	chr14	34503029	34504738	5.82	4.6	6.47	-1.87	4.27e-05	0.0123	0	2	28.3	20.25	79	98.87
NM_021560	Bhlhe22	18054325	18057514	+	promoter	chr3	18055446	18057839	5.5	3.84	6.25	-2.41	4.43e-05	0.0125	0	1	20.92	7.79	49	103.68
NM_008119,NM_009951	Gip,Igf2bp1	95957164	96005944	-	promoter	chr11	96007207	96012029	8.41	7.74	8.87	-1.14	4.93e-05	0.0137	2	2	246.11	180.14	381	556.32
NM_001122950,NM_001277238,NM_008263,NM_010452,NM_010455,NM_010456,NR_015348	Hoxa10,Hoxa11os,Hoxa3,Hoxa7,Hoxa9,Mir196b,Mira	52169062	52213067	-	promoter	chr6	52230750	52233287	7.15	6.32	7.67	-1.35	5.47e-05	0.015	2	2	87.78	71.64	188	219.11
NM_001267872	Zdbf2	63273269	63314575	+	promoter	chr1	63258027	63263071	7.26	6.43	7.78	-1.35	5.8e-05	0.0156	2	2	84.09	88.25	181	258.65
NM_001360804	Zfp521	13687014	13972733	-	promoter	chr18	13969164	13971432	5.78	4.61	6.42	-1.81	6.94e-05	0.0184	1	2	22.97	25.96	73	98.33
NM_026432,NM_026609	Leprotl1,Saraf	34135572	34146739	-	promoter	chr8	34154080	34158997	7.31	6.45	7.84	-1.38	7.9e-05	0.0203	2	2	90.65	84.62	172	285.37
NM_018773	Skap2	51859165	52012549	-	intron	chr6	51961851	51962375	3.54	0.36	4.46	-4.1	7.93e-05	0.0203	0	1	2.05	0.52	19	25.12
NM_145831,NR_045347	2610016A17Rik,Dmrt2	25671134	25672239	-	promoter	chr19	25671092	25673178	5.81	4.48	6.49	-2.01	8.38e-05	0.0212	1	2	17.23	27.51	120	59.85
NM_001267872	Zdbf2	63273269	63314575	+	promoter	chr1	63257109	63257727	3.6	0.73	4.5	-3.77	8.55e-05	0.0213	0	1	1.23	2.08	19	26.19
NM_007552,NM_147778	Bmi1,Commd3	18672435	18676231	+	promoter	chr2	18673481	18676322	7.14	7.71	6.2	1.51	8.86e-05	0.0217	2	2	219.86	198.31	99	48.1
NM_001360804	Zfp521	13687014	13972733	-	promoter	chr18	13972970	13975032	5.92	4.85	6.52	-1.67	0.000119	0.0288	1	2	31.17	26.48	86	97.8
NR_162772	Gm51264	73045885	73045948	+	promoter	chr12	73031059	73031964	4.56	2.57	5.36	-2.8	0.000122	0.029	0	2	8.2	3.63	55	27.25
NM_008264,NM_010450,NR_110441	Hottip,Hoxa11,Hoxa13	52242105	52245810	-	promoter	chr6	52261116	52264736	7.32	6.58	7.81	-1.24	0.000146	0.0337	2	2	81.22	109.54	213	237.28
NM_001163551,NM_001301334	Csn1s2b,Prr27	87808121	87824421	+	promoter	chr5	87812754	87814980	5.05	5.78	3.51	2.27	0.000155	0.0349	1	0	70.14	39.45	11	11.76
NM_001360804	Zfp521	13687014	13972733	-	promoter	chr18	13975146	13976172	3.98	1.74	4.81	-3.07	0.00016	0.035	0	2	4.1	2.6	29	27.25
NM_001310610	Gata4	63198914	63245271	-	promoter	chr14	63247927	63250547	6.4	5.45	6.97	-1.52	0.000172	0.0368	2	2	34.46	52.95	120	130.93
NR_002854	Dlx1as	71530638	71537891	-	promoter	chr2	71537442	71538571	6.35	5.37	6.92	-1.55	0.000174	0.0368	2	2	50.45	32.19	115	127.72
NM_001080746,NM_001080747	Gtf2i,Mir3965	134237832	134312398	-	promoter	chr5	134314897	134316516	5.39	6.09	3.95	2.13	0.000175	0.0368	2	0	56.2	79.95	23	8.02
NM_007496	Zfhx3	108714644	108961636	+	promoter	chr8	108699846	108703662	7.42	6.64	7.92	-1.28	0.000176	0.0368	2	2	100.09	99.67	183	301.41
NM_001290410	Nkain3	20118874	20778668	-	promoter	chr4	20780694	20781528	3.24	-0.11	4.17	-4.27	0.000181	0.0372	0	1	0.82	1.04	13	22.98
NM_011143	Pou4f1	104462325	104467999	-	promoter	chr14	104460997	104464566	8.09	7.48	8.51	-1.03	0.000217	0.0436	2	2	192.38	165.09	308	423.25
NM_011376	Sim1	50895651	50989152	+	promoter	chr10	50902717	50904572	6.85	6.05	7.36	-1.3	0.000221	0.0439	2	2	68.91	63.85	176	151.77
NM_011384	Six6	72939882	72944899	+	promoter	chr12	72943005	72945066	5.89	4.84	6.49	-1.66	0.000247	0.0482	0	2	23.38	33.74	77	103.14
NM_001166494,NM_001166495	Ikzf3,Zpbp2	98464693	98546031	-	promoter	chr11	98544766	98546296	5.97	4.69	6.64	-1.95	0.000249	0.0482	2	2	22.56	29.07	148	51.84
NM_001198565	Sulf1	12692430	12860372	+	intron	chr1	12755650	12756144	3.06	-0.58	4	-4.58	0.000259	0.0496	0	1	0.82	0.52	15	17.1
NM_001267622	Ttc28	110879803	111289779	+	intron	chr5	110979921	110981074	5	3.58	5.7	-2.12	0.000279	0.0519	0	2	11.9	11.94	66	37.94
NM_001359506	Atp2b1	98914642	99026143	+	promoter	chr10	98911684	98913753	6.11	5.15	6.69	-1.54	0.000283	0.0519	1	2	41.43	29.59	104	102.07
NM_001136072,NM_001159567	G630016G05Rik,Meis2	115861264	116064619	-	promoter	chr2	116062144	116063078	4.42	2.7	5.18	-2.48	0.000316	0.0571	0	2	7.79	5.19	35	37.41
NM_030168	Rictor	6708381	6800400	+	promoter	chr15	6704037	6708026	8.33	7.79	8.72	-0.94	0.000319	0.0571	2	2	216.17	225.82	484	361.26
NM_008267	Hoxb13	96194316	96196610	+	promoter	chr11	96175704	96177762	6.23	5.29	6.8	-1.51	0.000349	0.0613	1	2	31.58	46.72	123	99.4
NM_001277238,NM_010452,NM_010454,NM_010455,NM_010456,NR_015348	Hoxa11os,Hoxa3,Hoxa6,Hoxa7,Hoxa9,Mira	52169062	52213067	-	promoter	chr6	52227807	52229798	5.96	5.02	6.52	-1.5	0.000411	0.0707	2	2	32.82	32.19	93	90.85
NM_001007580	Fndc3c1	106420043	106485229	-	promoter	chrX	106480913	106485417	7.5	6.11	8.2	-2.09	0.000417	0.0709	2	2	81.63	56.59	187	400.27
NM_001142631	Spdya	71552061	71578700	+	promoter	chr17	71556457	71557817	4.84	3.48	5.53	-2.05	0.000472	0.0796	0	2	9.84	12.46	42	50.23
NM_001024910,NM_001024911	Septin10,Sowahc	59141627	59221847	-	promoter	chr10	59218959	59222132	6.54	7.05	5.73	1.32	0.000496	0.082	2	1	125.93	139.65	57	49.17
NM_001080706,NM_028263	Btaf1,Fgfbp3	36917550	36919599	-	promoter	chr19	36918668	36920297	5.37	6.01	4.21	1.8	0.000497	0.082	2	0	58.66	70.08	23	13.89
NM_001368665	Osr2	35296098	35303305	+	promoter	chr15	35300101	35304438	7.97	7.42	8.36	-0.94	0.000531	0.0868	2	2	165.31	178.06	354	303.54
NM_001111118,NM_012038	Rad51ap2,Vsnl1	11325245	11436649	-	promoter	chr12	11453955	11455782	5.25	4.1	5.89	-1.79	0.000544	0.0881	0	2	17.64	16.61	50	68.4
NM_029444	4930447C04Rik	72881109	72917765	-	intron	chr12	72887196	72888944	4.53	2.73	5.31	-2.58	0.000587	0.0941	0	1	8.61	4.67	19	60.39
NM_008899,NR_131335	Gm30731,Pou3f2	22482095	22488366	-	promoter	chr4	22482259	22486245	7.1	6.37	7.58	-1.22	0.000608	0.0966	2	2	89.83	75.27	154	229.8
NM_001310610	Gata4	63198914	63245271	-	promoter	chr14	63262808	63264390	5.74	4.78	6.31	-1.53	0.000654	0.103	1	2	29.12	25.96	81	78.02
NM_011056	Pde4d	108654177	109955969	+	promoter	chr13	108664775	108665606	3.86	1.7	4.69	-2.99	0.000665	0.104	0	2	4.92	1.56	20	31.53
NM_144802	Hnrnpll	80029487	80062268	-	promoter	chr17	80064265	80067527	6.76	6.01	7.25	-1.24	0.00075	0.116	2	2	71.37	57.62	136	167.8
NM_001037997	Fer	63863981	64139496	+	promoter	chr17	63862050	63863698	5.82	4.72	6.44	-1.73	0.000758	0.116	1	2	17.23	35.3	111	63.06
NM_001254744,NM_001254745,NM_001359808,NM_001359809,NM_009016	E030030I06Rik,Raet1a,Raet1b,Raet1c,Raet1e	22113050	22149270	-	promoter	chr10	22148267	22158311	9.69	9.37	9.95	-0.58	0.000809	0.122	2	2	666.97	657.23	1016	960.87
NM_010133	En1	120602487	120607991	+	promoter	chr1	120601417	120601726	2.89	-1.11	3.85	-4.95	0.000863	0.128	0	1	0.41	0.52	24	4.81
NM_008699	Nkx2-3	43612325	43615892	+	promoter	chr19	43606862	43609660	7.65	6.95	8.12	-1.16	0.000876	0.129	2	2	130.44	117.33	189	365.54
NM_008023	Foxb2	16872316	16873830	-	promoter	chr19	16870693	16872834	5.71	4.74	6.28	-1.54	0.000923	0.134	1	2	31.17	22.32	71	84.44
NM_001310610	Gata4	63198914	63245271	-	promoter	chr14	63241357	63244158	6.37	5.58	6.88	-1.3	0.000961	0.138	1	2	54.15	41.53	115	121.31
NM_001304269	Rnf4	34336250	34353445	+	promoter	chr5	34335482	34336183	3.33	4.22	0.62	3.6	0.000974	0.139	2	0	16	21.28	2	1.07
NM_001369133	Sall3	80966997	80987021	-	promoter	chr18	80988400	80991119	6.55	5.77	7.06	-1.28	0.000987	0.139	2	2	45.12	64.37	142	123.98
NM_001253814	Ankle2	110231004	110256651	+	promoter	chr5	110230644	110231430	3.52	4.39	1.02	3.36	0.000989	0.139	2	0	14.36	27.51	3	1.07
NM_001285805	Zbtb20	42907645	43619123	+	intron	chr16	42969703	42970171	3.05	-0.19	3.97	-4.17	0.00103	0.143	0	1	1.23	0.52	25	6.41
NR_108029	Gm11538	96203454	96205480	+	promoter	chr11	96204250	96206094	5.63	4.69	6.2	-1.51	0.00104	0.144	1	2	25.02	26.48	68	78.56
NM_011023	Otx1	21994764	22001651	-	promoter	chr11	22002597	22003972	5.86	4.98	6.41	-1.43	0.00107	0.146	2	2	28.71	34.26	78	91.92
NM_001347621,NR_151480	2900052L18Rik,Bahcc1	120225529	120231617	-	promoter	chr11	120231138	120233906	7.68	7.11	8.09	-0.98	0.00113	0.153	2	2	144.8	130.82	312	233.54
NM_001033285	Cdc42bpa	179960760	180165603	+	promoter	chr1	179960313	179965328	8.01	7.46	8.41	-0.95	0.00117	0.157	2	2	188.28	164.57	273	407.75
NM_001080964	Sp2	96953332	96968665	-	promoter	chr11	96977304	96978289	4.34	5.11	2.58	2.53	0.00118	0.158	2	0	21.33	47.76	5	6.95
NM_007561	Bmpr2	59764279	59878081	+	promoter	chr1	59761494	59768576	9.3	8.97	9.58	-0.61	0.00125	0.165	2	2	487.31	512.91	782	746.03
NM_010258,NR_105022	Gata6,Gata6os	11042037	11052567	-	promoter	chr18	11047950	11051921	7.34	6.66	7.8	-1.15	0.00125	0.165	2	2	94.34	107.46	162	284.84
NM_001033954	Calca	114631478	114636357	-	promoter	chr7	114653589	114656829	7.21	6.49	7.68	-1.2	0.00128	0.167	2	2	106.65	72.68	156	255.45
NM_001122948,NM_001301674	Gm26688,Tfap2a	40715302	40733795	-	promoter	chr13	40729564	40731022	5.15	4.06	5.77	-1.7	0.00131	0.169	0	2	14.77	18.69	48	60.92
NM_146451	Olfr164	19285794	19286741	-	promoter	chr16	19287266	19287880	2.85	-0.58	3.78	-4.36	0.00134	0.172	0	1	0.82	0.52	5	22.45
NM_001142335	Lmo2	103957995	103981878	+	promoter	chr2	103968267	103970363	5.53	6.13	4.49	1.64	0.00135	0.172	2	0	61.12	78.91	30	14.96
NM_009873	Cdk6	3343893	3531005	+	promoter	chr5	3337172	3341114	8.01	7.5	8.39	-0.88	0.00137	0.173	2	2	205.1	157.82	320	349.5
NM_001080706,NM_028263	Btaf1,Fgfbp3	36917550	36919599	-	promoter	chr19	36925639	36927672	5.69	6.28	4.65	1.64	0.00141	0.177	2	0	57.84	98.12	33	17.1
NM_001122963	Gpbp1	111425680	111490127	-	promoter	chr13	111493143	111493524	3.2	0.58	4.08	-3.51	0.00142	0.177	0	1	2.46	0.52	20	13.89
NM_001205043	Jarid2	44730774	44921643	+	promoter	chr13	44731004	44733532	5.97	6.52	5.08	1.44	0.00145	0.179	2	1	77.53	105.9	41	26.72
NM_001286015	Csn1s1	87666208	87682577	+	promoter	chr5	87668820	87669786	4.02	4.84	1.89	2.95	0.00148	0.181	1	0	36.1	21.28	1	6.41
NR_162784	Gm51268	83738821	83738876	-	promoter	chr13	83746619	83749662	6.26	5.45	6.77	-1.32	0.00156	0.19	1	2	43.89	43.61	130	88.18
NM_001357631	Rnf19a	36239934	36283147	-	promoter	chr15	36281686	36282439	4.34	5.06	2.85	2.21	0.00173	0.207	2	0	33.64	33.22	8	6.41
NM_145070	Hip1r	123973628	124003215	+	promoter	chr5	123976199	123976534	2.99	3.92	-0.38	4.3	0.00183	0.216	1	0	9.02	21.28	1	0.53
NM_008023	Foxb2	16872316	16873830	-	promoter	chr19	16877979	16878624	3.43	1.34	4.24	-2.91	0.00184	0.216	0	1	2.46	2.6	16	21.91
NM_001005343	Sp9	73271926	73275771	+	promoter	chr2	73269871	73273603	7.67	7.15	8.06	-0.91	0.00186	0.216	2	2	125.93	157.3	256	277.89
NM_011023	Otx1	21994764	22001651	-	promoter	chr11	22007788	22010935	6.82	6.09	7.31	-1.22	0.00187	0.217	2	2	59.48	76.83	117	199.87
NM_001163574	Tjp1	65296165	65371244	-	promoter	chr7	65371373	65373828	6.34	5.59	6.83	-1.25	0.00211	0.238	2	2	54.56	41.53	99	128.79
NM_009323	Tbx15	99253760	99354260	+	promoter	chr3	99253948	99255801	5.96	5.16	6.47	-1.31	0.00215	0.24	2	2	33.64	37.9	96	81.76
NM_010452,NM_010453,NM_010454,NM_010455,NR_045199	Hoxa3,Hoxa5,Hoxa6,Hoxa7,Mira	52169062	52213067	-	promoter	chr6	52216959	52222059	7.45	6.88	7.86	-0.98	0.00221	0.246	2	2	100.5	134.46	252	211.63
NM_011023	Otx1	21994764	22001651	-	promoter	chr11	22001467	22002328	3.89	2.17	4.65	-2.48	0.00226	0.248	0	2	3.28	5.71	30	20.31
NM_001004436,NM_001301330	Mir297-1,Wapl	34645144	34653574	-	promoter	chr14	34671400	34678694	8.27	7.82	8.62	-0.8	0.00228	0.249	2	2	230.53	221.67	335	450.51
NM_007772	Hivep1	42052021	42185026	+	promoter	chr13	42049919	42051620	5.45	6.02	4.48	1.55	0.00232	0.251	2	0	53.32	76.83	21	23.51
NM_001080771	Prdm13	21677480	21685963	-	promoter	chr4	21688949	21690984	5.97	5.04	6.53	-1.49	0.00234	0.251	1	2	36.51	29.07	56	128.79
NM_021459	Isl1	116298270	116309688	-	promoter	chr13	116306752	116307544	3.86	2.04	4.63	-2.59	0.00235	0.251	0	1	6.15	2.08	24	25.65
NM_001355584	Pik3r3	116221416	116303056	+	promoter	chr4	116220795	116226839	8.89	8.53	9.18	-0.65	0.00236	0.251	2	2	358.92	380.01	622	539.75
NM_001005343	Sp9	73271926	73275771	+	promoter	chr2	73267248	73269496	7.02	6.39	7.46	-1.07	0.00237	0.251	2	2	98.04	70.08	170	182.23
NR_125899	Gm26688	40727808	40735162	+	promoter	chr13	40714326	40714674	2.64	-0.47	3.55	-4.02	0.00243	0.255	0	1	0.41	1.04	9	14.43
NM_011377	Sim2	94085260	94127032	+	promoter	chr16	94095046	94097551	7.2	6.58	7.63	-1.05	0.00252	0.262	2	2	95.57	96.04	156	239.41
NM_001253822	Irx3	91798511	91801654	-	promoter	chr8	91805001	91805786	3.94	2.29	4.69	-2.4	0.00257	0.266	0	2	6.15	3.63	27	24.58
NM_001163574	Tjp1	65296165	65371244	-	promoter	chr7	65366394	65367499	4.8	3.42	5.49	-2.07	0.00258	0.266	0	2	15.18	6.23	62	27.79
NM_001347621,NR_151480	2900052L18Rik,Bahcc1	120225529	120231617	-	promoter	chr11	120234180	120235988	5.9	5.08	6.42	-1.33	0.00264	0.268	2	2	38.15	29.59	95	75.89
NM_008272,NM_010462,NR_029722,NR_047528	Hotair,Hoxc10,Hoxc9,Mir196a-2	102944062	102947946	-	promoter	chr15	102963319	102965304	6.29	5.56	6.77	-1.22	0.00273	0.271	2	2	38.56	55.55	110	109.02
NM_010053,NR_002854	Dlx1,Dlx1as	71529445	71533981	+	promoter	chr2	71533248	71537344	7.44	6.83	7.86	-1.03	0.00273	0.271	2	2	116.08	111.1	291	174.22
NM_015794	Fbxl17	63045952	63500580	-	intron	chr17	63267581	63267887	2.45	-1.11	3.39	-4.49	0.00287	0.282	0	1	0.41	0.52	7	13.89
NM_026432,NM_026609	Leprotl1,Saraf	34135572	34146739	-	promoter	chr8	34148867	34150495	5.97	5.14	6.5	-1.35	0.00297	0.29	2	2	27.48	43.09	72	108.48
NM_009323	Tbx15	99253760	99354260	+	promoter	chr3	99259569	99261740	5.93	5.12	6.44	-1.32	0.00303	0.293	1	2	41.02	28.55	77	96.73
NM_133239	Crb1	139198254	139377076	-	intron	chr1	139350756	139351677	4.2	2.73	4.91	-2.17	0.00316	0.305	0	1	8.61	4.67	29	31
NM_010425	Foxd3	99656299	99658671	+	promoter	chr4	99653659	99654366	4.01	2.5	4.73	-2.23	0.00328	0.31	0	2	6.15	5.19	26	27.25
NR_028264	Dleu2	61602836	61682373	-	promoter	chr14	61686827	61690455	8.31	7.88	8.63	-0.75	0.00329	0.31	2	2	241.6	230.5	346	448.37
NM_009706	Arhgap5	52516077	52567851	+	promoter	chr12	52504645	52506437	5.99	5.2	6.5	-1.3	0.00329	0.31	2	2	31.99	41.53	72	109.02
NM_001080927	Rbpj	53590346	53657445	+	promoter	chr5	53591452	53592947	4.32	5.02	2.91	2.11	0.00329	0.31	2	0	35.69	29.07	7	8.02
NM_001374754	Nrn1	36725622	36734477	-	promoter	chr13	36731462	36734237	6.3	5.58	6.78	-1.19	0.00333	0.312	2	2	49.22	46.72	127	92.45
NM_001310760	Tenm4	96210637	96911092	+	promoter	chr7	96211680	96212202	3.17	4.08	0.05	4.03	0.00341	0.318	1	0	3.28	30.63	1	1.07
NM_001159382,NM_001159383	Gjc1,Higd1b	102799478	102805019	-	promoter	chr11	102816390	102818951	6.89	6.29	7.31	-1.02	0.00352	0.326	2	2	70.55	85.66	163	153.91
NM_001010830	Taar8a	24076500	24077534	+	promoter	chr10	24070746	24071164	3.61	1.85	4.38	-2.53	0.00362	0.33	0	1	4.1	3.11	23	18.7
NM_023504	Nkx2-4	147083876	147085345	-	promoter	chr2	147080169	147084097	7.6	6.99	8.02	-1.03	0.00379	0.34	2	2	130.44	124.07	173	346.83
NM_025788	Nacc1	84670479	84687862	-	promoter	chr8	84705504	84707055	4.72	5.37	3.52	1.84	0.00383	0.342	2	0	32.82	49.84	15	8.02
NM_001127382	Rbm47	66016549	66150978	-	promoter	chr5	66150378	66152055	5.32	5.96	4.14	1.81	0.0039	0.345	2	1	54.56	69.56	7	28.32
NM_009841,NM_011879,NM_028036	Cd14,Ik,Tmco6	36725064	36726815	-	promoter	chr18	36725322	36728030	6.3	5.57	6.78	-1.21	0.00395	0.347	2	2	42.66	52.43	133	87.11
NM_172587	Cdc14b	64192545	64274988	-	promoter	chr13	64274207	64274439	2.57	-0.58	3.48	-4.06	0.00407	0.355	0	1	0.82	0.52	17	5.34
NM_010402,NR_110474	Hand2,Hand2os1	57304261	57320859	-	promoter	chr8	57308301	57308670	2.79	0.11	3.68	-3.56	0.00409	0.355	0	1	1.64	0.52	17	8.55
NR_152105	Platr30	96345287	96358479	+	promoter	chr3	96332532	96336043	6.77	7.2	6.16	1.03	0.00416	0.358	2	2	139.47	153.66	79	64.13
NM_001368671,NM_030708	2700069I18Rik,Zfhx4	5177824	5220823	-	promoter	chr3	5212087	5212864	2.95	0.11	3.84	-3.73	0.00418	0.358	0	1	1.64	0.52	3	25.65
NM_001356273	Rsrc1	66985662	67358403	+	promoter	chr3	66968564	66969989	5.53	4.66	6.07	-1.41	0.00419	0.358	2	2	28.71	21.8	53	81.23
NM_001190717,NM_001289595	Dbf4,Slc25a40	8396969	8422716	-	promoter	chr5	8422410	8422935	2.98	3.85	0.38	3.47	0.00424	0.361	2	0	14.36	14.54	1	1.6
NM_007496	Zfhx3	108714644	108961636	+	promoter	chr8	108705312	108706302	4.9	3.83	5.51	-1.68	0.00432	0.366	0	2	17.64	10.9	50	41.15
NM_177603	Frat2	41845976	41848132	-	promoter	chr19	41848086	41849106	5.12	5.69	4.16	1.53	0.00449	0.378	2	0	52.5	50.88	17	18.7
NM_013518	Fgf9	58072686	58112720	+	promoter	chr14	58072563	58075041	6.15	5.45	6.62	-1.17	0.00452	0.379	2	2	47.17	39.97	87	109.55
NR_108029	Gm11538	96203454	96205480	+	promoter	chr11	96202506	96202970	2.97	0.58	3.83	-3.25	0.00455	0.379	0	1	2.46	0.52	15	13.36
NM_001313919	Hif1a	73901324	73947530	+	promoter	chr12	73908742	73909727	4.5	5.21	3.03	2.18	0.0046	0.381	2	0	36.1	37.9	3	13.36
NM_001289514	Tbc1d1	64160260	64351486	+	intron	chr5	64346314	64346785	3.48	4.28	1.49	2.8	0.00469	0.387	1	0	11.9	27	4	1.6
NM_001101572	Vmn2r82	79356591	79396766	+	intron	chr10	79392020	79395324	5.77	4.9	6.31	-1.41	0.00475	0.389	1	1	38.56	21.28	59	99.93
NM_009233,NR_027975	Sox1,Sox1ot	12385771	12436732	+	promoter	chr8	12384460	12384885	3.33	1.45	4.11	-2.66	0.00476	0.389	0	1	2.87	2.6	17	17.64
NM_010402,NR_110474,NR_131041	5033428I22Rik,Hand2,Hand2os1	57304261	57320859	-	promoter	chr8	57313386	57313829	2.72	0.11	3.6	-3.49	0.00481	0.392	0	1	1.64	0.52	13	11.22
NM_020296,NR_045335	Gm13582,Rbms1	60751953	60963204	-	promoter	chr2	60972523	60972763	2.34	-1.11	3.27	-4.38	0.00494	0.398	0	1	0.41	0.52	14	5.34
NM_001360804	Zfp521	13687014	13972733	-	promoter	chr18	13972354	13972682	4.15	2.75	4.84	-2.1	0.00496	0.398	0	2	6.15	7.27	36	21.38
NM_001277238,NM_010452,NM_010453,NM_010454,NM_010455,NM_010456	Hoxa3,Hoxa5,Hoxa6,Hoxa7,Hoxa9,Mira	52169062	52213067	-	promoter	chr6	52222219	52224401	6.28	5.61	6.74	-1.13	0.00497	0.398	2	2	52.91	44.65	117	96.73
NM_011023	Otx1	21994764	22001651	-	promoter	chr11	22011225	22013000	4.99	3.83	5.62	-1.79	0.00508	0.401	0	1	19.69	8.83	30	68.4
NR_045053	2610307P16Rik	28460034	28885422	-	promoter	chr13	28883194	28884681	4.99	4.02	5.57	-1.54	0.00508	0.401	0	1	14.36	18.17	43	51.84
NM_001122950,NM_001277238,NM_008263,NM_010450,NM_010456,NR_015348	Hottip,Hoxa10,Hoxa11,Hoxa11os,Hoxa9,Mir196b	52223097	52227370	-	promoter	chr6	52246592	52248224	5.92	5.19	6.39	-1.2	0.00512	0.401	1	2	36.92	36.34	88	80.16
NM_177082	Sp8	118846329	118852578	+	promoter	chr12	118849913	118855559	8.16	7.3	8.7	-1.4	0.00515	0.401	2	2	175.97	139.13	281	549.91
NM_001347445	Med13l	118560719	118765437	+	exon	chr5	118731395	118731923	3.07	3.92	0.65	3.27	0.00519	0.402	2	0	12.72	17.65	1	2.14
NM_001081383,NM_198621,NR_030700	4831440E17Rik,Cct8l1,Kmt2c	25271795	25498783	-	promoter	chr5	25499210	25501051	5.63	6.15	4.8	1.35	0.00534	0.408	2	0	62.76	79.43	35	20.84
NM_011866	Pde10a	8801745	8986648	+	promoter	chr17	8798339	8800856	6.76	6.1	7.21	-1.11	0.00534	0.408	2	2	59.48	77.35	185	110.62
NM_018773	Skap2	51859165	52012549	-	intron	chr6	51962945	51964006	4.24	2.92	4.92	-2	0.00541	0.412	0	1	5.74	9.34	24	36.34
NM_001290680	Nsg2	32000419	32033414	+	promoter	chr11	32020191	32020530	2.55	-0.19	3.44	-3.63	0.00556	0.42	0	1	1.23	0.52	11	10.69
NM_007604	Capza2	17637010	17666972	+	exon	chr6	17666067	17666433	2.26	-1.11	3.19	-4.3	0.00556	0.42	0	1	0.41	0.52	6	12.29
NM_001110309	Zfp426	20468549	20492746	-	promoter	chr9	20492735	20493016	2.96	0.59	3.81	-3.22	0.0056	0.42	0	2	0.41	2.6	19	9.08
NM_001122953	Nfia	97777626	98118876	+	promoter	chr4	97771685	97773936	5.86	6.44	4.89	1.54	0.00563	0.42	2	1	63.58	109.54	15	44.36
NM_001025391	Sufu	46396896	46488804	+	intron	chr19	46456510	46456876	2.65	3.56	-0.38	3.94	0.00565	0.42	1	0	9.02	14.54	1	0.53
NM_001267796,NM_008989	Igip,Pura	36281105	36292535	+	promoter	chr18	36291282	36294096	6.77	6.19	7.17	-0.98	0.00566	0.42	2	2	73.83	72.68	138	150.7
NM_011376	Sim1	50895651	50989152	+	promoter	chr10	50910959	50915390	7.04	6.47	7.45	-0.97	0.0059	0.433	2	2	97.63	79.95	145	203.61
NM_011770	Ikzf2	69531210	69685960	-	promoter	chr1	69685225	69685766	2.98	0.77	3.82	-3.05	0.00592	0.433	0	1	0.82	2.6	9	19.24
NM_025910	Riox2	59471775	59492451	+	promoter	chr16	59459540	59459908	2.47	-0.58	3.38	-3.96	0.00601	0.435	0	1	0.82	0.52	16	4.81
NM_001347538,NM_001347539	A830082K12Rik,Nr2f1	78188975	78196449	-	promoter	chr13	78200596	78201343	4.59	3.41	5.23	-1.81	0.00608	0.435	0	1	13.54	7.79	28	47.03
NM_175403	Mlec	115142981	115158176	-	promoter	chr5	115157904	115159171	4.87	5.49	3.73	1.76	0.00608	0.435	2	0	28.3	61.78	17	9.62
NM_001145920	Runx2	44495987	44736176	-	promoter	chr17	44730502	44733696	6.36	5.64	6.84	-1.2	0.00611	0.435	2	2	44.3	55.55	77	152.84
NM_145614	Dlat	50634633	50659780	-	promoter	chr9	50659126	50663072	6.99	7.39	6.44	0.94	0.00616	0.435	2	2	151.77	182.74	91	82.83
NM_001033805,NM_001253694	Tmem253,Zfp219	52006075	52014558	-	promoter	chr14	52015195	52015544	2.66	3.57	-0.38	3.95	0.00633	0.444	1	0	6.56	17.13	1	0.53
NM_011912,NR_002871	Vax2,Vax2os	83692804	83712201	-	promoter	chr6	83703221	83704634	5.9	5.2	6.37	-1.17	0.00637	0.444	2	2	35.28	38.42	80	85.51
NM_001166494,NM_001166495	Ikzf3,Zpbp2	98464693	98546031	-	promoter	chr11	98542835	98544255	5.1	4.06	5.7	-1.64	0.00638	0.444	1	2	18.87	14.54	73	31
NM_001113246	Chn1	73610660	73775346	-	promoter	chr2	73775456	73779371	7.34	6.82	7.72	-0.89	0.00639	0.444	2	2	106.24	120.44	176	244.76
NM_001177464	Zfp516	82910879	83005314	+	promoter	chr18	82915204	82917111	5.4	4.58	5.92	-1.34	0.00643	0.445	0	2	27.07	20.77	62	59.32
NM_001045513	Raph1	60483185	60566765	-	promoter	chr1	60563408	60563856	3.59	1.93	4.34	-2.41	0.00654	0.451	0	1	4.51	3.11	25	15.5
NM_001038999	Atp8a1	67618139	67847431	-	promoter	chr5	67831403	67831845	3.12	3.96	0.88	3.08	0.00676	0.462	1	0	13.95	17.13	1	2.67
NR_015561,NR_029545	C130071C03Rik,Mir9-2	83721381	83741308	+	promoter	chr13	83722777	83725569	6.59	5.99	7.01	-1.02	0.00676	0.462	2	2	70.96	56.59	133	125.05
NM_001311086,NM_001311087	Klhdc10,Zc3hc1	30366384	30391020	-	promoter	chr6	30401030	30403854	6.1	6.55	5.43	1.13	0.00685	0.464	2	1	91.06	96.56	48	37.94
NM_001286015	Csn1s1	87666208	87682577	+	promoter	chr5	87665166	87668531	6.22	6.98	4.49	2.49	0.00685	0.464	2	0	153.41	99.16	9	35.81
NM_009793	Camk4	32939041	33195767	+	promoter	chr18	32928240	32929010	4.31	2.97	5	-2.03	0.00687	0.464	0	2	3.69	11.94	36	27.79
NM_001361054,NM_029447	Nln,Sgtb	104023439	104109614	-	promoter	chr13	104109973	104112968	6.79	6.2	7.21	-1	0.0069	0.464	2	2	65.63	81.5	122	173.15
NM_001358580,NM_001358581	9130024F11Rik,Satb2	56793981	56971334	-	promoter	chr1	56969682	56969990	2.88	0.42	3.74	-3.32	0.00699	0.468	0	1	1.64	1.04	22	4.81
NM_008270,NR_029721,NR_037977	Gm53,Hoxb9,Mir196a-1	96251660	96264484	+	promoter	chr11	96255688	96256157	3.25	1.27	4.05	-2.78	0.00705	0.47	0	1	3.28	1.56	23	10.15
NM_001290730,NM_001290731,NM_008276	Hoxd10,Hoxd8,Hoxd9	74691891	74695106	+	promoter	chr2	74689892	74690889	5.13	4.21	5.69	-1.48	0.00719	0.476	1	2	22.56	14.54	59	44.36
NM_001042674	Rbpms	33782644	33929863	-	promoter	chr8	33927975	33928904	4.45	5.11	3.19	1.92	0.00726	0.479	2	0	37.33	31.67	6	12.29
NM_001304765	Csn1s2a	87774450	87788798	+	promoter	chr5	87784167	87784861	3.4	4.19	1.52	2.67	0.0073	0.479	2	0	16.82	19.73	2	3.74
NM_001347235,NM_019763	B330016D10Rik,Spen	141467890	141538597	-	promoter	chr4	141536001	141537763	4.91	5.48	3.93	1.55	0.00734	0.48	2	0	50.04	39.45	15	15.5
NM_001139509	Nr4a2	57107226	57115038	-	promoter	chr2	57117127	57120667	6.44	6.88	5.8	1.08	0.00748	0.487	2	2	139.47	95.52	54	57.18
NM_001025605	Gm527	64917911	64924591	+	promoter	chr12	64922127	64922622	3.43	1.74	4.18	-2.44	0.00771	0.498	0	1	4.1	2.6	16	20.31
NM_001267622	Ttc28	110879803	111289779	+	intron	chr5	110978289	110979194	5.06	4.08	5.64	-1.56	0.00773	0.498	0	2	11.49	22.32	62	37.94
NM_001122948,NM_001301674	Gm26688,Tfap2a	40715302	40733795	-	promoter	chr13	40722621	40725356	6.69	6.12	7.1	-0.97	0.00785	0.501	2	2	61.53	77.87	139	134.67
NM_001355480	Slc12a5	164960846	164999731	+	exon	chr2	164999423	164999670	2.29	-1.11	3.22	-4.33	0.00788	0.501	0	1	0.41	0.52	16	2.67
NM_001145300,NM_001291015	Kdm5b,Mgat4e	134540941	134549682	-	promoter	chr1	134562367	134562977	4.14	2.84	4.81	-1.97	0.00795	0.502	0	2	8.61	5.71	32	24.05
NM_001025565	Lhx9	138825186	138842444	-	promoter	chr1	138827292	138832393	8.5	7.78	8.97	-1.19	0.00807	0.508	2	2	250.63	188.45	358	646.63
NM_001190322,NM_001190323	Chchd7,Plag1	3901158	3938405	-	promoter	chr4	3929505	3938386	10.4	9.87	10.78	-0.91	0.0081	0.508	2	2	1011.12	860.21	1361	2164.89
NR_015561	C130071C03Rik	83721381	83741308	+	promoter	chr13	83715175	83717249	6.76	6.07	7.23	-1.16	0.00824	0.511	2	2	52.5	81.5	203	96.73
NM_001164639	Slk	47580019	47645246	+	intron	chr19	47626515	47626866	2.14	-1.11	3.06	-4.17	0.00826	0.511	0	1	0.41	0.52	6	10.69
NM_001290508	Dolpp1	30392254	30400529	+	promoter	chr2	30392175	30392873	3.63	4.38	2.02	2.35	0.00829	0.511	2	0	17.64	23.88	6	2.14
NM_001277149	Chd7	8690406	8868449	+	promoter	chr4	8692109	8694690	5.9	5.14	6.39	-1.25	0.00843	0.517	1	1	43.89	26.48	64	103.68
NR_110474,NR_131041	5033428I22Rik,Hand2os1	57304261	57320859	-	promoter	chr8	57327782	57328699	4.9	3.94	5.47	-1.53	0.00852	0.52	0	2	15.59	15.05	54	34.74
NM_010452,NM_010453,NM_010454,NR_015611	Hoxa3,Hoxa5,Hoxa6,Hoxaas3	52169062	52213067	-	promoter	chr6	52212744	52213499	4.35	3.2	4.98	-1.78	0.00856	0.521	0	2	9.02	9.34	33	29.93
NM_001007580	Fndc3c1	106420043	106485229	-	promoter	chrX	106474169	106474834	3.36	1.36	4.16	-2.8	0.00864	0.522	0	1	4.1	1.04	7	28.86
NR_029457	G530011O06Rik	169975043	169978917	-	promoter	chrX	169982354	169982809	3.01	3.83	0.85	2.99	0.00875	0.524	1	0	9.84	18.69	2	1.6
NM_001305940	Arx	93286507	93298355	+	promoter	chrX	93290551	93291175	4.05	2.65	4.74	-2.09	0.00882	0.524	0	2	7.38	5.19	37	16.57
NM_001271753	Dnmt3a	3806980	3914443	+	intron	chr12	3852679	3853080	2.59	0.11	3.45	-3.34	0.00883	0.524	0	1	1.64	0.52	8	13.89
NM_001177464	Zfp516	82910879	83005314	+	promoter	chr18	82908429	82909388	4.47	3.38	5.09	-1.71	0.00908	0.537	0	2	11.49	9.34	29	39.01
NM_010402,NR_110474,NR_131041	5033428I22Rik,Hand2,Hand2os1	57304261	57320859	-	promoter	chr8	57322783	57323954	4.98	4	5.55	-1.55	0.00915	0.539	0	2	20.1	11.94	58	35.81
NM_146016	Eml6	29743051	30026033	-	promoter	chr11	30024924	30026379	5.84	5.13	6.31	-1.18	0.00919	0.539	2	2	35.28	34.78	94	64.66
NM_001037723	Adcy7	88272403	88329962	+	promoter	chr8	88289954	88290281	2.54	3.44	-0.38	3.82	0.00921	0.539	1	0	6.15	15.57	1	0.53
NM_021459	Isl1	116298270	116309688	-	promoter	chr13	116309614	116310082	3.28	1.48	4.05	-2.57	0.0094	0.548	0	1	2.46	3.11	23	10.15
NM_001286944,NM_001370846	Iqcn,Jund	70697739	70700616	+	promoter	chr8	70694884	70695195	2.09	-1.11	3.01	-4.11	0.00946	0.549	0	1	0.41	0.52	7	9.08
NM_001128094	Atp13a3	30312424	30388530	-	promoter	chr16	30388949	30389180	2.67	3.55	0.05	3.5	0.00948	0.549	1	0	7.38	16.09	1	1.07
NM_001130412	Lpin1	16535669	16589770	-	promoter	chr12	16589504	16589871	2.67	0.18	3.54	-3.36	0.00964	0.556	0	1	1.23	1.04	19	4.28
NM_009829,NR_040273	9330179D12Rik,Ccnd2	127125709	127151048	-	promoter	chr6	127154641	127159080	8.01	7.64	8.31	-0.68	0.00966	0.556	2	2	199.76	197.79	301	335.61
NM_009602,NM_027315	Chrnb2,Ube2q1	89753448	89764632	-	promoter	chr3	89753974	89754242	2.5	-0.11	3.38	-3.48	0.00981	0.561	0	1	0.82	1.04	16	4.81
NM_001164099	Add3	53140443	53247326	+	promoter	chr19	53140571	53141456	4.64	5.25	3.55	1.7	0.00987	0.561	2	0	34.05	42.05	17	6.41
NM_001289535	Stx18	38039230	38137769	+	promoter	chr5	38037995	38039718	6.11	6.57	5.43	1.15	0.00987	0.561	2	2	82.04	108.5	55	31
NM_144548	Il23r	67422932	67491855	-	intron	chr6	67462495	67463070	2.86	0.73	3.69	-2.96	0.00988	0.561	0	1	1.23	2.08	6	19.77
NM_001359361	Upk3bl	136057267	136064324	+	promoter	chr5	136061730	136062025	3.31	4.14	1.07	3.07	0.00992	0.561	1	0	5.74	29.59	1	3.21
NM_001317350,NM_001368360	Bub3,Hmx2	131548757	131558014	+	promoter	chr7	131545002	131546831	5.98	5.32	6.44	-1.11	0.0101	0.567	2	2	36.92	43.09	99	74.28
NR_001585	Speer4cos	15680710	15714596	+	promoter	chr5	15697342	15698180	4.39	5.02	3.26	1.76	0.0102	0.571	2	0	31.17	33.74	9	10.15
NM_001310464	Reln	21884454	22344705	-	promoter	chr5	22342693	22343047	2.46	3.35	-0.38	3.73	0.0103	0.571	1	0	11.08	9.34	1	0.53
NM_007964	Evi5	107744795	107875107	-	promoter	chr5	107867417	107868487	4.92	5.48	3.99	1.49	0.0104	0.571	2	0	52.5	36.86	19	12.83
NM_001356591	Ptpn12	20986645	21055911	-	promoter	chr5	21055357	21055887	2.46	3.35	-0.38	3.74	0.0104	0.571	1	0	9.02	11.42	1	0.53
NM_001310760	Tenm4	96171244	96911092	+	intron	chr7	96374114	96374445	2.46	3.35	-0.38	3.74	0.0104	0.571	1	0	9.02	11.42	1	0.53
NM_011770	Ikzf2	69531210	69685960	-	promoter	chr1	69688815	69689220	3.63	2.16	4.35	-2.18	0.0105	0.575	0	2	5.33	3.63	22	18.7
NM_001369133	Sall3	80966997	80987021	-	promoter	chr18	80980714	80982526	6.74	6.2	7.13	-0.93	0.0106	0.578	2	2	64.81	82.54	148	133.07
NM_001122950,NM_001277238,NM_008263,NM_010455,NM_010456	Hoxa10,Hoxa11os,Hoxa7,Hoxa9,Mir196b	52215624	52218573	-	promoter	chr6	52236924	52241098	7.13	6.65	7.49	-0.84	0.0106	0.578	2	2	94.34	106.42	169	190.25
NM_001359237	Mlxipl	135089890	135138201	+	promoter	chr5	135106591	135107076	3.67	4.46	1.78	2.67	0.0107	0.578	1	0	10.66	33.22	1	5.88
NM_001042727,NM_011244	Itgb7,Rarg	102215995	102231935	-	promoter	chr15	102246452	102246682	2.54	0.11	3.4	-3.29	0.0107	0.578	0	1	1.64	0.52	12	9.08
NM_001081093,NM_001293801	Arfip1,Tigd4	84496093	84582625	-	promoter	chr3	84594942	84596636	5.62	4.89	6.1	-1.2	0.0107	0.578	1	2	24.2	35.3	73	64.13
NM_001012400,NM_001042411,NM_001286148	AU022252,P3h1,Tmem269	119205055	119218217	-	promoter	chr4	119232389	119233306	4.34	5.03	2.98	2.04	0.0109	0.583	1	0	14.77	50.36	11	4.81
NM_177644,NR_027984	2810025M15Rik,Rasal2	157135183	157412595	-	promoter	chr1	157409290	157411771	6.75	7.2	6.09	1.11	0.011	0.588	2	1	144.8	150.03	41	95.66
NM_001166482,NM_001372381	Foxl1,Mthfsd	121091628	121108337	-	promoter	chr8	121118978	121119296	2.45	3.34	-0.38	3.72	0.0111	0.594	2	0	7.79	12.46	1	0.53
NM_001267872	Zdbf2	63273269	63314575	+	promoter	chr1	63265211	63267919	5.56	4.72	6.09	-1.36	0.0112	0.595	0	1	23.79	29.07	38	97.8
NR_110474,NR_131041	5033428I22Rik,Hand2os1	57304261	57320859	-	promoter	chr8	57336687	57337642	4.29	3.17	4.91	-1.75	0.0113	0.599	0	2	8.61	9.34	33	27.25
NM_023670	Igf2bp3	49085218	49214954	-	promoter	chr6	49207899	49212386	7.29	6.79	7.65	-0.87	0.0115	0.608	2	2	90.65	130.3	226	176.89
NR_155502	B930095G15Rik	121248706	121253971	+	promoter	chr14	121250356	121250747	2.85	3.71	0.38	3.33	0.0117	0.616	1	0	4.92	21.28	1	1.6
NM_008266,NM_134032,NR_155303	Hoxb1,Hoxb2,Hoxb3os	96343034	96353394	-	promoter	chr11	96352774	96353642	4.48	3.34	5.11	-1.77	0.0118	0.617	0	2	11.9	8.31	47	21.91
NM_009322	Tbr1	61804453	61814113	+	promoter	chr2	61806647	61811386	7.75	7.3	8.09	-0.79	0.0119	0.619	2	2	158.74	157.3	210	335.07
NM_007496	Zfhx3	108714644	108961636	+	promoter	chr8	108696281	108698085	5.29	4.41	5.84	-1.43	0.012	0.62	0	2	18.05	24.4	32	82.3
NM_010402,NR_110474,NR_131041	5033428I22Rik,Hand2,Hand2os1	57304261	57320859	-	promoter	chr8	57315296	57315985	4.33	3.09	4.98	-1.89	0.0121	0.623	0	1	6.15	10.9	45	18.17
NM_080451	Synpo2	123076519	123236149	-	intron	chr3	123116151	123116535	3.11	1.24	3.9	-2.66	0.0121	0.623	0	1	3.69	1.04	17	12.83
NR_002854	Dlx1as	71530638	71537891	-	promoter	chr2	71541763	71542393	4.03	2.67	4.71	-2.04	0.0123	0.623	0	2	4.92	7.79	38	14.43
NM_001377004	Aasdh	76873659	76905476	-	promoter	chr5	76905226	76905776	3.16	3.98	1.07	2.9	0.0123	0.623	1	0	8.61	22.84	1	3.21
NM_001115010,NM_001346583	Cops4,Lin54	100442035	100498573	-	promoter	chr5	100509447	100509878	2.45	3.34	-0.38	3.72	0.0123	0.623	1	0	5.74	14.54	1	0.53
NM_008267,NR_108029	Gm11538,Hoxb13	96194316	96196610	+	promoter	chr11	96191377	96192189	4.35	3.21	4.98	-1.77	0.0123	0.623	0	2	8.61	9.86	41	21.91
NM_001327821	Creb5	53287303	53700363	+	promoter	chr6	53290105	53290539	3.8	2.48	4.47	-1.99	0.0124	0.623	0	1	4.92	6.23	22	22.45
NM_001290745	Nckap1	80500512	80581182	-	promoter	chr2	80570887	80571612	3.98	2.69	4.65	-1.96	0.0124	0.623	0	2	4.1	8.83	29	21.38
NM_001374749,NM_001376941	Zic1,Zic4	91358060	91365768	-	promoter	chr9	91357755	91362455	7.21	6.68	7.6	-0.92	0.0125	0.623	2	2	120.6	84.1	146	242.62
NM_001170744	Ctbp2	132987011	133015247	-	promoter	chr7	133003682	133003926	2.22	-0.58	3.12	-3.69	0.0125	0.623	0	1	0.82	0.52	12	5.34
NM_001166138,NM_001368298	Armc8,Dbr1	99478391	99568899	-	promoter	chr9	99568711	99570638	6.3	5.7	6.72	-1.01	0.0126	0.627	2	2	47.58	56.59	120	90.31
NM_001039546	Myo6	80165034	80311729	+	promoter	chr9	80165106	80166390	4.82	3.87	5.39	-1.52	0.0127	0.63	0	2	13.13	16.09	28	55.58
NM_133239	Crb1	139198254	139377076	-	intron	chr1	139345980	139347812	6.08	5.35	6.56	-1.2	0.0127	0.63	2	2	28.3	53.47	120	68.4
NM_001289742	Lrrc4c	96318169	97631664	+	intron	chr2	97618420	97619053	2.61	0.11	3.47	-3.36	0.0128	0.632	0	1	1.64	0.52	3	19.24
NM_016889	Insm1	146221997	146225018	+	promoter	chr2	146219216	146221786	6.17	6.6	5.57	1.02	0.013	0.64	2	1	94.34	99.16	44	51.3
NM_001083120	Enah	181896386	182019980	-	promoter	chr1	182016824	182019407	6.57	5.92	7.02	-1.1	0.013	0.64	2	2	72.6	48.28	84	174.75
NM_001322338,NM_001323065	Lipo1,Lipo2	33719674	33761951	-	promoter	chr19	33777017	33777365	2.01	-1.11	2.93	-4.03	0.0131	0.64	0	1	0.41	0.52	4	11.22
NM_001346582	Nupl2	24164963	24184008	+	promoter	chr5	24163586	24165296	5.35	5.84	4.59	1.25	0.0132	0.643	2	0	60.71	53.99	29	19.24
NM_001277860	Tmem216	10550461	10555763	-	promoter	chr19	10555539	10556038	3.05	3.88	0.88	3	0.0137	0.666	1	0	6.56	22.84	1	2.67
NM_007868	Dmd	82948870	85205050	+	intron	chrX	83287420	83287917	2.07	-1.11	2.99	-4.1	0.0138	0.667	0	1	0.41	0.52	2	13.89
NM_177390	Myo1d	80482127	80780025	-	intron	chr11	80611057	80611295	2.43	-0.11	3.3	-3.41	0.0141	0.677	0	1	0.82	1.04	16	3.74
NM_001111272	Stau2	16228810	16519302	-	promoter	chr1	16520296	16520654	2.58	0.31	3.43	-3.11	0.0141	0.677	0	1	0.41	2.08	6	15.5
NR_038163	Evx1os	52308389	52314832	-	promoter	chr6	52320991	52322466	5.39	4.68	5.87	-1.19	0.0143	0.684	2	2	23.79	27.51	56	60.92
NM_008272,NM_010466	Hoxc8,Hoxc9	102977032	102984444	+	promoter	chr15	102976585	102977253	4.07	2.9	4.7	-1.8	0.0146	0.691	0	1	8.2	6.75	27	25.12
NM_172015	Iars	49682130	49734267	+	exon	chr13	49722090	49722515	2.52	-0.47	3.43	-3.89	0.0147	0.691	0	1	0.41	1.04	21	0.53
NM_175546,NR_106174	Mir8098,Wdfy2	62837690	62956886	+	promoter	chr14	62837105	62840083	6.48	6.91	5.89	1.02	0.0147	0.691	2	2	90.24	149.51	68	50.23
NR_126443,NR_126444	4930557F10Rik,4930586N03Rik	23276204	23313407	-	promoter	chr13	23308728	23310788	5.87	5.21	6.33	-1.12	0.0147	0.691	1	2	44.71	29.07	67	93.52
NM_133738	Antxr2	97884688	98031017	-	promoter	chr5	98030579	98031210	2.73	3.55	0.62	2.93	0.0148	0.691	2	0	11.49	11.94	2	1.07
NM_001163470,NM_001359947	Naa25,Trafd1	121371725	121385409	-	promoter	chr5	121397557	121397909	2.88	3.72	0.65	3.07	0.0148	0.691	1	0	6.56	19.73	1	2.14
NM_001357895	Apol8	77747799	77757010	-	promoter	chr15	77775835	77776233	2.97	0.98	3.78	-2.8	0.0148	0.692	0	1	0.82	3.11	21	6.41
NM_198111	Akap6	52699383	53151015	+	intron	chr12	52939531	52939886	3.22	1.31	4.02	-2.7	0.0149	0.693	0	1	0.82	4.15	26	6.41
NM_018826,NR_033641	Crnde,Irx5	92326031	92356120	-	promoter	chr8	92358202	92359513	4.77	3.83	5.33	-1.5	0.015	0.695	0	1	16	12.46	28	52.37
NM_025730	Lrrk2	91673224	91816124	+	promoter	chr15	91658340	91658670	3.14	1.37	3.91	-2.54	0.0151	0.696	0	1	2.05	3.11	22	8.02
NM_008699	Nkx2-3	43612325	43615892	+	promoter	chr19	43613146	43614069	4.4	3.36	5	-1.64	0.0152	0.696	0	2	12.72	7.79	32	32.06
NM_001163018,NM_144826	Suz12,Utp6	79933956	79962387	-	promoter	chr11	79972414	79973542	5.55	4.82	6.03	-1.21	0.0154	0.704	2	2	27.07	29.59	83	48.1
NM_153076	Crygn	24751002	24757848	-	promoter	chr5	24750908	24751177	2.51	3.38	0.05	3.33	0.0155	0.704	1	0	7.79	12.98	1	1.07
NM_010054,NR_002854	Dlx1as,Dlx2	71530638	71537891	-	promoter	chr2	71544687	71546453	5.79	5.08	6.26	-1.18	0.0156	0.705	2	2	34.87	32.71	101	52.37
NM_008037	Fosl2	32136472	32157839	+	promoter	chr5	32131966	32133259	4.64	5.22	3.65	1.57	0.0156	0.705	2	0	28.3	46.2	16	9.08
NM_001362671	Slc4a10	62147878	62326743	+	promoter	chr2	62134489	62135357	3.46	1.86	4.2	-2.35	0.0158	0.71	0	1	2.05	5.19	8	28.86
NM_001285529,NM_001285530	C630043F03Rik,Tle1	72109945	72200893	-	promoter	chr4	72200726	72204761	6.86	6.36	7.24	-0.88	0.016	0.715	2	2	67.68	96.04	165	137.34
NM_010135	Enah	181896386	182019980	-	exon	chr1	181935658	181936893	4.02	2.74	4.68	-1.94	0.016	0.715	0	1	8.2	5.19	14	37.41
NM_011206,NM_027159	Ccdc115,Ptpn18	34436670	34439672	-	promoter	chr1	34459430	34459818	2.94	3.77	0.82	2.95	0.016	0.715	1	0	4.92	22.32	3	0.53
NM_001081108,NR_045821	6330418K02Rik,Lamtor4	138255482	138259395	+	promoter	chr5	138257228	138257583	3.07	3.86	1.22	2.63	0.0162	0.721	1	0	10.25	18.69	2	2.67
NM_001290698	Synj2	6007580	6039390	+	promoter	chr17	6007914	6008394	2.91	3.72	0.88	2.84	0.0164	0.725	2	0	12.31	14.02	1	2.67
NM_007984	Fscn1	142960355	142973189	+	promoter	chr5	142959457	142960180	2.47	3.37	-0.38	3.75	0.0164	0.725	1	0	2.46	18.17	1	0.53
NM_001242378	Slc4a10	62046515	62326743	+	intron	chr2	62238722	62243285	6.05	4.49	6.78	-2.29	0.0165	0.725	0	1	24.61	20.25	42	177.96
NM_001083120	Enah	181896386	182019980	-	intron	chr1	181955124	181955365	1.91	-1.11	2.82	-3.92	0.0166	0.725	0	1	0.41	0.52	5	9.08
NM_001080771	Prdm13	21677480	21685963	-	promoter	chr4	21681976	21683495	5.55	4.82	6.03	-1.22	0.0166	0.725	1	1	24.2	32.19	44	87.11
NM_007443	Ambp	63143275	63154172	-	promoter	chr4	63159183	63159524	2.42	-0.19	3.3	-3.49	0.0166	0.725	0	1	1.23	0.52	17	2.67
NM_021459	Isl1	116298270	116309688	-	promoter	chr13	116307814	116308960	5.63	4.93	6.1	-1.17	0.0167	0.726	1	2	38.56	22.32	62	74.82
NM_010132,NR_002863	Emx2,Emx2os	59425104	59458635	-	promoter	chr19	59459909	59461634	5.75	5.11	6.19	-1.07	0.0168	0.726	2	2	30.76	38.42	66	79.63
NM_008709	Mycn	12936093	12941836	-	promoter	chr12	12941002	12941348	2.63	3.47	0.38	3.09	0.0168	0.727	1	0	10.25	11.94	1	1.6
NM_030563	N4bp1	86841139	86885258	-	exon	chr8	86862097	86862643	2.65	3.5	0.34	3.15	0.017	0.732	1	0	4.92	17.65	2	0.53
NM_001113414	Ebf3	137193671	137314445	-	promoter	chr7	137310681	137313477	7.2	6.77	7.54	-0.77	0.0172	0.736	2	2	104.6	113.69	176	195.06
NM_001358916,NM_177158	Gm19897,Rinl	28774899	28781514	-	promoter	chr7	28788655	28789089	2.91	3.7	1.02	2.68	0.0172	0.736	1	0	9.43	16.61	3	1.07
NM_013512	Epb41l4a	33796327	34007206	-	promoter	chr18	34006499	34006739	2.15	-0.47	3.03	-3.5	0.0173	0.736	0	1	0.41	1.04	11	5.34
NM_001290745	Nckap1	80500512	80581182	-	promoter	chr2	80578273	80580437	7.02	6.57	7.37	-0.8	0.0173	0.736	2	2	88.6	101.23	165	165.13
NR_015561,NR_029545	C130071C03Rik,Mir9-2	83721381	83741308	+	promoter	chr13	83730572	83731415	5.78	5.09	6.25	-1.16	0.0173	0.736	2	2	31.17	36.86	100	52.37
NM_023670	Igf2bp3	49085218	49214954	-	exon	chr6	49134665	49135288	2.55	3.42	0.05	3.37	0.0175	0.739	1	0	17.23	4.15	1	1.07
NM_001355366,NM_001355367	Dnajb4,Fubp1	152181580	152193845	-	promoter	chr3	152192916	152194567	5.67	6.12	5.02	1.1	0.0175	0.739	2	1	64.81	74.24	30	34.74
NM_001310426,NM_001310427	1810062O18Rik,Ppp3cb	20499364	20546573	-	promoter	chr14	20565721	20565983	2.66	0.58	3.48	-2.9	0.0176	0.739	0	1	2.46	0.52	10	12.29
NM_001164370	Mipol1	57230425	57457241	+	intron	chr12	57290063	57291072	4.14	3.02	4.76	-1.74	0.0177	0.74	0	1	9.43	6.75	21	33.13
NM_001010836,NM_145822	Cd3eap,Ppp1r13l	19356009	19359483	-	promoter	chr7	19359507	19360181	5.12	5.65	4.3	1.35	0.0177	0.74	2	0	41.02	59.18	27	12.29
NM_001113514	Itga9	118711692	118901003	+	promoter	chr9	118716062	118716381	2.32	-0.19	3.19	-3.38	0.0178	0.741	0	1	1.23	0.52	14	4.28
NM_133239	Crb1	139198254	139377076	-	intron	chr1	139349032	139349344	2.3	-0.19	3.16	-3.35	0.0179	0.741	0	1	1.23	0.52	4	13.89
NM_001276387	Ebf2	67233292	67430952	+	promoter	chr14	67233161	67233813	3.79	2.35	4.5	-2.16	0.0179	0.741	0	2	8.61	1.56	25	20.31
NM_010053,NR_002854	Dlx1,Dlx1as	71529445	71533981	+	promoter	chr2	71527348	71531116	7.05	6.49	7.45	-0.96	0.0182	0.749	2	2	87.37	92.41	238	111.69
NM_001122953	Nfia	97777626	98118876	+	promoter	chr4	97774404	97775925	5.1	5.63	4.27	1.35	0.0183	0.75	2	0	34.05	64.89	20	18.7
NM_001170966,NM_001170967	Polr2d,Wdr33	31789125	31796711	+	promoter	chr18	31789109	31789355	3.14	1.08	3.96	-2.88	0.0183	0.75	0	1	1.64	2.6	29	2.14
NM_001256382	Rims2	39198286	39684372	+	intron	chr15	39274206	39274736	3.19	1.56	3.93	-2.37	0.0184	0.75	0	1	1.23	4.67	15	15.5
NM_001001334,NM_007552	Bmi1,Spag6	18677018	18686629	+	promoter	chr2	18684195	18687660	6.47	6.91	5.84	1.07	0.0185	0.75	2	1	127.57	113.69	83	31.53
NM_001122948,NM_001301674	Gm26688,Tfap2a	40715302	40733795	-	promoter	chr13	40728340	40729294	4.86	4	5.4	-1.4	0.0185	0.75	1	2	20.51	11.42	38	46.49
NM_001305940	Arx	93286507	93298355	+	promoter	chrX	93291897	93292602	3.87	2.54	4.55	-2.01	0.0185	0.75	0	2	6.97	4.67	34	12.83
NM_024178	Alg14	121291740	121363094	+	intron	chr3	121345583	121346060	3.33	1.7	4.07	-2.38	0.0185	0.75	0	1	4.92	1.56	23	10.69
NM_001024932,NM_133209	Pilrb1,Pilrb2	137852147	137858049	-	promoter	chr5	137875093	137875493	2.33	3.21	-0.38	3.59	0.0187	0.754	1	0	4.51	14.02	1	0.53
NM_001356948	Dpysl5	30711564	30748014	+	promoter	chr5	30713457	30714218	4.19	4.83	3.02	1.81	0.0187	0.754	2	0	27.89	29.07	5	11.22
NM_001310611	Tbc1d1	64160260	64351486	+	promoter	chr5	64149583	64150245	3.75	4.43	2.43	2	0.0188	0.757	1	0	15.59	27.51	6	4.81
NM_001030296	Prr7	55464267	55473155	+	promoter	chr13	55471538	55471789	2.3	-0.11	3.15	-3.26	0.0189	0.757	0	1	0.82	1.04	13	4.81
NM_029444	4930447C04Rik	72881109	72917765	-	promoter	chr12	72908761	72909758	4.01	2.86	4.65	-1.78	0.019	0.76	0	1	7.79	6.75	18	32.06
NR_001585	Speer4cos	15680710	15714596	+	promoter	chr5	15690814	15691342	3.52	4.23	2.06	2.17	0.0191	0.76	2	0	20.51	17.13	3	5.34
NR_029756,NR_029776,NR_029963,NR_030264,NR_030274,NR_030275,NR_030498,NR_038184	C430049B03Rik,Mir322,Mir351,Mir450-1,Mir450-2,Mir450b,Mir503,Mir542	53047997	53048078	-	promoter	chrX	53055315	53056268	4.03	4.7	2.72	1.99	0.0191	0.76	2	0	30.35	21.8	3	10.15
NM_001313894	Hmgb1	149046702	149051616	-	promoter	chr5	149068314	149068669	3.1	3.88	1.25	2.63	0.0194	0.769	2	0	12.31	17.13	1	3.74
NM_022987,NR_045046,NR_153443	2610035F20Rik,Pcca,Zic5	122459160	122465658	-	promoter	chr14	122484938	122493286	9.55	8.95	9.98	-1.03	0.0196	0.771	2	2	540.22	448.54	711	1306.09
NM_172516	Dstyk	132417453	132466959	+	promoter	chr1	132416773	132418115	4.57	5.14	3.62	1.52	0.0196	0.771	2	0	29.53	41.01	16	8.55
NM_001290576	Pbx3	34171457	34372045	-	intron	chr2	34250346	34251561	5.31	4.56	5.8	-1.24	0.0197	0.771	1	2	24.2	22.84	37	74.28
NM_001359184,NM_026617	Irak3,Tmbim4	120141648	120201597	-	promoter	chr10	120202782	120203052	2.63	3.47	0.38	3.09	0.0197	0.772	1	0	6.56	15.57	1	1.6
NM_009574,NM_022987,NR_033325,NR_033326,NR_045046	2610035F20Rik,Gm5089,Pcca,Zic2,Zic5	122365679	122451146	-	promoter	chr14	122466315	122471566	7.36	6.95	7.68	-0.73	0.0199	0.772	2	2	128.39	118.36	184	226.05
NM_007533,NM_138586	Bckdha,Exosc5	25629852	25658761	-	promoter	chr7	25651473	25651715	2.4	-0.02	3.26	-3.29	0.0199	0.772	0	1	0.41	1.56	16	3.21
NM_001276402	Lef1	131110297	131224357	+	promoter	chr3	131106576	131109763	6.52	5.93	6.94	-1.01	0.0199	0.772	2	2	50.86	71.12	81	165.13
NM_177028	Oacyl	65698268	65751537	+	promoter	chr18	65695123	65695887	3.83	2.58	4.49	-1.91	0.0199	0.772	0	1	5.74	6.23	13	32.06
NM_029884	Hgsnat	25944459	25976744	-	exon	chr8	25953040	25953343	2.13	-1.11	3.05	-4.15	0.0201	0.772	0	1	0.41	0.52	16	0.53
NM_001040398,NM_175092	Rhof,Setd1b	123118180	123132629	-	promoter	chr5	123150926	123151175	2.42	3.28	0.05	3.23	0.0201	0.772	1	0	11.08	8.31	1	1.07
NM_001286015	Csn1s1	87666208	87682577	+	promoter	chr5	87662410	87663051	2.75	3.57	0.65	2.92	0.0201	0.772	1	0	16	7.79	1	2.14
NM_010518	Igfbp5	72858065	72874865	-	promoter	chr1	72872263	72872729	3.81	2.51	4.48	-1.96	0.0202	0.772	0	2	7.79	3.63	28	16.57
NM_018820,NM_133210	Sertad1,Sertad3	27473840	27477364	+	promoter	chr7	27474805	27475043	2.75	0.63	3.57	-2.94	0.0202	0.772	0	1	2.05	1.04	20	3.74
NM_194268	Onecut2	64340364	64398488	+	promoter	chr18	64336256	64337485	5.1	4.35	5.59	-1.24	0.0202	0.772	1	1	18.87	21.8	40	56.11
NM_001359910	Paqr3	97081875	97111596	-	promoter	chr5	97112058	97112826	3.87	4.57	2.47	2.09	0.0203	0.775	2	0	25.02	22.32	2	9.08
NM_020021	Mos	3870658	3872105	-	promoter	chr4	3871790	3876850	8.21	7.89	8.48	-0.59	0.0205	0.78	2	2	219.45	253.34	332	379.96
NM_001164099	Add3	53140443	53247326	+	promoter	chr19	53141895	53142704	4.41	5	3.38	1.62	0.0206	0.783	2	0	28.3	35.82	8	12.83
NM_001145858	Sh3bp2	34525784	34563639	+	promoter	chr5	34537951	34538972	4.28	4.92	3.11	1.81	0.0208	0.787	2	0	18.46	42.05	6	11.22
NM_001042502	Pitx2	129199878	129219594	+	promoter	chr3	129200140	129202864	6.95	6.47	7.3	-0.83	0.0209	0.788	2	2	97.63	79.95	131	184.91
NM_001159626	Hagh	24850490	24864450	+	promoter	chr17	24831953	24833140	5.05	4.3	5.55	-1.24	0.0209	0.788	0	1	19.28	20.25	40	53.44
NM_001267796	Igip	36300101	36301478	+	promoter	chr18	36294407	36297688	6.85	6.39	7.2	-0.81	0.021	0.789	2	2	89.83	78.39	139	155.51
NM_001113414	Ebf3	137193671	137314445	-	promoter	chr7	137316030	137317007	4.13	3.04	4.74	-1.69	0.0212	0.793	0	1	10.25	6.23	25	28.32
NR_125899	Gm26688	40727808	40735162	+	promoter	chr13	40711908	40712711	3.9	2.74	4.54	-1.8	0.0216	0.803	0	1	4.51	8.83	23	23.51
NM_001347538,NM_001347539	A830082K12Rik,Nr2f1	78188975	78196449	-	promoter	chr13	78195933	78197465	5.56	4.89	6.01	-1.13	0.0216	0.803	2	2	31.17	28.03	47	82.3
NM_001122948,NM_001301674	Gm26688,Tfap2a	40715302	40733795	-	promoter	chr13	40716128	40716699	3.5	2.15	4.18	-2.04	0.0221	0.82	0	1	5.74	3.11	15	21.38
NM_001346701,NM_001347417	Acot3,Acot5	84052144	84060400	+	promoter	chr12	84053861	84054254	3.2	1.44	3.96	-2.52	0.0223	0.821	0	1	4.92	0.52	20	11.22
NM_031174	Dscam	96592079	97170735	-	intron	chr16	97076414	97076657	1.81	-1.11	2.71	-3.82	0.0223	0.821	0	1	0.41	0.52	4	9.08
NM_172839	Ccnj	40831279	40848570	+	promoter	chr19	40831303	40831707	2.26	3.14	-0.38	3.52	0.0229	0.839	1	0	4.1	13.5	1	0.53
NM_011785	Akt3	177020076	177248767	-	promoter	chr1	177257131	177257740	2.76	3.58	0.65	2.93	0.0231	0.839	1	0	5.74	18.17	1	2.14
NM_001308462	Alox5ap	149265004	149288153	+	promoter	chr5	149245905	149246344	2.96	3.73	1.22	2.51	0.0231	0.839	2	0	11.49	15.05	2	2.67
NM_019810	Slc5a1	33104219	33162699	+	promoter	chr5	33121852	33122512	3.26	3.99	1.75	2.23	0.0232	0.839	1	0	15.59	16.09	3	3.74
NM_145965	Gphn	78226655	78684769	+	promoter	chr12	78228533	78229264	3.34	1.89	4.05	-2.15	0.0233	0.839	0	1	3.28	4.15	9	24.05
NM_001004364	Asap2	21111756	21270171	+	intron	chr12	21166189	21166463	1.82	-1.11	2.72	-3.82	0.0233	0.839	0	1	0.41	0.52	3	10.15
NM_010691	Lbx1	45232684	45236841	-	promoter	chr19	45243920	45244441	3.69	2.21	4.41	-2.2	0.0233	0.839	0	1	6.15	3.11	35	7.48
NM_009233,NR_027975	Sox1,Sox1ot	12385771	12436732	+	promoter	chr8	12393083	12393962	4.56	3.66	5.11	-1.45	0.0234	0.839	0	1	14.36	10.9	27	42.22
NM_026514	Cdc42ep3	79333725	79355091	-	promoter	chr17	79356322	79357078	4.05	2.96	4.67	-1.7	0.0234	0.839	0	2	7.79	7.79	31	19.77
NM_008795	Cdk18	132113547	132139685	-	promoter	chr1	132133201	132133751	2.88	3.66	1.05	2.61	0.0235	0.839	1	0	8.2	17.13	2	2.14
NM_001363331	Aff4	53350767	53421830	+	promoter	chr11	53351796	53353261	5.16	5.68	4.35	1.33	0.0235	0.84	2	0	39.38	62.82	14	26.72
NM_001205043	Jarid2	44730774	44921643	+	intron	chr13	44767746	44767993	2.17	-0.58	3.05	-3.63	0.0236	0.84	0	1	0.82	0.52	15	1.6
NM_009323	Tbx15	99253760	99354260	+	promoter	chr3	99251745	99253230	5.27	4.54	5.75	-1.21	0.0236	0.84	2	2	22.15	24.4	68	39.55
NM_001356273	Rsrc1	66985662	67358403	+	promoter	chr3	66967394	66968246	4.33	3.35	4.91	-1.57	0.0237	0.84	0	2	7.38	12.98	33	27.25
NM_008922	Prim2	33453808	33669794	-	intron	chr1	33583136	33583512	2.55	3.38	0.38	3	0.0237	0.84	1	0	7.38	13.5	1	1.6
NM_001031772	Lin28b	45376619	45470201	-	promoter	chr10	45465883	45470930	7.5	7.06	7.84	-0.77	0.0238	0.84	2	2	148.49	118.88	170	287.51
NM_001003953,NR_045820	A930024E05Rik,Kdm2b	122870676	122989099	-	promoter	chr5	122987979	122988514	2.96	3.73	1.2	2.53	0.0239	0.84	1	0	7.38	19.21	3	1.6
NM_001285505	Rps6ka1	133847291	133874731	-	promoter	chr4	133884025	133884317	2	-0.58	2.88	-3.45	0.0239	0.84	0	1	0.82	0.52	4	10.69
NM_001347621,NR_151480	2900052L18Rik,Bahcc1	120225529	120231617	-	promoter	chr11	120237256	120238138	5.22	4.54	5.69	-1.15	0.024	0.84	2	2	22.56	23.88	55	48.1
NM_001113460	Tec	72755718	72868448	-	promoter	chr5	72868921	72869254	2.46	3.28	0.34	2.94	0.0241	0.84	2	0	10.66	8.83	2	0.53
NR_165300	5031425E22Rik	23382302	23433336	-	intron	chr5	23405701	23406182	3.5	4.19	2.13	2.07	0.0242	0.84	2	0	12.72	23.88	5	3.74
NM_028202,NR_033503	E530011L22Rik,Klhl40	121756640	121759943	-	promoter	chr9	121772453	121772694	2.17	3.05	-0.38	3.43	0.0242	0.84	1	0	8.2	8.31	1	0.53
NM_011535	Tbx3	119670862	119684724	+	promoter	chr5	119661847	119662076	2.04	-1.11	2.96	-4.06	0.0242	0.84	0	1	0.41	0.52	15	0.53
NM_001029912	Zswim5	116877402	116989105	+	promoter	chr4	116878344	116880719	7.27	6.87	7.59	-0.72	0.0243	0.84	2	2	110.75	123.04	178	206.28
NM_001081328	Chsy3	59175340	59411336	+	promoter	chr18	59174760	59175209	3.37	1.95	4.07	-2.12	0.0244	0.843	0	1	4.1	3.63	23	10.69
NM_001289764	Spink2	77205106	77211205	-	promoter	chr5	77217144	77217457	2.81	3.61	0.88	2.73	0.0245	0.843	2	0	9.84	14.54	1	2.67
NM_144802	Hnrnpll	80029487	80062268	-	promoter	chr17	80046156	80046588	2.86	0.93	3.66	-2.74	0.0247	0.843	0	1	3.28	0.52	5	20.31
NM_001310589	Rab28	41624973	41707691	-	promoter	chr5	41705780	41708938	6.22	6.61	5.68	0.93	0.0249	0.843	2	1	82.86	112.65	57	45.42
NM_001111015	Syn2	115134902	115276563	+	intron	chr6	115193061	115194106	3.81	2.57	4.46	-1.9	0.0249	0.843	0	1	6.15	5.71	11	33.13
NM_007389	Chrna1	73563281	73580338	-	promoter	chr2	73563438	73564281	4.03	4.66	2.9	1.76	0.0249	0.843	1	0	17.23	33.22	9	5.88
NM_001301424	Slc7a1	148327410	148392815	-	promoter	chr5	148375547	148375828	2.2	3.08	-0.38	3.46	0.0249	0.843	1	0	4.92	11.94	1	0.53
NM_207221	Jmjd1c	67127088	67256326	+	promoter	chr10	67125462	67126058	3.18	3.9	1.63	2.27	0.025	0.844	1	0	12.31	17.65	3	3.21
NM_001256096	Dtx2	135994800	136032880	+	intron	chr5	136016419	136017088	3.66	4.33	2.37	1.96	0.0252	0.846	2	0	14.77	25.44	5	5.34
NM_001359590	Bptf	107033081	107132147	-	intron	chr11	107106469	107106713	2.22	3.09	-0.38	3.48	0.0253	0.846	1	0	4.1	12.98	1	0.53
NM_001122730	Tnrc18	142724602	142817662	-	promoter	chr5	142813965	142814422	2.93	3.69	1.2	2.49	0.0253	0.846	1	0	8.2	17.65	3	1.6
NM_001099297,NM_001362755,NM_025777	Duox1,Duox2,Duoxa2	122279247	122298227	-	promoter	chr2	122302790	122303030	2.23	3.1	-0.38	3.49	0.0257	0.854	1	0	3.69	13.5	1	0.53
NM_001160261	Fam78b	167001417	167091302	+	intron	chr1	167025845	167026093	2.46	3.29	0.34	2.95	0.0259	0.858	1	0	6.56	12.98	2	0.53
NM_001305278	Cnr2	135895189	135920219	+	promoter	chr4	135899907	135900294	2.98	3.72	1.36	2.36	0.0263	0.865	1	0	11.9	14.54	3	2.14
NM_012020,NR_003248	Foxl2,Foxl2os	98949155	98955310	-	promoter	chr9	98957506	98958980	5.67	4.95	6.15	-1.21	0.0263	0.865	2	2	35.69	25.96	37	105.28
NM_008037	Fosl2	32136472	32157839	+	promoter	chr5	32133728	32134783	4.65	5.2	3.74	1.47	0.0263	0.865	2	1	35.69	37.9	9	17.64
NM_001045516,NM_001159482,NM_001291235,NM_001291236,NM_001291237,NM_001368876	Mir7653,Nek8,Proca1,Rab34,Tlcd1,Traf4	78158423	78165550	-	promoter	chr11	78178139	78178491	2.18	3.05	-0.38	3.43	0.0263	0.865	1	0	11.9	4.67	1	0.53
NM_001122661,NR_001584	Speer4e,Speer8-ps1	14933631	14938475	-	promoter	chr5	14951145	14951421	2.18	3.05	-0.38	3.43	0.0263	0.865	1	0	11.9	4.67	1	0.53
NM_025759	Speer4d	15619099	15623864	+	promoter	chr5	15603254	15604407	4.36	4.95	3.31	1.64	0.0264	0.865	2	0	34.46	27.51	6	13.89
NM_001039474	Tcerg1	42511487	42575785	+	promoter	chr18	42512684	42513040	2.85	1.05	3.63	-2.59	0.0266	0.87	0	1	2.05	2.08	20	4.81
NM_001122661,NR_001584	Speer4e,Speer8-ps1	14933631	14938475	-	promoter	chr5	14945440	14945675	2.69	3.5	0.65	2.85	0.0267	0.873	1	0	6.56	16.09	1	2.14
NM_001271566	Cdc7	106964322	106984439	+	promoter	chr5	106964232	106964993	4.14	4.76	3.01	1.76	0.0269	0.875	2	0	16.41	37.9	7	9.08
NM_009758	Bmpr1a	34411068	34502546	-	promoter	chr14	34500032	34502339	7.07	6.64	7.41	-0.77	0.0271	0.881	2	2	107.06	92.41	141	198.8
NM_001359910	Paqr3	97081875	97111596	-	promoter	chr5	97111279	97111866	4.11	4.71	3.04	1.67	0.0272	0.882	2	0	19.69	32.71	9	7.48
NM_001205234	Nrxn2	6418756	6533217	+	intron	chr19	6506551	6507710	4.52	5.1	3.53	1.57	0.0273	0.883	2	0	19.28	49.32	13	10.15
NM_001359851	Rnf216	142990893	143113020	-	intron	chr5	143012949	143013416	2.93	3.69	1.18	2.51	0.0274	0.883	1	0	8.2	17.65	4	0.53
NM_010132,NR_002863	Emx2,Emx2os	59425104	59458635	-	promoter	chr19	59464831	59465477	4.03	2.98	4.63	-1.65	0.0276	0.886	0	1	6.97	8.83	19	30.46
NM_010712	Lhx4	155701694	155742027	-	promoter	chr1	155722334	155722572	2.68	3.47	0.82	2.65	0.0277	0.887	1	0	8.61	13.5	3	0.53
NM_001289603	Tfcp2	100502748	100552008	-	promoter	chr15	100551722	100552223	3.17	3.94	1.4	2.54	0.0278	0.887	1	0	7.79	22.84	1	4.28
NM_001034867	Pm20d2	33170406	33189737	-	promoter	chr4	33188372	33188741	2.8	1.02	3.58	-2.56	0.0278	0.887	0	1	0.41	3.63	10	13.89
NM_001172100	Rnh1	141160326	141168686	-	promoter	chr7	141172628	141172896	2.13	3	-0.38	3.38	0.0279	0.889	1	0	6.15	9.86	1	0.53
NM_177753,NR_131969	LOC105245869,Sox21	118233234	118237030	-	promoter	chr14	118230249	118234871	7.67	7.3	7.97	-0.67	0.028	0.89	2	2	164.9	150.55	207	294.99
NM_001082483	Efr3b	3962554	4038915	-	intron	chr12	3983904	3984144	1.98	-0.47	2.84	-3.31	0.0281	0.891	0	1	0.41	1.04	9	5.34
NM_001081104	Chrna9	65967124	65977486	+	promoter	chr5	65955324	65955965	3.23	3.98	1.54	2.45	0.0282	0.891	1	0	9.84	21.8	1	4.81
NM_001163574	Tjp1	65296165	65371244	-	promoter	chr7	65368106	65368456	2.52	0.68	3.3	-2.62	0.0283	0.891	0	1	1.64	1.56	9	10.69
NM_001083628	Greb1l	10325179	10562941	+	promoter	chr18	10339208	10341206	4.85	3.98	5.38	-1.41	0.0284	0.891	0	1	16.41	15.05	21	62.53
NM_134130,NR_045379	4930563E18Rik,Abhd3	10644411	10706696	-	promoter	chr18	10691703	10693153	4.76	3.9	5.3	-1.39	0.0284	0.891	0	1	16.41	13.5	23	55.58
NR_126443	4930557F10Rik	23276204	23313407	-	intron	chr13	23285778	23287172	5.01	4.26	5.5	-1.25	0.0285	0.891	0	2	16.41	21.8	56	34.74
NM_001290730,NM_001290731,NM_008273,NM_008276	Hoxd10,Hoxd11,Hoxd8,Hoxd9	74679558	74687016	+	promoter	chr2	74685304	74686693	5	4.22	5.51	-1.28	0.0286	0.891	1	1	25.43	11.94	44	47.03
NM_001083120	Enah	181896386	182019980	-	promoter	chr1	182012573	182014027	4.8	3.99	5.32	-1.33	0.0286	0.891	0	1	16.82	15.05	27	52.91
NM_010258,NR_105022	Gata6,Gata6os	11042037	11052567	-	promoter	chr18	11056085	11058675	6.22	5.66	6.62	-0.96	0.0287	0.891	2	1	50.45	50.88	67	130.4
NM_001081231	Lhfpl3	22746054	23275597	+	intron	chr5	23197273	23197680	2.19	3.07	-0.38	3.45	0.0287	0.891	1	0	3.28	13.5	1	0.53
NM_174848	Crybg3	59492088	59601047	-	promoter	chr16	59606710	59607043	1.96	-0.58	2.83	-3.41	0.0288	0.891	0	1	0.82	0.52	3	11.22
NM_001177464	Zfp516	82910879	83005314	+	promoter	chr18	82911728	82914207	6.71	6.24	7.07	-0.83	0.0288	0.891	2	2	68.91	82.02	158	110.62
NR_165168	6430573P05Rik	79286855	79289843	+	promoter	chr3	79289578	79289903	3.03	1.53	3.75	-2.22	0.0288	0.891	0	1	3.69	2.08	12	14.96
NM_001007596	Rtn1	72211749	72235746	-	promoter	chr12	72228117	72228420	1.83	-1.11	2.73	-3.84	0.0289	0.891	0	1	0.41	0.52	1	12.29
NM_174852	Phf12	77982816	78030535	+	promoter	chr11	77984538	77984998	2.43	3.28	0.05	3.24	0.029	0.891	1	0	2.87	16.61	1	1.07
NM_026442	Cmc1	118064527	118150196	-	intron	chr9	118082756	118083355	3.35	2.01	4.04	-2.03	0.029	0.891	0	1	2.87	5.19	20	12.83
NM_001201413	Apbb2	66298725	66618817	-	intron	chr5	66374701	66375006	2.63	3.44	0.65	2.79	0.0291	0.891	1	0	8.2	13.5	1	2.14
NM_028041,NM_029096	Ddx54,Rita1	120609060	120612589	-	promoter	chr5	120622453	120622682	2.11	2.97	-0.38	3.35	0.0292	0.891	1	0	7.38	8.31	1	0.53
NM_001243049,NM_001243050	Atp6v0a1,Mir6928	101009441	101027502	+	promoter	chr11	101008022	101011808	6.96	7.31	6.48	0.83	0.0292	0.892	2	2	121.83	195.71	102	76.95
NM_001013376,NM_030063	Acbd7,Rpp38	3328949	3332628	-	promoter	chr2	3332524	3332980	3.14	3.86	1.63	2.23	0.0293	0.892	1	0	11.9	17.13	3	3.21
NM_020021	Mos	3870658	3872105	-	promoter	chr4	3877255	3877708	3.03	1.53	3.75	-2.22	0.0295	0.895	0	1	1.64	4.15	12	14.96
NM_001113488	Septin9	117331715	117362325	+	promoter	chr11	117313375	117313606	1.77	-1.11	2.66	-3.77	0.0296	0.896	0	1	0.41	0.52	10	2.67
NM_144907	Sesn2	132492807	132510456	-	promoter	chr4	132499271	132499596	2.39	0.18	3.22	-3.04	0.0297	0.897	0	1	1.23	1.04	16	2.67
NM_001163577	Prom1	43993622	44094768	-	promoter	chr5	44109698	44109967	2.1	2.97	-0.38	3.35	0.0297	0.897	1	0	9.43	6.23	1	0.53
NM_025759	Speer4d	15619099	15623864	+	promoter	chr5	15606396	15607096	4.02	4.65	2.87	1.78	0.0299	0.9	2	0	33.23	17.13	5	9.62
NM_001310447	Celf2	6539699	6721662	-	promoter	chr2	6721103	6722130	3.61	4.3	2.23	2.07	0.03	0.901	1	0	11.49	28.03	3	6.41
NM_001013817	Sp140	85600703	85645036	+	intron	chr1	85628796	85629112	2.51	0.59	3.31	-2.72	0.0303	0.907	0	1	0.41	2.6	7	12.83
NM_001003953,NR_045820	A930024E05Rik,Kdm2b	122870676	122989099	-	promoter	chr5	122989933	122990976	4.4	4.95	3.5	1.45	0.0303	0.907	2	0	29.53	32.19	13	9.62
NM_001164733	Mpp6	50110241	50198598	+	promoter	chr6	50110995	50111318	2.61	3.41	0.65	2.76	0.0304	0.907	1	0	9.84	11.42	1	2.14
NM_001324545,NM_011449	Siae,Spa17	37603294	37613720	-	promoter	chr9	37606426	37610335	6.73	6.26	7.08	-0.82	0.0304	0.907	2	2	87.78	65.41	114	156.58
NM_001360000	Zfp512	31452436	31481753	+	promoter	chr5	31453743	31454082	2.65	3.43	0.82	2.61	0.0305	0.908	2	0	8.61	12.98	3	0.53
NM_001289514	Tbc1d1	64160260	64351486	+	exon	chr5	64256543	64256821	2.09	2.95	-0.38	3.33	0.0306	0.909	1	0	8.2	7.27	1	0.53
NM_001359952	Sfswap	129501231	129571384	+	promoter	chr5	129501144	129501450	2.13	2.99	-0.38	3.38	0.0307	0.909	1	0	4.51	11.42	1	0.53
NM_001267872	Zdbf2	63273269	63314575	+	promoter	chr1	63271653	63272687	4.75	3.92	5.27	-1.35	0.0308	0.909	0	1	12.72	17.65	25	52.37
NM_007707,NM_133757	Pgs1,Socs3	117966087	117969366	-	promoter	chr11	117967587	117968032	2.1	2.96	-0.38	3.35	0.0308	0.909	1	0	5.74	9.86	1	0.53
NM_001359990	Cdk8	146231250	146302874	+	exon	chr5	146298790	146299113	3.2	3.91	1.74	2.17	0.0309	0.909	2	0	10.25	19.73	4	2.67
NM_001101464	Foxi3	70956606	70961066	+	promoter	chr6	70954831	70955844	5.27	4.58	5.74	-1.16	0.031	0.909	1	1	23.38	24.4	35	71.61
NM_001290576	Pbx3	34171457	34372045	-	intron	chr2	34246935	34250203	6.16	5.65	6.53	-0.89	0.031	0.909	1	1	48.81	51.39	78	107.42
NM_001310631,NM_023784	Guf1,Yipf7	69516670	69542647	-	promoter	chr5	69557629	69558105	2.36	3.2	0.05	3.15	0.0312	0.909	1	0	14.77	3.63	1	1.07
NM_001347538,NM_001347539	A830082K12Rik,Nr2f1	78188975	78196449	-	promoter	chr13	78199263	78200030	3.82	2.71	4.43	-1.72	0.0312	0.909	0	1	5.33	7.79	16	27.25
NM_008700	Nkx2-5	26838665	26841565	-	promoter	chr17	26854830	26855630	4.09	3.07	4.68	-1.62	0.0313	0.909	0	1	5.33	11.42	22	29.39
NM_008453	Klf3	64803521	64832901	+	promoter	chr5	64807011	64807513	3.07	3.83	1.4	2.43	0.0313	0.909	1	0	16.41	11.94	1	4.28
NM_008269,NM_010460,NM_010461	Hoxb6,Hoxb7,Hoxb8	96281905	96285325	+	promoter	chr11	96281476	96282463	4.76	3.89	5.3	-1.42	0.0313	0.909	1	1	19.69	9.86	24	55.04
NM_001113384	Gnao1	93810838	93960694	+	promoter	chr8	93805168	93805512	2.3	3.14	0.05	3.09	0.0314	0.909	1	0	11.9	5.71	1	1.07
NM_001128091	Aadacl2	60006743	60025420	+	promoter	chr3	60008104	60008453	1.97	-0.58	2.84	-3.42	0.0314	0.909	0	1	0.82	0.52	2	12.29
NM_021419,NR_045447,NR_132314	Gm28043,Rnf8,Tbc1d22bos	29578816	29596305	-	promoter	chr17	29614615	29614879	2.89	1.34	3.62	-2.28	0.0314	0.909	0	1	2.46	2.6	15	9.62
NM_018815	Nup210	91013067	91116826	-	promoter	chr6	91111879	91112168	2.09	-0.47	2.96	-3.43	0.0314	0.909	0	1	0.41	1.04	14	1.6
NM_001277238,NM_010452,NM_010454,NM_010455,NM_010456,NR_015348	Hoxa11os,Hoxa3,Hoxa6,Hoxa7,Hoxa9,Mira	52169062	52213067	-	promoter	chr6	52225468	52227383	5.88	5.34	6.27	-0.93	0.0318	0.912	2	2	38.56	42.57	81	73.21
NM_001285991	Tbc1d5	50733127	51159378	-	intron	chr17	50993458	50994102	3.34	2.05	4.02	-1.97	0.0319	0.912	0	1	4.1	4.15	11	21.38
NM_001081287	Mpp7	7347962	7608154	-	promoter	chr18	7625219	7625853	3.22	1.77	3.92	-2.15	0.032	0.912	0	1	1.64	5.19	9	21.38
NM_011284,NM_133888	Rpa2,Smpdl3b	132732966	132757171	-	promoter	chr4	132756373	132756707	2.45	3.27	0.38	2.89	0.032	0.912	1	0	7.38	11.94	1	1.6
NR_162772	Gm51264	73045885	73045948	+	promoter	chr12	73034086	73034566	3.38	2.12	4.04	-1.93	0.0322	0.912	0	1	4.51	4.15	18	14.96
NM_027727	Dym	75018764	75286966	+	intron	chr18	75043881	75044270	2.96	3.72	1.25	2.47	0.0323	0.912	1	0	12.31	14.02	1	3.74
NM_011320	Nkx1-1	33430734	33434090	-	promoter	chr5	33431972	33432306	2.07	2.93	-0.38	3.31	0.0325	0.912	1	0	9.02	6.23	1	0.53
NM_001024702,NM_176835	C1ql4,Dnajc22	99084754	99087728	-	promoter	chr15	99095912	99096364	3.14	1.56	3.87	-2.32	0.0325	0.912	0	1	3.28	2.6	24	5.34
NM_144541	Babam2	31698050	32084739	+	intron	chr5	31906138	31906914	3.81	4.43	2.69	1.75	0.0326	0.912	2	0	17.23	25.96	7	5.88
NM_009233,NR_027975	Sox1,Sox1ot	12385771	12436732	+	promoter	chr8	12397790	12399655	5.45	4.76	5.92	-1.15	0.0326	0.912	0	1	22.15	32.19	36	84.97
NM_001083925,NM_001347450,NM_033541	Oas1b,Oas1c,Oas1e	120786312	120795530	-	promoter	chr5	120812480	120813015	2.59	3.39	0.65	2.74	0.0326	0.912	1	0	9.02	11.94	1	2.14
NM_001301301,NM_001301303,NM_001301305	Arhgdib,Erp27,Pde6h	136907387	136922180	-	promoter	chr6	136941250	136941848	3.68	4.34	2.42	1.92	0.0326	0.912	2	0	11.9	28.55	8	2.67
NM_001159603	Pum1	130663321	130781566	+	promoter	chr4	130669239	130669767	2.22	3.1	-0.38	3.48	0.0327	0.912	1	0	15.59	1.56	1	0.53
NM_026438	Ppa1	61648621	61674165	+	promoter	chr10	61649086	61649383	2.44	3.26	0.38	2.88	0.0328	0.912	1	0	11.9	7.27	1	1.6
NM_001164838	Lrrfip2	111118111	111225668	+	intron	chr9	111220569	111220972	2.73	3.49	1.02	2.46	0.0328	0.912	2	0	9.43	12.98	3	1.07
NM_001163290	Coq8a	180165238	180193485	-	promoter	chr1	180191830	180192128	3.07	1.63	3.78	-2.15	0.033	0.912	0	1	4.1	2.08	13	14.43
NM_001267872	Zdbf2	63273269	63314575	+	promoter	chr1	63270801	63271258	3.34	2.03	4.01	-1.98	0.0331	0.912	0	1	2.46	5.71	13	19.24
NM_008270,NM_010460,NM_010461	Hoxb7,Hoxb8,Hoxb9	96271330	96276593	+	promoter	chr11	96267437	96267890	3.74	2.64	4.36	-1.72	0.0332	0.912	0	1	5.74	6.75	16	25.12
NM_001135093	Klf14	30956021	30958990	-	promoter	chr6	30958800	30963777	7.57	7.13	7.91	-0.78	0.0333	0.912	2	2	158.74	120.96	157	324.92
NM_001122950,NM_001277238,NM_008263,NM_010450,NM_010456,NR_015348	Hottip,Hoxa10,Hoxa11,Hoxa11os,Hoxa9,Mir196b	52223097	52227370	-	promoter	chr6	52244536	52245902	5.28	4.59	5.74	-1.15	0.0333	0.912	2	2	29.53	18.69	64	42.75
NM_010258,NR_105022	Gata6,Gata6os	11042037	11052567	-	promoter	chr18	11059974	11062067	5.62	4.98	6.06	-1.08	0.0335	0.912	2	2	39.38	23.88	48	85.51
NM_001033484,NM_172526	Iqgap3,Ttc24	88069410	88078304	-	promoter	chr3	88082521	88082766	2.05	2.91	-0.38	3.3	0.0335	0.912	1	0	7.79	7.27	1	0.53
NM_008267,NR_108029	Gm11538,Hoxb13	96194316	96196610	+	promoter	chr11	96190314	96191108	4.06	3.03	4.66	-1.63	0.0338	0.912	0	1	4.92	11.42	20	30.46
NM_001285452	Tmem33	67260565	67291461	+	promoter	chr5	67259914	67261416	4.96	5.45	4.22	1.23	0.0339	0.912	2	0	38.15	49.32	25	12.29
NM_001001979	Megf10	57133090	57297467	+	promoter	chr18	57140066	57140298	1.66	-1.11	2.55	-3.66	0.0341	0.912	0	1	0.41	0.52	8	3.74
NM_001040087	Sytl2	90386981	90410719	+	promoter	chr7	90370003	90370439	3.11	1.5	3.85	-2.35	0.0341	0.912	0	1	4.1	1.56	23	5.88
NM_028164,NR_152153	1600014C23Rik,F630040K05Rik	45732864	45733844	-	promoter	chr17	45735411	45735662	2.09	2.96	-0.38	3.34	0.0341	0.912	1	0	4.1	11.42	1	0.53
NR_027825	4930470P17Rik	170579418	170602017	-	promoter	chr2	170583480	170583779	2.15	-0.02	2.98	-3	0.0341	0.912	0	1	0.41	1.56	4	11.76
NM_001362169	Fam168a	100706635	100841630	+	promoter	chr7	100719157	100719435	1.63	-1.11	2.52	-3.63	0.0342	0.912	0	1	0.41	0.52	4	7.48
NM_028735,NM_028976	Gorasp1,Ttc21a	119925673	119937558	-	promoter	chr9	119949541	119949813	1.63	-1.11	2.52	-3.63	0.0342	0.912	0	1	0.41	0.52	4	7.48
NM_001312644,NM_008259	Foxa1,Ttc6	57540628	57546111	-	promoter	chr12	57543645	57545404	6.15	5.61	6.54	-0.93	0.0346	0.912	2	2	52.09	45.68	66	120.24
NM_001038651,NM_001374733	Zfp595,Zfp953	67312987	67342954	-	promoter	chr13	67360426	67360822	2.64	3.41	0.85	2.56	0.0347	0.912	1	0	7.79	13.5	2	1.6
NM_011372	St6galnac3	153202509	153725133	-	intron	chr3	153617163	153617415	2.26	3.09	0.05	3.04	0.0349	0.912	1	0	6.15	10.9	1	1.07
NM_001360963	Nt5c3	56882401	56923932	-	promoter	chr6	56923830	56924303	3.81	4.48	2.52	1.96	0.035	0.912	2	0	10.25	34.26	4	7.48
NM_001033281	Prdm6	53464546	53575857	+	promoter	chr18	53465454	53467444	6.19	5.65	6.58	-0.93	0.035	0.912	2	2	54.56	45.68	66	125.59
NM_001359433	Pan3	147430156	147548501	+	intron	chr5	147463397	147463798	2.44	3.26	0.38	2.88	0.035	0.912	1	0	6.15	12.98	1	1.6
NM_010425	Foxd3	99656299	99658671	+	promoter	chr4	99651127	99652536	5.14	4.49	5.59	-1.1	0.0351	0.912	1	2	24.61	20.25	45	51.3
NM_001347062	Cfap206	34688574	34730206	-	promoter	chr4	34728419	34728906	3.43	4.1	2.14	1.97	0.0351	0.912	2	0	13.13	21.28	4	4.81
NM_001356323,NM_133753	1700045H11Rik,Errfi1	150828225	150854949	-	promoter	chr4	150855945	150856401	3.09	3.8	1.63	2.16	0.0352	0.912	1	0	12.72	15.05	3	3.21
NM_010691	Lbx1	45232684	45236841	-	promoter	chr19	45236779	45237074	2.87	1.34	3.59	-2.25	0.0355	0.912	0	1	2.46	2.6	15	9.08
NM_054054	Brdt	107331194	107387058	+	exon	chr5	107359334	107359770	2.62	3.4	0.82	2.58	0.0355	0.912	1	0	14.36	6.75	3	0.53
NM_029444	4930447C04Rik	72881109	72917765	-	promoter	chr12	72907553	72908362	3.78	2.6	4.41	-1.81	0.0356	0.912	0	1	6.97	5.19	10	32.6
NM_010463,NM_010464	Hoxc12,Hoxc13	102921131	102928814	+	promoter	chr15	102923442	102924123	3.38	2.15	4.03	-1.88	0.0357	0.912	0	1	3.69	5.19	14	18.7
NM_009980,NR_046279	4930483O08Rik,Ctbp2	132987011	133123483	-	promoter	chr7	133120923	133121418	3	1.58	3.7	-2.12	0.0357	0.912	0	1	2.87	3.11	10	16.03
NM_001361034	Mecom	29951296	30509759	-	promoter	chr3	30505710	30507648	6.68	6.25	7.01	-0.76	0.0359	0.912	2	2	78.35	74.24	131	126.65
NM_001109988,NM_001109989	Gm10549,Nrep	33437019	33463634	-	promoter	chr18	33461670	33462877	4.65	3.81	5.18	-1.37	0.0359	0.912	0	2	9.84	18.17	45	27.25
NM_029444	4930447C04Rik	72881109	72917765	-	exon	chr12	72885166	72886354	4.26	3.32	4.82	-1.49	0.0359	0.912	0	1	8.61	11.42	19	37.41
NM_009525	Wnt5b	119432531	119544347	-	intron	chr6	119502183	119502452	2.67	3.48	0.65	2.83	0.036	0.912	1	0	3.69	18.69	1	2.14
NM_010713,NR_040387	AI606473,Lhx8	154306294	154330560	-	promoter	chr3	154326214	154327679	4.83	4.09	5.32	-1.22	0.0361	0.912	0	1	16	18.17	31	48.63
NM_001357326,NM_001357328	Mast1,Rtbdn	84911853	84937353	-	promoter	chr8	84944136	84944465	2.97	3.68	1.49	2.2	0.0362	0.912	1	0	12.72	12.98	4	1.6
NM_010463,NM_010464	Hoxc12,Hoxc13	102921131	102928814	+	promoter	chr15	102924595	102925758	4.6	3.81	5.11	-1.3	0.0362	0.912	0	1	13.54	14.54	28	41.15
NM_001311088,NM_008884	Pml,Stoml1	58217180	58249786	-	promoter	chr9	58246138	58246539	2.4	3.21	0.38	2.83	0.0362	0.912	1	0	10.25	8.31	1	1.6
NM_012030	Slc9a3r1	115163341	115181178	+	promoter	chr11	115162865	115163625	3.39	4.07	2.06	2.01	0.0362	0.912	2	0	14.36	19.21	3	5.34
NM_018826,NR_033641	Crnde,Irx5	92326031	92356120	-	promoter	chr8	92357191	92357449	3.12	1.73	3.82	-2.09	0.0363	0.912	0	1	2.46	4.15	18	10.15
NM_144804	Depdc7	104721786	104742857	-	promoter	chr2	104742484	104742839	2.13	3	-0.38	3.38	0.0364	0.912	1	0	2.46	13.5	1	0.53
NM_001161338,NM_001256516	Sh3bp5l,Zfp672	58315114	58323113	-	promoter	chr11	58330402	58330911	3.16	3.87	1.72	2.15	0.0365	0.912	1	0	9.02	20.25	5	1.6
NM_026505	Bambi	3507957	3516404	+	promoter	chr18	3509106	3509399	2.69	3.45	1.02	2.42	0.0366	0.912	2	0	9.84	11.94	3	1.07
NM_183021	Thada	84190056	84466208	-	intron	chr17	84305841	84306245	2.55	3.35	0.65	2.7	0.0366	0.912	1	0	9.43	10.9	1	2.14
NM_001204973,NM_001360530,NM_010238	Brd2,H2-DMa,H2-DMb2	34112019	34119900	-	promoter	chr17	34129313	34129548	2.57	0.58	3.37	-2.8	0.0366	0.912	0	1	2.46	0.52	17	3.74
NM_053122	Immp2l	41024090	41955588	+	intron	chr12	41157325	41157674	1.72	-1.11	2.61	-3.72	0.0366	0.912	0	1	0.41	0.52	1	11.22
NM_001310157,NM_021393,NM_028961,NM_146116	Nelfb,Rnf208,Stpg3,Tubb4b	25199712	25211489	-	promoter	chr2	25224365	25225173	4.13	4.74	3.05	1.69	0.0369	0.912	2	0	13.54	39.97	8	8.55
NR_002854	Dlx1as	71530638	71537891	-	promoter	chr2	71539005	71540395	5.33	4.67	5.78	-1.1	0.0369	0.912	2	2	20.92	30.11	68	41.68
NM_001142963,NM_001163430,NM_001374016	Ankrd24,Gm10778,Sirt6	81621786	81627322	-	promoter	chr10	81643541	81644025	3.09	3.8	1.62	2.18	0.0369	0.912	1	0	8.61	19.21	4	2.14
NM_024213	Anapc4	52834135	52866734	+	promoter	chr5	52833712	52834277	3.69	4.31	2.56	1.75	0.037	0.912	2	0	16.82	22.84	7	4.81
NM_001123362	Prdm12	31640037	31655795	+	promoter	chr2	31637329	31637934	3.12	3.85	1.54	2.31	0.037	0.912	1	0	14.36	14.54	1	4.81
NR_045381	4930455D15Rik	32663642	32837287	-	intron	chr18	32720115	32720372	1.65	-1.11	2.54	-3.64	0.037	0.912	0	1	0.41	0.52	2	9.62
NM_001302811,NM_010155	Cic,Erf	25242560	25250758	-	promoter	chr7	25267348	25268468	4.9	5.39	4.15	1.24	0.037	0.912	2	0	31.17	52.43	21	14.43
NM_001164729,NM_025365,NM_144939	Frs3,Tomm6,Tomm6os	47686645	47688386	-	promoter	chr17	47687846	47688230	2.72	3.48	1.05	2.43	0.037	0.912	1	0	11.9	10.38	2	2.14
NM_019739	Foxo1	52268337	52350109	+	intron	chr3	52343681	52344071	2.85	3.6	1.2	2.4	0.0372	0.912	1	0	6.15	18.17	3	1.6
NM_001166584	Tead1	112679356	112906784	+	promoter	chr7	112678231	112679159	4.48	5.06	3.5	1.56	0.0372	0.912	2	0	36.1	30.63	5	17.64
NM_008037	Fosl2	32136472	32157839	+	promoter	chr5	32138355	32138609	2.22	3.05	0.05	3	0.0373	0.912	1	0	9.84	6.75	1	1.07
NM_001374024	Atxn7l1	33314297	33368275	+	promoter	chr12	33325310	33325815	3.14	3.89	1.54	2.35	0.0373	0.912	2	0	9.84	19.73	1	4.81
NM_024200	Mfn1	32529482	32579225	+	promoter	chr3	32529331	32530044	3.43	4.11	2.06	2.05	0.0373	0.912	1	0	10.25	24.4	3	5.34
NM_001289589,NM_001289590	Spdye4a,Zfp12	143216316	143225882	-	promoter	chr5	143235089	143235799	3.25	3.96	1.77	2.19	0.0374	0.912	1	0	9.84	21.28	2	4.81
NM_001040654,NM_009877	Cdkn2a,Gm12610	89274473	89282192	-	promoter	chr4	89294332	89295703	4.77	5.28	3.97	1.31	0.0375	0.912	2	0	26.66	50.88	18	13.36
NM_001044308	Cacna1i	80287238	80398292	+	exon	chr15	80319790	80320641	3.09	3.85	1.4	2.45	0.0375	0.912	1	0	6.97	21.8	1	4.28
NM_001327821	Creb5	53287303	53700363	+	intron	chr6	53451437	53451800	2.97	1.34	3.72	-2.38	0.0376	0.912	0	1	2.46	2.6	22	4.28
NM_001110252	Hpn	31098725	31110997	-	promoter	chr7	31106121	31106359	2.03	2.89	-0.38	3.27	0.0378	0.912	1	0	4.92	9.86	1	0.53
NM_080795	Lnx2	147016655	147076572	-	intron	chr5	147039672	147039951	2.46	3.25	0.62	2.63	0.0378	0.912	1	0	8.61	10.38	2	1.07
NM_001033312,NM_007393	Actb,Fbxl18	142871789	142895238	-	promoter	chr5	142909369	142909773	3	3.74	1.38	2.36	0.0379	0.912	1	0	6.97	19.73	2	3.21
NM_001082976	Tc2n	101645446	101711573	-	intron	chr12	101666326	101667032	3.74	2.59	4.37	-1.78	0.038	0.912	0	1	7.38	4.67	11	30.46
NM_008900,NR_027826,NR_027891	2900092D14Rik,Pantr1,Pou3f3	42648200	42694825	-	promoter	chr1	42693443	42694294	5.55	4.98	5.96	-0.98	0.0381	0.912	2	2	27.89	35.3	54	70.54
NM_025624	Pomp	147860628	147875784	+	promoter	chr5	147860426	147861178	3.49	4.13	2.28	1.85	0.0381	0.912	2	0	14.36	20.77	6	3.74
NM_001244198,NM_001244200,NM_001244201	Paupar,Pax6,Pax6os1	105536080	105670330	-	promoter	chr2	105676400	105677836	4.95	4.27	5.41	-1.14	0.0382	0.912	0	2	18.46	20.25	43	42.22
NM_001306205,NM_001347398	Mmab,Mvk	114431034	114444027	-	promoter	chr5	114443981	114444495	3.58	4.25	2.29	1.96	0.0383	0.912	1	0	9.02	29.07	5	4.81
NM_001081304,NM_001372466	Atf6,Gm29733	170704457	170867771	-	promoter	chr1	170867568	170868925	5.37	5.81	4.74	1.07	0.0384	0.912	2	1	44.71	67.49	33	20.31
NM_001033769	B020031M17Rik	119949357	119950806	-	promoter	chr13	119966024	119966488	4.64	3.85	5.15	-1.3	0.0386	0.912	1	2	16.82	11.94	41	29.93
NM_029947	Prdm8	98180869	98187448	+	promoter	chr5	98171380	98171854	3.08	1.65	3.78	-2.13	0.0387	0.912	0	1	3.69	2.6	19	8.55
NM_001081163	Chsy1	66109492	66173798	+	promoter	chr7	66118205	66118439	2.33	0.25	3.14	-2.89	0.0388	0.912	0	1	0.82	1.56	15	2.67
NM_001177792,NM_001177793	Snap23,Zfp106	120506820	120563859	-	promoter	chr2	120563613	120563935	2	2.85	-0.38	3.23	0.0389	0.912	1	0	8.2	6.23	1	0.53
NM_009892	Chil3	106147554	106167564	-	promoter	chr3	106179814	106180208	2.67	3.44	0.88	2.57	0.0391	0.912	1	0	11.9	9.86	1	2.67
NM_007772	Hivep1	42052021	42185026	+	promoter	chr13	42052599	42053722	4.87	5.36	4.14	1.22	0.0392	0.912	2	0	35.28	46.72	23	12.29
NM_001310763	Tex26	149439660	149470979	+	promoter	chr5	149443068	149443488	2.94	3.67	1.38	2.29	0.0393	0.912	1	0	9.43	16.09	2	3.21
NM_001323065	Lipo1	33776037	33787452	-	promoter	chr19	33793535	33794545	3.39	0.59	4.28	-3.69	0.0393	0.912	0	1	0.41	2.6	3	35.81
NM_010637	Klf4	55527137	55532475	-	promoter	chr4	55532824	55533470	3.44	4.14	2.07	2.06	0.0394	0.912	1	0	12.31	22.84	2	6.41
NM_001142357	Alg12	88805243	88819318	-	promoter	chr15	88828658	88828897	2.3	0.42	3.09	-2.67	0.0394	0.912	0	1	1.64	1.04	9	8.02
NM_017376,NM_153484	Gm17597,Tef	81800791	81802613	-	promoter	chr15	81802454	81802768	2.58	0.76	3.36	-2.59	0.0395	0.912	0	1	2.87	0.52	13	7.48
NM_001347063	Ankar	72642980	72700564	-	intron	chr1	72657661	72658149	3.11	1.7	3.81	-2.12	0.0396	0.912	0	1	4.92	1.56	11	17.1
NM_001113569	Stxbp1	32787607	32847232	-	intron	chr2	32823728	32824020	2.44	3.25	0.38	2.87	0.0396	0.912	1	0	4.51	14.54	1	1.6
NM_001359408,NM_011079,NM_024166	Chchd2,Phkg1,Zbed5	129863431	129879088	-	promoter	chr5	129887280	129887736	3.24	3.95	1.75	2.2	0.0397	0.912	1	0	6.56	24.4	3	3.74
NM_001357029,NM_008325	Dgkq,Idua	108647044	108660830	-	promoter	chr5	108660419	108660922	3.31	3.99	1.95	2.04	0.04	0.912	1	0	9.02	22.84	4	3.74
NM_010691	Lbx1	45232684	45236841	-	promoter	chr19	45242300	45242585	2.99	1.42	3.72	-2.3	0.04	0.912	0	1	3.28	2.08	21	5.34
NM_001290730,NM_001290731,NM_008276,NM_010468	Gm38462,Hoxd3,Hoxd4,Hoxd8	74703005	74705601	-	promoter	chr2	74703766	74704093	2.85	1.37	3.56	-2.19	0.04	0.912	0	1	2.05	3.11	14	9.62
NM_011959	Orc5	22486480	22550338	-	intron	chr5	22490076	22490417	1.99	2.84	-0.38	3.22	0.0402	0.912	1	0	8.61	5.71	1	0.53
NR_039565	Mir5106	44221195	44221267	-	promoter	chr4	44232078	44232448	2.8	3.56	1.07	2.49	0.0403	0.912	2	0	9.02	14.54	1	3.21
NM_001359876	Gsap	21176279	21291701	+	promoter	chr5	21185653	21186630	4.09	4.67	3.09	1.59	0.0404	0.912	2	0	16.82	34.26	9	8.02
NM_026873,NM_173757	Mrps27,Ptcd2	99319649	99344678	-	promoter	chr13	99353336	99353717	2.73	3.49	1.02	2.46	0.0406	0.912	1	0	5.33	17.13	3	1.07
NM_001033350	Bank1	136053364	136326066	-	intron	chr3	136086832	136087220	2.72	1.12	3.46	-2.34	0.0406	0.912	0	1	1.23	3.11	6	16.03
NM_001347445	Med13l	118560719	118765437	+	intron	chr5	118709849	118710214	2.19	3.02	0.05	2.97	0.0407	0.912	1	0	9.43	6.75	1	1.07
NM_001361921	Scyl1	5758427	5771419	-	promoter	chr19	5787031	5787623	3.79	2.66	4.42	-1.75	0.0407	0.912	0	2	6.97	5.71	31	11.76
NM_001162921	Zc3h12c	52109571	52149363	-	promoter	chr9	52168998	52169259	2.67	1.05	3.42	-2.38	0.041	0.912	0	1	2.05	2.08	15	6.41
NM_025772	Dtnbp1	44922080	45002096	-	promoter	chr13	44999133	44999539	2.68	3.45	0.88	2.58	0.0411	0.912	1	0	7.38	14.54	1	2.67
NM_016753	Lxn	67457999	67463907	-	promoter	chr3	67463638	67464073	2.68	3.45	0.88	2.58	0.0411	0.912	1	0	7.38	14.54	1	2.67
NM_009323	Tbx15	99253760	99354260	+	promoter	chr3	99236370	99237861	4.94	4.26	5.4	-1.15	0.0411	0.912	1	2	22.15	16.09	43	41.68
NM_027715,NR_033642	Gm3230,Otud1	19655806	19657897	-	promoter	chr2	19657159	19657837	3.93	4.55	2.82	1.73	0.0412	0.912	2	0	19.28	27.51	4	10.15
NM_001359179,NM_016801	Abhd11os,Stx1a	135012122	135013157	-	promoter	chr5	135023235	135023824	3.43	4.08	2.21	1.87	0.0412	0.912	2	0	13.13	20.77	5	4.28
NM_015755	Hunk	90386397	90499553	+	promoter	chr16	90396717	90397010	2.9	1.22	3.66	-2.44	0.0412	0.912	0	1	2.05	2.6	22	3.21
NM_173023	Catsperb	101404673	101626009	+	promoter	chr12	101400253	101400595	1.99	-0.19	2.82	-3.01	0.0413	0.912	0	1	1.23	0.52	5	9.08
NM_001199676	Camkk2	122731170	122779410	-	promoter	chr5	122762225	122762635	3.2	3.91	1.74	2.17	0.0414	0.912	1	0	6.15	23.88	4	2.67
NM_001039678	Urad	147314984	147322440	-	promoter	chr5	147331506	147331776	3.44	4.1	2.15	1.95	0.0414	0.912	2	0	13.13	21.28	3	5.88
NM_153807	Acsf2	94557102	94601786	-	promoter	chr11	94591689	94592108	2.72	1.15	3.46	-2.31	0.0415	0.912	0	1	2.87	1.56	7	14.96
NM_177753,NR_105749,NR_131969	LOC105245869,Mir6241,Sox21	118233234	118237030	-	promoter	chr14	118237397	118239114	6.12	5.62	6.49	-0.87	0.0416	0.912	2	2	54.56	43.61	72	107.42
NM_080559	Sh3bgrl3	134127406	134128733	-	promoter	chr4	134128515	134128857	1.98	2.83	-0.38	3.22	0.0421	0.912	1	0	4.92	9.34	1	0.53
NM_026173	Poc5	96388294	96415587	+	promoter	chr13	96388038	96388347	2.7	3.48	0.88	2.61	0.0421	0.912	1	0	5.74	16.61	1	2.67
NM_013586	Loxl3	83034205	83052566	+	promoter	chr6	83028092	83028600	2.99	3.72	1.4	2.32	0.0422	0.912	2	0	13.95	12.46	1	4.28
NM_001362424,NM_021315	Noc3l,Tbc1d12	38788128	38819237	-	promoter	chr19	38833971	38834527	3.27	3.98	1.78	2.2	0.0422	0.912	1	0	19.69	11.94	1	5.88
NM_001359143	Vsig1	140907608	140939472	+	promoter	chrX	140908976	140909376	2.21	-0.02	3.04	-3.07	0.0423	0.912	0	1	0.41	1.56	1	15.5
NM_001170746	Magi2	19227046	20704791	+	intron	chr5	19440112	19440623	2.52	3.31	0.65	2.66	0.0424	0.912	1	0	13.13	6.75	1	2.14
NM_010104	Edn1	42301476	42307990	+	promoter	chr13	42301389	42302011	3.34	2.15	3.98	-1.83	0.0427	0.912	0	1	3.69	5.19	15	16.57
NM_001301282,NM_001301283,NM_001347652	Bcl7c,Ctf1,Mir762	127661454	127708766	-	promoter	chr7	127708012	127708286	2.3	3.1	0.34	2.76	0.0427	0.912	1	0	5.74	11.42	2	0.53
NM_001081029	Tmem243	9100737	9118983	+	promoter	chr5	9090512	9090821	1.96	2.81	-0.38	3.19	0.0429	0.912	1	0	5.74	8.31	1	0.53
NM_001285899	Eri3	117550324	117674297	+	promoter	chr4	117533132	117533393	2.04	-0.02	2.86	-2.88	0.043	0.912	0	1	0.41	1.56	7	7.48
NM_001037923	Lekr1	65666228	65686181	+	promoter	chr3	65666021	65666887	3.52	4.18	2.29	1.88	0.0431	0.912	1	0	10.25	25.96	5	4.81
NM_009984	Ctsl	64361890	64370520	-	promoter	chr13	64370087	64370672	3.59	4.29	2.17	2.11	0.0431	0.912	1	0	11.49	27.51	1	8.02
NM_001024842,NR_047528	Hotair,Hoxc11	102944062	102947946	-	promoter	chr15	102945518	102945801	2.89	1.48	3.59	-2.11	0.0432	0.912	0	1	2.46	3.11	14	10.15
NM_007524	Nkx3-2	41761483	41764220	-	promoter	chr5	41767584	41768850	5.79	6.18	5.25	0.93	0.0433	0.912	2	2	58.66	86.7	40	36.34
NM_134189	Galnt10	57645442	57787500	+	intron	chr11	57726328	57726563	1.97	2.82	-0.38	3.2	0.0435	0.912	1	0	9.43	4.67	1	0.53
NR_040416	Tbx3os2	119685088	119691218	-	promoter	chr5	119691279	119691760	2.93	3.64	1.49	2.15	0.0436	0.912	1	0	9.84	15.05	4	1.6
NR_108029	Gm11538	96203454	96205480	+	promoter	chr11	96200966	96201858	4.49	3.7	5	-1.3	0.0436	0.912	1	1	13.54	12.46	26	37.94
NM_001177667	Sptan1	29965560	30031450	+	promoter	chr2	29965253	29965597	2.23	3.06	0.05	3.01	0.0436	0.912	1	0	3.69	12.98	1	1.07
NM_011023	Otx1	21994764	22001651	-	promoter	chr11	21999719	22000598	4.72	3.96	5.21	-1.26	0.0437	0.912	1	2	13.95	17.13	47	27.25
NM_001004363	Nuak1	84370900	84440668	-	promoter	chr10	84435921	84436428	3.02	3.74	1.52	2.22	0.0439	0.912	1	0	9.02	17.65	2	3.74
NM_001316742,NM_001357130,NM_025302,NM_025611	Cul7,Klc4,Mrpl2,Ptk7	46564451	46629504	-	promoter	chr17	46645372	46645962	2.96	3.67	1.49	2.18	0.0439	0.912	1	0	7.79	17.65	4	1.6
NM_177089	Tacc1	25154552	25201542	-	promoter	chr8	25200389	25200929	2.34	3.14	0.38	2.76	0.0442	0.912	1	0	9.84	7.79	1	1.6
NM_001162926	Lratd2	60818996	60825080	-	promoter	chr15	60833771	60834014	1.95	-0.58	2.81	-3.39	0.0442	0.912	0	1	0.82	0.52	13	1.07
NM_026102	Daam1	71831068	71992376	+	promoter	chr12	71829945	71830578	3.23	1.95	3.9	-1.95	0.0442	0.912	0	1	4.1	3.63	8	21.91
NM_001110300,NM_001199186,NM_001359227	Ap1m2,Cdkn2d,Slc44a2	21288464	21291209	-	promoter	chr9	21309249	21309547	2.43	3.21	0.62	2.59	0.0442	0.912	1	0	6.56	11.94	2	1.07
NM_007673	Cdx2	147300900	147307249	-	promoter	chr5	147303697	147304138	2.8	3.57	1.07	2.49	0.0443	0.912	1	0	6.56	17.13	1	3.21
NM_177644,NR_027984	2810025M15Rik,Rasal2	157135183	157412595	-	promoter	chr1	157412189	157413244	4.77	5.29	3.95	1.34	0.0444	0.912	2	1	27.89	50.36	10	20.84
NM_001290576	Pbx3	34171457	34372045	-	promoter	chr2	34361259	34371323	9.66	9.28	9.96	-0.68	0.0446	0.912	2	2	689.94	553.92	784	1202.42
NM_001136260	Slc4a4	88887260	89239656	+	promoter	chr5	88887915	88888714	4.02	4.59	3.08	1.51	0.0447	0.912	2	0	22.15	25.96	10	6.95
NM_001136072,NM_001159567	G630016G05Rik,Meis2	115861264	116064619	-	promoter	chr2	116070154	116071649	4.76	3.96	5.27	-1.31	0.0448	0.912	0	1	21.33	9.86	26	51.3
NM_001037997	Fer	63863981	64139496	+	promoter	chr17	63865568	63865980	2.78	1.24	3.51	-2.27	0.0449	0.912	0	1	3.69	1.04	10	12.83
NM_001360770,NM_025387,NM_026550	A730081D07Rik,Pak1ip1,Tmem14c	40956416	41001146	-	promoter	chr13	41000924	41001237	3.1	3.81	1.65	2.16	0.0449	0.912	1	0	9.84	18.17	2	4.28
NM_001310480	Prkag2	24862735	24995753	-	intron	chr5	24972935	24973758	4.26	4.85	3.24	1.61	0.0451	0.912	2	0	18.87	38.94	5	13.89
NM_001163104	Tent5d	107792590	107872911	+	intron	chrX	107843190	107843844	2.58	0.68	3.38	-2.7	0.0451	0.912	0	1	1.64	1.56	1	19.77
NM_001355234,NM_011828	Hs2st1,Selenof	144429701	144570216	-	promoter	chr3	144551245	144551530	1.81	-0.58	2.67	-3.24	0.0453	0.912	0	1	0.82	0.52	2	10.69
NM_001346699	Col26a1	136741760	136883215	-	intron	chr5	136836949	136837248	2.24	3.08	0.05	3.03	0.0453	0.912	1	0	2.87	14.02	1	1.07
NM_011670,NR_102714	Uchl1,Uchl1os	66626495	66676497	-	promoter	chr5	66675382	66676503	4.84	5.3	4.15	1.15	0.0453	0.912	2	0	41.02	37.9	20	15.5
NM_001039162	Clip2	134489383	134552434	-	intron	chr5	134507535	134507770	1.93	2.78	-0.38	3.16	0.0455	0.912	1	0	6.97	6.75	1	0.53
NM_173370	Cds1	101765130	101823852	+	intron	chr5	101813622	101813943	1.96	2.81	-0.38	3.19	0.0455	0.912	1	0	9.84	4.15	1	0.53
NM_009889,NM_013889	Cga,Zfp292	34803110	34882948	-	promoter	chr4	34894630	34895316	3.21	1.97	3.87	-1.9	0.0455	0.912	0	1	3.69	4.15	10	19.24
NM_001271676	Ifi47	49076587	49096987	+	promoter	chr11	49088558	49088825	1.94	2.79	-0.38	3.17	0.0455	0.912	1	0	8.61	5.19	1	0.53
NM_030711	Erap1	74639853	74693205	+	promoter	chr13	74639440	74639749	2.32	3.12	0.38	2.74	0.0458	0.912	1	0	8.61	8.83	1	1.6
NM_001081383,NM_198621,NR_030700	4831440E17Rik,Cct8l1,Kmt2c	25271795	25498783	-	promoter	chr5	25496241	25498115	5.44	5.86	4.87	0.99	0.0458	0.912	2	0	60.3	55.55	37	21.38
NM_001361690,NM_001361691	Dmac2l,L2hgdh	69690436	69724874	-	promoter	chr12	69724690	69725136	2.64	3.41	0.88	2.53	0.0459	0.912	1	0	13.95	7.27	1	2.67
NM_019515	Nmu	76333495	76363777	-	promoter	chr5	76359270	76359751	2	2.86	-0.38	3.24	0.046	0.912	1	0	11.9	2.6	1	0.53
NM_026740	Slc46a1	78465701	78471945	+	promoter	chr11	78465584	78465860	2.18	0.25	2.98	-2.73	0.046	0.912	0	1	0.82	1.56	11	4.81
NM_001001327	Vkorc1l1	129942109	129986692	+	promoter	chr5	129940924	129941902	4.26	4.83	3.32	1.51	0.0461	0.912	1	0	16.41	40.49	13	6.95
NM_010464	Hoxc13	102921131	102928814	+	promoter	chr15	102908723	102909177	2.85	1.42	3.55	-2.13	0.0462	0.912	0	1	3.28	2.08	9	14.43
NM_153800	Arhgap22	33216823	33369936	+	intron	chr14	33345033	33345297	2.21	0.31	3	-2.69	0.0464	0.912	0	1	0.41	2.08	8	8.02
NM_001113414	Ebf3	137193671	137314445	-	promoter	chr7	137306156	137307539	4.84	4.16	5.31	-1.15	0.0464	0.912	0	1	14.36	21.28	39	40.08
NM_172546	Cnksr3	7119062	7212237	-	promoter	chr10	7211515	7211913	2.71	0.85	3.5	-2.65	0.0465	0.912	0	1	2.05	1.56	21	1.6
NM_144811	Cbx7	79915807	79932646	-	promoter	chr15	79937576	79937920	2.74	3.49	1.07	2.42	0.0467	0.912	1	0	11.08	11.42	1	3.21
NM_001130484,NM_001130485,NM_021338	Iqcg,Lmln,Rpl35a	33014270	33056186	-	promoter	chr16	33055801	33056050	1.94	2.79	-0.38	3.17	0.0467	0.912	1	0	4.51	9.34	1	0.53
NM_001289901,NM_007519,NM_145547	Baat,Mrpl50,Zfp189	49489418	49506558	-	promoter	chr4	49521349	49521646	1.96	2.82	-0.38	3.2	0.0467	0.912	1	0	3.69	10.38	1	0.53
NM_201354	Ctif	75431221	75697696	-	intron	chr18	75541172	75541867	4.42	3.59	4.94	-1.35	0.0467	0.912	0	2	9.02	15.05	37	24.58
NM_144802	Hnrnpll	80029487	80062268	-	promoter	chr17	80044636	80045554	3.94	2.93	4.53	-1.6	0.0468	0.912	0	1	9.02	6.23	13	33.13
NM_001368385	Gfod2	105714044	105758607	-	promoter	chr8	105769455	105769775	1.59	-1.11	2.48	-3.59	0.0469	0.912	0	1	0.41	0.52	1	10.15
NM_144849,NM_145139	Ankrd54,Eif3l	79053094	79062859	-	promoter	chr15	79074912	79075464	2.98	3.7	1.47	2.24	0.047	0.912	1	0	7.38	18.69	5	0.53
NM_134150	Otub1	7198206	7206284	-	promoter	chr19	7206373	7206615	1.97	2.83	-0.38	3.21	0.0471	0.912	1	0	3.28	10.9	1	0.53
NM_025951	Pi4k2b	52741574	52769344	+	promoter	chr5	52741381	52741617	1.97	2.83	-0.38	3.21	0.0471	0.912	1	0	3.28	10.9	1	0.53
NM_194345	Fam160b2	70583295	70599835	-	promoter	chr14	70599648	70599913	1.92	2.77	-0.38	3.15	0.0474	0.912	1	0	5.33	8.31	1	0.53
NM_001301424	Slc7a1	148327410	148392815	-	intron	chr5	148332745	148332972	1.92	2.77	-0.38	3.15	0.0474	0.912	1	0	5.33	8.31	1	0.53
NM_009448	Tuba1c	99029891	99038105	+	promoter	chr15	99024745	99025076	2.48	3.26	0.65	2.61	0.0475	0.912	1	0	11.9	7.27	1	2.14
NM_001289803,NM_001289804	Haus3,Poln	34007179	34169526	-	promoter	chr5	34169219	34170039	4.38	4.93	3.49	1.44	0.0476	0.912	1	0	18.87	42.05	15	7.48
NM_001163073	Lcorl	45697184	45856552	-	promoter	chr5	45855811	45856056	2.14	2.96	0.05	2.92	0.0476	0.912	1	0	5.74	9.86	1	1.07
NM_019772,NR_029433	1110004F10Rik,1700003G18Rik	116081762	116093149	-	promoter	chr7	116093293	116093553	2.14	2.96	0.05	2.92	0.0476	0.912	1	0	5.74	9.86	1	1.07
NM_029916	Stk31	49395604	49469502	+	exon	chr6	49440021	49441821	5.25	4.58	5.7	-1.13	0.0476	0.912	1	1	29.53	18.17	32	72.15
NM_008058	Fzd8	9212856	9216201	+	promoter	chr18	9211807	9212039	2.58	0.89	3.34	-2.45	0.0477	0.912	0	1	1.64	2.08	16	4.28
NM_001347326,NM_001363337	Krtcap3,Nrbp1	31240883	31251566	+	promoter	chr5	31240932	31241249	2.16	2.98	0.05	2.93	0.0478	0.912	1	0	11.08	4.67	1	1.07
NM_001362866	Rassf2	131992850	132029988	-	promoter	chr2	132020991	132021218	2.32	3.12	0.38	2.74	0.0478	0.912	1	0	6.97	10.38	1	1.6
NM_001159551,NM_001159552	H13,Mcts2	152669461	152685146	+	promoter	chr2	152678306	152678553	2.43	0.31	3.25	-2.94	0.048	0.912	0	1	0.41	2.08	18	1.07
NM_010010	Cyp46a1	108334316	108362234	+	promoter	chr12	108333548	108333935	2.47	0.85	3.22	-2.37	0.0481	0.912	0	1	2.05	1.56	9	9.62
NM_019793	Tspan3	56135884	56161070	-	promoter	chr9	56160322	56161305	4.23	4.76	3.37	1.4	0.0481	0.912	2	0	24.2	30.11	11	9.62
NM_178753	Spin4	95022507	95026682	-	promoter	chrX	95022661	95025323	5.82	5.19	6.26	-1.07	0.0482	0.912	0	1	41.43	31.67	37	115.97
NM_011578	Tgfbr3	107106567	107289629	-	intron	chr5	107124338	107125319	4.37	4.93	3.46	1.47	0.0482	0.912	2	0	30.76	30.11	6	16.03
NM_009322	Tbr1	61804453	61814113	+	promoter	chr2	61812134	61815232	7.28	6.88	7.6	-0.72	0.0484	0.912	2	2	112.8	122.52	134	253.84
NM_001204931,NM_008793,NM_025521	2310011J03Rik,Pcsk4,Reep6	80318255	80320548	-	promoter	chr10	80322236	80322553	1.52	-1.11	2.4	-3.5	0.0484	0.912	0	1	0.41	0.52	2	8.55
NM_001039520,NM_001253893,NM_001253894	Dnm2,Gm16853,Qtrt1	21405242	21411720	-	promoter	chr9	21408053	21408309	1.52	-1.11	2.4	-3.5	0.0484	0.912	0	1	0.41	0.52	2	8.55
NM_001290802,NM_001290804	Cd37,Slc6a16	45233632	45238839	-	promoter	chr7	45236991	45237294	1.99	2.85	-0.38	3.23	0.0485	0.912	1	0	2.46	11.94	1	0.53
NM_001111078,NM_001111079,NM_001111080,NM_001357909	Arrdc5,Kdm4b,Plin3,Uhrf1	56278962	56290511	-	promoter	chr17	56309495	56309898	2.68	3.43	1.02	2.4	0.0486	0.912	1	0	4.92	16.61	3	1.07
NM_008272,NM_010462,NR_029722,NR_047528	Hotair,Hoxc10,Hoxc9,Mir196a-2	102944062	102947946	-	promoter	chr15	102961598	102963190	5.29	4.7	5.71	-1.01	0.0486	0.912	1	1	25.02	27	40	64.66
NM_001082536	Mrtfa	81012281	81105047	-	intron	chr15	81032917	81033417	3.33	4.01	1.97	2.05	0.0487	0.912	1	0	7.38	24.92	3	4.81
NM_001199337,NM_001199338,NM_001199339	Apoo,Apoo-ps,Fam90a1b	94339903	94366777	-	promoter	chrX	94364324	94367362	8.04	7.73	8.29	-0.56	0.0488	0.912	2	2	203.45	221.15	364	261.33
NM_025427	Rgcc	79288750	79301635	-	promoter	chr14	79301216	79301654	2.76	1.25	3.49	-2.24	0.0489	0.912	0	1	1.64	3.11	16	6.41
NM_021528	Chst12	140505609	140525238	+	promoter	chr5	140521414	140522109	3.31	3.98	2.04	1.94	0.0489	0.912	1	0	8.61	22.84	5	3.21
NM_001291508	Pbx1	168119364	168432169	-	promoter	chr1	168430803	168431155	2.7	1.07	3.45	-2.37	0.0489	0.912	0	1	3.69	0.52	9	12.83
NM_001170401	Tmem229b	78961795	78981025	-	promoter	chr12	78980797	78981076	2.39	0.73	3.14	-2.42	0.0489	0.912	0	1	1.23	2.08	7	10.69
NM_001111016	Nav2	48959073	49610088	+	intron	chr7	49306309	49306964	3.15	3.86	1.71	2.15	0.049	0.912	1	0	7.79	21.28	6	0.53
NM_024208,NR_040333	A230108P19Rik,Echdc3	6188465	6212994	-	promoter	chr2	6213015	6213334	3.14	1.83	3.81	-1.98	0.049	0.912	0	2	2.46	4.67	19	9.08
NM_001317350,NM_001368360	Bub3,Hmx2	131548757	131558014	+	promoter	chr7	131553028	131559042	8.02	7.74	8.25	-0.52	0.049	0.912	2	2	216.17	210.25	314	295.53
NM_144517	Tbc1d19	53809627	53904380	+	intron	chr5	53866175	53866498	2.17	2.99	0.05	2.95	0.0491	0.912	1	0	12.31	3.63	1	1.07
NM_016803	Chst3	60181528	60219260	-	promoter	chr10	60237925	60238188	2.36	0.59	3.13	-2.55	0.0491	0.912	0	1	0.41	2.6	9	8.55
NM_013862	Rabgap1l	160256572	160792938	-	intron	chr1	160739797	160740344	2.67	0.85	3.45	-2.6	0.0491	0.912	0	1	2.05	1.56	1	20.84
NM_009189	Six1	73041827	73046712	-	promoter	chr12	73056225	73056691	2.66	1.12	3.39	-2.27	0.0493	0.912	0	1	1.23	3.11	6	14.96
NM_028234	Rbm33	28317189	28419242	+	promoter	chr5	28316535	28317514	4.36	4.91	3.46	1.46	0.0493	0.912	2	0	23.38	36.86	7	14.96
NM_029947,NR_153823	A730035I17Rik,Prdm8	98180869	98187448	+	promoter	chr5	98179475	98185855	8.55	8.29	8.76	-0.47	0.0494	0.912	2	2	296.16	330.17	475	392.79
NM_177782	Prex1	166566345	166713832	-	intron	chr2	166630377	166631187	3.56	4.18	2.43	1.76	0.0494	0.912	1	0	11.9	24.4	7	3.74
NM_008262,NR_045284	Gm16551,Onecut1	74848437	74852872	+	promoter	chr9	74849875	74850634	4.22	3.37	4.76	-1.38	0.0495	0.912	0	1	11.9	8.83	22	32.06
NR_030482	Mir701	111004144	111004252	+	promoter	chr5	110993255	110993711	1.92	2.76	-0.38	3.15	0.0495	0.912	1	0	9.43	4.15	1	0.53
NM_001267625	Dpf3	83213751	83487736	-	promoter	chr12	83485511	83486359	4.4	3.55	4.94	-1.39	0.0495	0.912	0	2	11.49	11.94	42	19.24
NM_001112731,NM_001290528	Map3k10,Zfp607b	27656375	27674581	-	promoter	chr7	27689354	27689680	2.86	3.6	1.25	2.36	0.0496	0.912	1	0	8.2	16.09	1	3.74
NM_001290733	Osbpl6	76406508	76600647	+	promoter	chr2	76406893	76408388	5.2	4.58	5.63	-1.05	0.0496	0.912	1	2	24.61	23.36	60	39.01
NM_001012400,NM_001042411,NM_001286148	AU022252,P3h1,Tmem269	119205055	119218217	-	promoter	chr4	119233702	119234254	3	3.68	1.63	2.05	0.0497	0.912	1	0	12.72	12.98	3	3.21
NM_013782	Ptdss2	141131286	141156154	+	exon	chr7	141154474	141154815	2	2.86	-0.38	3.24	0.0497	0.912	1	0	2.05	12.46	1	0.53
NM_010060	Dnah11	117877982	118199043	-	promoter	chr12	118198537	118198980	3.31	2.12	3.95	-1.83	0.0499	0.912	0	1	2.46	6.23	16	14.96

## Sheet: Bmi1BoundGenesRanked
Chrom	txStart	txEnd	Gene	LogFoldChange	Strand
chr5	123973627	124003215	Hip1r	4.3	+
chr7	96210636	96911092	Tenm4	4.03	+
chr14	52016864	52019787	Tmem253	3.95	+
chr14	52006081	52020733	Zfp219	3.95	-
chr19	46396895	46488804	Sufu	3.94	+
chr8	88282991	88329962	Adcy7	3.82	+
chr5	142960354	142973189	Fscn1	3.75	+
chr5	20986644	21055911	Ptpn12	3.74	-
chr5	21884453	22344705	Reln	3.73	-
chr5	100518308	100547802	Cops4	3.72	+
chr8	121127684	121130644	Foxl1	3.72	+
chr5	100442034	100500639	Lin54	3.72	-
chr8	121096604	121108337	Mthfsd	3.72	-
chr5	34336931	34353445	Rnf4	3.6	+
chr5	137852146	137858049	Pilrb1	3.59	-
chr5	137865828	137871758	Pilrb2	3.59	-
chr19	40831278	40848570	Ccnj	3.52	+
chr16	30312423	30388530	Atp13a3	3.5	-
chr2	122315671	122347972	Duox1	3.49	+
chr2	122279246	122298227	Duox2	3.49	-
chr2	122298899	122302885	Duoxa2	3.49	+
chr11	107033080	107132147	Bptf	3.48	-
chr4	130663320	130781566	Pum1	3.48	+
chr5	8396968	8422716	Dbf4	3.47	-
chr5	8422837	8454839	Slc25a40	3.47	+
chr5	148327409	148399904	Slc7a1	3.46	-
chr5	22746053	23275597	Lhfpl3	3.45	+
chr9	121756639	121759943	E530011L22Rik	3.43	-
chr9	121777606	121783819	Klhl40	3.43	+
chr11	78178826	78178887	Mir7653	3.43	+
chr11	78166105	78176666	Nek8	3.43	-
chr11	78193391	78205763	Proca1	3.43	+
chr11	78188747	78192193	Rab34	3.43	+
chr5	14933630	14938475	Speer4e	3.43	-
chr5	14945293	14978541	Speer8-ps1	3.43	+
chr11	78178657	78180819	Tlcd1	3.43	+
chr11	78158422	78165550	Traf4	3.43	-
chr2	104721785	104742857	Depdc7	3.38	-
chr7	141160325	141172851	Rnh1	3.38	-
chr5	129501230	129571384	Sfswap	3.38	+
chr5	110231003	110256651	Ankle2	3.36	+
chr5	120613129	120628592	Ddx54	3.35	+
chr11	117986856	118024011	Pgs1	3.35	+
chr5	44001442	44094768	Prom1	3.35	-
chr5	120609059	120612589	Rita1	3.35	-
chr11	117966086	117969366	Socs3	3.35	-
chr17	45732863	45733844	1600014C23Rik	3.34	-
chr17	45734505	45781252	F630040K05Rik	3.34	+
chr14	121248705	121253971	B930095G15Rik	3.33	+
chr5	24751001	24757848	Crygn	3.33	-
chr5	33430733	33434090	Nkx1-1	3.31	-
chr3	88082050	88121048	Iqgap3	3.3	+
chr3	88069409	88078304	Ttc24	3.3	-
chr7	31098724	31110997	Hpn	3.27	-
chr5	118560718	118765437	Med13l	3.27	+
chr5	76333494	76363777	Nmu	3.24	-
chr11	77982815	78030535	Phf12	3.24	+
chr7	141131285	141156154	Ptdss2	3.24	+
chr7	45233631	45239115	Cd37	3.23	-
chr5	123118179	123132629	Rhof	3.23	-
chr5	123142192	123168630	Setd1b	3.23	+
chr7	45240752	45273365	Slc6a16	3.23	+
chr2	120567670	120600722	Snap23	3.23	+
chr2	120506819	120563859	Zfp106	3.23	-
chr5	22486479	22550338	Orc5	3.22	-
chr4	134127405	134128733	Sh3bgrl3	3.22	-
chr19	7198205	7206284	Otub1	3.21	-
chr5	52741573	52769344	Pi4k2b	3.21	+
chr4	49489417	49506558	Baat	3.2	-
chr11	57645441	57787500	Galnt10	3.2	+
chr4	49512596	49521083	Mrpl50	3.2	-
chr4	49521175	49531558	Zfp189	3.2	+
chr5	101765129	101823852	Cds1	3.19	+
chr5	9100736	9118983	Tmem243	3.19	+
chr11	49076586	49096987	Ifi47	3.17	+
chr16	33014269	33056186	Iqcg	3.17	-
chr16	33062520	33125659	Lmln	3.17	+
chr16	33056513	33060188	Rpl35a	3.17	+
chr5	134489382	134552434	Clip2	3.16	-
chr14	70583294	70599835	Fam160b2	3.15	-
chr5	69556923	69574652	Guf1	3.15	+
chr5	111004143	111004252	Mir701	3.15	+
chr8	86841138	86885258	N4bp1	3.15	-
chr5	69516669	69542647	Yipf7	3.15	-
chr8	93810837	93969388	Gnao1	3.09	+
chr10	120141647	120201597	Irak3	3.09	-
chr12	12936092	12941836	Mycn	3.09	-
chr10	120208825	120224897	Tmbim4	3.09	+
chr5	67618138	67847431	Atp8a1	3.08	-
chr5	121397994	121442409	Naa25	3.07	+
chr5	121371724	121385615	Trafd1	3.07	-
chr5	136057266	136064324	Upk3bl	3.07	+
chr3	153202508	153725133	St6galnac3	3.04	-
chr5	136741759	136883215	Col26a1	3.03	-
chr2	29965559	30031450	Sptan1	3.01	+
chr1	33453807	33669794	Prim2	3	-
chr19	10550460	10556238	Tmem216	3	-
chrX	169975042	169978917	G530011O06Rik	2.99	-
chr1	34436669	34439672	Ccdc115	2.95	-
chr5	87666207	87682577	Csn1s1	2.95	+
chr1	167001416	167091302	Fam78b	2.95	+
chr1	34459745	34473779	Ptpn18	2.95	+
chr5	53809626	53904380	Tbc1d19	2.95	+
chr5	72755717	72868448	Tec	2.94	-
chr1	177020075	177248767	Akt3	2.93	-
chr5	97884687	98031017	Antxr2	2.93	-
chr5	31251705	31253197	Krtcap3	2.93	+
chr5	31240882	31251566	Nrbp1	2.93	+
chr7	116093379	116105210	1110004F10Rik	2.92	+
chr7	116081761	116093149	1700003G18Rik	2.92	-
chr5	45730331	45856552	Lcorl	2.92	-
chr5	76873658	76905476	Aasdh	2.9	-
chr4	132768359	132778746	Rpa2	2.89	+
chr4	132732965	132757171	Smpdl3b	2.89	-
chr5	147430155	147548501	Pan3	2.88	+
chr10	61648620	61674165	Ppa1	2.88	+
chr2	32787606	32847232	Stxbp1	2.87	-
chr17	5941279	6039390	Synj2	2.84	+
chr9	58217179	58249786	Pml	2.83	-
chr9	58253163	58262524	Stoml1	2.83	+
chr6	119432530	119544347	Wnt5b	2.83	-
chr5	64230356	64351486	Tbc1d1	2.8	+
chr5	66298724	66618817	Apbb2	2.79	-
chr7	127704977	127708766	Bcl7c	2.76	-
chr7	127712936	127718187	Ctf1	2.76	+
chr7	127708486	127708562	Mir762	2.76	+
chr6	50110240	50198598	Mpp6	2.76	+
chr8	25154551	25201542	Tacc1	2.76	-
chr13	74639852	74693205	Erap1	2.74	+
chr5	120812634	120824160	Oas1b	2.74	+
chr5	120800198	120812514	Oas1c	2.74	-
chr5	120786311	120795530	Oas1e	2.74	-
chr2	131992849	132029988	Rassf2	2.74	-
chr5	77205105	77211205	Spink2	2.73	-
chr17	84190055	84466208	Thada	2.7	-
chr7	28774898	28781514	Gm19897	2.68	-
chr7	28788968	28798966	Rinl	2.68	+
chr5	87774449	87788798	Csn1s2a	2.67	+
chr5	135106890	135138201	Mlxipl	2.67	+
chr5	19907517	20704792	Magi2	2.66	+
chr1	155701693	155742027	Lhx4	2.65	-
chr5	138264044	138266661	6330418K02Rik	2.63	+
chr5	149046701	149051616	Hmgb1	2.63	-
chr5	138255481	138259395	Lamtor4	2.63	+
chr5	147016654	147076572	Lnx2	2.63	-
chr1	132113546	132139685	Cdk18	2.61	-
chr13	96388293	96415587	Poc5	2.61	+
chr15	99029890	99038105	Tuba1c	2.61	+
chr5	31452435	31481753	Zfp512	2.61	+
chr9	21295456	21312333	Ap1m2	2.59	-
chr9	21288463	21291209	Cdkn2d	2.59	-
chr9	21320718	21355028	Slc44a2	2.59	+
chr5	107331193	107387058	Brdt	2.58	+
chr13	44922079	45002096	Dtnbp1	2.58	-
chr3	67457998	67463907	Lxn	2.58	-
chr3	106147553	106167564	Chil3	2.57	-
chr13	67312997	67332560	Zfp595	2.56	-
chr13	67339308	67360572	Zfp953	2.56	-
chr15	100502747	100552008	Tfcp2	2.54	-
chr5	122989353	122998341	A930024E05Rik	2.53	+
chr12	69724944	69744665	Dmac2l	2.53	+
chr5	122870674	122900350	Kdm2b	2.53	-
chr12	69690435	69724874	L2hgdh	2.53	-
chr11	96953331	96977688	Sp2	2.53	-
chr5	149265003	149288153	Alox5ap	2.51	+
chr5	142990892	143113020	Rnf216	2.51	-
chr5	147300899	147307249	Cdx2	2.49	-
chr4	44221194	44221267	Mir5106	2.49	-
chr5	142724601	142817662	Tnrc18	2.49	-
chr18	75018763	75286966	Dym	2.47	+
chr9	111118110	111225668	Lrrfip2	2.46	+
chr13	99344785	99415561	Mrps27	2.46	+
chr13	99319648	99344678	Ptcd2	2.46	-
chr15	80287237	80398292	Cacna1i	2.45	+
chr5	65967123	65977486	Chrna9	2.45	+
chr17	47695206	47704286	Frs3	2.43	+
chr17	47686644	47688386	Tomm6	2.43	-
chr17	47687609	47691092	Tomm6os	2.43	+
chr18	3507956	3516404	Bambi	2.42	+
chr15	79915806	79932646	Cbx7	2.42	-
chr17	56294110	56300286	Arrdc5	2.4	-
chr3	52268336	52350109	Foxo1	2.4	+
chr17	56326049	56403774	Kdm4b	2.4	+
chr17	56278961	56290511	Plin3	2.4	-
chr17	56304312	56323486	Uhrf1	2.4	+
chr5	142903114	142906754	Actb	2.36	-
chr4	135895188	135920219	Cnr2	2.36	+
chr5	142871788	142895238	Fbxl18	2.36	-
chr7	27656374	27674581	Map3k10	2.36	-
chr7	27674660	27706482	Zfp607b	2.36	+
chr12	33315404	33368275	Atxn7l1	2.35	+
chr2	30392253	30400529	Dolpp1	2.35	+
chr6	83034204	83052566	Loxl3	2.32	+
chr2	31640036	31655795	Prdm12	2.31	+
chr5	149439659	149470979	Tex26	2.29	+
chr5	87808120	87824421	Csn1s2b	2.27	+
chr10	67127087	67256326	Jmjd1c	2.27	+
chr5	87825696	87846386	Prr27	2.27	+
chr15	79053093	79062859	Ankrd54	2.24	-
chr15	79075222	79094400	Eif3l	2.24	+
chr2	3336167	3340997	Acbd7	2.23	+
chr2	3328948	3332628	Rpp38	2.23	-
chr5	33104218	33162699	Slc5a1	2.23	+
chr10	84370899	84440668	Nuak1	2.22	-
chr15	36239933	36283147	Rnf19a	2.21	-
chr5	129881160	129887470	Chchd2	2.2	-
chr8	84911852	84937353	Mast1	2.2	-
chr19	38788127	38819237	Noc3l	2.2	-
chr5	129863430	129879088	Phkg1	2.2	-
chr8	84946990	84956606	Rtbdn	2.2	+
chr19	38836578	38919668	Tbc1d12	2.2	+
chr5	129895722	129903622	Zbed5	2.2	+
chr5	143216315	143225882	Spdye4a	2.19	-
chr5	143235162	143248834	Zfp12	2.19	+
chr10	81628539	81647612	Ankrd24	2.18	+
chr17	46650337	46664364	Cul7	2.18	+
chr10	81649068	81667361	Gm10778	2.18	+
chr12	73907866	73947530	Hif1a	2.18	+
chr17	46630628	46646080	Klc4	2.18	-
chr17	46646228	46650132	Mrpl2	2.18	+
chr17	46564450	46629504	Ptk7	2.18	-
chr10	81621785	81627322	Sirt6	2.18	-
chr5	122731169	122779410	Camkk2	2.17	-
chr5	146231249	146302874	Cdk8	2.17	+
chr4	150828224	150854949	1700045H11Rik	2.16	-
chr13	40956415	41001146	A730081D07Rik	2.16	-
chr4	150855069	150868889	Errfi1	2.16	+
chr13	41001009	41013033	Pak1ip1	2.16	+
chr13	41016249	41022582	Tmem14c	2.16	+
chr7	49246188	49610088	Nav2	2.15	+
chr11	58330706	58347728	Sh3bp5l	2.15	+
chr5	119685087	119691218	Tbx3os2	2.15	-
chr11	58319735	58323365	Zfp672	2.15	-
chr5	134237831	134314760	Gtf2i	2.13	-
chr5	134326453	134326522	Mir3965	2.13	+
chr13	64361889	64370520	Ctsl	2.11	-
chr5	53590345	53657445	Rbpj	2.11	+
chr5	97086983	97111596	Paqr3	2.09	-
chr5	23431807	23434353	5031425E22Rik	2.07	-
chr2	6539698	6872035	Celf2	2.07	-
chr4	55527136	55532475	Klf4	2.06	-
chr3	32529481	32579225	Mfn1	2.05	+
chr15	81012280	81190736	Mrtfa	2.05	-
chr4	119225137	119232724	AU022252	2.04	-
chr5	108647043	108660830	Dgkq	2.04	-
chr5	108660330	108685446	Idua	2.04	+
chr4	119232914	119248977	P3h1	2.04	+
chr4	119205054	119218217	Tmem269	2.04	-
chr11	115163340	115181178	Slc9a3r1	2.01	+
chrX	53053111	53057190	C430049B03Rik	1.99	-
chrX	53054254	53054349	Mir322	1.99	-
chrX	53053254	53053353	Mir351	1.99	-
chrX	53048153	53048244	Mir450-1	1.99	-
chrX	53048298	53048367	Mir450-2	1.99	-
chrX	53047996	53048078	Mir450b	1.99	-
chrX	53053983	53054054	Mir503	1.99	-
chrX	53049402	53049487	Mir542	1.99	-
chr5	64803520	64832901	Klf3	1.98	+
chr4	34711331	34730206	Cfap206	1.97	-
chr5	135994799	136032880	Dtx2	1.96	+
chr5	114431033	114444027	Mmab	1.96	-
chr5	114444268	114460590	Mvk	1.96	+
chr6	56882400	56923932	Nt5c3	1.96	-
chr5	147314983	147322440	Urad	1.95	-
chr5	140505608	140525238	Chst12	1.94	+
chr6	136923660	136941899	Arhgdib	1.92	-
chr6	136907386	136922180	Erp27	1.92	-
chr6	136954522	136963483	Pde6h	1.92	+
chr8	33782643	33929863	Rbpms	1.92	-
chr3	65666227	65831162	Lekr1	1.88	+
chr5	135012121	135013157	Abhd11os	1.87	-
chr5	135023481	135051100	Stx1a	1.87	+
chr5	147860627	147875784	Pomp	1.85	+
chr8	84670478	84687862	Nacc1	1.84	-
chr5	30711563	30748014	Dpysl5	1.81	+
chr5	66016548	66150978	Rbm47	1.81	-
chr5	34525783	34563639	Sh3bp2	1.81	+
chr19	36926078	37014057	Btaf1	1.8	+
chr19	36917549	36919599	Fgfbp3	1.8	-
chr5	106964560	106984439	Cdc7	1.76	+
chr4	89274472	89294619	Cdkn2a	1.76	-
chr4	89306288	89311032	Cdkn2b	1.76	-
chr2	73563280	73580338	Chrna1	1.76	-
chr4	89295179	89518621	Gm12610	1.76	+
chr5	115142980	115158176	Mlec	1.76	-
chr2	166566344	166713832	Prex1	1.76	-
chr5	15680709	15714596	Speer4cos	1.76	+
chr5	52834134	52866734	Anapc4	1.75	+
chr5	31698049	32084739	Babam2	1.75	+
chr2	19655805	19657897	Gm3230	1.73	-
chr2	19657730	19661279	Otud1	1.73	+
chr19	53142755	53247326	Add3	1.7	+
chr2	25199711	25211489	Nelfb	1.69	-
chr2	25242928	25244261	Rnf208	1.69	+
chr2	25212558	25214630	Stpg3	1.69	-
chr2	25222157	25224702	Tubb4b	1.69	-
chr1	14168957	14310199	Eya1	1.67	-
chr2	103970286	103981878	Lmo2	1.64	+
chr5	15619098	15623864	Speer4d	1.64	+
chr5	24862734	24995753	Prkag2	1.61	-
chr5	21186266	21291701	Gsap	1.59	+
chr5	32136471	32157839	Fosl2	1.57	+
chr19	6418755	6533217	Nrxn2	1.57	+
chr7	112679355	112906784	Tead1	1.56	+
chr4	141546161	141548313	B330016D10Rik	1.55	+
chr13	42052020	42185026	Hivep1	1.55	+
chr4	141467889	141538597	Spen	1.55	-
chr4	97581942	98118876	Nfia	1.54	+
chr19	41845975	41848132	Frat2	1.53	-
chr1	132417452	132466959	Dstyk	1.52	+
chr2	18677017	18686629	Bmi1	1.51	+
chr2	18672434	18676231	Commd3	1.51	+
chr5	88887259	89239656	Slc4a4	1.51	+
chr5	129942108	129986692	Vkorc1l1	1.51	+
chr5	107744794	107875107	Evi5	1.49	-
chr5	107106566	107289629	Tgfbr3	1.47	-
chr5	28317188	28419242	Rbm33	1.46	+
chr5	34153896	34169424	Haus3	1.44	-
chr13	44730773	44921643	Jarid2	1.44	+
chr5	34007178	34169526	Poln	1.44	-
chr9	56135883	56161070	Tspan3	1.4	-
chr5	25499796	25504473	4831440E17Rik	1.35	+
chr5	25516066	25518027	Cct8l1	1.35	+
chr7	19356008	19359483	Cd3eap	1.35	-
chr5	25271794	25498783	Kmt2c	1.35	-
chr7	19361215	19378533	Ppp1r13l	1.35	+
chr11	53350766	53421830	Aff4	1.33	+
chr10	59141626	59221847	Septin10	1.32	-
chr10	59221921	59226433	Sowahc	1.32	+
chr5	24164962	24184008	Nupl2	1.25	+
chr7	25282178	25294159	Cic	1.24	+
chr7	25242559	25250758	Erf	1.24	-
chr5	67260564	67291461	Tmem33	1.23	+
chr5	38039229	38137769	Stx18	1.15	+
chr5	66676120	66687234	Uchl1	1.15	+
chr5	66626494	66676497	Uchl1os	1.15	-
chr6	30401854	30455174	Klhdc10	1.13	+
chr6	30366383	30391020	Zc3hc1	1.13	-
chr1	157412351	157420236	2810025M15Rik	1.11	+
chr1	157135182	157412595	Rasal2	1.11	-
chr3	152181579	152210083	Dnajb4	1.1	-
chr3	152210421	152236830	Fubp1	1.1	+
chr2	57107225	57115038	Nr4a2	1.08	-
chr1	170704456	170867771	Atf6	1.07	-
chr1	170850561	170850981	Gm29733	1.07	-
chr3	96345286	96358479	Platr30	1.03	+
chr2	146221996	146225018	Insm1	1.02	+
chr14	62837720	62837857	Mir8098	1.02	+
chr14	62837689	62956886	Wdfy2	1.02	+
chr9	50634632	50659780	Dlat	0.94	-
chr5	41761482	41764220	Nkx3-2	0.93	-
chr5	41624972	41707691	Rab28	0.93	-
chr11	101009440	101027502	Atp6v0a1	0.83	+
chr11	101030339	101030409	Mir6928	0.83	+
chr5	98183117	98185984	A730035I17Rik	-0.47	-
chrX	94367153	94417092	Apoo	-0.56	+
chrX	94367123	94398202	Apoo-ps	-0.56	+
chrX	94339902	94366777	Fam90a1b	-0.56	-
chr10	22113049	22149270	E030030I06Rik	-0.58	-
chr10	22158608	22374139	Raet1a	-0.58	+
chr10	22173874	22374113	Raet1b	-0.58	+
chr10	22173901	22374139	Raet1c	-0.58	+
chr10	22158568	22183914	Raet1e	-0.58	+
chr4	3870657	3872105	Mos	-0.59	-
chr1	59764278	59878081	Bmpr2	-0.61	+
chr4	116221607	116303056	Pik3r3	-0.65	+
chr14	118236231	118238759	LOC105245869	-0.67	+
chr14	118233233	118237030	Sox21	-0.67	-
chr6	127149625	127212419	9330179D12Rik	-0.68	+
chr6	127125708	127151048	Ccnd2	-0.68	-
chr4	116877401	116989105	Zswim5	-0.72	+
chr14	122365678	122451146	Gm5089	-0.73	-
chr14	122475383	122480328	Zic2	-0.73	+
chr14	61602835	61682373	Dleu2	-0.75	-
chr3	30236568	30509675	Mecom	-0.76	-
chr7	137193670	137314445	Ebf3	-0.77	-
chr10	45376618	45470201	Lin28b	-0.77	-
chr1	56971468	56975196	9130024F11Rik	-0.78	+
chr6	30956020	30958990	Klf14	-0.78	-
chr1	56793980	56971334	Satb2	-0.78	-
chr2	61804452	61814113	Tbr1	-0.79	+
chr14	34645143	34653574	Mir297-1	-0.8	-
chr14	34673927	34747983	Wapl	-0.8	+
chr9	37613820	37648257	Siae	-0.82	+
chr9	37603293	37613720	Spa17	-0.82	-
chr2	38723373	38784515	Nr6a1	-0.86	-
chr2	38931979	38960585	Olfml2a	-0.86	+
chr6	49085217	49214954	Igf2bp3	-0.87	-
chr14	118258633	118258736	Mir6241	-0.87	+
chr4	72201243	72203930	C630043F03Rik	-0.88	+
chr5	3343892	3531005	Cdk6	-0.88	+
chr4	72157579	72200893	Tle1	-0.88	-
chr2	73610659	73660423	Chn1	-0.89	-
chr4	3938887	3943525	Chchd7	-0.91	+
chr4	3901157	3938405	Plag1	-0.91	-
chr9	91358059	91365768	Zic1	-0.92	-
chr9	91368971	91389348	Zic4	-0.92	+
chr18	53464545	53575857	Prdm6	-0.93	+
chr12	57564114	57737904	Ttc6	-0.93	+
chr15	6708380	6800400	Rictor	-0.94	+
chr1	179960759	180165603	Cdc42bpa	-0.95	+
chr15	35296097	35303305	Osr2	-0.95	+
chr11	120225528	120231617	2900052L18Rik	-0.98	-
chr11	120232946	120292297	Bahcc1	-0.98	+
chr6	52201753	52204587	Hoxa5	-0.98	-
chr10	50895650	50989152	Sim1	-0.98	+
chr13	104023438	104109614	Nln	-1	-
chr13	104109740	104141859	Sgtb	-1	+
chr9	99478390	99568899	Armc8	-1.01	-
chr9	99575798	99584343	Dbr1	-1.01	+
chr3	131110296	131224357	Lef1	-1.01	+
chr11	102799477	102805019	Gjc1	-1.02	-
chr11	102836295	102838039	Higd1b	-1.02	+
chr14	122470376	122475199	2610035F20Rik	-1.03	-
chr2	71529444	71533981	Dlx1	-1.03	+
chr2	147083875	147085345	Nkx2-4	-1.03	-
chr14	122534327	122889944	Pcca	-1.03	+
chr14	104462324	104467999	Pou4f1	-1.03	-
chr14	122459159	122465658	Zic5	-1.03	-
chr18	36300100	36301478	Igip	-1.05	+
chr2	76499005	76541530	Osbpl6	-1.05	+
chr18	36281104	36292535	Pura	-1.05	+
chr16	94085259	94127032	Sim2	-1.05	+
chr2	73271925	73275771	Sp9	-1.06	+
chr19	59458689	59465357	Emx2	-1.07	+
chr19	59425103	59458635	Emx2os	-1.07	-
chrX	95022506	95026682	Spin4	-1.07	-
chr3	66985661	67358403	Rsrc1	-1.08	+
chr3	66971722	66981771	Shox2	-1.08	-
chr1	181896385	182019980	Enah	-1.1	-
chr6	52262774	52267603	Hottip	-1.1	+
chr6	52231196	52240854	Hoxa10	-1.1	-
chr6	52242104	52245810	Hoxa11	-1.1	-
chr6	52258852	52260880	Hoxa13	-1.1	-
chr7	131560493	131571892	Bub3	-1.11	+
chr7	131554292	131558014	Hmx2	-1.11	+
chr17	8526800	8986648	Pde10a	-1.11	+
chr13	23276203	23313407	4930557F10Rik	-1.12	-
chr13	23313524	23385799	4930586N03Rik	-1.12	+
chr6	49395603	49469502	Stk31	-1.13	+
chr11	96024544	96030828	Gip	-1.14	+
chr11	95957163	96005944	Igf2bp1	-1.14	-
chr2	105657861	105661343	Paupar	-1.14	-
chr2	105682462	105698410	Pax6	-1.14	+
chr2	105536079	105670330	Pax6os1	-1.14	-
chr18	11052509	11085635	Gata6	-1.15	+
chr18	11049928	11052567	Gata6os	-1.15	-
chr1	138825185	138842444	Lhx9	-1.15	-
chr6	70956605	70961066	Foxi3	-1.16	+
chr19	43612324	43615892	Nkx2-3	-1.16	+
chr14	58072685	58112720	Fgf9	-1.17	+
chr6	83711238	83738313	Vax2	-1.17	+
chr6	83692803	83712201	Vax2os	-1.17	-
chr2	71543407	71546754	Dlx2	-1.18	-
chr11	29743050	30026033	Eml6	-1.18	-
chr6	52308388	52314832	Evx1os	-1.19	-
chr13	36725625	36730689	Nrn1	-1.19	-
chr3	84496092	84582625	Arfip1	-1.2	-
chr7	114633290	114636357	Calca	-1.2	-
chr3	129199877	129219594	Pitx2	-1.2	+
chr17	44603988	44814627	Runx2	-1.2	-
chr3	84593573	84597032	Tigd4	-1.2	+
chr18	36725063	36726815	Cd14	-1.21	-
chr9	98955606	98958126	Foxl2	-1.21	+
chr9	98949154	98955310	Foxl2os	-1.21	-
chr18	36744655	36757639	Ik	-1.21	+
chr11	79993105	80034123	Suz12	-1.21	+
chr18	36735069	36742391	Tmco6	-1.21	+
chr11	79933955	79962387	Utp6	-1.21	-
chr3	154330820	154334687	AI606473	-1.22	+
chr4	22490547	22493126	Gm30731	-1.22	+
chr15	102944061	102947946	Hotair	-1.22	-
chr15	102966795	102971897	Hoxc10	-1.22	+
chr15	102977031	102984444	Hoxc9	-1.22	+
chr3	154306293	154330560	Lhx8	-1.22	-
chr15	102973349	102973434	Mir196a-2	-1.22	+
chr4	22482094	22488366	Pou3f2	-1.22	-
chr1	42700335	42703176	2900092D14Rik	-1.23	+
chr1	42648199	42694825	Pantr1	-1.23	-
chr1	42695767	42700209	Pou3f3	-1.23	+
chr17	24850489	24864450	Hagh	-1.24	+
chr17	80029486	80062268	Hnrnpll	-1.24	-
chr18	64340363	64398488	Onecut2	-1.24	+
chr2	34171456	34372045	Pbx3	-1.24	-
chr4	8690405	8868449	Chd7	-1.25	+
chr8	108714643	108961636	Zfhx3	-1.28	+
chr13	83728105	83735669	C130071C03Rik	-1.29	+
chr12	57540627	57546111	Foxa1	-1.29	-
chr13	83738813	83738885	Mir9-2	-1.29	+
chr12	52516076	52567851	Arhgap5	-1.3	+
chr13	119949356	119950806	B020031M17Rik	-1.3	-
chr18	80966996	80987021	Sall3	-1.31	-
chr3	99253759	99354260	Tbx15	-1.31	+
chr13	83738820	83738876	Gm51268	-1.32	-
chr18	82914631	83005314	Zfp516	-1.34	+
chr18	75431220	75697696	Ctif	-1.35	-
chr6	52245242	52249769	Hoxa11os	-1.35	+
chr6	52169061	52213067	Hoxa3	-1.35	-
chr6	52215623	52218573	Hoxa7	-1.35	-
chr6	52223096	52227370	Hoxa9	-1.35	-
chr6	52230080	52230165	Mir196b	-1.35	-
chr6	52214491	52215288	Mira	-1.35	-
chr1	63273268	63314575	Zdbf2	-1.35	+
chr18	33464162	33474710	Gm10549	-1.37	+
chr18	33437018	33463634	Nrep	-1.37	-
chr9	74848436	74852872	Gm16551	-1.38	+
chr8	34135571	34146739	Leprotl1	-1.38	-
chr9	74861920	74889647	Onecut1	-1.38	+
chr8	34154578	34170847	Saraf	-1.38	+
chr18	10706859	10711832	4930563E18Rik	-1.39	+
chr18	10644410	10706696	Abhd3	-1.39	-
chr12	83269010	83487736	Dpf3	-1.39	-
chr2	74652990	74659557	Evx2	-1.39	-
chr2	74682322	74687016	Hoxd11	-1.39	+
chr2	74675012	74677705	Hoxd12	-1.39	+
chr2	74668224	74671603	Hoxd13	-1.39	+
chr2	18699021	18749605	Spag6	-1.4	+
chr18	10325178	10562941	Greb1l	-1.41	+
chr10	79356590	79396766	Vmn2r82	-1.41	+
chr11	96299073	96301569	Hoxb6	-1.42	+
chr11	96286645	96290163	Hoxb7	-1.42	+
chr11	96281904	96285325	Hoxb8	-1.42	+
chr11	21994763	22001651	Otx1	-1.43	-
chr6	51859164	52012549	Skap2	-1.46	-
chr2	74704614	74707932	Hoxd8	-1.48	+
chr2	74697762	74700208	Hoxd9	-1.48	+
chr4	21677479	21685963	Prdm13	-1.49	-
chr8	92326030	92356120	Crnde	-1.5	-
chr6	52204857	52208672	Hoxa6	-1.5	-
chr2	74691890	74695106	Hoxd10	-1.5	+
chr8	92357795	92361456	Irx5	-1.5	+
chr11	96203453	96205480	Gm11538	-1.51	+
chr11	96194315	96196610	Hoxb13	-1.51	+
chr14	63198913	63245271	Gata4	-1.52	-
chr9	80165033	80311729	Myo6	-1.52	+
chr13	28460033	28885422	2610307P16Rik	-1.54	-
chr10	98914641	99026143	Atp2b1	-1.54	+
chr19	16872315	16873830	Foxb2	-1.54	-
chr2	71530637	71537891	Dlx1as	-1.55	-
chr17	26838664	26841565	Nkx2-5	-1.62	-
chr12	72939881	72944899	Six6	-1.66	+
chr12	73041826	73046712	Six1	-1.68	-
chr4	115056425	115071755	Tal1	-1.69	+
chr8	57332434	57354580	5033428I22Rik	-1.7	+
chr17	79333724	79355091	Cdc42ep3	-1.7	-
chr8	57320982	57324517	Hand2	-1.7	+
chr8	57304260	57320859	Hand2os1	-1.7	-
chr17	63937971	64139496	Fer	-1.73	+
chr12	57230424	57457241	Mipol1	-1.74	+
chr19	5758426	5771419	Scyl1	-1.75	-
chr11	96365757	96368253	Hoxb1	-1.77	+
chr11	96351631	96354014	Hoxb2	-1.77	+
chr11	96343033	96353394	Hoxb3os	-1.77	-
chr6	52201123	52213597	Hoxaas3	-1.78	+
chr12	101645445	101711573	Tc2n	-1.78	-
chr15	102990538	102994254	Hoxc8	-1.8	+
chr13	78198016	78236564	A830082K12Rik	-1.81	+
chr13	78188974	78196449	Nr2f1	-1.81	-
chr18	13687013	13972733	Zfp521	-1.81	-
chr13	40727807	40735162	Gm26688	-1.82	+
chr13	40715301	40733795	Tfap2a	-1.82	-
chr12	117877981	118199043	Dnah11	-1.83	-
chr13	42301475	42307990	Edn1	-1.83	+
chr14	34411067	34502546	Bmpr1a	-1.87	-
chr15	102936825	102938609	Hoxc12	-1.88	+
chr15	102921130	102928814	Hoxc13	-1.88	+
chr12	118846328	118852578	Sp8	-1.88	+
chr4	34893778	34907374	Cga	-1.9	+
chr18	65934638	65939089	Rax	-1.9	-
chr6	115238993	115276563	Syn2	-1.9	+
chr4	34803109	34882948	Zfp292	-1.9	-
chr18	65698267	65751537	Oacyl	-1.91	+
chr11	98464692	98546031	Ikzf3	-1.95	-
chr11	98551096	98558665	Zpbp2	-1.95	+
chr1	72858064	72874865	Igfbp5	-1.96	-
chr2	80500511	80581182	Nckap1	-1.96	-
chr12	11456054	11462928	Rad51ap2	-1.96	+
chr4	117271462	117289455	Rnf220	-1.96	-
chr7	65296164	65371244	Tjp1	-1.96	-
chr12	11325244	11436649	Vsnl1	-1.96	-
chr1	134560177	134632878	Kdm5b	-1.97	+
chr1	134540940	134549682	Mgat4e	-1.97	-
chr17	50733126	51179352	Tbc1d5	-1.97	-
chr2	6193250	6321611	A230108P19Rik	-1.98	+
chr2	6188464	6212994	Echdc3	-1.98	-
chr6	53573373	53695832	Creb5	-1.99	+
chr19	25671133	25672239	2610016A17Rik	-2.01	-
chr19	25672410	25678991	Dmrt2	-2.01	+
chr18	32939040	33195767	Camk4	-2.03	+
chr9	118064526	118150196	Cmc1	-2.03	-
chr17	71552060	71578700	Spdya	-2.05	+
chrX	93286506	93298355	Arx	-2.09	+
chr12	71831067	71992376	Daam1	-2.09	+
chrX	106420042	106485229	Fndc3c1	-2.09	-
chr15	102954525	102956701	Hoxc11	-2.11	+
chr7	133128250	133142457	4930483O08Rik	-2.12	+
chr1	72642979	72700579	Ankar	-2.12	-
chr18	59175339	59411336	Chsy3	-2.12	+
chr5	110879802	111289779	Ttc28	-2.12	+
chr5	98180868	98187448	Prdm8	-2.13	+
chr1	180165237	180196020	Coq8a	-2.15	-
chr12	78226654	78684769	Gphn	-2.15	+
chr18	7379648	7626863	Mpp7	-2.15	-
chr14	67233291	67430952	Ebf2	-2.16	+
chr1	139198253	139377076	Crb1	-2.17	-
chr2	74703004	74705601	Gm38462	-2.19	-
chr2	74711992	74748271	Hoxd3	-2.19	+
chr2	74721977	74729159	Hoxd4	-2.19	+
chr19	45232683	45236841	Lbx1	-2.2	-
chr3	79286854	79289843	6430573P05Rik	-2.22	+
chr3	55782509	55785287	Mab21l1	-2.22	+
chr4	99656298	99658671	Foxd3	-2.23	+
chr14	79288749	79301635	Rgcc	-2.24	-
chr17	29614788	29705979	Gm28043	-2.28	+
chr17	29614788	29641664	Rnf8	-2.28	+
chr17	29578815	29596305	Tbc1d22bos	-2.28	-
chr11	94557101	94601786	Acsf2	-2.31	-
chr15	99084753	99087728	C1ql4	-2.32	-
chr15	99099483	99104707	Dnajc22	-2.32	+
chr13	108654176	109955969	Pde4d	-2.32	+
chr3	18054324	18057514	Bhlhe22	-2.33	+
chr3	136053363	136326066	Bank1	-2.34	-
chr2	62046514	62326743	Slc4a10	-2.35	+
chr7	90302354	90410719	Sytl2	-2.35	+
chr12	108334315	108362234	Cyp46a1	-2.37	+
chr1	168153526	168432169	Pbx1	-2.37	-
chr15	39198285	39684372	Rims2	-2.37	+
chr3	121291739	121363094	Alg14	-2.38	+
chr9	52109570	52149363	Zc3h12c	-2.38	-
chr8	91798510	91801654	Irx3	-2.4	-
chr1	60483184	60566765	Raph1	-2.41	-
chr12	78961794	78981025	Tmem229b	-2.42	-
chr12	64917910	64924591	Gm527	-2.44	+
chr16	90386396	90499553	Hunk	-2.44	+
chr18	9212855	9216201	Fzd8	-2.45	+
chr2	116067224	116085911	G630016G05Rik	-2.48	+
chr2	115861263	116065058	Meis2	-2.48	-
chr12	84052150	84059564	Acot3	-2.52	+
chr12	84069323	84076020	Acot5	-2.52	+
chr10	24076499	24077534	Taar8a	-2.53	+
chr15	91673223	91816124	Lrrk2	-2.54	+
chr10	60181527	60219260	Chst3	-2.55	-
chr4	33170405	33189737	Pm20d2	-2.56	-
chr12	72881108	72917765	4930447C04Rik	-2.58	-
chr15	81800790	81802613	Gm17597	-2.59	-
chr13	116298269	116309688	Isl1	-2.59	-
chr18	42511486	42575785	Tcerg1	-2.59	+
chr15	81811413	81826863	Tef	-2.59	+
chr1	160219173	160351571	Rabgap1l	-2.6	-
chr10	7119061	7212237	Cnksr3	-2.65	-
chr8	12395518	12399555	Sox1	-2.66	+
chr8	12385770	12436732	Sox1ot	-2.66	+
chr3	123076518	123236149	Synpo2	-2.66	-
chr15	88805242	88819318	Alg12	-2.67	-
chr14	33216822	33369936	Arhgap22	-2.69	+
chr12	52699382	53151015	Akap6	-2.7	+
chrX	107816476	107872911	Tent5d	-2.7	+
chr14	34511620	34522801	9230112D13Rik	-2.72	-
chr1	85600702	85645036	Sp140	-2.72	+
chr11	78465700	78471945	Slc46a1	-2.73	+
chr11	96251659	96264484	Gm53	-2.78	+
chr11	96271329	96276593	Hoxb9	-2.78	+
chr11	96265163	96265265	Mir196a-1	-2.78	+
chr15	77747798	77755273	Apol8	-2.8	-
chr17	34112018	34121747	Brd2	-2.8	-
chr12	73045884	73045948	Gm51264	-2.8	+
chr17	34122831	34139101	H2-DMa	-2.8	+
chr17	34143228	34151553	H2-DMb2	-2.8	+
chr4	117550364	117674297	Eri3	-2.88	+
chr18	31789124	31796711	Polr2d	-2.88	+
chr18	31804056	31841642	Wdr33	-2.88	+
chr7	66109491	66173798	Chsy1	-2.89	+
chr14	20546292	20570680	1810062O18Rik	-2.9	+
chr14	20499363	20546573	Ppp3cb	-2.9	-
chr2	152669460	152708668	H13	-2.94	+
chr2	152687147	152687942	Mcts2	-2.94	+
chr7	27486952	27490314	Sertad1	-2.94	+
chr7	27473839	27477364	Sertad3	-2.94	+
chr6	67422931	67491855	Il23r	-2.96	-
chr2	170579417	170602017	4930470P17Rik	-3	-
chr12	101404672	101626009	Catsperb	-3.01	+
chr4	132492806	132510456	Sesn2	-3.04	-
chr1	69531209	69685960	Ikzf2	-3.05	-
chrX	140923188	140939472	Vsig1	-3.07	+
chr1	16228809	16519302	Stau2	-3.11	-
chr9	20468548	20492746	Zfp426	-3.22	-
chr3	144429700	144570216	Hs2st1	-3.24	-
chr3	144570426	144597676	Selenof	-3.24	+
chr13	55464266	55473155	Prr7	-3.26	+
chr7	25629851	25658761	Bckdha	-3.29	-
chr7	25659152	25668032	Exosc5	-3.29	+
chr15	102215994	102231935	Itgb7	-3.29	-
chr15	102234937	102257522	Rarg	-3.29	-
chr12	3962553	4038915	Efr3b	-3.31	-
chr12	3807159	3914443	Dnmt3a	-3.34	+
chr12	16535668	16589770	Lpin1	-3.36	-
chr2	97467656	97631664	Lrrc4c	-3.36	+
chr9	118711691	118901003	Itga9	-3.38	+
chr15	60818995	60825080	Lratd2	-3.39	-
chr16	59492087	59601047	Crybg3	-3.41	-
chr11	80482126	80780025	Myo1d	-3.41	-
chr3	60006742	60025420	Aadacl2	-3.42	+
chr6	91013066	91116826	Nup210	-3.43	-
chr4	133847290	133887797	Rps6ka1	-3.45	-
chr3	89753447	89764632	Chrnb2	-3.48	-
chr19	33776036	33787452	Lipo1	-3.48	-
chr19	33719673	33761951	Lipo2	-3.48	-
chr3	89773608	89783997	Ube2q1	-3.48	+
chr4	63143274	63154172	Ambp	-3.49	-
chr10	80318254	80320548	2310011J03Rik	-3.5	-
chr9	21424907	21507146	Dnm2	-3.5	+
chr18	33796326	34007206	Epb41l4a	-3.5	-
chr9	21405241	21411720	Gm16853	-3.5	-
chr10	80321282	80329473	Pcsk4	-3.5	-
chr9	21411836	21420279	Qtrt1	-3.5	+
chr10	80330144	80336441	Reep6	-3.5	+
chr13	111425679	111490127	Gpbp1	-3.51	-
chr8	105714043	105758607	Gfod2	-3.59	-
chr7	100706634	100841630	Fam168a	-3.63	+
chr9	119925672	119937558	Gorasp1	-3.63	-
chr11	32000418	32059211	Nsg2	-3.63	+
chr9	119937605	119967793	Ttc21a	-3.63	+
chr18	32663641	32837287	4930455D15Rik	-3.64	-
chr18	57133089	57297467	Megf10	-3.66	+
chr7	132987010	133123483	Ctbp2	-3.69	-
chr12	41024089	41955588	Immp2l	-3.72	+
chr3	5177823	5220823	2700069I18Rik	-3.73	-
chr3	5218553	5415855	Zfhx4	-3.73	+
chr11	117332312	117362325	Septin9	-3.77	+
chr12	21111755	21270171	Asap2	-3.82	+
chr16	96592078	97170735	Dscam	-3.82	-
chr12	72211748	72236727	Rtn1	-3.84	-
chr13	49682129	49734267	Iars	-3.89	+
chr16	59471774	59492451	Riox2	-3.96	+
chr13	64192544	64274988	Cdc14b	-4.06	-
chr5	119671232	119684724	Tbx3	-4.06	+
chrX	85048294	85205050	Dmd	-4.1	+
chr8	70702024	70717650	Iqcn	-4.11	+
chr8	70697738	70700616	Jund	-4.11	+
chr8	25944458	25976744	Hgsnat	-4.15	-
chr19	47580018	47645246	Slk	-4.17	+
chr16	42907644	43619123	Zbtb20	-4.17	+
chr4	20118873	20778668	Nkain3	-4.27	-
chr6	17637009	17666972	Capza2	-4.3	+
chr2	164967987	164999731	Slc12a5	-4.33	+
chr16	19285793	19286741	Olfr164	-4.36	-
chr2	60964375	60975151	Gm13582	-4.38	-
chr2	60751952	60963204	Rbms1	-4.38	-
chr17	63045951	63500580	Fbxl17	-4.49	-
chr1	12692429	12860372	Sulf1	-4.58	+
chr1	120602486	120607991	En1	-4.95	+
