# Supplementary material for: Nuclear Vav3 is required for polycomb repression complex-1 activity in B-cell lymphoblastic leukemogenesis
Source: Nat Commun. 2022 Jun 1;13:3056. doi: 10.1038/s41467-022-30651-7 (PMC9160250; doi:10.1038/s41467-022-30651-7)
Supplement: Supplementary file 7 — Supplementary Data 5 [file 41467_2022_30651_MOESM7_ESM.xlsx]

## Sheet: Ring1b_Diffbind
Refseq_id	Gene_id	txStart	txEnd	Strand	Region	Chr	Start	End	Conc	Conc_WT	Conc_Vav3 KO	Fold	p-value	FDR	Called1	Called2	Ring1b WT	Ring1b WT	Ring1b Vav3-/-	Ring1b Vav3-/-
NM_026436	Tmem86a	47050640	47054776	+	promoter	chr7	47030634	47031854	5.02	2.14	5.92	-3.78	1.52e-07	0.00456	0	2	3.96	4.86	62.4	59
NM_183087	Fam189a1	64756096	65156528	-	promoter	chr7	65141985	65142558	3.91	-0.47	4.87	-5.34	5.27e-07	0.0106	0	1	1.26	0.19	12.6	46
NM_001372563	Arhgap42	8992507	9239027	-	intron	chr9	9207290	9208205	4.67	1.75	5.57	-3.82	1.51e-06	0.0198	0	2	4.86	1.87	40.8	54
NM_001310448	Cdk14	4803384	5266068	-	intron	chr5	5004142	5005090	4.96	2.33	5.84	-3.51	4.57e-06	0.0344	0	2	6.12	3.93	37.2	77
NM_053103	Entpd7	43689689	43733853	+	promoter	chr19	43695288	43696000	4.62	2.17	5.48	-3.31	9.5e-06	0.0572	0	2	3.6	5.43	40.2	49
NM_001166370	Trmt112	6909698	6911026	+	promoter	chr19	6901330	6902110	4.61	2.16	5.47	-3.31	1.76e-05	0.0946	0	2	5.22	3.74	30.6	58
NM_001289521	Zeb2	44983512	45110277	-	promoter	chr2	45118624	45119005	3.31	0.01	4.23	-4.23	1.89e-05	0.0946	0	2	1.26	0.75	15.6	22
NM_001163793	C530008M17Rik	76840599	76873554	+	promoter	chr5	76855955	76858123	4.75	5.67	1.38	4.3	2.13e-05	0.0985	2	0	23.75	78.4	4.2	1
NM_030210	Aacs	125475873	125517405	+	promoter	chr5	125492376	125493455	4.55	5.44	1.72	3.72	3.13e-05	0.134	2	0	56.31	30.5	3.6	3
NR_105866	Mir6901	93274549	93274610	+	promoter	chr1	93267201	93267782	3.91	1.3	4.79	-3.49	3.81e-05	0.153	0	2	3.06	1.87	20.4	35
NM_010608	Kcnk3	30588170	30625270	+	intron	chr5	30613210	30615879	4.6	5.49	1.85	3.64	5.02e-05	0.166	2	0	27.89	61.75	4.2	3
NM_001359433	Pan3	147430156	147548501	+	intron	chr5	147476792	147477980	4.18	5.1	1	4.1	5.24e-05	0.166	2	0	42.64	25.82	3	1
NM_001033228	Itga1	114958081	115101964	-	intron	chr13	115021643	115022576	3.99	1.37	4.87	-3.5	5.6e-05	0.167	0	2	1.8	3.37	17.4	41
NM_001286448	Rtn1	72211749	72409054	-	intron	chr12	72364126	72365587	5.03	2.79	5.87	-3.08	5.83e-05	0.167	0	2	9.54	4.3	43.2	74
NM_001359287	Rev1	38052786	38129666	-	intron	chr1	38082018	38083068	4.16	1.83	5.01	-3.18	6.19e-05	0.17	0	2	4.5	2.62	36.6	28
NM_018780	Sfrp5	42197971	42202252	-	promoter	chr19	42200879	42202688	4.01	4.97	-0.32	5.29	6.66e-05	0.174	1	0	13.13	49.58	0.6	1
NR_153785	Gm26760	92344359	92378088	+	promoter	chr15	92340428	92340751	2.99	-0.29	3.92	-4.2	7.99e-05	1	0	2	1.08	0.56	13.2	17
NM_001013411	Nkain2	31689319	32889915	-	intron	chr10	32829984	32830554	3.23	0.01	4.15	-4.13	8.39e-05	0.211	0	1	1.08	0.94	8.4	27
NM_008499	Lhx5	120431886	120441457	+	promoter	chr5	120426290	120427864	4.23	5.17	0.49	4.69	9.62e-05	0.223	1	0	9.54	62.49	1.8	1
NM_001017525	Btbd11	85386814	85660292	+	intron	chr10	85655464	85656469	5.2	3.22	6.01	-2.79	0.000107	0.231	0	2	7.74	10.85	51.6	77
NM_130449	Colec12	9707648	9877995	+	intron	chr18	9742575	9743896	5.32	3.08	6.16	-3.08	0.000116	0.239	1	2	10.97	5.99	37.2	106
NM_011581	Thbs2	14665500	14694262	-	promoter	chr17	14693826	14694358	3.37	0.46	4.27	-3.81	0.000131	0.239	0	2	1.26	1.5	9.6	29
NM_028687	Ccdc175	72101292	72185029	-	promoter	chr12	72197961	72198224	2.75	-0.85	3.69	-4.54	0.000132	1	0	1	0.36	0.75	7.8	18
NM_013661	Sema5b	35541362	35664258	+	promoter	chr16	35536316	35538295	3.93	4.86	0.49	4.37	0.000137	0.239	2	0	14.21	43.78	1.8	1
NM_001159344	Casz1	148804392	148945130	+	intron	chr4	148858953	148860610	3.94	4.88	0.49	4.39	0.000139	0.239	1	0	13.49	45.28	1.8	1
NM_001267622	Ttc28	110879803	111289779	+	exon	chr5	111267834	111282457	8.05	8.83	6.23	2.6	0.00015	0.239	2	0	230.11	681.26	75	75
NM_008052	Dtx1	120680264	120711669	-	exon	chr5	120680268	120689028	7.63	8.41	5.85	2.56	0.000151	0.239	2	1	264.84	413.7	36	79
NM_144548	Il23r	67422932	67491855	-	intron	chr6	67462222	67463478	3.97	1.58	4.82	-3.24	0.000178	0.275	0	1	4.5	1.5	33.6	23
NM_001312914	Ksr2	117414002	117767988	+	intron	chr5	117486015	117490102	6.3	7.08	4.48	2.6	0.000188	0.282	2	0	137.1	133.97	21.6	23
NM_001111118,NM_012038	Rad51ap2,Vsnl1	11325245	11436649	-	promoter	chr12	11454049	11459315	7.43	5.82	8.18	-2.36	0.000197	0.282	2	2	68.19	44.53	271.19	307
NM_001358782	Hivep2	13966075	14151378	+	intron	chr10	13988000	13989162	4.86	2.94	5.65	-2.71	0.000213	0.298	1	2	9.54	5.8	42.6	58
NM_001252387	Tafa2	123264076	123741204	+	intron	chr10	123552679	123553159	2.89	-0.13	3.8	-3.93	0.000229	1	0	1	1.08	0.75	16.8	11
NM_001081141	Gabbr2	46662318	46991714	-	promoter	chr4	47000732	47001584	4.24	5.12	1.63	3.49	0.000235	0.317	2	0	47.68	21.89	4.2	2
NM_007545,NM_172721	Fbxw8,Hrk	118064981	118155458	-	promoter	chr5	118161524	118162646	3.78	4.71	0.49	4.22	0.000237	0.317	2	0	14.03	38.17	1.8	1
NM_001355075	Ext2	93695631	93822568	-	exon	chr2	93695893	93697466	3.94	4.82	1.26	3.55	0.000243	0.318	2	0	21.41	34.99	1.8	3
NM_023214	Slc30a7	115938973	116007406	-	exon	chr3	115949610	115959729	7.89	8.62	6.34	2.28	0.000257	0.33	2	2	296.68	492.28	73.2	89
NM_001039939	Asxl1	153345830	153404007	+	promoter	chr2	153333811	153334129	2.23	-1.85	3.19	-5.04	0.000294	1	0	1	0.18	0.37	10.2	8
NM_001159650,NM_001359004	Crybb2,Crybb3	113058258	113070117	-	promoter	chr5	113077139	113078375	3.47	4.42	-0.32	4.74	0.000298	0.335	2	0	17.27	25.45	0.6	1
NM_001256431	Agap3	24452177	24483184	+	promoter	chr5	24469831	24471698	4.28	5.14	1.85	3.29	0.000301	0.335	2	0	22.49	48.09	4.2	3
NM_030889	Sorcs2	36017181	36398139	-	promoter	chr5	36402218	36404148	4.14	5.06	1	4.06	0.000303	0.335	1	0	10.62	56.13	3	1
NM_001112798	Slc8a1	81373105	81738387	-	intron	chr17	81424459	81424942	3.38	0.54	4.28	-3.73	0.000306	0.335	0	1	1.98	0.94	7.8	31
NR_027825	4930470P17Rik	170579418	170602017	-	promoter	chr2	170590039	170590961	4.52	2.37	5.35	-2.98	0.000315	0.335	0	2	7.92	2.43	30.6	51
NM_008208	H2-T3	36185571	36190151	-	promoter	chr17	36199437	36200802	3.82	4.72	0.85	3.87	0.000319	0.335	2	0	15.11	37.61	0.6	3
NM_007494,NR_002687	Ass1,Gm5424	31470270	31520670	+	promoter	chr2	31476685	31477863	4.01	4.87	1.58	3.29	0.000324	0.335	2	0	27.71	30.87	3	3
NM_011846	Mmp17	129584169	129609154	+	promoter	chr5	129590220	129591715	3.71	4.63	0.49	4.14	0.000325	0.335	2	0	13.67	35.74	1.8	1
NM_001042617	Cadps	12372560	12823079	-	intron	chr14	12392915	12393948	3.81	1.46	4.66	-3.2	0.000341	0.336	0	1	2.7	2.81	12.6	38
NM_001253783	Def8	123442956	123463899	+	promoter	chr8	123433859	123434134	2.1	-2.45	3.07	-5.52	0.000351	1	0	1	0.18	0.19	10.8	6
NM_001310512	Cnpy1	28200819	28245788	-	promoter	chr5	28238227	28239506	3.64	4.57	0.38	4.19	0.000364	0.353	1	0	12.23	35.18	0.6	2
NM_001271472	Scube1	83602583	83725039	-	exon	chr15	83632603	83635765	5.85	6.65	3.9	2.75	0.000406	0.369	2	0	61.89	139.02	16.8	13
NM_001285793	B4galt4	38742259	38769054	+	promoter	chr16	38755799	38756512	4.96	3.11	5.75	-2.63	0.000409	0.369	1	2	11.87	5.43	50.4	57
NM_001347335	Mtch1	29332076	29347327	-	promoter	chr17	29332325	29334272	4.41	5.27	2	3.27	0.000412	0.369	2	0	17.81	59.5	3	5
NM_001111016	Nav2	48959073	49610088	+	intron	chr7	49342397	49343740	4.01	4.87	1.58	3.28	0.000413	0.369	2	0	21.95	36.49	3	3
NM_007976,NR_037987	F5,Gm16548	164148576	164152217	-	promoter	chr1	164149333	164150076	4.4	2.55	5.19	-2.64	0.000421	0.369	0	2	6.84	4.86	37.8	35
NM_008881	Plxna1	89316314	89362613	-	promoter	chr6	89344755	89346237	4.19	5.03	2	3.03	0.000423	0.369	2	0	31.85	33.31	3	5
NM_021420	Stk4	164074138	164155524	+	intron	chr2	164128032	164129222	3.77	4.67	0.85	3.83	0.000442	0.38	1	0	37.6	13.47	0.6	3
NM_030733	Gpr63	24973419	25009233	+	promoter	chr4	24991368	24991616	2.33	-1.46	3.28	-4.74	0.000465	1	0	1	0.54	0.19	5.4	14
NM_001310480	Prkag2	24862735	24995753	-	promoter	chr5	25006600	25009325	4.85	5.67	2.72	2.95	0.000485	0.394	2	0	27.89	74.09	4.2	9
NM_001357011	Asphd2	112384354	112394773	-	promoter	chr5	112394877	112395584	3.61	4.53	0.49	4.04	0.000491	0.394	2	0	13.13	32.93	1.8	1
NM_153081	Slc16a11	70213910	70216414	+	promoter	chr11	70198319	70200965	4.26	5.13	1.68	3.45	0.000516	0.409	2	0	20.15	49.96	5.4	1
NM_001024931	Rbfox3	118489760	118761041	-	exon	chr11	118490140	118491100	3.58	4.53	-0.32	4.85	0.000532	0.413	1	0	6.48	39.67	0.6	1
NM_009504	Vdr	97854427	97908296	-	promoter	chr15	97894465	97896144	3.99	4.88	1.2	3.68	0.000549	0.413	1	0	14.21	44.72	3.6	1
NM_001081682	Gnb1l	18498713	18566680	+	promoter	chr16	18513486	18513948	2.92	0.12	3.81	-3.68	0.000557	1	0	1	1.62	0.56	15	13
NM_001164573,NM_148935	Foxn4,Myo1h	114254164	114273761	-	promoter	chr5	114273850	114275008	3.4	4.35	-0.32	4.67	0.000593	0.432	2	0	9.9	30.87	0.6	1
NM_001025606	Tmem171	98686238	98694831	-	promoter	chr13	98694804	98696414	3.94	4.82	1.26	3.55	0.000627	0.444	2	0	11.87	44.53	1.8	3
NM_001003671	Pcdhac1	37090136	37187657	+	promoter	chr18	37089508	37090308	4.36	2.09	5.2	-3.11	0.000645	0.449	1	2	1.62	6.92	18.6	55
NM_007439	Alk	71868988	72604307	-	intron	chr17	72250421	72252315	4.44	5.25	2.49	2.76	0.00065	0.449	2	0	34.54	41.35	4.2	7
NM_001252387	Tafa2	123264076	123741204	+	intron	chr10	123554680	123555235	3.82	1.67	4.64	-2.97	0.000666	0.449	0	2	4.68	1.68	21	29
NM_178711	Plscr4	92457378	92492516	+	exon	chr9	92484598	92485181	3.96	1.94	4.78	-2.84	0.000696	0.449	0	2	5.04	2.62	19.8	35
NM_001355601	Tmprss6	78439667	78468634	-	exon	chr15	78443872	78444991	3.51	4.42	0.49	3.94	0.000699	0.449	2	0	13.31	29.56	1.8	1
NM_011535	Tbx3	119670862	119684724	+	promoter	chr5	119679898	119681182	4.63	5.47	2.38	3.09	0.000704	0.449	2	0	17.81	70.91	5.4	5
NR_037272	Mir3089	30721210	30721293	+	promoter	chr2	30719634	30720997	4.04	4.93	1.2	3.73	0.000709	0.449	1	0	10.79	50.33	3.6	1
NM_145129	Chrna3	55010117	55026562	-	promoter	chr9	55025179	55026784	4.24	5.1	1.72	3.38	0.00074	0.459	1	0	12.23	56.51	3.6	3
NM_001011769,NM_146501	Olfr317,Olfr318	58720069	58721094	-	promoter	chr11	58733566	58733903	3.15	0.48	4.04	-3.56	0.000751	0.46	0	1	0.54	2.25	22.8	10
NM_010571	Irs3	137643032	137645714	-	promoter	chr5	137647955	137650418	4.92	5.7	3.04	2.67	0.000756	0.46	2	0	49.3	55.01	11.4	5
NM_001253783	Def8	123442956	123463899	+	promoter	chr8	123426300	123426863	3.43	1.25	4.26	-3.01	0.000778	0.461	0	1	2.52	2.25	23.4	15
NM_001253904	Ncor2	125017153	125179214	-	exon	chr5	125062615	125065935	4.88	5.69	2.89	2.8	0.000808	0.461	2	0	26.99	75.97	7.8	7
NM_001277847	Treh	44673233	44686305	+	promoter	chr9	44682867	44686075	4.84	5.64	2.93	2.71	0.000813	0.461	2	0	35.62	63.8	4.2	11
NM_173370	Cds1	101765130	101823852	+	promoter	chr5	101760192	101762583	4.69	5.51	2.63	2.88	0.000828	0.461	2	0	27.17	63.99	8.4	4
NM_009910	Cxcr3	101731535	101734147	-	promoter	chrX	101736678	101738314	3.39	4.32	0.14	4.18	0.00084	0.461	1	0	10.44	29.38	1.2	1
NM_001267622	Ttc28	110879803	111289779	+	exon	chr5	111282682	111286901	5.91	6.73	3.79	2.94	0.000841	0.461	2	0	44.26	167.84	6.6	21
NM_011435	Sod3	52363804	52369738	+	promoter	chr5	52366758	52370964	6.75	7.49	5.17	2.32	0.000845	0.461	2	2	220.76	138.46	30	42
NM_028041,NM_029408,NM_145853	Ddx54,Iqcd,Tpcn1	120534157	120588613	-	promoter	chr5	120595804	120598682	5.04	5.84	3.07	2.77	0.000852	0.461	2	0	28.25	86.63	7.8	9
NM_021493	Arhgap23	97450160	97502400	+	intron	chr11	97481253	97482607	3.94	4.83	1.2	3.63	0.000864	0.461	2	0	11.87	44.91	3.6	1
NR_162800	Gm25641	88215613	88215670	-	promoter	chr3	88234948	88236009	4.61	5.39	2.81	2.58	0.00089	0.461	2	0	42.28	41.54	6	8
NM_001083967	Tcf4	69344492	69687967	+	exon	chr18	69683133	69683509	3.29	1	4.14	-3.13	0.000904	0.461	0	1	2.7	1.31	16.2	19
NM_001037099	Cacnb4	52428320	52558611	-	intron	chr2	52499763	52500408	4.31	2.38	5.11	-2.73	0.00093	0.461	0	2	5.94	4.49	18	51
NM_001170847	Rbm20	53677306	53867080	+	intron	chr19	53824712	53825910	4.05	4.9	1.72	3.18	0.000946	0.461	2	0	44.26	15.53	3.6	3
NM_001039195	Gria2	80681450	80802835	-	promoter	chr3	80795443	80795723	2.52	-0.62	3.43	-4.05	0.000947	1	0	1	0.18	1.12	12.6	9
NM_028295	Pdia5	35397312	35490873	-	promoter	chr16	35479762	35486819	6.83	7.56	5.28	2.28	0.000956	0.461	2	1	137.28	240.81	36.6	41
NM_033073	Krt7	101412403	101427806	+	promoter	chr15	101411805	101413056	3.42	4.31	0.68	3.63	0.000967	0.461	2	0	16.55	23.01	1.2	2
NR_033568	9430041J12Rik	4074125	4120728	-	intron	chr7	4087477	4087722	2.78	0.14	3.66	-3.52	0.00098	1	0	1	1.08	1.12	10.2	15
NM_028275	Lrmda	22019712	23056088	+	intron	chr14	22088904	22090054	4.43	2.55	5.22	-2.68	0.000986	0.461	0	2	6.84	4.86	19.8	55
NM_001161420	Vldlr	27216484	27254231	+	promoter	chr19	27217578	27219618	4.81	5.62	2.81	2.81	0.000992	0.461	2	0	26.45	72.04	9	5
NR_045832	E130006D01Rik	111734284	111761728	-	promoter	chr5	111744452	111745510	3.34	4.28	-0.32	4.6	0.000993	0.461	1	0	7.02	31.81	0.6	1
NM_001163551,NM_001301334	Csn1s2b,Prr27	87808121	87824421	+	promoter	chr5	87811713	87816446	5.5	6.25	3.85	2.4	0.000996	0.461	2	0	83.48	68.29	13.8	15
NM_007545,NM_172721	Fbxw8,Hrk	118064981	118155458	-	promoter	chr5	118174573	118175783	3.89	4.75	1.49	3.27	0.000999	0.461	2	0	18.71	35.18	0.6	5
NM_001010973	Hrh2	54192129	54222432	+	promoter	chr13	54174148	54175146	3.25	4.16	0.14	4.02	0.001	0.461	2	0	16.91	18.9	1.2	1
NR_130637	Gm12108	32095259	32101228	-	promoter	chr11	32118726	32119989	5.57	3.99	6.31	-2.32	0.00101	0.461	2	2	15.11	16.65	67.2	91
NM_008960	Pten	32757577	32826160	+	promoter	chr19	32740741	32741336	3.86	1.98	4.66	-2.68	0.00102	0.461	0	2	4.14	3.74	20.4	30
NM_001369046	Dab1	103619500	104680383	+	intron	chr4	103671904	103672219	2.54	-0.43	3.45	-3.88	0.00102	1	0	1	0.36	1.12	13.8	8
NM_001312908	Cux2	121860216	122047825	-	promoter	chr5	122058508	122059747	3.96	4.81	1.63	3.18	0.00103	0.461	2	0	16.91	39.29	1.2	5
NM_010608,NR_040427	Gm9899,Kcnk3	30573987	30588619	-	promoter	chr5	30583472	30585106	3.83	4.72	1	3.72	0.00103	0.461	1	0	9.54	43.22	3	1
NM_001109749	Cntn4	105677667	106700135	+	intron	chr6	106408224	106408957	3.77	1.88	4.56	-2.68	0.00105	0.466	0	2	3.42	3.93	25.2	22
NM_021890	Fads3	10041548	10059671	+	promoter	chr19	10046336	10047790	4.11	4.93	1.96	2.97	0.00109	0.475	2	0	21.23	39.85	1.8	6
NM_001290680	Nsg2	32000419	32033414	+	promoter	chr11	32020061	32021473	5.17	3.35	5.95	-2.6	0.00111	0.475	1	2	7.92	12.54	30	94
NM_173405	Amz1	140724127	140753312	+	exon	chr5	140746354	140750013	5.85	6.61	4.1	2.51	0.00112	0.475	2	0	68.01	127.98	11.4	23
NM_001291233	Cux1	136248135	136565981	-	intron	chr5	136442154	136443115	3.23	4.14	0.14	4	0.00113	0.475	2	0	20.15	15.16	1.2	1
NM_198604	Plekhg6	125362651	125380504	-	promoter	chr6	125365553	125368009	5.32	6.13	3.31	2.82	0.00113	0.475	2	0	27.17	112.83	10.8	9
NM_133207	Kcnh7	62702946	63184287	-	intron	chr2	62891862	62892422	4.15	2.35	4.93	-2.58	0.00114	0.476	0	2	6.3	3.93	24	37
NM_001110276	Itsn1	91729371	91832352	+	exon	chr16	91830008	91830862	3.34	4.24	0.49	3.75	0.00117	0.483	2	0	16.73	20.96	1.8	1
NM_001305643	Kifap3	163779583	163917107	+	promoter	chr1	163796655	163796948	2.07	-1.43	3	-4.43	0.00123	1	0	1	0.18	0.56	9	7
NM_010608,NR_040427	Gm9899,Kcnk3	30573987	30588619	-	promoter	chr5	30596347	30600856	5.47	6.27	3.54	2.73	0.00123	0.488	2	0	35.98	118.25	7.2	16
NM_001303033	Ubr3	69897246	70024010	+	intron	chr2	69924699	69925062	2.52	-0.43	3.42	-3.85	0.00124	1	0	1	0.36	1.12	14.4	7
NM_001190445	Faap20	155249966	155256687	+	promoter	chr4	155253294	155254637	4.35	5.19	2.07	3.12	0.00125	0.488	2	0	14.21	58.94	5.4	3
NM_183087	Fam189a1	64756096	65156528	-	intron	chr7	65125738	65126312	2.97	0.13	3.87	-3.74	0.00125	1	0	1	1.44	0.75	4.2	25
NR_002452,NR_030416,NR_130973	H19,Mir675,Nctc1	142544609	142558598	-	promoter	chr7	142576524	142577986	3.35	4.3	-0.32	4.62	0.00125	0.488	1	0	5.04	34.24	0.6	1
NM_025774	Prkrip1	136180357	136198954	-	promoter	chr5	136203215	136204216	3.33	4.22	0.49	3.74	0.00128	0.488	2	0	15.65	21.7	1.8	1
NM_028207	Dusp3	101971144	101984791	-	promoter	chr11	101995634	101996435	3.13	4.06	-0.32	4.38	0.00129	0.488	2	0	10.97	22.45	0.6	1
NM_022982	Rtn4r	18127642	18152408	+	promoter	chr16	18125272	18127695	4.95	5.76	2.94	2.82	0.00135	0.488	2	0	21.41	87.01	5.4	10
NM_175388	Rnf169	99920254	99980458	-	intron	chr7	99956358	99956683	1.82	-2.45	2.79	-5.23	0.00135	1	0	1	0.18	0.19	10.8	3
NM_001363144,NM_010445	E130018O15Rik,Hmx1	35379152	35388476	-	promoter	chr5	35383847	35385264	3.94	4.81	1.38	3.43	0.00136	0.488	1	0	12.23	43.97	4.2	1
NM_001346699	Col26a1	136741760	136883215	-	intron	chr5	136807914	136809431	3.84	4.68	1.58	3.09	0.00136	0.488	2	0	16.01	35.18	3	3
NM_001289588	Radil	142484839	142545027	-	intron	chr5	142513133	142514387	3.66	4.51	1.38	3.13	0.00142	0.488	2	0	19.97	25.45	1.2	4
NM_177129	Cntn2	132509425	132542940	-	promoter	chr1	132531935	132535829	5.78	6.56	4	2.56	0.00142	0.488	2	0	60.27	127.79	9	23
NM_001359986	Klhl8	103862050	103911259	-	promoter	chr5	103912431	103913991	4.03	4.89	1.54	3.35	0.00143	0.488	1	0	13.31	46.03	4.8	1
NM_001277255	Acvrl1	101128522	101145336	+	promoter	chr15	101135040	101136453	3.26	4.19	-0.32	4.52	0.00144	0.488	1	0	5.94	30.69	0.6	1
NM_134147	Macrod1	7056768	7198062	+	intron	chr19	7140954	7142724	4.12	4.95	1.96	2.99	0.00144	0.488	2	0	16.91	44.91	1.8	6
NM_001360003	Ppp2r2c	36868510	36955078	+	intron	chr5	36918137	36919730	3.64	4.5	1.2	3.3	0.00145	0.488	2	0	21.41	23.95	3.6	1
NM_008748	Dusp8	142079487	142095284	-	promoter	chr7	142082642	142083811	3.81	4.68	1.26	3.42	0.00146	0.488	1	0	9	42.29	1.8	3
NM_139300	Mylk	34784950	35002434	+	intron	chr16	34924237	34925659	3.38	4.28	0.49	3.8	0.00151	0.488	1	0	10.26	28.63	1.8	1
NM_001253916	Sez6l	112419151	112577198	-	exon	chr5	112420167	112421830	3.71	4.58	1.2	3.38	0.00152	0.488	1	0	14.39	33.49	3.6	1
NM_011056	Pde4d	108654177	109955969	+	promoter	chr13	108666332	108669951	6.57	5.16	7.27	-2.11	0.00153	0.488	2	2	37.06	34.43	154.19	154
NM_010712	Lhx4	155701694	155742027	-	promoter	chr1	155722785	155725247	4.7	5.53	2.58	2.94	0.00153	0.488	1	0	16.91	75.22	3	9
NM_009602,NM_027315	Chrnb2,Ube2q1	89753448	89764632	-	promoter	chr3	89754999	89756497	3.38	4.28	0.49	3.8	0.00153	0.488	1	0	10.08	28.81	1.8	1
NM_001312914	Ksr2	117414002	117767988	+	promoter	chr5	117415661	117417223	4.24	5.05	2.2	2.85	0.00155	0.488	2	0	17.45	49.02	4.2	5
NM_001033436	Atxn7l1	33302515	33368277	+	promoter	chr12	33289775	33292092	4.53	5.32	2.63	2.69	0.00155	0.488	1	0	22.13	58	5.4	7
NM_177879	Sdk1	141241534	142213791	+	intron	chr5	142182437	142183467	3.08	4.01	-0.32	4.34	0.00155	0.488	1	0	10.26	22.08	0.6	1
NM_001359895	Sh3tc1	35697180	35729276	-	exon	chr5	35701795	35705209	4.84	5.63	2.91	2.73	0.00156	0.488	1	0	21.77	77.46	6	9
NM_001033409	Lgr6	134986353	135105276	-	intron	chr1	135031973	135033280	3.35	4.24	0.49	3.76	0.00156	0.488	1	0	11.15	26.76	1.8	1
NM_001081437	Fbln2	91212764	91272540	+	intron	chr6	91236459	91237446	3.05	3.98	-0.32	4.3	0.00156	1	1	0	12.41	19.09	0.6	1
NR_105971	Mir7004	168640696	168640759	-	promoter	chr2	168653065	168654328	3.13	4.07	-0.32	4.39	0.00157	0.488	1	0	8.28	25.26	0.6	1
NM_033569	Cnnm2	46761609	46878580	+	exon	chr19	46870760	46872060	3.12	4.05	-0.32	4.37	0.00159	0.488	2	0	8.64	24.51	0.6	1
NM_008550,NM_026242	Man2b2,Mrfap1	36794867	36796754	-	promoter	chr5	36811399	36812345	3.1	4.03	-0.32	4.36	0.00159	0.488	2	0	9.18	23.58	0.6	1
NM_001302938	Sh2b2	136218149	136244940	-	promoter	chr5	136253726	136255605	4.08	4.88	2.17	2.71	0.0016	0.488	2	0	26.63	32.18	3	6
NM_008499	Lhx5	120431886	120441457	+	promoter	chr5	120429633	120433775	6.23	7.01	4.41	2.6	0.00161	0.488	2	1	52.18	205.63	17.4	25
NM_001252387	Tafa2	123264076	123741204	+	intron	chr10	123554139	123554397	2.15	-1.14	3.07	-4.21	0.00162	1	0	1	0.72	0.19	10.8	6
NM_146608	Olfr984	40100544	40101488	-	promoter	chr9	40116385	40117645	5.59	4.03	6.32	-2.29	0.00162	0.488	2	2	21.23	11.41	73.2	87
NM_001081349,NM_001083809,NM_013899	Slc43a1,Smtnl1,Timm10	84811176	84822652	-	promoter	chr2	84820766	84822263	3.68	4.54	1.26	3.28	0.00165	0.488	1	0	11.51	34.99	1.8	3
NM_001081493	Cartpt	99898483	99900683	-	promoter	chr13	99899719	99901393	4.48	5.27	2.58	2.69	0.00167	0.488	2	0	25.19	52.2	3	9
NM_025276	Evpl	116220559	116238091	-	promoter	chr11	116220915	116223749	4.4	5.21	2.35	2.86	0.00167	0.488	2	0	16.01	58.19	4.2	6
NM_001111140	Lrrc10b	10455371	10457447	-	promoter	chr19	10463709	10464841	3.33	4.22	0.49	3.74	0.00168	0.488	2	0	11.15	26.2	1.8	1
NM_001177594	Slc8b1	120511192	120534024	+	exon	chr5	120531685	120533800	4.5	5.3	2.54	2.77	0.00168	0.488	2	0	19.79	59.13	6.6	5
NM_011131,NM_019866,NM_146189,NR_106020	Mir7053,Mybpc2,Pold1,Spib	44501699	44524669	-	promoter	chr7	44543176	44544378	3.4	4.29	0.68	3.61	0.00168	0.488	1	0	9.9	29.19	1.2	2
NM_001290461,NM_146183	Cadm4,Zfp428	24482023	24504533	+	promoter	chr7	24496051	24497383	3.68	4.56	1	3.56	0.00169	0.488	1	0	9.72	37.42	3	1
NM_008730,NR_045099	Gm11762,Nptx1	119538719	119547820	-	promoter	chr11	119561799	119565535	5.19	5.96	3.43	2.53	0.00169	0.488	1	0	35.26	89.25	12.6	9
NM_134420	Slc26a6	108854043	108862143	+	promoter	chr9	108855115	108856917	3.61	4.49	1	3.49	0.00171	0.488	1	0	11.51	33.49	3	1
NM_001252387	Tafa2	123264076	123741204	+	intron	chr10	123596345	123596853	2.88	0.37	3.74	-3.37	0.00173	1	0	1	0.9	1.68	19.8	7
NM_001347462	Rasgef1c	49901835	49980223	+	exon	chr11	49960249	49961720	3.47	4.37	0.49	3.89	0.00174	0.488	1	0	6.84	34.61	1.8	1
NM_001290489	Med27	29346810	29478433	+	intron	chr2	29419616	29421107	5.45	3.93	6.18	-2.25	0.00175	0.488	1	2	11.33	19.09	66.6	78
NR_015546	C130026L21Rik	111581561	111587153	+	promoter	chr5	111580150	111581388	3.77	4.65	1.2	3.44	0.00176	0.488	1	0	10.79	39.29	3.6	1
NM_001039162	Clip2	134489383	134552434	-	exon	chr5	134489524	134490858	3.74	4.59	1.38	3.22	0.00177	0.488	2	0	17.99	30.31	4.2	1
NR_164362	Rhox11-ps2	37940596	37945664	-	promoter	chrX	37965620	37967487	3.21	4.14	-0.32	4.46	0.00178	0.488	1	0	5.4	29.94	0.6	1
NM_001289472	Pitpnm2	124118689	124187182	-	exon	chr5	124123334	124124397	3.18	4.07	0.38	3.69	0.00178	0.488	2	0	14.39	19.27	0.6	2
NR_162800	Gm25641	88215613	88215670	-	promoter	chr3	88228561	88234739	6.38	7.13	4.77	2.36	0.00178	0.488	2	0	87.62	191.79	33.6	21
NM_001360239	Cpne5	29156521	29237790	-	exon	chr17	29159392	29160879	3.91	4.76	1.58	3.18	0.00179	0.488	1	0	10.97	43.22	3	3
NM_001003953,NR_045820	A930024E05Rik,Kdm2b	122870676	122989099	-	promoter	chr5	122992515	122993590	3.4	4.3	0.49	3.82	0.00179	0.488	1	0	8.1	31.43	1.8	1
NM_001374163	Shisal1	84379203	84482860	-	promoter	chr15	84472303	84473215	3.06	3.99	-0.32	4.31	0.00179	0.488	2	0	9.18	22.64	0.6	1
NM_001253904	Ncor2	125017153	125179214	-	exon	chr5	125102732	125106921	6.23	6.97	4.64	2.34	0.00181	0.488	2	0	76.82	174.57	22.8	27
NM_001310636	Ociad2	73322198	73338947	-	promoter	chr5	73332354	73333464	3.17	4.08	0.14	3.94	0.00182	0.488	1	0	10.26	23.58	1.2	1
NM_001363144,NM_010445	E130018O15Rik,Hmx1	35379152	35388476	-	promoter	chr5	35382685	35383546	3.24	4.18	-0.32	4.5	0.00184	0.488	1	0	4.5	31.81	0.6	1
NM_001013756	Grhl3	135541888	135573632	-	promoter	chr4	135574885	135576901	4.65	5.47	2.58	2.88	0.00185	0.488	2	0	19.97	68.48	9	3
NM_001081549,NR_165041	2410124H12Rik,Rcan1	92391951	92466169	-	promoter	chr16	92458420	92460144	4.29	5.07	2.51	2.56	0.00186	0.488	2	0	27.71	39.29	5.4	6
NM_001159941,NM_001331219	Kctd10,Ube3b	114363572	114380505	-	promoter	chr5	114370756	114371766	3.49	4.35	1	3.35	0.00186	0.488	2	0	17.99	22.83	3	1
NM_001161712,NM_008197,NM_013847,NM_015738,NR_045746	Galr3,Gcat,Gm10865,Gm17753,H1f0	78994955	79011041	-	promoter	chr15	79022601	79023361	3.31	4.21	0.38	3.84	0.00188	0.488	1	0	7.74	29.38	0.6	2
NM_001038658	Faim2	99497005	99528165	-	intron	chr15	99505461	99506881	3.75	4.61	1.32	3.29	0.00188	0.488	2	0	10.62	38.36	3	2
NM_001347448	Oas2	120730333	120749848	-	promoter	chr5	120740511	120744140	5.28	6.06	3.47	2.58	0.00189	0.488	2	0	30.05	103.1	10.2	12
NM_001164374	Gm17455	60399726	60403558	+	promoter	chr10	60398320	60400985	4.48	5.29	2.43	2.86	0.0019	0.488	1	0	19.43	58.75	7.8	3
NM_010750	Mab21l1	55782510	55785287	+	promoter	chr3	55781038	55787656	7.3	5.92	7.99	-2.08	0.00192	0.488	1	2	48.58	72.22	331.79	178
NM_001033229,NM_009991	Cyp11b1,Cyp11b2	74834892	74841643	-	promoter	chr15	74851859	74853029	2.99	3.92	-0.32	4.24	0.00194	1	1	0	11.51	18.71	0.6	1
NM_001177464	Zfp516	82910879	83005314	+	exon	chr18	82991596	82993186	4.26	5.03	2.49	2.54	0.00194	0.488	2	0	35.26	29.94	4.2	7
NM_001003671	Pcdhac1	37090136	37187657	+	promoter	chr18	37088582	37089105	4.05	1.93	4.87	-2.94	0.00194	0.488	0	1	5.4	2.25	9.6	49
NM_001001804	Ephx4	107403513	107430031	+	promoter	chr5	107400392	107401973	3.69	4.52	1.54	2.98	0.00199	0.488	2	0	16.91	29	1.8	4
NM_177354	Vash1	86678700	86695681	+	promoter	chr12	86680145	86681105	3.36	4.26	0.49	3.77	0.002	0.488	1	0	8.46	29.75	1.8	1
NM_001310157,NM_001362748,NM_021393,NM_028961,NM_080854	Nelfb,Rnf208,Slc34a3,Stpg3,Tubb4b	25199712	25211489	-	promoter	chr2	25230597	25231984	3.29	4.18	0.49	3.69	0.002	0.488	1	0	10.79	25.45	1.8	1
NM_001357011	Asphd2	112384354	112394773	-	promoter	chr5	112384069	112386622	4.87	5.61	3.26	2.35	0.00202	0.488	2	0	39.22	58.38	10.2	9
NR_015511,NR_102293	C430002N11Rik,E030011O05Rik	96731575	96752831	-	promoter	chr9	96765295	96766093	3.03	3.96	-0.32	4.28	0.00202	1	1	0	22.31	8.79	0.6	1
NM_030022	Grifin	140563189	140565067	-	promoter	chr5	140562842	140563893	4.06	4.84	2.2	2.64	0.00203	0.488	2	0	25.19	32.18	4.2	5
NM_001285792	Wnt11	98835112	98854747	+	promoter	chr7	98819417	98821630	4.16	4.99	2.04	2.95	0.00203	0.488	1	0	16.91	46.59	1.2	7
NM_011520	Sdc3	130792537	130826318	+	exon	chr4	130820520	130821548	3.02	3.95	-0.32	4.27	0.00205	1	2	0	9	21.89	0.6	1
NM_010769	Matn1	130944385	130955476	+	promoter	chr4	130949514	130955291	6.31	7.08	4.52	2.56	0.00206	0.488	2	0	57.39	213.68	15	31
NM_001029877,NM_001033314	Ccdc61,Nova2	18890884	18910404	-	promoter	chr7	18907410	18908464	3.03	3.96	-0.32	4.28	0.00208	1	1	0	8.46	22.64	0.6	1
NM_001271843,NM_022026	Aqp9,Gm32511	71110659	71162633	-	promoter	chr9	71165588	71166677	3.11	4.01	0.14	3.88	0.00209	0.488	1	0	11.33	20.96	1.2	1
NM_001277893	Fkbp6	135291704	135350044	-	intron	chr5	135324786	135325671	3.91	4.71	2	2.71	0.00209	0.488	2	0	26.09	26.2	3	5
NM_133239	Crb1	139198254	139377076	-	intron	chr1	139348795	139349923	3.88	1.93	4.68	-2.76	0.00209	0.488	0	1	1.8	5.8	35.4	16
NM_001312884,NM_001312893,NM_001312894	Cryba4,Crybb1,Tpst2	112246492	112252518	-	promoter	chr5	112259344	112261054	4.33	5.12	2.46	2.66	0.0021	0.488	2	0	22.49	46.96	3	8
NM_009109	Ryr1	29003340	29125151	-	exon	chr7	29022316	29024367	5.75	6.48	4.19	2.29	0.00211	0.488	2	0	112.81	65.67	15.6	21
NM_010686	Laptm5	130913316	130936148	+	promoter	chr4	130900653	130901683	3.89	4.74	1.58	3.15	0.00212	0.488	2	0	10.26	43.03	3	3
NM_001253904	Ncor2	125017153	125179214	-	promoter	chr5	125164935	125166121	4	4.79	2.1	2.68	0.00213	0.488	2	0	22.31	32.93	3.6	5
NM_033567	Tmem121b	120488939	120493946	-	promoter	chr6	120494718	120495689	3.06	3.99	-0.32	4.31	0.00213	0.488	1	0	7.38	24.32	0.6	1
NM_001128180	Dlgap1	69969073	70821413	+	intron	chr17	70797305	70798038	3.78	1.98	4.55	-2.57	0.00213	0.488	0	1	3.24	4.68	30	17
NM_019536	Dnah10	124725085	124834308	+	exon	chr5	124829387	124830352	3	3.92	-0.32	4.24	0.00214	1	1	0	9.54	20.77	0.6	1
NM_021344	Tesc	118027743	118061878	+	promoter	chr5	118017826	118020984	4.94	5.7	3.23	2.46	0.00215	0.488	2	0	29.69	74.09	7.8	11
NM_001167746	Dnah17	118021723	118129219	-	exon	chr11	118094058	118096455	4.39	5.18	2.49	2.69	0.00215	0.488	2	0	18.71	53.7	4.2	7
NM_030889	Sorcs2	36017181	36398139	-	promoter	chr5	36389139	36398451	7.82	8.52	6.41	2.11	0.00216	0.488	2	1	204.2	527.46	66.6	103
NM_010742,NR_027836,NR_027837	Gm33174,Ly6d,Ly6g6g	74762056	74763567	-	promoter	chr15	74778359	74780082	3.54	4.41	1	3.41	0.00216	0.488	2	0	11.87	30.69	3	1
NM_024291	Ky	102506138	102546239	+	promoter	chr9	102500543	102501350	2.99	3.91	-0.32	4.23	0.00217	1	1	0	9.72	20.39	0.6	1
NM_021560	Bhlhe22	18054325	18057514	+	promoter	chr3	18049730	18058383	7.88	6.63	8.54	-1.92	0.00217	0.488	2	2	69.81	127.61	386.98	359
NM_001081235	Mn1	111417300	111457030	+	promoter	chr5	111413076	111415841	5.58	6.36	3.74	2.62	0.00217	0.488	2	0	31.85	132.85	13.8	13
NM_011581	Thbs2	14665500	14694262	-	promoter	chr17	14702385	14704284	5.37	3.54	6.15	-2.61	0.00218	0.488	0	2	17.27	5.99	32.4	110
NM_001331162	Eapp	54670340	54695894	-	promoter	chr12	54678895	54679202	1.84	-1.87	2.79	-4.66	0.00218	1	0	1	0.36	0.19	10.8	3
NR_046191	4930487D11Rik	38344389	38349197	+	promoter	chr5	38332908	38334107	4.31	5.09	2.54	2.55	0.00218	0.488	2	0	41.38	26.57	6.6	5
NM_001289530	Adarb2	8202866	8760442	+	intron	chr13	8519577	8520021	2.87	0.45	3.73	-3.29	0.00219	1	0	2	1.98	0.75	9.6	17
NM_001243265	Gm16130	58032274	58048997	+	promoter	chr9	58033025	58034458	3.68	4.54	1.26	3.28	0.00219	0.488	1	0	9.18	37.42	1.8	3
NM_001363194	Msi2	88339382	88718229	-	intron	chr11	88430197	88431176	4.35	5.12	2.58	2.53	0.00219	0.488	2	0	44.26	25.26	6	6
NM_001253817	Tmem184b	79360684	79402919	-	promoter	chr15	79395905	79397231	3.18	4.09	0.14	3.95	0.00219	0.488	1	0	7.92	26.2	1.2	1
NM_001370856	Etv3l	87550057	87561105	+	promoter	chr3	87540456	87544436	6.5	7.19	5.1	2.1	0.0022	0.488	2	1	146.09	146.51	29.4	39
NM_001110140	Atp2a2	122453513	122502225	-	promoter	chr5	122503750	122505046	3.44	4.32	0.77	3.56	0.00221	0.488	1	0	9.9	30.12	2.4	1
NM_001114322,NM_001252600,NM_001252601,NM_001287171	Cdhr5,Drd4,Irf7,Sct	141263183	141266424	-	promoter	chr7	141277234	141279992	5.19	6	3.17	2.83	0.00221	0.488	1	0	17.09	110.77	9	9
NM_001347442	Htr7	35958418	36057360	-	promoter	chr19	36055528	36057331	4.33	5.11	2.51	2.6	0.00223	0.488	2	0	21.95	46.96	5.4	6
NM_001159724	Nectin2	19716644	19749573	-	promoter	chr7	19747127	19748611	3.52	4.39	1	3.39	0.00225	0.488	2	0	12.41	29.38	3	1
NM_001139519	Zbp1	173206612	173218922	-	promoter	chr2	173230905	173234045	6.42	7.18	4.73	2.44	0.00227	0.488	2	1	161.92	127.23	10.2	43
NM_001040005	Rnf213	119390099	119487418	+	promoter	chr11	119394233	119397089	5.17	5.99	3.14	2.85	0.00228	0.488	1	0	20.15	106.65	12.6	5
NM_053245,NM_144526	Aipl1,Pimreg	72028722	72037509	-	promoter	chr11	72028982	72030586	3.88	4.7	1.85	2.85	0.00231	0.488	2	0	17.63	34.24	4.2	3
NM_001190187	Nrg3	38368951	39473088	-	intron	chr14	39390872	39391538	4.08	2.35	4.84	-2.49	0.00232	0.488	0	2	7.2	2.99	32.4	25
NM_001357538	Abcc8	46104523	46180033	-	promoter	chr7	46181585	46182795	3.24	4.13	0.49	3.64	0.00232	0.488	2	0	11.15	23.76	1.8	1
NM_001372563,NM_001372564	Arhgap42,Gm16833	8992507	9239027	-	promoter	chr9	9238604	9239491	3.65	1.68	4.45	-2.77	0.00233	0.488	0	1	3.24	3.18	10.8	33
NM_001363144,NM_010445	E130018O15Rik,Hmx1	35379152	35388476	-	promoter	chr5	35388989	35396271	6.94	7.71	5.19	2.53	0.00233	0.488	2	0	66.03	354.01	31.8	41
NM_001359273	Unc5b	60762594	60831581	-	promoter	chr10	60812387	60814692	4.82	5.62	2.85	2.77	0.00233	0.488	1	0	16.19	82.14	5.4	9
NM_020605	Jph3	121730559	121791083	+	promoter	chr8	121713359	121716094	4.49	5.29	2.54	2.75	0.00234	0.488	1	0	16.73	61.56	6.6	5
NM_001312908	Cux2	121860216	122047825	-	promoter	chr5	122064934	122065932	2.95	3.87	-0.32	4.2	0.00234	1	2	0	10.26	19.09	0.6	1
NM_172882	Wdfy3	101832953	102069921	-	promoter	chr5	102061086	102062308	3.23	4.1	0.68	3.42	0.00235	0.488	2	0	14.39	19.83	1.2	2
NR_105754	Mir6336	42447439	42447568	-	promoter	chr2	42447293	42447720	2.41	-0.44	3.31	-3.75	0.00235	1	0	1	0.54	0.94	4.8	15
NM_172283	Fcsk	110882456	110902488	-	promoter	chr8	110883428	110884252	2.93	3.85	-0.32	4.18	0.00237	1	2	0	11.33	17.59	0.6	1
NM_001347454,NM_028627,NM_133694,NR_030468	4833438C02Rik,Fbxl15,Mir146b,Psd	46303585	46305629	-	promoter	chr19	46322109	46324596	4.56	5.36	2.61	2.75	0.00237	0.488	1	0	17.09	64.93	7.2	5
NR_045793	Gm10390	120121096	120139263	-	promoter	chr5	120156387	120157622	4.04	4.83	2.14	2.69	0.00238	0.488	2	0	26.45	30.5	1.8	7
NM_173731	Hmgcll1	76014977	76136350	+	promoter	chr9	76023460	76025023	5.03	3.59	5.73	-2.14	0.00242	0.488	0	2	13.49	10.67	47.4	59
NM_001081066	Dennd3	73512560	73572242	+	promoter	chr15	73522964	73523706	3.42	4.27	1.07	3.2	0.00242	0.488	2	0	13.85	24.7	1.2	3
NM_001177696	Ablim2	35757880	35884979	+	intron	chr5	35816093	35816755	2.92	3.84	-0.32	4.17	0.00242	1	2	0	11.51	17.21	0.6	1
NM_025891	Smarcd3	24592622	24602002	-	promoter	chr5	24597959	24607875	7.63	8.36	6.08	2.28	0.00242	0.488	2	0	129.9	527.64	60.6	75
NM_001312900,NM_008077	Gad1,Gad1os	70489940	70563357	-	promoter	chr2	70571084	70572026	3.4	4.27	0.85	3.42	0.00243	0.488	1	0	10.26	28.25	0.6	3
NM_011059	Padi1	140812981	140845778	-	promoter	chr4	140835844	140836866	2.97	3.9	-0.32	4.22	0.00244	1	1	0	8.64	21.14	0.6	1
NM_023409	Npc2	84754559	84773112	-	promoter	chr12	84790272	84792077	5.91	4.33	6.65	-2.32	0.00245	0.488	1	2	11.33	28.81	79.2	121
NM_053116	Wnt16	22288227	22298522	+	promoter	chr6	22287954	22289693	4.23	5.04	2.2	2.84	0.00247	0.488	2	0	13.49	52.39	4.2	5
NM_001127177	Ptpn2	67665501	67724621	-	exon	chr18	67667087	67667328	1.86	-1.87	2.81	-4.68	0.00247	1	0	1	0.36	0.19	12	2
NM_007418	Adra2c	35278566	35281763	+	promoter	chr5	35275826	35279040	5.43	6.19	3.69	2.51	0.00248	0.488	2	0	33.28	113.2	10.8	15
NM_175272	Nav2	49246189	49610088	+	promoter	chr7	49265610	49266424	3.03	3.95	-0.32	4.28	0.00251	1	1	0	6.66	24.32	0.6	1
NM_173781	Rab6b	103112074	103185270	+	intron	chr9	103158527	103160768	4.43	5.21	2.66	2.55	0.00251	0.488	2	0	24.29	49.58	3.6	9
NM_001312908	Cux2	121860216	122047825	-	intron	chr5	121911139	121918069	6.62	7.34	5.1	2.24	0.00251	0.488	2	0	93.74	230.14	29.4	39
NM_019445	Fmn2	174501825	174822729	+	exon	chr1	174537024	174537550	3.24	0.95	4.09	-3.14	0.00252	0.488	0	1	1.8	2.06	6	28
NM_007748,NR_163911	4930401G09Rik,Cox6a1	115345652	115348958	-	promoter	chr5	115362378	115363717	3.58	4.46	1	3.46	0.00253	0.488	1	0	9	34.99	3	1
NM_001347461	Lama3	12333934	12583012	+	intron	chr18	12570412	12571265	3.66	1.68	4.47	-2.79	0.00254	0.488	0	1	3.78	2.62	10.2	34
NM_001081236,NM_001109902	2410131K14Rik,Rnft2	118190736	118244861	-	promoter	chr5	118241165	118243562	5.1	5.84	3.51	2.33	0.00254	0.488	2	0	41.2	73.35	13.8	9
NM_001085355	Arid1b	4995074	5347656	+	intron	chr17	5164876	5165875	3.43	4.29	1	3.29	0.00255	0.488	2	0	23.21	15.9	3	1
NM_172721	Fbxw8	118064981	118155458	-	intron	chr5	118114094	118117781	5.39	6.14	3.77	2.37	0.00255	0.488	2	0	43.54	97.11	16.2	11
NM_001347433	Slc6a12	121343076	121365773	+	promoter	chr6	121335475	121336815	4.16	4.93	2.41	2.52	0.00255	0.488	2	0	27.71	33.12	3.6	7
NM_183022	Asic4	75450510	75474340	+	promoter	chr1	75454314	75455365	3.1	4.03	-0.32	4.35	0.00255	0.488	1	0	4.86	27.88	0.6	1
NM_007496	Zfhx3	108714644	108961636	+	intron	chr8	108819024	108820304	5.12	3.48	5.87	-2.39	0.00257	0.488	2	2	16.01	6.36	37.2	80
NM_001285905,NM_001285906,NM_001285907,NM_001357817	Cd2bp2,Septin1,Tbc1d10b,Zfp553	127191660	127196077	-	promoter	chr7	127215085	127215713	2.89	3.81	-0.32	4.13	0.00257	1	2	0	13.85	14.22	0.6	1
NM_001370822,NM_147776,NM_179203	Ankrd65,Atad3a,Vwa1	155740640	155761098	-	promoter	chr4	155776497	155777357	3.57	4.45	1	3.45	0.00257	0.488	2	0	9.18	34.43	3	1
NM_001164717	Sh3pxd2a	47260174	47464411	-	exon	chr19	47310632	47322902	8.07	8.77	6.62	2.15	0.00259	0.488	2	1	274.01	600.43	51	146
NM_001198831,NM_001198833,NM_007584	Ddr1,Gtf2h4,Vars2	35655635	35667592	-	promoter	chr17	35686950	35687935	3.02	3.94	-0.32	4.27	0.00261	1	1	0	6.48	24.32	0.6	1
NM_007441	Alx3	107595031	107605875	+	promoter	chr3	107603497	107604509	3.56	4.43	1	3.43	0.00262	0.488	2	0	9.54	33.49	3	1
NM_001370856	Etv3l	87550057	87561105	+	promoter	chr3	87544672	87545903	3.85	4.68	1.63	3.05	0.00263	0.488	2	0	11.69	39.67	1.2	5
NM_182929	Rims3	120854799	120896575	+	promoter	chr4	120859041	120860103	2.95	3.87	-0.32	4.19	0.00263	1	1	0	8.64	20.58	0.6	1
NM_007467,NM_019459,NM_172898	Aplp1,Kirrel2,Nphs1	30434980	30445582	-	promoter	chr7	30459170	30460796	4.04	4.86	1.96	2.89	0.00264	0.488	1	0	13.85	44.16	4.8	3
NM_001025427,NM_001039356	Hmga1,Hmga1b	27556574	27563672	+	promoter	chr17	27541020	27542630	4.05	4.88	1.85	3.03	0.00265	0.488	2	0	10.44	48.46	4.2	3
NM_001161626,NM_001161627	Erp29,Tmem116	121444753	121452474	-	promoter	chr5	121446286	121447763	3.63	4.45	1.58	2.86	0.00266	0.488	2	0	22.31	21.33	3	3
NM_028770,NR_035462	Krt80,Mir1941	101348315	101370162	-	promoter	chr15	101360492	101361773	3.23	4.12	0.49	3.64	0.00266	0.488	1	0	9.72	25.07	1.8	1
NM_008707	Nmt1	103028543	103068908	+	intron	chr11	103052783	103053800	4.44	2.92	5.16	-2.24	0.00267	0.488	0	2	8.64	6.55	30.6	41
NR_045661	4930524C18Rik	114831965	114861327	+	promoter	chr14	114845793	114846479	3.53	1.73	4.31	-2.58	0.00268	0.488	0	2	3.06	3.56	18.6	21
NM_001167879,NM_001256263	3110082J24Rik,Garem2	30103584	30106086	-	promoter	chr5	30113335	30117187	6.21	6.93	4.73	2.19	0.00268	0.488	2	0	85.46	157.92	22.2	31
NM_175249	Psapl1	36204021	36206567	+	promoter	chr5	36192557	36195700	5.19	5.95	3.46	2.5	0.00269	0.488	2	0	28.25	95.8	9	13
NM_001359486,NM_029752	Bri3bp,Dhx37	125414404	125434048	-	promoter	chr5	125424151	125427841	6.11	6.81	4.69	2.12	0.0027	0.488	2	0	98.59	126.11	22.8	29
NM_001163819,NM_001163820	Fance,Rpl10a	28313530	28326574	+	promoter	chr17	28316320	28317478	2.94	3.86	-0.32	4.18	0.0027	1	1	0	8.64	20.39	0.6	1
NM_001033769	B020031M17Rik	119949357	119950806	-	promoter	chr13	119966718	119967098	2.21	-0.85	3.12	-3.97	0.0027	1	0	1	0.36	0.75	14.4	3
NM_001024645,NM_001136057	Carmil3,Cpne6	55490651	55508272	+	promoter	chr14	55492554	55495774	5.04	5.82	3.22	2.6	0.0027	0.488	2	0	22.31	90.37	6.6	12
NM_027622	Tex19.2	121116215	121118677	-	promoter	chr11	121116539	121118859	3.92	4.76	1.68	3.08	0.00271	0.488	1	0	15.47	38.54	5.4	1
NM_001364848	Rab44	29114181	29148976	+	exon	chr17	29146596	29147985	4.05	4.84	2.17	2.67	0.00272	0.488	2	0	23.57	33.68	6	3
NM_001168521,NM_008759,NM_011707	Sarm1,Sebox,Vtn	78472330	78497754	-	promoter	chr11	78486881	78489799	4.86	5.65	2.93	2.73	0.00273	0.488	1	0	18.71	81.95	10.2	5
NM_001346010	Ucn	31137989	31138895	-	promoter	chr5	31136656	31139633	5.95	6.73	4.17	2.56	0.00275	0.488	2	0	38.32	173.45	15	21
NM_011716	Wfs1	36966104	36988982	-	promoter	chr5	37005474	37006313	2.9	3.82	-0.32	4.14	0.00275	1	1	0	10.26	17.96	0.6	1
NM_009154	Sema5a	32244813	32696341	+	intron	chr15	32328471	32329058	3.4	1.51	4.19	-2.67	0.00276	0.488	0	1	2.34	3.37	20.4	16
NM_001374717	Las1l	95935313	95956974	-	exon	chrX	95935376	95936802	3.18	4.08	0.38	3.7	0.00276	0.488	1	0	7.92	25.82	0.6	2
NM_001243048	Arntl	113207465	113314126	+	promoter	chr7	113199725	113200853	3.04	3.96	-0.32	4.29	0.00276	1	1	0	5.58	25.63	0.6	1
NM_027373	Afap1	35893319	36003922	+	intron	chr5	35933664	35934560	3.15	4.03	0.49	3.55	0.00279	0.488	2	0	13.49	19.27	1.8	1
NM_001311124	Celf5	81459227	81473131	-	promoter	chr10	81482318	81483155	3.49	4.35	1	3.35	0.0028	0.488	2	0	11.15	29.75	3	1
NM_001037722,NM_001370853,NM_007910,NM_009614	Adam15,Dcst1,Dcst2,Efna4	89333393	89338028	-	promoter	chr3	89356106	89357903	3.65	4.51	1.2	3.31	0.00282	0.488	1	0	10.44	35.18	3.6	1
NM_011770	Ikzf2	69531210	69685960	-	promoter	chr1	69686278	69687245	4.69	3.19	5.41	-2.21	0.00283	0.488	1	2	10.62	7.67	31.8	53
NM_001033542	Slc47a2	61301631	61342860	-	promoter	chr11	61356664	61357590	3.01	3.94	-0.32	4.26	0.00284	1	1	0	5.94	24.7	0.6	1
NM_019743	Rybp	100228565	100287358	-	promoter	chr6	100300034	100301101	3.21	4.1	0.38	3.72	0.00286	0.488	1	0	7.02	27.32	0.6	2
NM_001083587	Tns3	8431652	8664535	-	intron	chr11	8446179	8446550	2.79	0.55	3.63	-3.08	0.0029	1	0	1	1.62	1.31	13.8	11
NM_008052	Dtx1	120680264	120711669	-	promoter	chr5	120692688	120717075	9.26	9.93	8	1.92	0.00291	0.488	2	2	661.19	1286.18	166.19	347
NM_001195094,NM_001281999	Cfap73,Rasal1	120628335	120634235	-	promoter	chr5	120647744	120655275	7.27	7.94	5.95	1.99	0.00291	0.488	2	2	175.78	315.46	54	70
NM_010769	Matn1	130944385	130955476	+	promoter	chr4	130939216	130940168	4.24	5.01	2.49	2.53	0.00291	0.488	2	0	21.77	42.85	4.2	7
NR_015546	C130026L21Rik	111581561	111587153	+	promoter	chr5	111581632	111584037	4.24	5.05	2.26	2.78	0.00292	0.488	1	0	16.37	49.77	6.6	3
NM_001310640,NM_026784	Pbxip1,Pmvk	89436704	89450952	+	promoter	chr3	89450637	89451480	2.89	3.81	-0.32	4.13	0.00292	1	1	0	9.54	18.52	0.6	1
NM_030889	Sorcs2	36017181	36398139	-	intron	chr5	36254314	36255535	3.26	4.12	0.85	3.27	0.00292	0.488	2	0	15.83	18.9	0.6	3
NR_037289	Mir3102	100882306	100882409	-	promoter	chr7	100896891	100897741	2.86	3.78	-0.32	4.1	0.00293	1	2	0	12.05	15.34	0.6	1
NM_001363187	Abcc3	94343295	94392990	-	promoter	chr11	94404624	94405365	3.68	4.51	1.49	3.03	0.00294	0.488	2	0	15.29	30.31	0.6	5
NR_045832	E130006D01Rik	111734284	111761728	-	promoter	chr5	111767397	111771593	5.51	6.26	3.81	2.46	0.00294	0.488	2	0	35.08	118.63	15	13
NM_001112813,NM_001177888,NM_001177890	Cacna1g,Epn3,Spata20	94408391	94474198	-	promoter	chr11	94488853	94490269	3.51	4.39	0.85	3.54	0.00295	0.488	1	0	5.94	35.92	0.6	3
NM_011435	Sod3	52363804	52369738	+	promoter	chr5	52363758	52365210	3.59	4.44	1.26	3.18	0.00295	0.488	1	0	9.36	34.05	1.8	3
NM_001356468,NM_001356469,NM_011367,NM_011814	Atp1b2,Fxr2,Sat2,Shbg	69599728	69605960	-	promoter	chr11	69620170	69624225	5.3	6.06	3.58	2.47	0.00295	0.488	2	0	32.56	100.85	15	9
NM_001163633,NM_001163634	AU022754,Wnt7b	85535437	85578070	-	promoter	chr15	85575953	85578921	5.21	6	3.29	2.71	0.00296	0.488	2	0	20.33	107.77	12.6	7
NM_001312908	Cux2	121860216	122047825	-	intron	chr5	121890641	121893001	4.51	5.28	2.77	2.52	0.00297	0.488	2	0	21.23	56.51	6.6	7
NM_001122948,NM_001301674	Gm26688,Tfap2a	40715302	40733795	-	promoter	chr13	40722097	40725470	7.86	6.6	8.52	-1.92	0.00298	0.488	2	2	122.7	71.1	266.99	468
NM_009804	Cat	103453904	103485153	-	intron	chr2	103461749	103462191	3.71	1.91	4.49	-2.58	0.00299	0.488	0	2	3.96	3.56	13.8	31
NM_030072	Plb1	32232708	32330286	+	promoter	chr5	32216520	32218282	4.08	4.85	2.35	2.5	0.00299	0.488	2	0	26.09	31.43	4.2	6
NM_001038703,NM_001362206,NM_030258	C130050O18Rik,Gpr146,Mir339	139369650	139369745	-	promoter	chr5	139385594	139386617	3.27	4.13	0.85	3.28	0.003	0.488	2	0	13.67	21.33	0.6	3
NM_013492,NM_172604	Clu,Scara3	65919395	65953744	-	promoter	chr14	65967959	65969094	3.54	4.38	1.26	3.12	0.00301	0.488	2	0	10.79	30.87	1.8	3
NM_021457	Fzd1	4753839	4758216	-	promoter	chr5	4756903	4758576	3.42	4.27	1.07	3.2	0.00301	0.488	2	0	11.15	27.32	1.2	3
NM_001369202	Smim38	145205823	145208119	-	promoter	chr7	145205172	145207451	4.49	5.3	2.51	2.79	0.00303	0.488	1	0	16.91	61.75	8.4	3
NM_001081060	Slc9a3	74121413	74169441	+	promoter	chr13	74124214	74125100	2.89	3.81	-0.32	4.13	0.00304	1	1	0	8.82	19.27	0.6	1
NM_019682,NM_025573,NR_036616	Dynll1,Gm13830,Srsf9	115297110	115300990	-	promoter	chr5	115309951	115311225	3.25	4.14	0.49	3.65	0.00304	0.488	1	0	7.92	27.32	1.8	1
NM_198163,NR_105997	Mir7030,Rab35	115631987	115647158	+	promoter	chr5	115629439	115630062	2.84	3.76	-0.32	4.08	0.00305	1	2	0	14.75	12.35	0.6	1
NM_013546	Hebp1	135137519	135168215	-	promoter	chr6	135148661	135150423	4.13	4.91	2.29	2.62	0.00306	0.488	2	0	18.35	41.73	4.8	5
NM_001356948	Dpysl5	30711564	30748014	+	intron	chr5	30739091	30739988	2.86	3.78	-0.32	4.1	0.00307	1	2	0	10.26	17.21	0.6	1
NM_001162540	Stk32c	139103638	139188494	-	exon	chr7	139121672	139123207	3.59	4.44	1.26	3.18	0.00308	0.488	1	0	9	34.43	1.8	3
NM_001002005,NM_001355617,NM_026485	Panx2,Selenoo,Trabd	89059726	89070907	+	promoter	chr15	89065602	89069051	4.96	5.74	3.12	2.62	0.00309	0.488	2	0	32.92	74.28	14.4	3
NM_001253904	Ncor2	125017153	125179214	-	exon	chr5	125032942	125037796	5.8	6.55	4.12	2.43	0.00309	0.488	2	0	43	145.01	19.8	15
NM_010608	Kcnk3	30588170	30625270	+	intron	chr5	30608796	30609965	3.41	4.27	1	3.27	0.0031	0.488	2	0	13.49	25.07	3	1
NR_045903	1700030M09Rik	121544388	121547652	+	promoter	chr8	121528438	121529583	3.04	3.97	-0.32	4.29	0.00311	1	1	0	4.68	26.57	0.6	1
NM_011352	Sema7a	57940112	57962865	+	promoter	chr9	57959589	57961599	4.47	5.25	2.7	2.55	0.00311	0.488	2	0	24.65	51.27	9	4
NM_001290989	Clstn1	149586468	149648899	+	promoter	chr4	149582829	149583504	3.3	4.19	0.49	3.71	0.00311	0.488	1	0	6.48	30.12	1.8	1
NM_001163480	Neurl1a	47228843	47259441	+	promoter	chr19	47237618	47239221	3.68	4.51	1.49	3.03	0.00312	0.488	1	0	14.39	31.25	0.6	5
NM_172264	Chdh	30021303	30040466	+	promoter	chr14	30033509	30035508	4.47	5.23	2.72	2.51	0.00312	0.488	2	0	21.95	53.33	4.2	9
NM_022017	Trpv4	114622154	114658421	-	promoter	chr5	114645049	114646812	4.45	5.21	2.74	2.47	0.00313	0.488	2	0	22.49	51.64	5.4	8
NM_177708	Rtn4rl1	75193993	75267762	+	promoter	chr11	75213369	75214019	3.97	4.79	1.93	2.86	0.00318	0.489	2	0	28.25	26.94	6.6	1
NM_001362206,NM_030258	Cox19,Gpr146	139337822	139345166	-	promoter	chr5	139363956	139365670	4.63	5.36	3.05	2.31	0.00318	0.489	2	0	34	48.27	9.6	7
NM_001347448,NM_008052	Dtx1,Oas2	120680264	120711669	-	promoter	chr5	120730124	120732409	4.4	5.17	2.66	2.51	0.00318	0.489	2	0	20.87	51.08	6.6	6
NM_175362	Card11	140872999	141000596	-	intron	chr5	140887437	140888612	2.87	3.79	-0.32	4.11	0.0032	1	1	0	8.82	18.9	0.6	1
NM_008235,NR_045878	9030404E10Rik,Hes1	30021842	30039479	-	promoter	chr16	30045572	30046682	3.32	4.19	0.85	3.34	0.00322	0.489	2	0	9.9	26.57	0.6	3
NM_153107	Cpz	35502218	35525626	-	exon	chr5	35503167	35504343	3.63	4.45	1.54	2.91	0.00323	0.489	2	0	13.85	29.75	1.8	4
NM_028434	2900092C05Rik	12512551	12556321	+	promoter	chr7	12518803	12519553	4.54	2.9	5.29	-2.39	0.00325	0.489	1	2	10.62	4.3	25.2	53
NM_011716	Wfs1	36966104	36988982	-	promoter	chr5	37000907	37002555	4.28	5.04	2.56	2.48	0.00326	0.489	2	0	21.95	43.78	4.8	7
NM_001109902	Rnft2	118190736	118244861	-	exon	chr5	118201279	118202644	3.45	4.31	1	3.31	0.00327	0.489	1	0	11.15	28.44	3	1
NM_001001803	Spink7	62592413	62596325	-	promoter	chr18	62607012	62607285	2.25	-0.88	3.17	-4.05	0.00328	1	0	1	0.9	0.19	3	15
NM_170779	Wwc1	35838399	35980527	-	exon	chr11	35870266	35871562	3.77	4.56	1.85	2.71	0.00329	0.489	2	0	21.41	25.82	4.2	3
NM_001346588	Fbxo21	117976770	118010197	+	promoter	chr5	117973601	117974560	2.91	3.83	-0.32	4.16	0.00329	1	1	0	7.02	21.52	0.6	1
NM_175217	Mmd2	142563481	142608752	-	promoter	chr5	142605047	142606076	2.88	3.8	-0.32	4.13	0.00331	1	1	0	7.92	20.02	0.6	1
NM_026398	Pop5	115235851	115240970	+	promoter	chr5	115215447	115216964	4.07	4.89	1.93	2.97	0.00331	0.489	2	0	16.55	42.85	6.6	1
NM_001312914	Ksr2	117414002	117767988	+	intron	chr5	117477221	117478388	3.02	3.95	-0.32	4.27	0.00333	1	1	0	4.5	26.38	0.6	1
NM_030595	Nbea	55625198	56183701	-	promoter	chr3	56179513	56180073	2.87	0.73	3.7	-2.97	0.00336	1	0	1	1.44	1.87	15	11
NM_001281999	Rasal1	120648812	120679597	+	promoter	chr5	120661529	120665899	5.93	6.65	4.43	2.22	0.00336	0.489	2	0	67.11	134.16	16.2	27
NM_001130174,NM_001130175	Lad1,Tnnt2	135818598	135833341	+	promoter	chr1	135817415	135820439	5	5.76	3.26	2.5	0.00337	0.489	2	0	22.67	86.07	10.2	9
NM_011741	Zan	137378637	137477064	-	promoter	chr5	137461002	137462042	3.48	4.31	1.32	2.98	0.00338	0.489	2	0	16.73	22.83	3	2
NM_001312908	Cux2	121860216	122047825	-	intron	chr5	121919947	121920893	3.36	4.25	0.49	3.77	0.00338	0.489	1	0	4.86	33.31	1.8	1
NM_001360404	Bin3	70100093	70137959	+	intron	chr14	70130573	70131890	3.64	4.48	1.38	3.1	0.00339	0.489	2	0	14.39	30.12	4.2	1
NM_001346699	Col26a1	136741760	136883215	-	promoter	chr5	136881232	136885754	6.44	7.17	4.89	2.28	0.00339	0.489	2	0	69.63	217.79	28.2	31
NM_001081235	Mn1	111417300	111457030	+	promoter	chr5	111388854	111402374	7.9	8.58	6.57	2.01	0.0034	0.489	2	2	202.59	561.14	80.4	109
NM_020009	Mtor	148448582	148557685	+	exon	chr4	148469419	148472166	6.21	4.77	6.92	-2.15	0.0034	0.489	2	2	32.56	21.89	78	164
NM_001363318	Zfp644	106616741	106696019	-	promoter	chr5	106712901	106713630	2.86	3.77	-0.32	4.1	0.00341	1	1	0	8.64	18.71	0.6	1
NM_008677	Ncf4	78244811	78262580	+	promoter	chr15	78234565	78236232	3.82	4.63	1.81	2.83	0.00342	0.489	2	0	12.95	36.67	3	4
NM_001312914	Ksr2	117414002	117767988	+	promoter	chr5	117410913	117412674	4.18	4.98	2.2	2.78	0.00343	0.489	1	0	12.23	50.89	4.2	5
NM_175259	Shisa4	135371456	135375063	-	promoter	chr1	135370259	135371658	3.38	4.25	0.85	3.4	0.00347	0.489	1	0	7.56	30.5	0.6	3
NM_001313928	Crhr1	104132781	104175523	+	intron	chr11	104159854	104162035	4.03	4.85	1.96	2.88	0.00347	0.489	1	0	11.69	45.84	4.8	3
NM_001165957,NM_008624,NR_028123	1600029I14Rik,Mras,Nme9	99385420	99436712	-	promoter	chr9	99450752	99452178	3.68	4.5	1.58	2.92	0.00347	0.489	2	0	12.41	32.93	3	3
NM_001081567	Mapk10	102908549	103058392	-	intron	chr5	102978468	102979337	3.68	4.52	1.49	3.03	0.00348	0.489	2	0	33.1	12.72	0.6	5
NM_001166249	Mgll	88724412	88828360	+	intron	chr6	88816981	88818553	3.6	4.45	1.26	3.19	0.00348	0.489	1	0	7.92	35.74	1.8	3
NM_181039	Adgrl1	83900098	83941954	+	promoter	chr8	83902901	83904509	4.28	5.06	2.41	2.66	0.00349	0.489	1	0	16.73	50.14	6.6	4
NM_001163518,NM_001168253,NM_001370920	Ccdc166,Fam83h,Iqank1	75979872	75982285	-	promoter	chr15	75999242	76005450	6.33	7.08	4.69	2.39	0.0035	0.489	2	0	53.44	217.05	24.6	27
NM_007742	Col1a1	94936224	94953042	+	promoter	chr11	94934879	94935961	3.16	4.04	0.49	3.56	0.00353	0.489	1	0	9.36	23.58	1.8	1
NM_001033409	Lgr6	134986353	135105276	-	intron	chr1	135018366	135020724	4.61	5.4	2.7	2.7	0.00356	0.489	1	0	13.49	71.1	6	7
NM_001347445	Med13l	118560719	118765437	+	intron	chr5	118666007	118668566	4.61	5.33	3.1	2.23	0.00356	0.489	2	0	36.52	44.16	7.2	10
NM_009327	Hnf1a	114948980	114971062	-	promoter	chr5	114976171	114977429	3.81	4.63	1.68	2.96	0.00356	0.489	2	0	17.63	32	5.4	1
NM_001112715,NM_001360727	Ifitm1,Pgghg	140941391	140947664	+	promoter	chr7	140946843	140948772	4.32	5.11	2.43	2.68	0.00357	0.489	2	0	19.07	49.96	1.8	9
NM_001172207,NM_001362214	Cacna2d4,Lrtm2	119315133	119329204	-	promoter	chr6	119334969	119336723	4.15	4.9	2.49	2.42	0.00357	0.489	2	0	26.63	33.12	4.2	7
NM_023326,NM_153558	Bmyc,Obp2a	25700074	25703326	+	promoter	chr2	25694350	25695038	3	3.9	0.14	3.76	0.00357	1	2	0	8.82	20.96	1.2	1
NR_037247	Mir3086	58911673	58911759	-	promoter	chr19	58916032	58917449	2.9	3.82	-0.32	4.14	0.00357	1	1	0	6.66	21.52	0.6	1
NM_130886,NM_138669	Card14,Eif4a3	119288363	119300043	-	promoter	chr11	119303758	119306748	5.02	5.8	3.19	2.62	0.00358	0.489	2	0	18.17	93.37	10.2	8
NM_008881	Plxna1	89316314	89362613	-	exon	chr6	89334116	89336436	4.99	5.72	3.46	2.26	0.00359	0.489	2	0	45.88	59.5	15	7
NM_001359593	Fam20c	138755081	138810063	+	intron	chr5	138776493	138778051	3.75	4.58	1.54	3.05	0.00359	0.489	2	0	14.21	33.68	4.8	1
NM_029362	Chmp4b	154657026	154694783	+	promoter	chr2	154640943	154641625	3.5	4.34	1.26	3.08	0.00361	0.489	2	0	30.23	10.29	1.8	3
NM_001289787	Slc26a5	21809001	21862006	-	intron	chr5	21826579	21827447	3.08	3.96	0.49	3.47	0.00361	0.489	2	0	14.21	16.84	1.8	1
NM_001310480	Prkag2	24862735	24995753	-	promoter	chr5	25000900	25001830	3.02	3.9	0.38	3.52	0.00361	1	2	0	11.33	18.52	0.6	2
NM_001359749,NR_045810	4933408J17Rik,Ccdc38	93554881	93584326	+	promoter	chr10	93571984	93572292	2.21	-0.87	3.12	-3.99	0.00362	1	0	1	0.72	0.37	2.4	15
NM_001033481	Myrf	10208271	10240748	-	promoter	chr19	10252094	10252886	2.94	3.87	-0.32	4.19	0.00362	1	1	0	5.4	23.76	0.6	1
NM_001162999,NM_001356326	Fnip2,Ppid	79455971	79567679	-	promoter	chr3	79582220	79583136	2.98	3.9	-0.32	4.23	0.00362	1	1	0	4.68	25.26	0.6	1
NM_009151	Selplg	113817798	113830501	-	promoter	chr5	113841713	113843584	4.36	5.11	2.7	2.41	0.00362	0.489	2	0	33.28	35.92	3	10
NM_001080708	Ripor3	167980164	168010618	-	exon	chr2	167980334	167981734	3.81	4.61	1.89	2.72	0.00363	0.489	2	0	15.65	33.12	2.4	5
NM_001145937	Tenm3	48225665	48674690	-	intron	chr8	48295648	48296063	2.38	-0.47	3.28	-3.75	0.00363	1	0	1	1.26	0.19	5.4	14
NM_133904	Acacb	114165518	114250758	+	exon	chr5	114248270	114249934	3.8	4.6	1.85	2.75	0.00364	0.489	2	0	16.01	32.56	4.2	3
NM_175473	Fras1	96373955	96784728	+	promoter	chr5	96372863	96375080	4.44	5.19	2.81	2.38	0.00367	0.489	2	0	24.11	48.84	6	8
NM_001290784	Ldlrad3	101950201	102186460	-	intron	chr2	101992695	101993497	3.84	4.62	2	2.62	0.00367	0.489	2	0	30.23	18.9	3	5
NM_008037	Fosl2	32136472	32157839	+	promoter	chr5	32123953	32124900	2.87	3.79	-0.32	4.11	0.00367	1	1	0	7.2	20.39	0.6	1
NM_001312908	Cux2	121860216	122047825	-	intron	chr5	121939726	121942161	4.4	5.16	2.7	2.46	0.00369	0.489	2	0	26.81	44.91	9	4
NM_001162475	Stra6	58129088	58153997	+	promoter	chr9	58147981	58148884	2.83	3.74	-0.32	4.07	0.00369	1	2	0	8.64	18.15	0.6	1
NR_154465	9130015G15Rik	49121937	49162158	-	promoter	chr7	49162131	49163997	4.49	5.23	2.85	2.38	0.0037	0.489	2	0	24.29	50.89	5.4	9
NM_001015039,NM_001370805	Cfap99,Zfyve28	34194894	34288324	-	promoter	chr5	34281635	34283828	4.8	5.56	3.1	2.46	0.0037	0.489	2	0	23.21	71.1	10.2	7
NM_011039	Pax7	139738081	139832968	-	intron	chr4	139746985	139748131	3.21	4.09	0.49	3.61	0.00371	0.489	1	0	7.38	26.76	1.8	1
NM_001162872	Exoc7	116287998	116306750	-	promoter	chr11	116312291	116313024	4.15	2.6	4.88	-2.28	0.00371	0.489	0	2	5.04	7.11	22.8	36
NM_177782	Prex1	166566345	166713832	-	exon	chr2	166594642	166600808	6.39	7.08	4.99	2.09	0.00373	0.489	2	0	92.48	178.69	30.6	33
NM_007467,NM_011827	Aplp1,Hcst	30417712	30419854	-	promoter	chr7	30435187	30436097	3.15	4.03	0.49	3.55	0.00373	0.489	1	0	9	23.76	1.8	1
NM_011583	Theg	79576477	79587136	-	promoter	chr10	79586704	79588385	3.63	4.44	1.58	2.86	0.00373	0.489	1	0	14.03	29.38	3	3
NM_145565	Sds	120476547	120483905	+	promoter	chr5	120455149	120456966	4.3	5.1	2.32	2.78	0.00376	0.489	1	0	11.69	57.07	3	7
NM_011636	Plscr1	92250194	92272561	+	promoter	chr9	92252498	92253347	4.12	2.37	4.88	-2.51	0.00376	0.489	1	2	8.28	2.06	27	32
NM_001289472,NR_165287	Pitpnm2,Pitpnm2os2	124118689	124187182	-	promoter	chr5	124193912	124194967	2.86	3.78	-0.32	4.1	0.00377	1	1	0	7.2	20.21	0.6	1
NM_177879	Sdk1	141241534	142213791	+	intron	chr5	142140084	142140953	2.78	3.69	-0.32	4.01	0.00377	1	2	0	13.67	12.16	0.6	1
NM_001159521,NM_001284506,NM_011161	Mapk11,Mir7118,Plxnb2	89142484	89149606	-	promoter	chr15	89168554	89169938	3.56	4.41	1.2	3.21	0.00378	0.489	2	0	10.62	32	3.6	1
NM_001276383	Spns2	72451638	72475027	-	promoter	chr11	72473431	72475106	3.74	4.57	1.58	2.99	0.00379	0.489	1	0	9.72	37.8	3	3
NM_001114125	Dab2ip	35558458	35730994	+	promoter	chr2	35545770	35548255	5.02	5.79	3.23	2.56	0.00379	0.489	1	0	18.89	91.87	7.8	11
NM_001310464	Reln	21884454	22344705	-	promoter	chr5	22339987	22344729	6.31	7.01	4.88	2.13	0.0038	0.489	2	0	83.3	174.2	31.8	27
NM_008609	Mmp15	95352296	95374293	+	promoter	chr8	95358845	95360680	3.65	4.5	1.38	3.12	0.00381	0.489	2	0	12.05	33.12	4.2	1
NM_001177504	Gm6588	112449426	112451738	+	promoter	chr5	112437049	112438182	3.08	3.96	0.49	3.48	0.00381	0.489	2	0	12.05	19.09	1.8	1
NM_001252635	Cdh23	60302750	60696490	-	exon	chr10	60436338	60437599	3.34	4.2	0.93	3.27	0.00382	0.489	1	0	8.82	27.88	1.8	2
NM_001160420	Optc	133897194	133907173	-	promoter	chr1	133908779	133909682	3.25	4.11	0.85	3.26	0.00387	0.489	1	0	10.62	23.95	0.6	3
NM_001289445	Atp9a	168634438	168711835	-	exon	chr2	168636607	168638120	3.67	4.49	1.58	2.9	0.00388	0.489	1	0	11.87	32.93	3	3
NM_001361561	Ubtd2	32455370	32518709	+	promoter	chr11	32451151	32451838	2.92	3.84	-0.32	4.16	0.00388	1	1	0	5.4	23.2	0.6	1
NM_001163182	Plekhb1	100643896	100656965	-	promoter	chr7	100673131	100675325	4.13	4.93	2.23	2.69	0.00389	0.489	1	0	14.21	46.59	5.4	4
NM_001025586,NM_001025587,NM_007789	Mir7066,Ncan,Nr2c2ap	70093085	70120844	-	promoter	chr8	70116562	70118017	3.78	4.59	1.77	2.82	0.00389	0.489	2	0	12.77	35.36	1.8	5
NM_173731	Hmgcll1	76014977	76136350	+	promoter	chr9	76014448	76015956	5.1	3.67	5.81	-2.14	0.00391	0.489	1	2	15.65	9.73	39	73
NM_001357506	Zbtb7c	76059326	76148564	+	promoter	chr18	76059361	76060651	3.97	4.77	2.04	2.73	0.00392	0.489	2	0	13.31	41.16	4.2	4
NM_001166494,NM_001166495	Ikzf3,Zpbp2	98464693	98546031	-	promoter	chr11	98542239	98544340	6.12	4.65	6.83	-2.19	0.00392	0.489	2	2	29.87	20.21	64.2	164
NM_007662	Cdh15	122848374	122867397	+	promoter	chr8	122830322	122831050	4.08	4.85	2.32	2.53	0.00392	0.489	2	0	19.61	38.17	3	7
NM_001081235	Mn1	111417300	111457030	+	promoter	chr5	111416078	111423124	6.73	7.43	5.31	2.13	0.00393	0.489	2	0	97.15	248.67	37.2	42
NM_001038658	Faim2	99497005	99528165	-	promoter	chr15	99525698	99526924	3.61	4.43	1.54	2.89	0.00393	0.489	2	0	12.23	30.87	1.8	4
NM_029556	Clybl	122181694	122402234	+	intron	chr14	122364038	122365112	3.17	4.05	0.49	3.57	0.00393	0.489	1	0	7.92	25.26	1.8	1
NM_001083119,NM_011214	Mecr,Ptpru	131768457	131838278	-	promoter	chr4	131826633	131828699	3.92	4.74	1.85	2.89	0.00394	0.489	1	0	10.62	42.85	4.2	3
NM_001114386	Nedd4l	64887756	65217826	+	intron	chr18	64944830	64945410	3.94	2.23	4.71	-2.48	0.00394	0.489	0	1	4.5	4.86	13.2	39
NM_011716	Wfs1	36966104	36988982	-	promoter	chr5	36996661	36998523	4.35	5.09	2.77	2.32	0.00394	0.489	2	0	27.35	40.6	6.6	7
NM_001109758	Bcan	87987531	88000356	-	promoter	chr3	87994018	88003058	6.84	7.58	5.24	2.35	0.00396	0.489	2	0	68.55	314.72	32.4	43
NM_001277239	Zmat4	23669661	24063116	+	intron	chr8	23930617	23931094	3.06	1	3.88	-2.87	0.00396	0.489	0	1	2.7	1.31	11.4	18
NM_001033428,NM_001375886	2900026A02Rik,Tmem211	113086323	113221276	-	promoter	chr5	113215280	113217205	3.88	4.67	1.96	2.71	0.00398	0.489	2	0	16.01	34.99	4.8	3
NM_021455	Mlxipl	135106891	135138201	+	promoter	chr5	135111114	135112174	3.32	4.19	0.77	3.43	0.00398	0.489	1	0	8.28	28.25	2.4	1
NM_145684	Alox12e	70315611	70322530	-	promoter	chr11	70320590	70323297	5.2	5.95	3.55	2.41	0.00398	0.489	2	0	29.33	94.68	14.4	9
NM_001362415	Klhl3	58000227	58113647	-	intron	chr13	58011686	58012735	3.11	3.99	0.49	3.51	0.004	0.489	1	0	9.72	22.08	1.8	1
NM_133239	Crb1	139198254	139377076	-	intron	chr1	139350422	139351428	4.09	2.5	4.83	-2.34	0.00402	0.49	1	1	3.42	7.86	33	24
NM_009758,NM_030062	9230112D13Rik,Bmpr1a	34411068	34502546	-	promoter	chr14	34510690	34513163	6.26	4.88	6.95	-2.08	0.00402	0.49	2	2	35.44	23.39	87	161
NM_007562	Bnc1	81966662	81992299	-	promoter	chr7	81983037	81983650	2.77	3.68	-0.32	4	0.00403	1	2	0	14.93	10.67	0.6	1
NM_026212,NR_106155	Agpat2,Mir126b	26591363	26591420	-	promoter	chr2	26595218	26596607	3.5	4.34	1.26	3.07	0.00406	0.492	1	0	9.36	31.06	1.8	3
NM_001083616	Cacna1d	30039941	30353486	-	promoter	chr14	30350583	30351309	2.86	3.78	-0.32	4.1	0.00408	1	1	0	6.3	21.14	0.6	1
NM_001164171,NM_010856	Mhrt,Myh6	54941921	54966607	-	promoter	chr14	54972246	54973079	2.86	3.78	-0.32	4.1	0.00408	1	1	0	6.3	21.14	0.6	1
NR_045471	Fendrr	121054882	121083110	-	exon	chr8	121058879	121060191	3.39	4.23	1.07	3.16	0.00408	0.492	1	0	9.18	28.44	1.2	3
NM_013560	Hspb1	135887919	135889563	+	promoter	chr5	135884439	135886413	4.24	5.06	2.14	2.92	0.00409	0.492	1	0	15.65	50.89	7.8	1
NM_001081141	Gabbr2	46662318	46991714	-	intron	chr4	46930108	46931009	2.79	3.7	-0.32	4.02	0.00412	1	1	0	8.64	17.4	0.6	1
NM_001136260	Slc4a4	88887260	89239656	+	intron	chr5	88911128	88912067	2.77	3.68	-0.32	4	0.00413	1	1	0	9.9	15.72	0.6	1
NM_001373944	Syt7	10389023	10451617	+	exon	chr19	10448089	10449308	2.93	3.85	-0.32	4.17	0.00414	1	1	0	4.68	24.14	0.6	1
NM_178890	Abtb2	103566310	103718423	+	intron	chr2	103599122	103600810	4.17	4.96	2.26	2.7	0.00415	0.492	2	0	15.29	47.15	6.6	3
NR_033532	B230206H07Rik	141359178	141365110	-	promoter	chr7	141360250	141361256	3.36	4.23	0.85	3.38	0.00415	0.492	1	0	6.66	30.87	0.6	3
NM_007741	Col9a2	121039566	121055325	+	promoter	chr4	121039363	121041748	4.81	5.58	3.04	2.54	0.00416	0.492	2	0	17.99	77.65	5.4	11
NR_104435	Clmn	104763114	104865076	-	exon	chr12	104774947	104775849	2.94	3.83	0.14	3.69	0.00417	1	1	0	9.36	19.09	1.2	1
NM_011536	Tbx4	85886367	85916097	+	promoter	chr11	85899690	85901464	4.27	5.07	2.32	2.75	0.00419	0.492	2	0	11.51	55.76	3	7
NM_172723	Adap1	139271876	139325464	-	exon	chr5	139290991	139293357	4.19	4.96	2.41	2.56	0.0042	0.492	1	0	18.35	43.97	6.6	4
NM_001347505,NM_001356989,NM_027242	Nyap1,Ppp1r35,Tsc22d4	137730882	137741168	-	promoter	chr5	137759902	137761819	4.98	5.7	3.52	2.17	0.00422	0.492	2	0	37.24	66.42	12	11
NM_001285472	Tbx1	18580979	18588899	-	promoter	chr16	18608421	18609710	3.33	4.17	1	3.17	0.00422	0.492	2	0	14.03	22.08	3	1
NM_001168253,NM_001370920	Fam83h,Iqank1	76001092	76009498	-	promoter	chr15	76007115	76009499	4.86	5.62	3.12	2.5	0.00426	0.492	2	0	18.53	79.9	8.4	9
NM_001172099	Cuedc1	88169565	88194140	+	promoter	chr11	88172708	88173326	2.95	3.87	-0.32	4.19	0.00427	1	1	0	4.14	25.07	0.6	1
NR_045496	2410003L11Rik	97598511	97622893	+	promoter	chr11	97601160	97602111	2.88	3.8	-0.32	4.12	0.00427	1	1	0	5.4	22.45	0.6	1
NM_178608	Reep1	71707681	71810705	+	promoter	chr6	71707418	71709555	4.94	5.67	3.41	2.26	0.00427	0.492	2	0	29.87	71.66	10.2	11
NM_001163551,NM_001301334	Csn1s2b,Prr27	87808121	87824421	+	promoter	chr5	87809058	87810193	3.54	4.37	1.38	2.99	0.00428	0.492	2	0	17.09	24.32	4.2	1
NM_001312914	Ksr2	117414002	117767988	+	intron	chr5	117517441	117518767	3.34	4.24	0.49	3.76	0.00429	0.492	1	0	3.78	34.05	1.8	1
NM_013483	Btn1a1	23456993	23465901	-	promoter	chr13	23470137	23472020	3.87	4.68	1.85	2.83	0.00429	0.492	1	0	11.51	39.67	4.2	3
NM_001277186,NM_001277187	Dlgap4,Gm14169	156609198	156613422	-	promoter	chr2	156616898	156617838	3.22	4.09	0.77	3.32	0.0043	0.492	2	0	10.97	23.01	2.4	1
NM_172121	Zc3h3	75754447	75841908	-	exon	chr15	75783546	75785720	4.04	4.86	2	2.86	0.00431	0.492	1	0	9.18	48.84	3	5
NM_001195025,NM_028778	Klhdc8a,Nuak2	132298626	132307357	+	promoter	chr1	132295593	132297193	4.11	4.88	2.38	2.5	0.00431	0.492	2	0	18.71	40.04	5.4	5
NM_010302	Gna12	140759944	140830431	-	intron	chr5	140803471	140804868	3.54	4.36	1.43	2.93	0.00433	0.492	1	0	11.33	29.75	2.4	3
NM_001359273	Unc5b	60762594	60831581	-	exon	chr10	60782995	60783715	2.8	3.72	-0.32	4.04	0.00434	1	1	0	7.38	18.9	0.6	1
NM_011542	Tcea3	136247957	136274899	+	promoter	chr4	136239601	136240622	3.37	4.22	1	3.22	0.00435	0.492	2	0	10.97	26.38	3	1
NM_134130,NR_045379	4930563E18Rik,Abhd3	10644411	10706696	-	promoter	chr18	10689189	10691551	6.58	5.17	7.27	-2.11	0.00436	0.492	2	2	46.24	25.63	213.59	96
NM_008952	Pipox	77880615	77893872	-	promoter	chr11	77909475	77910809	3.8	4.64	1.54	3.1	0.00436	0.492	1	0	10.26	39.48	4.8	1
NM_001159650,NM_001359004	Crybb2,Crybb3	113058258	113070117	-	promoter	chr5	113075640	113076762	3.11	3.99	0.49	3.51	0.00436	0.492	1	0	8.64	23.2	1.8	1
NM_001166282	Ccdc33	58028674	58102297	-	intron	chr9	58051906	58054028	4.45	5.23	2.63	2.6	0.00436	0.492	1	0	14.21	60.81	5.4	7
NM_001033312	Fbxl18	142871789	142895238	-	promoter	chr5	142877049	142883394	6.36	7.06	4.93	2.14	0.00437	0.492	2	0	77.9	189.35	31.8	29
NM_001007580	Fndc3c1	106420043	106485229	-	promoter	chrX	106479813	106485395	7.65	6.5	8.28	-1.77	0.00437	0.492	2	2	90.32	91.31	379.18	241
NM_001252489	Osbpl1a	12755312	12819907	-	exon	chr18	12766912	12767239	2.19	-0.66	3.09	-3.75	0.00438	1	0	1	1.08	0.19	12	5
NM_147221	Glis1	107434719	107635059	+	exon	chr4	107622972	107624223	3.03	3.93	0.14	3.79	0.0044	1	1	0	5.94	24.51	1.2	1
NM_001198565	Sulf1	12692430	12860372	+	intron	chr1	12755634	12756326	4.14	2.4	4.91	-2.51	0.0044	0.492	0	2	7.56	2.99	15	45
NM_001082535	Sppl2c	104186327	104188551	+	promoter	chr11	104165167	104166448	3.03	3.92	0.38	3.54	0.00441	1	1	0	7.92	22.27	0.6	2
NM_001190445	Faap20	155249966	155256687	+	promoter	chr4	155251906	155252946	3.92	4.72	2	2.72	0.00441	0.492	2	0	12.41	40.23	3	5
NM_001347462	Rasgef1c	49901835	49980223	+	intron	chr11	49954160	49955462	3.49	4.36	1	3.36	0.00442	0.492	1	0	7.02	34.05	3	1
NM_001374047,NM_001374048,NM_001374051	B4gat1,Brms1,Rin1	5038826	5041134	+	promoter	chr19	5035998	5036866	3.42	4.26	1.14	3.12	0.00444	0.492	1	0	9.36	29	2.4	2
NM_001374756	Dnajb12	59879583	59899296	+	promoter	chr10	59865043	59865694	3.36	4.19	1.2	2.99	0.00444	0.492	2	0	19.25	17.21	0.6	4
NM_001310712	Cabp1	115168691	115194381	-	promoter	chr5	115214008	115215247	3.46	4.29	1.26	3.03	0.00445	0.492	1	0	9.9	29.19	1.8	3
NM_001081236,NM_001109902	2410131K14Rik,Rnft2	118190736	118244861	-	promoter	chr5	118258645	118260273	3.73	4.53	1.77	2.77	0.00447	0.492	2	0	13.31	32.93	1.8	5
NM_001360003	Ppp2r2c	36868510	36955078	+	promoter	chr5	36868723	36872077	5.14	5.87	3.55	2.33	0.00447	0.492	2	0	29.51	87.75	8.4	15
NM_008795	Cdk18	132113547	132139685	-	promoter	chr1	132118940	132119752	3.05	3.93	0.49	3.44	0.00448	0.492	1	0	10.97	19.46	1.8	1
NM_001170555,NM_001170556	Prkag2,Prkag2os1	24862735	24908509	-	promoter	chr5	24900097	24901659	3.77	4.58	1.68	2.91	0.00451	0.492	1	0	16.37	31.62	5.4	1
NM_001360003	Ppp2r2c	36868510	36955078	+	intron	chr5	36913633	36914318	2.78	3.69	-0.32	4.02	0.00451	1	1	0	7.56	18.34	0.6	1
NM_001033428,NM_001375886	2900026A02Rik,Tmem211	113086323	113221276	-	promoter	chr5	113224435	113225449	3.1	3.98	0.49	3.49	0.00452	0.492	1	0	8.82	22.64	1.8	1
NM_001110778	Adam11	102761435	102780262	+	promoter	chr11	102758801	102761322	4.88	5.65	3.14	2.51	0.00453	0.492	1	0	17.99	82.14	6.6	11
NM_001312908	Cux2	121860216	122047825	-	intron	chr5	121953820	121955241	3.11	3.98	0.49	3.5	0.00455	0.492	1	0	8.46	23.2	1.8	1
NM_011213	Ptprf	118208213	118291397	-	promoter	chr4	118296791	118298063	3.42	4.28	1	3.28	0.00455	0.492	1	0	8.82	29.94	3	1
NM_001008542	Mxi1	53310506	53373293	+	promoter	chr19	53318205	53319189	3.55	4.35	1.58	2.77	0.00455	0.492	2	0	15.65	25.26	3	3
NM_013460	Adra1d	131545357	131562497	-	promoter	chr2	131565433	131566386	2.74	3.65	-0.32	3.97	0.00456	1	2	0	9.54	15.53	0.6	1
NM_001001985	Nat8l	33995984	34005916	+	promoter	chr5	33994004	34004909	7.54	8.22	6.19	2.04	0.00456	0.492	2	2	145.73	451.12	63.6	82
NM_001356433	Ntmt1	30807968	30817521	+	promoter	chr2	30791369	30794059	4.9	5.67	3.15	2.52	0.00457	0.492	1	0	18.89	82.89	10.8	7
NM_001276466,NM_001276473	Cited1,Gm14858	102247378	102250776	-	promoter	chrX	102247816	102248614	2.85	3.77	-0.32	4.09	0.00457	1	1	0	5.4	21.89	0.6	1
NM_199473	Col8a2	126286794	126314330	+	exon	chr4	126310825	126312303	3.74	4.55	1.68	2.87	0.00458	0.492	2	0	9.9	37.05	2.4	4
NM_028195	Cyth4	78597047	78622019	+	exon	chr15	78621002	78621867	2.8	3.72	-0.32	4.04	0.00459	1	1	0	6.66	19.65	0.6	1
NR_039557	Mir5098	119882289	119928917	+	promoter	chr11	119877034	119877672	3.06	3.92	0.68	3.24	0.00459	0.492	2	0	16.37	13.85	1.2	2
NM_133893,NM_145211	Oas1a,Oas1d	120896257	120907525	-	promoter	chr5	120918722	120919795	3.25	4.11	0.77	3.35	0.00459	0.492	1	0	9.18	25.45	2.4	1
NM_001376960	Msi1	115429675	115455698	+	promoter	chr5	115426414	115427766	4.29	5.07	2.49	2.58	0.00459	0.492	1	0	14.39	52.58	4.2	7
NM_010246	Fzd9	135248938	135251047	-	promoter	chr5	135253074	135254608	3.98	4.8	1.93	2.87	0.00461	0.492	2	0	16.01	39.67	6.6	1
NM_001267622	Ttc28	110879803	111289779	+	intron	chr5	111209366	111210491	3.54	4.38	1.32	3.05	0.00462	0.492	1	0	9.36	32.18	3	2
NM_007863	Mpp3	101999653	102026955	-	intron	chr11	102005571	102006492	3.08	3.96	0.49	3.47	0.00463	0.492	1	0	9.18	21.89	1.8	1
NM_009522,NM_139298	Wnt3a,Wnt9a	59248042	59290751	-	promoter	chr11	59288260	59290101	4.37	5.14	2.56	2.58	0.00463	0.492	1	0	14.03	56.69	4.8	7
NM_009701,NM_175087	Aqp5,Aqp6	99591028	99594829	+	promoter	chr15	99591119	99593356	4.51	5.29	2.72	2.57	0.00465	0.492	1	0	15.29	62.87	4.2	9
NR_038008	Celrr	121087405	121120975	+	promoter	chr1	121095918	121096744	4.22	2.39	5	-2.61	0.00466	0.492	0	1	4.5	5.99	9	55
NM_001199677,NM_001359237	Mlxipl,Vps37d	135072900	135078266	-	promoter	chr5	135088211	135091356	5.47	6.25	3.66	2.59	0.00467	0.492	2	1	22.85	128.92	7.2	18
NM_001376960	Msi1	115429675	115455698	+	promoter	chr5	115411700	115412483	2.85	3.77	-0.32	4.09	0.00468	1	1	0	5.22	22.08	0.6	1
NM_001100395	Otof	30367066	30461932	-	intron	chr5	30415175	30416074	2.75	3.66	-0.32	3.98	0.00469	1	1	0	8.28	17.03	0.6	1
NM_001359604	Smco4	15493432	15545259	+	promoter	chr9	15490819	15492216	3.85	4.62	2.1	2.52	0.00471	0.492	2	0	19.07	30.12	3.6	5
NM_001331219,NM_001368675	Myo1h,Ube3b	114356815	114364576	+	promoter	chr5	114360246	114362047	4.03	4.83	2.1	2.73	0.00472	0.492	2	0	21.23	35.74	0.6	8
NM_001004363	Nuak1	84370900	84440668	-	exon	chr10	84377254	84379031	5.19	5.88	3.83	2.05	0.00473	0.492	2	0	59.01	58.56	11.4	17
NM_001033221,NM_001163192,NM_001191012,NM_001371027	Abhd16a,Ly6g6d,Ly6g6f,Mpig6b	35062693	35066184	-	promoter	chr17	35079922	35082198	4.41	5.16	2.77	2.4	0.00473	0.492	2	0	19.97	51.64	6.6	7
NM_001360615	Acer3	98213810	98309542	-	promoter	chr7	98310814	98312831	3.96	4.75	2.07	2.68	0.00474	0.492	1	0	14.57	39.29	5.4	3
NM_009307	Syt2	134646612	134753149	+	promoter	chr1	134640605	134641442	2.82	3.74	-0.32	4.06	0.00475	1	1	0	5.76	20.96	0.6	1
NM_010158	Khdrbs3	68928420	69093518	+	intron	chr15	69078029	69078290	1.99	-1.14	2.91	-4.05	0.00475	1	0	1	0.72	0.19	3	12
NM_001163760	6430548M08Rik	120114152	120154574	+	promoter	chr8	120123950	120125287	3.93	4.73	1.96	2.77	0.00476	0.492	2	0	12.05	40.98	4.8	3
NM_001113379	Lrrc32	98494222	98501830	+	promoter	chr7	98491814	98501293	7.17	7.88	5.7	2.18	0.00476	0.492	2	0	93.92	378.33	52.2	52
NM_001301282,NM_001301283	Bcl7c,Ctf1	127661454	127708766	-	promoter	chr7	127716181	127718614	4.63	5.43	2.72	2.7	0.00476	0.492	1	0	15.83	70.17	10.2	3
NM_001356954,NM_001356955	Mrps17,Septin14	129683391	129704984	-	promoter	chr5	129700571	129701161	2.72	3.62	-0.32	3.95	0.00476	1	2	0	10.08	14.59	0.6	1
NM_001308091,NM_001308464	Smim4,Stab1	31088129	31128930	-	promoter	chr14	31145393	31149675	5.06	5.8	3.49	2.31	0.00476	0.492	2	0	26.99	84.2	11.4	11
NM_080855	Zcchc14	121598703	121651933	-	promoter	chr8	121656130	121656774	2.85	3.77	-0.32	4.09	0.00477	1	1	0	5.04	22.27	0.6	1
NM_001360045	Hlcs	94129306	94290291	-	exon	chr16	94262593	94263540	2.72	3.63	-0.32	3.95	0.00478	1	1	0	9.9	14.78	0.6	1
NM_001360818	Kctd15	34636999	34652932	-	promoter	chr7	34672928	34674536	3.93	4.73	2	2.73	0.00479	0.492	1	0	11.33	41.73	3	5
NM_175451	Ckap4	84526305	84533888	-	promoter	chr10	84527619	84529194	3.75	4.54	1.85	2.69	0.0048	0.492	1	0	15.11	31.43	4.2	3
NM_001163270,NM_001346737,NM_172529,NR_027452	Baiap3,Gm17801,Gnptg,Mir3547	25234296	25240140	-	promoter	chr17	25254319	25255378	3.53	4.39	1	3.39	0.00481	0.492	1	0	5.76	36.3	3	1
NM_001363135	Flt1	147561604	147726011	-	exon	chr5	147654930	147655488	2.93	3.81	0.38	3.43	0.00482	1	2	0	16.37	11.6	0.6	2
NM_010929	Notch4	34564295	34588543	+	promoter	chr17	34555116	34556170	3.8	4.58	1.96	2.61	0.00482	0.492	2	0	18.35	29.38	4.8	3
NM_001040072,NM_027143	Khnyn,Nynrin	55854115	55874736	+	promoter	chr14	55870718	55871584	2.76	3.67	-0.32	4	0.00482	1	1	0	7.38	18.15	0.6	1
NM_001368413	Adcy6	98589986	98604732	-	promoter	chr15	98603318	98604789	3.72	4.51	1.85	2.66	0.00483	0.492	2	0	16.73	28.81	4.2	3
NM_008158,NM_025829	Eif4e3,Gpr27	99625137	99666771	-	promoter	chr6	99678028	99679062	2.78	3.7	-0.32	4.02	0.00483	1	1	0	6.66	19.27	0.6	1
NM_001081066	Dennd3	73512560	73572242	+	intron	chr15	73545554	73546946	3.9	4.71	1.93	2.78	0.00483	0.492	2	0	20.87	31.43	6.6	1
NM_001310480	Prkag2	24862735	24995753	-	intron	chr5	24967918	24969131	4.04	4.83	2.2	2.62	0.00483	0.492	2	0	13.31	43.41	4.2	5
NM_001159902	Klrb1a	128609227	128622934	-	promoter	chr6	128624281	128624669	2.59	0.35	3.43	-3.08	0.00484	1	0	1	1.62	0.94	12.6	9
NM_010663,NM_212483	Krt17,Krt42	100256215	100261029	-	promoter	chr11	100276558	100277327	2.79	3.71	-0.32	4.03	0.00485	1	1	0	6.3	19.83	0.6	1
NM_001033409	Lgr6	134986353	135105276	-	promoter	chr1	135081978	135086887	6.17	6.93	4.49	2.44	0.00486	0.492	2	0	39.04	204.32	18	27
NM_001252452	Pou5f1	35506032	35510777	+	promoter	chr17	35489735	35491476	3.96	4.79	1.81	2.98	0.00486	0.492	1	0	11.69	43.6	6	1
NM_010605	Kcnj5	32314707	32344344	-	promoter	chr9	32343724	32345378	3.82	4.65	1.68	2.97	0.00487	0.492	1	0	12.41	37.8	5.4	1
NM_001286448	Rtn1	72211749	72409054	-	intron	chr12	72361698	72362427	5.23	3.64	5.97	-2.34	0.00488	0.492	2	2	18.53	6.36	33.6	92
NM_008368	Il2rb	78480549	78495066	-	promoter	chr15	78494265	78495869	4.21	4.97	2.51	2.46	0.00491	0.492	2	0	22.31	40.42	2.4	9
NM_027219	Cdc42ep1	78842647	78850902	+	promoter	chr15	78839420	78842084	4.77	5.54	3	2.54	0.00496	0.492	1	0	15.83	77.28	9	7
NR_153766	Gm31641	95184537	95259702	-	intron	chr16	95198407	95199215	2.74	3.65	-0.32	3.97	0.00497	1	1	0	7.74	17.4	0.6	1
NM_001099664,NM_001348231,NM_001357796	Npw,Slc9a3r2,Zfp598	24639282	24644957	-	promoter	chr17	24656881	24657596	2.74	3.65	-0.32	3.97	0.00497	1	2	0	7.74	17.4	0.6	1
NM_001347445	Med13l	118560719	118765437	+	exon	chr5	118729731	118733009	5.68	6.37	4.32	2.05	0.00498	0.492	2	0	89.6	75.59	15	25
NM_001034885	Pnpla1	28858411	28890308	+	promoter	chr17	28876206	28877437	2.86	3.78	-0.32	4.1	0.00498	1	1	0	4.5	23.01	0.6	1
NM_134147	Macrod1	7056768	7198062	+	intron	chr19	7183697	7184561	2.85	3.77	-0.32	4.09	0.00498	1	1	0	4.68	22.64	0.6	1
NM_174850	Micall2	139706693	139736333	-	promoter	chr5	139731116	139731774	2.87	3.79	-0.32	4.11	0.00498	1	1	0	4.32	23.39	0.6	1
NM_194344	Sh3tc1	35697180	35729276	-	promoter	chr5	35709459	35710899	3.55	4.38	1.38	3.01	0.00499	0.492	2	0	13.31	28.44	4.2	1
NM_001330686	Pvalb	78191112	78204237	-	promoter	chr15	78201208	78202176	2.84	3.76	-0.32	4.08	0.00499	1	1	0	4.86	22.27	0.6	1
NM_001252452,NM_001372297	Cchcr1,Pou5f1	35506032	35510777	+	promoter	chr17	35502286	35503042	3.12	4	0.49	3.52	0.005	0.492	1	0	7.02	25.07	1.8	1
NM_175140	Chst8	34674468	34812711	-	intron	chr7	34743544	34744439	2.73	3.64	-0.32	3.96	0.005	1	1	0	8.1	16.84	0.6	1
NM_019507	Tbx21	97098007	97115331	-	promoter	chr11	97127902	97129198	3.65	4.47	1.54	2.94	0.00501	0.492	1	0	8.82	35.55	1.8	4
NM_010175	Fadd	144578323	144582441	-	promoter	chr7	144591643	144592580	2.72	3.63	-0.32	3.95	0.00501	1	2	0	8.64	16.09	0.6	1
NM_001045489,NM_008594	Hapln3,Mfge8	79117027	79131018	-	promoter	chr7	79146982	79147819	3.05	3.92	0.49	3.44	0.00501	1	2	0	9.54	20.77	1.8	1
NM_001081220,NM_138657	Gpr179,Socs7	97332110	97352356	-	promoter	chr11	97346152	97346866	2.79	3.71	-0.32	4.03	0.00502	1	1	0	5.94	20.21	0.6	1
NR_036598	6030440G07Rik	110994398	111013872	+	promoter	chr12	111006602	111007773	2.79	3.71	-0.32	4.03	0.00502	1	1	0	5.94	20.21	0.6	1
NM_008052	Dtx1	120680264	120711669	-	promoter	chr5	120689258	120692495	6.07	6.75	4.71	2.04	0.00502	0.492	2	0	100.57	115.26	17.4	35
NM_153537	Phldb1	44686308	44735198	-	exon	chr9	44687489	44688319	2.74	3.65	-0.32	3.97	0.00502	1	1	0	7.56	17.59	0.6	1
NM_001289472,NR_165287,NR_165288	LOC115490137,Pitpnm2,Pitpnm2os2	124118689	124187182	-	promoter	chr5	124191860	124192957	3.14	3.98	0.85	3.14	0.00504	0.492	2	0	13.49	18.15	0.6	3
NM_147221	Glis1	107434719	107635059	+	intron	chr4	107603828	107606988	5.07	5.78	3.61	2.17	0.00504	0.492	2	0	34.36	75.22	11.4	13
NM_001310480	Prkag2	24862735	24995753	-	promoter	chr5	24989139	24993736	6.25	6.93	4.93	2	0.00505	0.492	2	0	99.85	143.51	24	37
NM_001009950	Slc38a8	119479603	119501698	-	promoter	chr8	119496063	119497562	4.19	4.98	2.35	2.63	0.00505	0.492	2	0	19.61	43.41	1.2	9
NM_001114140,NM_013836	Tbrg3,Tcf20	82808626	82912134	-	promoter	chr15	82907355	82908302	3.06	3.93	0.49	3.45	0.00508	0.492	1	0	9	21.52	1.8	1
NM_001271411	Nfam1	82996736	83023138	-	exon	chr15	82997928	82999675	4.57	5.3	3.05	2.24	0.00508	0.492	2	0	28.25	50.33	9.6	7
NM_001252059	Cacna1a	84415364	84640249	+	exon	chr8	84613874	84615189	4.1	4.92	2.04	2.89	0.00508	0.492	1	0	14.03	46.59	7.2	1
NM_178887	Fibcd1	31813290	31846005	-	promoter	chr2	31841792	31842510	2.84	3.76	-0.32	4.08	0.0051	1	1	0	4.68	22.45	0.6	1
NM_001346588	Fbxo21	117976770	118010197	+	promoter	chr5	117958944	117959688	3.02	3.89	0.49	3.41	0.00511	1	2	0	10.62	19.09	1.8	1
NM_001286015	Csn1s1	87666208	87682577	+	promoter	chr5	87660751	87669862	7.04	7.72	5.71	2.01	0.00513	0.492	2	1	259.8	160.91	72.6	32
NM_001042489	Hvcn1	122209729	122242297	+	promoter	chr5	122212003	122212709	2.95	3.85	0.14	3.71	0.00514	1	1	0	6.48	22.27	1.2	1
NM_024478,NR_126488	2210406O10Rik,Grpel1	36447611	36464854	-	promoter	chr5	36449638	36450419	2.72	3.63	-0.32	3.95	0.00514	1	1	0	8.1	16.65	0.6	1
NM_001033355	Zfp568	29983955	30028282	+	intron	chr7	30009388	30010121	3.97	2.19	4.74	-2.55	0.00515	0.492	0	1	5.22	3.93	9.6	44
NM_001037736,NM_012000	Arhgef10,Cln8	14888536	14901719	+	promoter	chr8	14893109	14896197	4.83	5.59	3.15	2.43	0.00518	0.492	1	0	20.15	75.97	10.8	7
NM_001359361,NM_027158	Upk3b,Upk3bl	136038496	136044993	+	promoter	chr5	136037935	136039488	4.15	4.93	2.35	2.58	0.00518	0.492	2	0	17.45	43.41	7.2	3
NM_027864	Galnt14	73493751	73710451	-	intron	chr17	73540567	73541574	3.5	4.3	1.58	2.71	0.00519	0.492	2	0	21.41	17.96	3	3
NM_030889	Sorcs2	36017181	36398139	-	intron	chr5	36039496	36040372	3.09	3.97	0.49	3.48	0.0052	0.492	1	0	7.56	23.76	1.8	1
NM_001033874,NM_027283,NR_037271	Ak8,Mir3088,Spaca9	28692080	28699651	-	promoter	chr2	28718733	28719628	2.75	3.66	-0.32	3.99	0.00522	1	1	0	6.66	18.71	0.6	1
NM_001004366	Scube3	28142309	28156434	+	promoter	chr17	28154875	28156687	4.17	4.94	2.41	2.54	0.00522	0.492	2	0	14.75	46.78	3.6	7
NM_001251881,NM_007523	Bak1,Ggnbp1	27018035	27036377	+	promoter	chr17	27029544	27030570	2.84	3.75	-0.32	4.07	0.00522	1	1	0	4.68	22.27	0.6	1
NM_001081362,NM_177735	Tmem130,Trrap	144735915	144761578	-	promoter	chr5	144756912	144759170	4.35	5.15	2.41	2.74	0.00524	0.492	2	0	20.69	50.33	9.6	1
NM_181409	Mtmr11	96161970	96171718	+	promoter	chr3	96146136	96146482	2.57	0.36	3.41	-3.04	0.00524	1	0	1	1.26	1.31	13.2	8
NM_001370984	Plch1	63696234	63899462	-	promoter	chr3	63881298	63881615	1.88	-1.13	2.79	-3.92	0.00525	1	0	1	0.54	0.37	10.8	3
NM_013571	Ksr1	79013440	79146473	-	promoter	chr11	79152622	79153288	3.12	3.96	0.85	3.12	0.00525	0.492	2	0	15.29	15.9	0.6	3
NM_001243046	Dlg2	91090786	92449246	+	intron	chr7	92333354	92333680	2.86	0.55	3.71	-3.16	0.00526	1	0	1	1.62	1.31	4.2	22
NM_001347445	Med13l	118560719	118765437	+	intron	chr5	118703202	118704385	3.43	4.26	1.2	3.06	0.00526	0.492	1	0	12.41	26.01	3.6	1
NM_001286015	Csn1s1	87666208	87682577	+	promoter	chr5	87649540	87650516	3.5	4.32	1.38	2.94	0.00526	0.492	2	0	16.73	23.2	4.2	1
NM_001199677,NM_001359237,NM_001363324	Bud23,Mlxipl,Vps37d	135052957	135064959	-	promoter	chr5	135083638	135084997	3.81	4.64	1.68	2.96	0.00527	0.492	1	0	11.87	37.98	5.4	1
NM_010769	Matn1	130944385	130955476	+	promoter	chr4	130942279	130947966	7.57	8.23	6.33	1.9	0.00527	0.492	2	2	262.86	337.73	46.2	115
NM_001277893	Fkbp6	135291704	135350044	-	intron	chr5	135320079	135321016	3.14	3.99	0.85	3.14	0.00528	0.492	2	0	12.05	19.65	0.6	3
NR_045705	I730028E13Rik	61138515	61145259	+	promoter	chr9	61138452	61139158	2.71	3.62	-0.32	3.94	0.00529	1	1	0	8.1	16.47	0.6	1
NM_029094	Pik3cb	99038402	99140211	-	promoter	chr9	99134302	99136082	3.67	4.5	1.49	3.02	0.00531	0.492	1	0	9	36.3	0.6	5
NM_001037999,NM_001172074	3110009E18Rik,Dbi	120113280	120120919	-	promoter	chr1	120114893	120116250	4.94	5.64	3.52	2.12	0.00531	0.492	2	0	47.5	52.58	15	8
NM_001205353	Gramd4	86057695	86137621	+	exon	chr15	86126303	86128544	5.77	6.45	4.45	2	0.00532	0.492	2	0	96.61	78.02	18.6	25
NM_001286005,NM_001347418	Abcg5,Abcg8	84658174	84683011	-	promoter	chr17	84675242	84676432	3.32	4.16	1.14	3.02	0.00532	0.492	1	0	10.97	24.7	2.4	2
NM_029444	4930447C04Rik	72881109	72917765	-	promoter	chr12	72906998	72908157	4.34	2.84	5.06	-2.22	0.00533	0.492	0	1	7.02	7.3	48.6	18
NR_015486	D130017N08Rik	143758354	143764942	+	promoter	chr5	143756894	143757690	2.7	3.61	-0.32	3.93	0.00535	1	1	0	8.46	15.9	0.6	1
NM_001112722	Arhgef10l	140514485	140648756	-	promoter	chr4	140646467	140647318	2.95	3.85	0.14	3.71	0.00535	1	1	0	6.12	22.64	1.2	1
NM_001040691,NM_001359940	Alkbh2,Ung	114123926	114128218	-	promoter	chr5	114134144	114136298	5.48	6.21	3.95	2.25	0.00536	0.492	2	0	73.77	73.91	6	25
NM_177354	Vash1	86678700	86695681	+	promoter	chr12	86694030	86696075	4.1	4.91	2.07	2.84	0.00536	0.492	1	0	9	51.27	5.4	3
NM_001253904	Ncor2	125017153	125179214	-	exon	chr5	125079562	125081312	3.94	4.72	2.14	2.58	0.00537	0.492	2	0	16.73	35.92	1.8	7
NM_007545,NM_172721	Fbxw8,Hrk	118064981	118155458	-	promoter	chr5	118152961	118153646	2.72	3.63	-0.32	3.95	0.00537	1	1	0	7.38	17.4	0.6	1
NM_001040111,NM_001360460	Arap1,Stard10	101317086	101346626	+	promoter	chr7	101334977	101335943	3	3.86	0.49	3.38	0.00537	1	1	0	11.51	17.59	1.8	1
NM_177129	Cntn2	132509425	132542940	-	promoter	chr1	132530182	132531807	5.19	5.88	3.81	2.07	0.00539	0.492	2	1	61.53	56.13	9	19
NM_001253904	Ncor2	125017153	125179214	-	exon	chr5	125067865	125069119	3.76	4.55	1.85	2.7	0.0054	0.492	2	0	13.31	33.49	4.2	3
NM_001037987	Edil3	88821472	89323225	+	promoter	chr13	88833686	88833909	2.31	-0.45	3.2	-3.65	0.00541	1	0	1	0.72	0.75	2.4	16
NM_021899,NR_106090	Foxj2,Mir7231	122820184	122845366	+	promoter	chr6	122822450	122823606	3.01	3.88	0.49	3.4	0.00541	1	1	0	10.08	19.46	1.8	1
NM_001142642	Fbrsl1	110361752	110448503	-	promoter	chr5	110467145	110469154	4.04	4.8	2.32	2.48	0.00542	0.492	2	0	17.27	38.54	3	7
NM_022017	Trpv4	114622154	114658421	-	promoter	chr5	114665289	114666526	3.13	4.01	0.49	3.53	0.00543	0.492	1	0	6.12	26.2	1.8	1
NM_145554	Ldlrap1	134745412	134768004	-	exon	chr4	134745089	134746097	2.91	3.78	0.38	3.4	0.00544	1	1	0	10.62	16.84	0.6	2
NM_001310706	Rgs3	62619672	62703019	+	exon	chr4	62699232	62701738	4.42	5.13	2.96	2.16	0.00546	0.492	2	0	33.28	36.67	6.6	9
NM_001042489	Hvcn1	122209729	122242297	+	promoter	chr5	122213184	122214967	4.4	5.16	2.7	2.46	0.00547	0.492	2	0	20.15	51.27	9	4
NR_046017	9530052E02Rik	11007850	11054541	+	exon	chr8	11050031	11050701	2.68	3.58	-0.32	3.9	0.00548	1	2	0	9.36	14.59	0.6	1
NM_001256096	Dtx2	135994800	136032880	+	promoter	chr5	136013880	136017348	6.3	6.99	4.92	2.07	0.00548	0.492	2	0	172.9	80.83	23.4	37
NM_021375	Rhbg	88242874	88254684	-	promoter	chr3	88251348	88258188	6.41	7.15	4.81	2.34	0.0055	0.492	2	0	49.48	234.63	22.2	34
NM_001331215,NR_138592	Rap1gap,Rap1gapos	137696975	137706606	-	promoter	chr4	137715158	137717338	4.28	5.04	2.56	2.48	0.00552	0.492	1	0	15.29	50.52	4.8	7
NM_001205082	Scarb1	125277087	125341094	-	promoter	chr5	125348381	125348949	2.66	3.57	-0.32	3.89	0.00554	1	2	0	10.26	13.47	0.6	1
NM_001253890	Prkar1b	139017304	139129752	-	intron	chr5	139098979	139100369	4.16	4.92	2.43	2.49	0.00554	0.492	2	0	20.87	39.85	7.8	3
NM_001077507,NM_001310085,NM_010309,NM_019690	Gnas,Gnasas1,Mir296,Mir298	174267047	174267125	-	promoter	chr2	174284186	174285519	3.69	4.52	1.54	2.98	0.00554	0.492	1	0	11.51	34.24	4.8	1
NM_001304773	Pex26	121183667	121196192	+	promoter	chr6	121174232	121174885	2.68	3.58	-0.32	3.9	0.00554	1	2	0	9	14.97	0.6	1
NM_021344	Tesc	118027743	118061878	+	promoter	chr5	118031142	118032424	3.75	4.56	1.77	2.79	0.00555	0.492	1	0	10.26	36.86	1.8	5
NM_001081169,NM_001097621,NR_029590,NR_049197	Aspg,Kif26a,Mir203,Mir3073b	112106683	112127573	+	promoter	chr12	112118895	112127602	7.12	7.75	5.94	1.81	0.00557	0.492	2	2	191.79	240.06	51	72
NM_001081441	Wdr86	24712269	24730680	-	promoter	chr5	24727801	24733047	5.93	6.65	4.42	2.23	0.00557	0.492	2	0	46.96	153.62	19.8	23
NM_001081066	Dennd3	73512560	73572242	+	exon	chr15	73539572	73540802	4.5	5.24	2.93	2.31	0.00557	0.492	2	0	24.29	51.27	4.2	11
NM_001363144,NR_152157	E130018O15Rik,Hmx1	35379152	35388476	-	promoter	chr5	35396911	35407094	7.12	7.82	5.69	2.13	0.00559	0.492	2	0	95	357.75	44.4	59
NM_145853	Tpcn1	120534157	120588613	-	exon	chr5	120539806	120541300	3.57	4.41	1.38	3.03	0.00559	0.492	1	0	10.97	31.43	4.2	1
NR_132097	Gm11729	117414389	117415368	+	promoter	chr11	117397383	117398236	3.37	4.22	1	3.22	0.0056	0.492	1	0	8.46	28.81	3	1
NM_013846	Ror2	53109317	53286124	-	promoter	chr13	53284424	53286314	4.07	4.85	2.26	2.58	0.00561	0.492	2	0	16.01	41.54	6.6	3
NM_175522	Elfn1	139907943	139974724	+	intron	chr5	139968523	139969787	3.72	4.53	1.68	2.86	0.00561	0.492	2	0	15.47	30.87	5.4	1
NM_001163215	Fgfr3	33721724	33737068	+	promoter	chr5	33714868	33716706	4.68	5.43	3	2.43	0.00562	0.492	2	0	17.81	68.48	9	7
NM_008712	Nos1	117866839	117958840	+	intron	chr5	117908367	117909401	3.01	3.88	0.49	3.39	0.00562	1	1	0	9.9	19.46	1.8	1
NM_001111016	Nav2	48959073	49610088	+	intron	chr7	49084532	49094861	7.56	8.19	6.38	1.81	0.00563	0.492	2	2	229.39	356.44	60.6	106
NR_110495	Pantr2	42707063	42713454	-	promoter	chr1	42724409	42725348	3.17	4.06	0.49	3.57	0.00563	0.492	1	0	5.04	28.25	1.8	1
NM_031186	Ndst3	123526166	123672477	-	promoter	chr3	123653677	123653903	2.6	0.27	3.45	-3.18	0.00563	1	0	1	0.54	1.87	7.8	14
NM_001197024,NM_001290736,NM_001357876	BC003965,Percc1,Unkl	25171154	25175632	-	promoter	chr17	25177994	25178985	2.76	3.67	-0.32	3.99	0.00564	1	1	0	5.76	19.65	0.6	1
NM_001081441	Wdr86	24712269	24730680	-	promoter	chr5	24744962	24746628	3.96	4.75	2.07	2.68	0.00565	0.492	1	0	12.59	41.35	5.4	3
NM_001098799	Tox2	163225453	163324172	+	promoter	chr2	163234608	163238222	5.15	5.9	3.52	2.37	0.00567	0.492	1	0	22.85	96.36	9	14
NM_053246	Dok4	94863828	94876312	-	promoter	chr8	94872122	94873470	3.51	4.34	1.32	3.02	0.00567	0.492	1	0	8.64	31.81	3	2
NM_028762	Rbm19	120116513	120198971	+	exon	chr5	120175813	120176631	2.7	3.61	-0.32	3.93	0.00567	1	1	0	7.38	17.03	0.6	1
NM_001198785	Aatk	120007316	120041781	-	promoter	chr11	120047552	120049308	4.05	4.85	2.07	2.78	0.00567	0.492	1	0	9.9	47.9	5.4	3
NM_001308450,NM_009656	Acad12,Aldh2	121566027	121593824	-	promoter	chr5	121601210	121602196	3.6	4.38	1.81	2.57	0.00568	0.492	2	0	20.15	21.52	3	4
NM_174877,NR_163693	Slc10a4l,Zar1	72577114	72581084	-	promoter	chr5	72582363	72583147	2.74	3.66	-0.32	3.98	0.00569	1	1	0	5.94	19.27	0.6	1
NM_001170912,NM_001170913,NM_011975	Rpl27a,Snora3,Trim66	109449001	109493738	-	promoter	chr7	109511278	109512256	2.74	3.66	-0.32	3.98	0.00569	1	1	0	5.94	19.27	0.6	1
NM_001289507	Tfr2	137569840	137588081	+	promoter	chr5	137582483	137584179	3.88	4.63	2.2	2.43	0.0057	0.492	2	0	19.79	29.75	4.2	5
NM_001360804	Zfp521	13687014	13972733	-	promoter	chr18	13972954	13975611	6.37	5.15	7.02	-1.87	0.00571	0.492	2	2	38.86	32.18	125.39	134
NM_019791	Maged1	94535474	94542025	-	promoter	chrX	94537481	94538333	2.69	3.6	-0.32	3.92	0.00571	1	1	0	7.74	16.47	0.6	1
NM_001160420,NM_001160421	Optc,Prelp	133897194	133907173	-	promoter	chr1	133910665	133912363	3.8	4.62	1.72	2.9	0.00571	0.492	1	0	7.92	41.35	3.6	3
NM_001285806	Grk3	112910478	113015538	-	promoter	chr5	112999922	113000739	2.67	3.57	-0.32	3.89	0.00571	1	2	0	9	14.78	0.6	1
NM_001301332	Gdnf	7810048	7837580	+	promoter	chr15	7803647	7804511	2.68	3.58	-0.32	3.91	0.00571	1	1	0	8.28	15.72	0.6	1
NM_010313	Gnb5	75306288	75345923	+	promoter	chr9	75311212	75312807	4	4.77	2.26	2.5	0.00573	0.492	2	0	19.79	34.61	6.6	3
NM_028753,NM_031408	Gigyf1,Pop7	137501439	137502429	-	promoter	chr5	137517059	137517907	2.82	3.73	-0.32	4.05	0.00573	1	1	0	4.32	22.27	0.6	1
NM_001310084,NM_010072	Dpm1,Gm20716	168180965	168230379	-	promoter	chr2	168246457	168247699	3.52	4.34	1.43	2.91	0.00573	0.492	1	0	9.18	31.43	2.4	3
NM_007909	Efna2	80179482	80190010	+	promoter	chr10	80184728	80189094	5.67	6.42	4.05	2.37	0.00574	0.492	1	0	31.13	139.96	16.2	17
NR_030692	A930011G23Rik	99297244	99729060	-	intron	chr5	99468609	99469580	2.81	3.69	0.14	3.55	0.00574	1	2	0	14.03	11.79	1.2	1
NM_001081100	Morn1	155086577	155145507	+	intron	chr4	155119907	155121635	3.98	4.78	2	2.78	0.00574	0.492	1	0	8.64	46.4	3	5
NM_001039228	Gm6583	112353773	112356033	-	promoter	chr5	112366623	112371348	7.1	7.74	5.9	1.85	0.00574	0.492	2	2	193.95	234.82	43.2	76
NM_001113487	Septin9	117266246	117362325	+	promoter	chr11	117281084	117286264	6.54	7.24	5.11	2.13	0.00575	0.492	2	0	104.89	197.21	18	51
NM_026886	Srrm4	116439273	116591817	-	promoter	chr5	116590802	116592443	4.11	4.86	2.49	2.37	0.00575	0.492	2	0	19.43	38.54	4.2	7
NM_001286396,NM_001286397	Dao,Ssh1	113937094	113993790	-	promoter	chr5	113999393	113999938	2.82	3.7	0.14	3.56	0.00575	1	2	0	10.79	15.16	1.2	1
NM_145981	Phyhip	70457517	70468824	+	promoter	chr14	70466134	70467930	3.76	4.56	1.77	2.8	0.00575	0.492	1	0	12.23	34.99	4.8	2
NM_145851	Cables2	180258539	180273465	-	promoter	chr2	180269861	180272814	5.11	5.81	3.7	2.11	0.00578	0.492	2	0	39.94	72.41	9	17
NM_008727,NM_026374	Ilf2,Npr1	90450592	90465866	-	promoter	chr3	90472162	90472826	2.65	3.55	-0.32	3.87	0.00579	1	2	0	12.95	10.48	0.6	1
NM_008486	Anpep	79821803	79848210	-	promoter	chr7	79846414	79848430	4.44	5.18	2.87	2.31	0.0058	0.492	1	0	20.69	51.64	6.6	8
NM_144936	Tmem45b	31426196	31464238	-	promoter	chr9	31463307	31464293	2.98	3.88	0.14	3.74	0.00581	1	1	0	4.86	24.51	1.2	1
NM_174988	Cdh22	165111507	165234737	-	intron	chr2	165212920	165214407	3.59	4.43	1.38	3.05	0.00582	0.492	1	0	9.9	33.12	4.2	1
NM_178782	Bcorl1	48341358	48406728	+	promoter	chrX	48358232	48359047	2.69	3.6	-0.32	3.92	0.00583	1	1	0	7.38	16.84	0.6	1
NM_001302393,NM_001302394,NM_001302395	Atf6b,Fkbpl,Ppt2	34616662	34627148	-	promoter	chr17	34636969	34638364	4.01	4.82	2	2.82	0.00584	0.492	1	0	7.74	48.84	3	5
NM_026398	Pop5	115235851	115240970	+	promoter	chr5	115222292	115223887	3.96	4.75	2.07	2.68	0.00584	0.492	1	0	12.41	41.35	5.4	3
NM_174850	Micall2	139706693	139736333	-	promoter	chr5	139754147	139755236	3.24	4.08	1	3.08	0.00584	0.492	2	0	19.61	14.22	3	1
NM_178782	Bcorl1	48341358	48406728	+	promoter	chrX	48345343	48349037	5.52	6.21	4.15	2.05	0.00585	0.492	2	0	53.44	94.12	18.6	17
NM_146202	Zfp768	127342795	127345314	-	promoter	chr7	127363316	127364416	3.99	4.78	2.1	2.67	0.00586	0.492	2	0	10.62	44.16	3.6	5
NM_001357037	Rhbdd2	135632654	135646376	+	promoter	chr5	135615814	135616474	3.77	4.58	1.77	2.82	0.00587	0.492	2	0	9.18	38.73	1.8	5
NM_001357412	Ubash3b	41013626	41079506	-	promoter	chr9	41075768	41076626	2.83	3.74	-0.32	4.07	0.00588	1	1	0	3.96	22.83	0.6	1
NM_001145896,NM_001145897	Gse1,Mir7687	120535857	120581383	+	promoter	chr8	120521418	120522275	2.7	3.61	-0.32	3.93	0.00588	1	1	0	6.84	17.59	0.6	1
NM_010608,NR_040427	Gm9899,Kcnk3	30573987	30588619	-	promoter	chr5	30585339	30587617	4.95	5.7	3.28	2.42	0.00588	0.492	2	0	19.25	84.57	11.4	8
NM_001081235	Mn1	111417300	111457030	+	intron	chr5	111438358	111440091	3.86	4.66	1.89	2.77	0.00589	0.492	2	0	12.23	38.36	5.4	2
NM_001039678,NM_007673	Cdx2,Urad	147300900	147307249	-	promoter	chr5	147314379	147316557	5.77	6.5	4.23	2.26	0.00589	0.492	2	0	39.4	141.27	18.6	19
NM_001015046	Rap1gap2	74383357	74590186	-	promoter	chr11	74585943	74586962	3.19	4.03	0.85	3.19	0.0059	0.492	1	0	8.46	24.32	0.6	3
NM_007929	Emp2	10281749	10313968	-	promoter	chr16	10297282	10298732	3.44	4.28	1.2	3.08	0.00591	0.492	1	0	10.26	28.63	3.6	1
NM_010861	Myl2	122100951	122106854	+	promoter	chr5	122087313	122089426	4.51	5.25	2.87	2.38	0.00591	0.492	2	0	20.87	55.38	9.6	5
NM_001356304,NM_009184	Fndc11,Ptk6	181195124	181202789	-	promoter	chr2	181200050	181200918	3.11	3.95	0.85	3.1	0.00591	0.492	2	0	12.05	18.9	0.6	3
NM_001356423,NM_009900	Clcn2,Polr2h	20702966	20716636	-	promoter	chr16	20710226	20711686	3.66	4.45	1.77	2.69	0.00591	0.492	1	0	12.95	30.87	1.8	5
NM_153800	Arhgap22	33216823	33369936	+	exon	chr14	33361858	33363030	3.41	4.24	1.26	2.98	0.00591	0.492	1	0	8.64	29.19	1.8	3
NM_001038015	Gnpda2	69575001	69592304	-	promoter	chr5	69599293	69600367	3.35	4.18	1.2	2.97	0.00591	0.492	2	0	17.45	18.71	3.6	1
NM_010732	Lrrn2	132880355	132940005	+	intron	chr1	132903252	132905000	4.94	5.63	3.57	2.06	0.00592	0.492	2	0	47.32	51.83	7.8	16
NM_001267622	Ttc28	110879803	111289779	+	intron	chr5	111257778	111259413	4.05	4.8	2.41	2.39	0.00592	0.492	2	0	19.07	36.49	3.6	7
NM_001356382,NM_007955,NM_026823	Arl8a,Ptpn7,Ptprv	135108498	135132575	-	promoter	chr1	135126918	135128647	3.78	4.61	1.58	3.03	0.00592	0.492	1	0	5.76	43.22	3	3
NM_183168	P2ry6	100937634	100964366	-	promoter	chr7	100979034	100980023	2.87	3.73	0.38	3.35	0.00594	1	2	0	13.49	13.1	0.6	2
NM_001311096	Rab7b	131688695	131715439	+	promoter	chr1	131690717	131691974	5.22	3.86	5.9	-2.05	0.00594	0.492	1	2	19.97	8.98	52.8	67
NM_001170985	Kirrel	87078593	87174537	-	intron	chr3	87134647	87137150	4.59	5.29	3.19	2.1	0.00594	0.492	2	0	35.44	42.66	7.2	11
NM_001038839	P2rx7	122643927	122684289	+	promoter	chr5	122658399	122659305	2.64	3.55	-0.32	3.87	0.00595	1	1	0	9.72	13.66	0.6	1
NM_001267622	Ttc28	110879803	111289779	+	intron	chr5	111207171	111207928	3.06	3.93	0.49	3.45	0.00595	0.492	1	0	7.2	23.39	1.8	1
NM_001174053	Camk2b	5969666	6065748	-	promoter	chr11	6065876	6066564	3.1	3.98	0.49	3.49	0.00596	0.492	1	0	6.12	25.45	1.8	1
NM_031184	Glis2	4594713	4615957	+	promoter	chr16	4602920	4603814	2.71	3.62	-0.32	3.94	0.00597	1	2	0	6.3	18.34	0.6	1
NR_045495	2310020H05Rik	99076528	99087921	-	promoter	chr13	99105711	99107033	3.37	4.2	1.2	3	0.00597	0.492	1	0	10.26	26.57	0.6	4
NM_197988	1190005I06Rik	120608602	120634390	-	promoter	chr8	120614916	120617201	3.98	4.8	1.85	2.96	0.00598	0.492	1	0	6.3	49.58	4.2	3
NM_080285	Cttnbp2	18366472	18514869	-	intron	chr6	18369794	18370908	3.57	4.35	1.72	2.63	0.00598	0.492	2	0	23.03	17.78	3.6	3
NM_025508	Gmpr	45507444	45546386	+	intron	chr13	45539333	45540239	2.81	3.69	0.14	3.55	0.00599	1	2	0	10.44	15.34	1.2	1
NM_008795	Cdk18	132113547	132139685	-	promoter	chr1	132158859	132161887	4.95	5.7	3.31	2.39	0.006	0.492	2	0	19.61	84.01	10.8	9
NM_001177594,NM_001177595	Plbd2,Slc8b1	120483893	120503623	-	promoter	chr5	120506448	120507944	3.73	4.54	1.72	2.82	0.006	0.492	1	0	9.36	37.23	3.6	3
NM_011609,NM_198604	Plekhg6,Tnfrsf1a	125349723	125362483	+	promoter	chr6	125347559	125365376	8.57	9.23	7.33	1.89	0.006	0.492	2	2	278.15	919.64	136.79	186
NM_001168620	Enpp5	44078802	44086561	+	promoter	chr17	44076029	44076647	2.82	3.7	0.14	3.56	0.006	1	2	0	9.54	16.47	1.2	1
NM_008791	Pcp4	96467606	96525793	+	promoter	chr16	96469380	96469882	2.64	3.55	-0.32	3.87	0.006	1	2	0	9.36	14.03	0.6	1
NM_001290563,NM_001290564	Cfap157,Ttc16	32757026	32775633	-	promoter	chr2	32780711	32781714	3.09	3.93	0.85	3.08	0.00601	0.492	2	0	15.83	14.59	0.6	3
NM_015739	Gbx1	24504426	24526848	-	promoter	chr5	24521406	24529208	7.09	7.8	5.64	2.17	0.00602	0.492	2	0	82.58	364.49	47.4	52
NM_175427	Fam163b	27110379	27142477	-	promoter	chr2	27132602	27133498	2.82	3.73	-0.32	4.06	0.00602	1	1	0	3.96	22.64	0.6	1
NM_001161722,NM_001161723	Pgc,Tfeb	47726842	47734478	+	promoter	chr17	47731856	47733162	3.4	4.23	1.2	3.03	0.00603	0.492	1	0	12.05	25.45	3.6	1
NR_046060	4930478P22Rik	35361553	35367677	+	promoter	chr5	35365147	35366003	2.83	3.71	0.14	3.57	0.00604	1	1	0	8.82	17.4	1.2	1
NM_001252635	Cdh23	60302750	60696490	-	promoter	chr10	60679844	60680913	2.74	3.65	-0.32	3.97	0.00604	1	1	0	5.58	19.46	0.6	1
NM_025276	Evpl	116220559	116238091	-	promoter	chr11	116233327	116235836	4.7	5.48	2.91	2.57	0.00605	0.492	2	0	19.25	69.79	12	3
NM_001163772	Gm17660	104070060	104077608	-	promoter	chr5	104073864	104076807	4.92	5.62	3.52	2.1	0.00605	0.492	2	0	34.9	63.43	9	14
NM_010725,NR_046275	C130021I20Rik,Lmx1b	33560965	33641098	-	promoter	chr2	33621724	33622422	2.77	3.68	-0.32	4	0.00606	1	1	0	4.86	20.77	0.6	1
NM_008832	Phka1	102513975	102644246	-	promoter	chrX	102655948	102657216	3.37	4.19	1.26	2.93	0.00609	0.492	1	0	9.9	26.57	1.8	3
NM_001033228	Itga1	114958081	115101964	-	intron	chr13	115024390	115024745	2.78	0.72	3.6	-2.88	0.00611	1	0	1	1.98	1.31	16.2	8
NM_001081354	Mamld1	71050256	71154717	+	promoter	chrX	71046734	71048395	3.63	4.46	1.49	2.97	0.00611	0.492	1	0	8.82	35.18	0.6	5
NM_001160149,NM_021304	Abhd1,Cgref1	30933143	30945427	-	promoter	chr5	30941039	30943082	4.56	5.29	3.04	2.25	0.00612	0.492	2	0	24.11	54.07	5.4	11
NM_008081	B4galnt2	95863559	95914871	-	promoter	chr11	95903477	95904272	2.69	3.6	-0.32	3.92	0.00612	1	1	0	6.66	17.59	0.6	1
NM_001277988	Meis3	16175395	16186508	+	promoter	chr7	16158793	16160032	3.78	4.58	1.85	2.73	0.00612	0.492	2	0	10.97	36.86	4.2	3
NM_001081143	Gnat3	17962570	18019668	+	intron	chr5	18012983	18013972	4.74	3.07	5.49	-2.41	0.00612	0.492	1	2	13.85	2.99	25.8	64
NM_001111016	Nav2	48959073	49610088	+	intron	chr7	49268728	49270048	3.46	4.27	1.43	2.84	0.00613	0.492	2	0	10.62	28.07	2.4	3
NM_001346771,NM_008918	Ppy,Pyy	102099931	102101319	-	promoter	chr11	102113479	102114205	2.84	3.72	0.14	3.59	0.00614	1	1	0	8.1	18.34	1.2	1
NM_001033306	Shb	45423276	45530828	-	intron	chr4	45430257	45431909	3.63	4.45	1.54	2.92	0.00614	0.492	2	0	12.59	31.25	4.8	1
NM_001146013	Slc6a5	49910299	49959493	+	promoter	chr7	49916756	49917634	2.71	3.62	-0.32	3.95	0.00615	1	1	0	5.94	18.71	0.6	1
NM_001286448	Rtn1	72211749	72409054	-	intron	chr12	72374312	72374564	2.65	0.56	3.47	-2.91	0.00616	1	0	1	1.26	1.68	10.2	12
NR_040743	Scarletltr	64080761	64088045	+	promoter	chr9	64081276	64082158	2.66	3.56	-0.32	3.88	0.00616	1	1	0	7.92	15.72	0.6	1
NM_022017	Trpv4	114622154	114658421	-	promoter	chr5	114661665	114663434	3.76	4.55	1.89	2.66	0.00616	0.492	2	0	11.69	35.18	2.4	5
NM_001364315	Rps6kl1	85135249	85151264	-	promoter	chr12	85147641	85148549	2.96	3.83	0.49	3.34	0.00617	1	2	0	10.97	17.4	1.8	1
NM_001289150,NM_001289151	Fam110a,Mir1953	151967529	151967617	-	promoter	chr2	151969875	151971465	4.22	4.97	2.58	2.38	0.00618	0.492	2	0	28.61	34.05	9	3
NM_009580,NM_009962	Ptgdr2,Zp1	10914296	10920601	-	promoter	chr19	10916200	10918540	4.31	5.05	2.68	2.37	0.00618	0.492	2	0	19.43	46.96	7.8	5
NM_173402	Rgs12	34949448	35033593	+	promoter	chr5	34946241	34948287	4.11	4.88	2.35	2.53	0.00619	0.492	2	0	17.09	41.73	7.2	3
NM_001360045	Hlcs	94129306	94290291	-	intron	chr16	94154851	94156714	4.23	4.99	2.56	2.42	0.00619	0.492	1	0	15.83	47.53	4.8	7
NM_019877	Copz2	96849876	96861202	+	promoter	chr11	96857365	96859212	4.12	4.87	2.49	2.38	0.00619	0.492	1	0	17.81	40.6	4.2	7
NM_010139	Epha2	141301221	141329384	+	promoter	chr4	141307733	141309250	3.75	4.53	1.96	2.56	0.0062	0.492	2	0	16.91	29.19	4.8	3
NM_011039	Pax7	139738081	139832968	-	promoter	chr4	139828540	139829729	3.84	4.67	1.68	2.99	0.00621	0.492	1	0	9.36	41.54	5.4	1
NM_177709	Trarg1	76679873	76698664	+	promoter	chr11	76698025	76698811	2.68	3.59	-0.32	3.91	0.00621	1	1	0	6.84	17.21	0.6	1
NM_001170912	Trim66	109449001	109493738	-	intron	chr7	109466005	109466702	2.63	3.54	-0.32	3.86	0.00622	1	2	0	9.18	14.03	0.6	1
NM_030720	Gpr84	103308235	103310438	-	promoter	chr15	103308314	103309764	4.36	5.07	2.89	2.19	0.00622	0.492	2	0	27.71	39.67	7.8	7
NR_040769	A730043L09Rik	62242596	62244100	-	promoter	chr9	62253529	62254507	3.28	4.12	1	3.12	0.00623	0.492	2	0	10.62	24.14	3	1
NM_001286007	Tubgcp2	139995955	140036350	-	promoter	chr7	140044084	140045248	3.29	4.1	1.26	2.83	0.00625	0.492	1	0	13.85	20.39	1.8	3
NM_028443	Rflna	125003448	125012547	+	promoter	chr5	124995295	124996431	3.53	4.35	1.49	2.86	0.00625	0.492	2	0	12.23	28.44	0.6	5
NM_001360897	Ipo11	106794439	106936958	-	intron	chr13	106811398	106811648	2.1	-0.62	2.98	-3.6	0.00626	1	0	1	0.18	1.12	7.8	8
NM_026183	Slc47a1	61343400	61378075	-	promoter	chr11	61370019	61371255	3.29	4.12	1.07	3.05	0.00627	0.492	1	0	8.28	26.57	1.2	3
NM_001162872,NM_001347636	Exoc7,Srp68	116245166	116274217	-	promoter	chr11	116292401	116293420	3.56	4.37	1.58	2.78	0.00628	0.492	2	0	10.79	30.5	3	3
NM_021493	Arhgap23	97450160	97502400	+	exon	chr11	97474488	97480124	6.26	6.98	4.79	2.19	0.00628	0.492	2	1	55.41	196.28	28.2	27
NM_001164798	Slc38a10	120103951	120151351	-	promoter	chr11	120171040	120172741	3.65	4.5	1.38	3.12	0.0063	0.492	1	0	7.38	37.8	4.2	1
NM_001113487	Septin9	117266246	117362325	+	promoter	chr11	117271778	117272597	2.85	3.74	0.14	3.6	0.00631	1	1	0	7.38	19.27	1.2	1
NR_015597	Zfp862-ps	48504339	48534831	+	promoter	chr6	48485865	48486735	2.67	3.58	-0.32	3.9	0.00631	1	1	0	7.02	16.84	0.6	1
NM_027373	Afap1	35893319	36003922	+	intron	chr5	35925011	35926340	3.96	4.71	2.26	2.45	0.00631	0.492	2	0	16.01	36.49	3.6	6
NM_010110	Efnb1	99136061	99149022	+	promoter	chrX	99130152	99133266	4.76	5.51	3.14	2.37	0.00631	0.492	2	0	23.57	67.55	12.6	5
NM_001159571,NM_001359611	Ephb4,Slc12a9	137314558	137333582	-	promoter	chr5	137339179	137340609	4.22	4.96	2.61	2.35	0.00632	0.492	2	0	18.89	43.22	4.2	8
NM_009180	St6galnac2	116676705	116694660	-	promoter	chr11	116687424	116689423	5.06	5.73	3.75	1.98	0.00633	0.492	2	0	56.13	50.14	12	15
NM_001190352	Tmem132b	125532418	125792583	+	promoter	chr5	125548932	125550069	3.28	4.1	1.14	2.97	0.00633	0.492	1	0	10.97	23.39	2.4	2
NM_001370902	Hmcn2	31314332	31460738	+	exon	chr2	31385676	31387692	4.2	4.95	2.54	2.41	0.00634	0.492	2	0	17.09	44.72	6.6	5
NM_001357326,NM_001357328	Mast1,Rtbdn	84911853	84937353	-	promoter	chr8	84928062	84929086	4.09	4.82	2.54	2.28	0.00634	0.492	2	0	26.27	30.12	3.6	8
NM_011716	Wfs1	36966104	36988982	-	promoter	chr5	36972463	36973341	2.66	3.56	-0.32	3.89	0.00634	1	1	0	7.38	16.28	0.6	1
NM_001199677,NM_001359237	Mlxipl,Vps37d	135072900	135078266	-	promoter	chr5	135091642	135094395	5.03	5.76	3.46	2.31	0.00634	0.492	2	0	22.67	86.07	9	13
NM_015739	Gbx1	24504426	24526848	-	promoter	chr5	24512246	24514102	3.83	4.6	2.07	2.53	0.00634	0.492	1	0	17.45	31.06	5.4	3
NM_001323386	Lipo4	33499049	33517770	-	promoter	chr19	33521614	33521954	2.08	-0.66	2.96	-3.62	0.00634	1	0	1	1.08	0.19	9.6	6
NM_001252568,NM_001252570,NM_001252571	1700084E18Rik,Lrrc8a,Phyhd1	30237198	30237631	-	promoter	chr2	30251434	30252309	3.57	4.35	1.77	2.58	0.00635	0.492	2	0	20.51	20.21	1.8	5
NM_146155	Ahdc1	133011506	133078110	+	intron	chr4	133039183	133041130	4.32	5.06	2.72	2.34	0.00638	0.492	2	0	19.43	47.34	4.2	9
NM_175013	Pgm5	24678261	24861842	-	promoter	chr19	24862902	24863933	3.09	3.96	0.49	3.48	0.00638	0.492	1	0	5.94	25.26	1.8	1
NM_001141965	Naa20	145903241	145916425	+	promoter	chr2	145888523	145889051	3.7	2.02	4.46	-2.43	0.0064	0.492	0	2	2.34	5.8	15	29
NM_145829	Nags	102145513	102149528	+	promoter	chr11	102144994	102149781	6.05	6.8	4.43	2.36	0.00642	0.492	1	0	35.08	187.11	22.2	21
NM_001081283	Tmem28	99820164	99848789	+	promoter	chrX	99816520	99817733	3.16	4.01	0.85	3.16	0.00645	0.492	1	0	8.28	23.95	0.6	3
NM_001191008	Sstr5	25489875	25497288	-	promoter	chr17	25497545	25498048	2.65	3.55	-0.32	3.87	0.00646	1	1	0	7.56	15.9	0.6	1
NM_001195730,NM_018799	Dcdc2b,Eif3i	129591974	129600648	-	promoter	chr4	129609469	129610730	4.13	4.85	2.63	2.22	0.00647	0.492	2	0	28.25	29.56	5.4	7
NM_026138	Soga3	29143996	29199628	+	promoter	chr10	29146612	29147747	3.65	4.42	1.89	2.54	0.00648	0.492	2	0	16.73	26.2	2.4	5
NM_011060,NR_045944	Gm13032,Padi3	140785369	140810648	-	promoter	chr4	140796043	140796764	2.82	3.7	0.14	3.57	0.00649	1	1	0	8.1	17.96	1.2	1
NM_146257	Slc29a4	142702101	142722490	+	promoter	chr5	142716123	142719495	5.08	5.78	3.63	2.15	0.00649	0.492	2	0	31.85	78.4	13.8	11
NM_001164627,NM_001164628	Arhgap8,Prr5	84680998	84703673	+	promoter	chr15	84700031	84700838	3.33	4.14	1.26	2.88	0.00651	0.492	2	0	10.79	24.51	1.8	3
NM_133239,NR_040455	4933436E23Rik,Crb1	139198254	139377076	-	promoter	chr1	139362160	139362495	1.94	-1.14	2.85	-3.99	0.00652	1	0	1	0.72	0.19	2.4	12
NM_001347398	Mmab	114431034	114444027	-	promoter	chr5	114464022	114466680	4.55	5.3	2.87	2.43	0.00652	0.492	1	0	17.63	61.18	9.6	5
NM_001289588,NM_001310752	Papolb,Radil	142484839	142545027	-	promoter	chr5	142538943	142539727	2.65	3.55	-0.32	3.87	0.00653	1	1	0	7.38	16.09	0.6	1
NM_022982	Rtn4r	18127642	18152408	+	promoter	chr16	18127885	18129841	4.6	5.36	2.89	2.47	0.00653	0.492	1	0	14.75	67.17	4.8	10
NM_001242378	Slc4a10	62046515	62326743	+	intron	chr2	62239044	62242228	5.45	3.94	6.17	-2.23	0.00653	0.492	0	1	14.57	16.09	117	27
NM_001001714,NM_001145403	Kcnt1,Sohlh1	25842997	25847248	-	promoter	chr2	25861665	25863564	3.95	4.73	2.1	2.63	0.00653	0.492	1	0	10.79	42.29	3.6	5
NM_001163529	Adam33	131050822	131063814	-	promoter	chr2	131066261	131066916	2.6	3.51	-0.32	3.83	0.00654	1	2	0	12.05	10.67	0.6	1
NM_001146217	Smoc1	81026808	81186414	+	promoter	chr12	81008630	81009657	3.19	4.05	0.85	3.2	0.00655	0.492	1	0	7.2	25.82	0.6	3
NR_152153	F630040K05Rik	45734506	45781252	+	promoter	chr17	45754014	45755124	3.27	4.11	1	3.11	0.00655	0.492	2	0	10.26	24.32	3	1
NM_001039162	Clip2	134489383	134552434	-	intron	chr5	134509052	134509870	2.73	3.64	-0.32	3.96	0.00655	1	1	0	5.04	19.83	0.6	1
NM_001277928	Lamb3	193301994	193343878	+	promoter	chr1	193301582	193302470	2.66	3.57	-0.32	3.89	0.00656	1	1	0	6.84	16.84	0.6	1
NM_001042760	Slc22a18	143473789	143499332	+	exon	chr7	143497533	143499711	4.26	5.04	2.43	2.6	0.00656	0.492	2	0	13.85	51.83	1.8	9
NM_001289809	Ccdc63	122108052	122134893	-	exon	chr5	122108848	122110212	3.96	4.69	2.38	2.31	0.00657	0.492	2	0	25.91	25.82	5.4	5
NM_001355269	Lrig1	94604529	94700145	-	intron	chr6	94640036	94641088	5.2	3.89	5.87	-1.99	0.00657	0.492	2	2	18.71	10.85	46.2	71
NM_001085513	Fam131c	141368192	141384174	+	promoter	chr4	141352797	141354489	5.09	5.81	3.57	2.24	0.00659	0.492	2	0	39.04	73.35	4.8	19
NM_001355726	Syt2	134709300	134753149	+	promoter	chr1	134704652	134707965	5.15	5.89	3.58	2.3	0.00659	0.492	2	0	26.09	92.24	15	9
NM_009022	Aldh1a2	71215789	71296243	+	intron	chr9	71242026	71243543	3.69	4.48	1.77	2.72	0.00661	0.492	1	0	10.79	33.87	1.8	5
NM_001005740	Phactr1	42680799	43138512	+	intron	chr13	42828790	42829882	4.89	3.58	5.56	-1.98	0.00661	0.492	1	2	14.39	9.54	36.6	58
NM_001159650	Crybb3	113075839	113081584	-	promoter	chr5	113099543	113102043	4.67	5.38	3.23	2.14	0.00662	0.492	2	0	27.53	55.57	7.8	11
NM_001081097	Grik3	125490696	125714173	+	intron	chr4	125646166	125647179	3.05	3.93	0.38	3.55	0.00662	1	1	0	4.32	26.2	0.6	2
NM_028762	Rbm19	120116513	120198971	+	promoter	chr5	120108716	120110531	3.52	4.32	1.58	2.73	0.00663	0.492	1	0	11.87	28.07	3	3
NM_001377503,NR_029767	Aatk,Mir338	120007316	120017154	-	promoter	chr11	120016483	120019295	4.77	5.51	3.2	2.31	0.00663	0.492	2	0	18.89	72.04	8.4	10
NM_133902,NM_145565	Sds,Sdsl	120458202	120472763	-	promoter	chr5	120480109	120482947	5	5.72	3.5	2.22	0.00665	0.492	2	0	25.37	80.27	9.6	13
NM_001177504	Gm6588	112449426	112451738	+	promoter	chr5	112441152	112443248	4.02	4.82	2.04	2.78	0.00665	0.492	1	0	14.39	42.1	7.2	1
NM_001033267	Qrich2	116441325	116454347	-	promoter	chr11	116453615	116454770	3.31	4.15	1	3.15	0.00669	0.492	1	0	8.64	26.94	3	1
NM_001313742	Hdac8	102284638	102505158	-	promoter	chrX	102487027	102487915	2.69	3.6	-0.32	3.92	0.0067	1	1	0	5.58	18.71	0.6	1
NR_105795	Mir6376	88104128	88104258	-	promoter	chr6	88123230	88125065	3.99	4.74	2.32	2.42	0.00671	0.492	1	0	16.91	36.67	3	7
NM_001166597	Dgkz	91932822	91963563	-	promoter	chr2	91968861	91970622	3.4	4.23	1.26	2.97	0.00671	0.492	1	0	7.92	29.56	1.8	3
NM_001271422,NM_001271423,NM_001271424,NM_007425	Ager,Gpsm3,Notch4,Pbx2	34564295	34588543	+	promoter	chr17	34583180	34584824	3.7	4.49	1.85	2.64	0.00671	0.492	1	0	12.95	32	4.2	3
NM_001110807	Capn12	28881656	28893585	+	promoter	chr7	28878867	28880127	4.67	5.4	3.12	2.28	0.00672	0.492	2	0	63.69	20.58	8.4	9
NM_001004366,NM_001357995	Scube3,Zfp523	28142309	28174845	+	promoter	chr17	28160443	28163092	4.99	5.73	3.36	2.37	0.00672	0.492	1	0	18.71	87.57	9.6	11
NM_153507	Cpne2	94533028	94570529	+	promoter	chr8	94539081	94539871	3.18	4.02	0.93	3.09	0.00672	0.492	1	0	8.64	23.76	1.8	2
NM_199473	Col8a2	126286794	126314330	+	exon	chr4	126312777	126313510	2.62	3.53	-0.32	3.85	0.00672	1	1	0	7.92	15.16	0.6	1
NM_001039466,NM_001161824,NM_001310625,NM_001357367,NM_013604	Krtcap2,Mir92b,Mtx1,Muc1,Trim46	89209081	89213907	-	promoter	chr3	89232864	89235220	4.48	5.22	2.89	2.33	0.00673	0.492	2	0	18.53	55.76	7.8	7
NM_001164057,NM_008893	Pola2,Slc22a20	5940543	5964206	-	promoter	chr19	5972128	5973616	3.66	4.44	1.85	2.59	0.00673	0.492	1	0	15.29	28.07	4.2	3
NM_001355480	Slc12a5	164960846	164999731	+	intron	chr2	164990987	164991682	2.92	3.79	0.38	3.41	0.00673	1	1	0	7.2	20.39	0.6	2
NM_011039	Pax7	139738081	139832968	-	promoter	chr4	139817188	139818078	3.44	4.3	1	3.3	0.00676	0.492	1	0	5.22	34.24	3	1
NM_001025561,NM_001025562	Ep400,Pus1	110664373	110770717	-	promoter	chr5	110788101	110789083	3.27	4.07	1.26	2.81	0.00676	0.492	2	0	14.03	19.65	1.8	3
NM_001290011	Pemt	59970614	60037005	-	intron	chr11	60008769	60009497	2.68	3.59	-0.32	3.91	0.00676	1	1	0	5.76	18.34	0.6	1
NM_001357191	Ski	155154075	155222535	-	intron	chr4	155182743	155183570	2.76	3.67	-0.32	3.99	0.00676	1	1	0	4.14	21.33	0.6	1
NM_008172,NM_133950	Grin2d,Kdelr1	45832483	45866681	-	promoter	chr7	45867124	45869009	4.21	5.01	2.26	2.75	0.00677	0.492	1	0	9.36	55.01	6.6	3
NM_001039162	Clip2	134489383	134552434	-	intron	chr5	134525636	134526550	2.93	3.79	0.49	3.3	0.00677	1	2	0	12.05	15.53	1.8	1
NM_001357346,NM_026915	Lyzl4,Lyzl4os	121577843	121641593	-	intron	chr9	121609630	121610594	2.84	3.73	0.14	3.59	0.00678	1	1	0	6.84	19.65	1.2	1
NM_001004149	Zfp366	99184823	99247032	+	exon	chr13	99244574	99247980	5.57	6.3	4.03	2.28	0.00679	0.492	2	0	31.49	126.48	15.6	17
NM_001166391	F13a1	36867178	37049213	-	promoter	chr13	37049965	37050220	2.39	0.13	3.23	-3.1	0.00679	1	0	1	1.26	0.94	7.8	11
NM_001037177	Nfatc2	168476410	168590365	-	promoter	chr2	168600754	168602108	3.29	4.12	1.07	3.05	0.0068	0.492	1	0	7.56	27.32	1.2	3
NM_001310706	Rgs3	62673974	62703019	+	promoter	chr4	62672014	62673900	4.63	5.36	3.05	2.31	0.0068	0.492	2	0	19.07	63.24	6.6	10
NM_001312875,NM_007942	Epo,Zan	137378637	137477064	-	promoter	chr5	137484525	137485869	3.54	4.37	1.38	2.99	0.0068	0.492	1	0	10.08	31.25	4.2	1
NM_001168498	Ncmap	135369577	135385672	-	promoter	chr4	135385045	135386325	3.38	4.22	1.2	3.01	0.00681	0.492	1	0	10.97	26.2	3.6	1
NM_008595	Mfng	78755883	78773445	-	promoter	chr15	78778591	78779471	3.77	4.54	2	2.54	0.00681	0.492	2	0	13.85	32.56	3	5
NM_001305875	Limk1	134656039	134678248	-	promoter	chr5	134674668	134675278	2.61	3.52	-0.32	3.84	0.00682	1	1	0	8.28	14.59	0.6	1
NM_001039645,NM_001252566	Asphd1,Sez6l2	126945987	126949159	-	promoter	chr7	126948379	126949180	2.84	3.76	-0.32	4.08	0.00682	1	1	0	2.88	24.14	0.6	1
NM_001267872	Zdbf2	63273269	63314575	+	promoter	chr1	63286357	63286927	3.1	1.31	3.88	-2.57	0.00682	0.492	0	1	2.7	2.25	17.4	12
NM_010149,NR_132099	Epor,Gm45914	21955284	21956006	-	promoter	chr9	21959148	21959978	2.65	3.55	-0.32	3.88	0.00683	1	1	0	6.66	16.84	0.6	1
NM_001346699	Col26a1	136741760	136883215	-	intron	chr5	136804220	136805146	2.99	3.86	0.49	3.38	0.00684	1	1	0	7.92	21.14	1.8	1
NM_001033633	Slc2a13	91267691	91573261	-	promoter	chr15	91565968	91566941	2.93	3.79	0.49	3.3	0.00684	1	2	0	11.51	16.09	1.8	1
NM_001346662	Prr5	84663206	84706402	+	promoter	chr15	84678609	84679532	3.06	3.94	0.49	3.45	0.00685	0.492	1	0	5.94	24.7	1.8	1
NM_010861	Myl2	122100951	122106854	+	promoter	chr5	122100962	122102851	4.28	5.06	2.43	2.63	0.00687	0.492	1	0	12.59	54.07	7.8	3
NM_001198831	Ddr1	35681567	35700590	-	promoter	chr17	35705773	35707732	4.19	4.95	2.46	2.49	0.00689	0.492	1	0	13.49	48.27	6	5
NM_001310464	Reln	21884454	22344705	-	promoter	chr5	22344890	22348124	5.64	6.33	4.29	2.04	0.00689	0.492	2	0	52.36	108.34	18	21
NM_001166282	Ccdc33	58028674	58102297	-	promoter	chr9	58097665	58098988	3.22	4.07	0.93	3.14	0.0069	0.492	1	0	7.02	26.57	1.8	2
NM_001170430,NM_001170431	5033403F01Rik,Slc35b3	38932132	38960879	-	promoter	chr13	38950652	38951100	3.26	1.3	4.06	-2.77	0.0069	0.492	0	1	3.6	1.31	26.4	7
NM_001360003	Ppp2r2c	36868510	36955078	+	exon	chr5	36951964	36954003	4.25	4.99	2.66	2.34	0.00691	0.492	2	0	17.99	45.65	6.6	6
NM_007984	Fscn1	142960355	142973189	+	promoter	chr5	142956859	142965053	7.06	7.74	5.73	2.01	0.00691	0.492	2	1	103.81	322.39	48	58
NM_183312	Synm	67730161	67759742	-	promoter	chr7	67758533	67760024	3.64	4.41	1.85	2.56	0.00692	0.492	2	0	16.55	26.01	4.2	3
NM_001033409	Lgr6	134986353	135105276	-	promoter	chr1	135100151	135101416	4.25	4.99	2.63	2.36	0.00693	0.492	2	0	16.55	47.15	5.4	7
NM_001195128	Gm5294	138820080	138821619	+	promoter	chr5	138811587	138812405	2.87	3.73	0.38	3.35	0.00693	1	1	0	8.64	17.96	0.6	2
NM_001290797	Inpp4a	37299838	37410740	+	intron	chr1	37406914	37407814	5	3.75	5.66	-1.91	0.00693	0.492	2	2	13.85	13.1	41.4	60
NM_001293689	Slc6a17	107467548	107518018	-	promoter	chr3	107535467	107536689	3.47	4.29	1.38	2.91	0.00693	0.492	2	0	12.95	26.2	4.2	1
NR_045832	E130006D01Rik	111734284	111761728	-	promoter	chr5	111748443	111749164	2.82	3.71	0.14	3.57	0.00694	1	1	0	7.2	18.9	1.2	1
NM_001166388,NM_001166389	Gpr20,Ptp4a3	73694607	73707505	-	promoter	chr15	73712956	73715681	4.58	5.29	3.12	2.17	0.00694	0.492	2	0	25.01	53.14	8.4	9
NM_001163577	Prom1	43993622	44094768	-	promoter	chr5	44097146	44102203	6.18	6.89	4.72	2.16	0.00694	0.492	2	0	52.72	183.74	25.8	27
NM_001081231	Lhfpl3	22746054	23275597	+	intron	chr5	23246834	23247640	3.02	3.87	0.68	3.19	0.00695	1	2	0	8.64	20.58	1.2	2
NM_001348180	Kank1	25236975	25434498	+	intron	chr19	25360426	25361349	4.61	3.05	5.34	-2.29	0.00695	0.492	0	2	7.38	9.17	15	66
NM_001164202	Gm8369	11492038	11512577	+	promoter	chr19	11491364	11492072	3.24	4.08	1	3.08	0.00696	0.492	2	0	23.21	10.67	3	1
NM_010312,NR_105846	Gnb2,Mir6418	137528127	137533306	-	promoter	chr5	137528389	137529967	3.9	4.65	2.23	2.42	0.00697	0.492	1	0	18.17	32	5.4	4
NM_011079	Phkg1	129863431	129879088	-	promoter	chr5	129864402	129865230	3.07	3.91	0.77	3.15	0.00701	0.494	2	0	17.81	12.35	2.4	1
NM_001360818	Kctd15	34636999	34652932	-	promoter	chr7	34651241	34651675	2.71	3.61	-0.32	3.94	0.00702	1	1	0	4.86	19.65	0.6	1
NM_009327	Hnf1a	114948980	114971062	-	promoter	chr5	114955137	114956104	3.44	4.24	1.49	2.76	0.00703	0.494	2	0	18.53	19.27	0.6	5
NM_001195255,NM_201374	Ccdc155,Gfy	45176349	45179597	-	promoter	chr7	45192833	45194922	4.27	5.01	2.66	2.36	0.00703	0.494	1	0	16.91	47.71	6.6	6
NM_001376960	Msi1	115429675	115455698	+	promoter	chr5	115415405	115416580	3.56	4.33	1.77	2.57	0.00705	0.494	2	0	17.27	23.01	1.8	5
NM_133733	Clmp	40686019	40785319	+	promoter	chr9	40684139	40684776	2.67	3.58	-0.32	3.9	0.00706	1	1	0	5.58	18.34	0.6	1
NM_001166584	Tead1	112679356	112906784	+	exon	chr7	112876217	112877237	2.91	3.83	-0.32	4.15	0.00707	1	1	0	1.98	26.38	0.6	1
NM_021439	Chst11	82985497	83195891	+	promoter	chr10	82993399	82994607	3.18	4.02	0.93	3.09	0.00707	0.494	1	0	8.1	24.32	1.8	2
NM_010843	Muc3	137134924	137166046	-	promoter	chr5	137160659	137162188	4.17	4.91	2.58	2.33	0.00707	0.494	2	0	21.05	39.11	3	9
NM_001331215,NR_138592	Rap1gap,Rap1gapos	137696975	137706606	-	promoter	chr4	137714144	137714711	2.6	3.5	-0.32	3.83	0.00708	1	2	0	8.1	14.59	0.6	1
NM_001323251	Gm8978	33613149	33625249	-	promoter	chr19	33630653	33631040	2.38	0	3.23	-3.23	0.0071	1	0	1	1.44	0.56	13.8	5
NM_027373	Afap1	35893319	36003922	+	exon	chr5	36000647	36002118	3.77	4.54	2	2.54	0.0071	0.494	2	0	13.31	33.12	3	5
NM_001163513	Dlg5	24133953	24245920	-	intron	chr14	24210424	24211378	2.77	3.68	-0.32	4	0.00711	1	1	0	3.6	22.08	0.6	1
NM_007756	Cplx1	108518554	108550027	-	promoter	chr5	108553969	108554750	2.64	3.54	-0.32	3.87	0.00712	1	1	0	6.48	16.84	0.6	1
NM_172862	Frem2	53513938	53657355	-	intron	chr3	53556890	53557805	2.81	3.7	0.14	3.56	0.00713	1	1	0	7.2	18.71	1.2	1
NM_001032413	Pear1	87749097	87768953	-	promoter	chr3	87771575	87773124	3.82	4.6	2	2.6	0.00713	0.494	1	0	11.15	37.42	3	5
NM_001252635	Cdh23	60302750	60696490	-	exon	chr10	60304585	60306396	4.65	5.37	3.14	2.24	0.00714	0.494	2	0	21.77	61.18	6.6	11
NM_001177594,NM_001177595	Plbd2,Slc8b1	120483893	120503623	-	promoter	chr5	120519427	120524537	5.79	6.49	4.36	2.13	0.00714	0.494	2	0	46.24	133.78	18	23
NM_001166249	Mgll	88724412	88828360	+	promoter	chr6	88730563	88732350	4.75	5.43	3.42	2.01	0.00715	0.494	2	0	43.9	42.1	11.4	10
NM_001037754	Baiap2	119943092	120002618	+	promoter	chr11	119952161	119954122	4.14	4.88	2.51	2.37	0.00715	0.494	2	0	16.19	42.85	5.4	6
NM_009109	Ryr1	29003340	29125151	-	exon	chr7	29052063	29055127	5.14	5.87	3.56	2.31	0.00715	0.494	2	0	22.13	94.86	12.6	11
NM_001362424	Tbc1d12	38836579	38919668	+	promoter	chr19	38841297	38842483	3.82	4.58	2.1	2.48	0.00716	0.494	2	0	14.57	33.31	3.6	5
NM_001359273	Unc5b	60762594	60831581	-	intron	chr10	60804868	60807677	4.87	5.61	3.26	2.35	0.00716	0.494	1	0	18.17	79.71	10.2	9
NM_172543	Fam117a	95337018	95381872	+	promoter	chr11	95331862	95332938	3.08	3.96	0.49	3.47	0.00717	0.494	1	0	5.22	25.82	1.8	1
NM_001376960	Msi1	115429675	115455698	+	promoter	chr5	115429928	115440482	7.38	8.09	5.95	2.14	0.00718	0.494	2	1	108.67	434.84	36.6	87
NM_001252387	Tafa2	123264076	123741204	+	intron	chr10	123509793	123510031	2.04	-0.66	2.93	-3.59	0.00718	1	0	1	1.08	0.19	7.2	8
NM_001267622	Ttc28	110879803	111289779	+	intron	chr5	111192626	111196853	5.59	6.32	4.07	2.25	0.00718	0.494	2	0	45.16	114.51	24.6	9
NM_011626	Tmem165	76183880	76209244	+	promoter	chr5	76179668	76180665	2.64	3.54	-0.32	3.87	0.00721	1	1	0	6.3	17.03	0.6	1
NM_001357711,NM_001357712	Lingo4,Tdrkh	94399219	94404501	+	promoter	chr3	94399769	94401569	3.97	4.74	2.17	2.58	0.00722	0.494	1	0	11.15	42.47	3	6
NM_001253890	Prkar1b	139017304	139129752	-	promoter	chr5	139127502	139128447	3.29	4.14	1	3.14	0.00724	0.494	1	0	8.28	26.94	3	1
NM_001357018,NM_001357019	Acox3,Trmt44	35556209	35575070	-	promoter	chr5	35576775	35577460	2.58	3.48	-0.32	3.8	0.00725	1	2	0	9.36	12.91	0.6	1
NM_001145433	Smim20	53267106	53278540	+	promoter	chr5	53246867	53247667	2.59	3.49	-0.32	3.81	0.00725	1	1	0	8.28	14.22	0.6	1
NM_001205353	Gramd4	86057695	86137621	+	exon	chr15	86134446	86135999	3.95	4.68	2.38	2.3	0.00725	0.494	2	0	22.13	29.19	5.4	5
NM_015758	Foxe3	114924444	114926067	-	promoter	chr4	114930719	114932208	3.56	4.36	1.58	2.78	0.00726	0.494	1	0	9.54	31.62	3	3
NM_172800	Sdk2	113780172	114067029	-	intron	chr11	113804485	113805569	3.53	4.37	1.26	3.11	0.00726	0.494	1	0	4.68	36.67	1.8	3
NM_001122660	Gm10639	78289928	78305525	+	promoter	chr9	78295973	78296614	2.74	3.65	-0.32	3.97	0.00727	1	1	0	3.96	21.14	0.6	1
NM_026562,NM_175638	Cntd1,Wnk4	101260567	101277409	+	promoter	chr11	101274748	101275739	2.75	3.66	-0.32	3.98	0.00727	1	1	0	3.78	21.52	0.6	1
NM_009140	Cxcl2	90903899	90905938	+	promoter	chr5	90902999	90905699	5.32	6.01	3.97	2.03	0.00727	0.494	2	0	52.72	75.78	20.4	11
NM_027373	Afap1	35893319	36003922	+	promoter	chr5	35875035	35877366	4.48	5.22	2.91	2.31	0.00727	0.494	2	0	24.11	50.33	3	12
NM_001164531	Zfyve27	42170567	42194592	+	promoter	chr19	42167390	42168310	3.12	3.97	0.85	3.12	0.00728	0.494	1	0	8.28	23.01	0.6	3
NR_105831	Mir6405	44808406	44808529	+	promoter	chr19	44792457	44793395	2.72	3.63	-0.32	3.95	0.00729	1	1	0	4.32	20.39	0.6	1
NM_010800	Bhlha15	144190286	144194441	+	promoter	chr5	144177793	144178891	3.38	4.2	1.26	2.94	0.00729	0.494	1	0	7.92	28.81	1.8	3
NM_177056,NM_183022	Asic4,Tmem198	75450510	75474340	+	promoter	chr1	75463821	75465561	4.19	4.95	2.49	2.47	0.0073	0.494	1	0	12.95	49.02	4.2	7
NM_010302	Gna12	140759944	140830431	-	promoter	chr5	140824294	140825036	2.58	3.48	-0.32	3.8	0.00731	1	2	0	9	13.28	0.6	1
NM_008088	Gas7	67532998	67688992	+	promoter	chr11	67531861	67532577	2.92	3.78	0.49	3.3	0.00731	1	2	0	17.45	10.1	1.8	1
NM_146041	Gmds	31819586	32338544	-	intron	chr13	32161096	32161367	1.67	-1.46	2.58	-4.05	0.00732	1	0	1	0.54	0.19	9	3
NM_001357011	Asphd2	112384354	112394773	-	promoter	chr5	112408626	112410437	4.12	4.88	2.43	2.45	0.00733	0.495	2	0	13.49	45.47	4.8	6
NM_007863	Mpp3	101999653	102026955	-	promoter	chr11	102006703	102009663	5.38	6.07	4	2.07	0.00737	0.496	2	0	40.3	93.74	15	17
NM_133350	Mapre3	30814641	30866106	+	promoter	chr5	30793629	30797082	5.26	5.96	3.83	2.13	0.00738	0.496	2	0	32.92	91.5	14.4	14
NM_001284524	Chit1	134111242	134151540	+	promoter	chr1	134122031	134122392	2.58	3.48	-0.32	3.8	0.00738	1	2	0	8.64	13.66	0.6	1
NM_001083119	Ptpru	131768457	131838278	-	exon	chr4	131792340	131799014	6.5	7.25	4.88	2.37	0.00738	0.496	1	0	38.86	265.13	31.8	27
NR_134977	4933427D06Rik	89096110	89110039	+	promoter	chr6	89076989	89077713	2.6	3.51	-0.32	3.83	0.0074	1	1	0	7.2	15.53	0.6	1
NM_001243049,NM_001243050	Atp6v0a1,Mir6928	101009441	101027502	+	promoter	chr11	101012829	101014347	4.56	5.27	3.09	2.18	0.00741	0.496	2	0	23.93	53.33	6	11
NM_018773	Skap2	51859165	52012549	-	intron	chr6	51962723	51964007	4.94	3.71	5.6	-1.89	0.00742	0.496	1	2	11.15	14.97	52.8	44
NM_001370827	Gm1043	37153129	37215653	+	intron	chr5	37199059	37200041	3.09	3.92	0.93	2.99	0.00743	0.496	2	0	11.51	18.71	1.8	2
NM_001111016	Nav2	48959073	49610088	+	intron	chr7	49283898	49287396	4.97	5.69	3.46	2.23	0.00744	0.496	2	0	23.21	79.9	9	13
NM_009903	Cldn4	134945124	134946934	-	promoter	chr5	134952288	134953414	3.4	4.22	1.26	2.96	0.00744	0.496	1	0	7.2	30.12	1.8	3
NM_001346699	Col26a1	136741760	136883215	-	intron	chr5	136787699	136789034	3.61	4.39	1.85	2.54	0.00745	0.496	2	0	17.09	24.7	4.2	3
NM_001311124	Celf5	81459227	81473131	-	promoter	chr10	81464269	81469600	6	6.71	4.54	2.17	0.00746	0.496	2	0	46.06	163.53	21.6	25
NM_001294302,NM_016703	Preb,Tcf23	30951667	30960327	-	promoter	chr5	30974654	30975510	2.76	3.64	0.14	3.5	0.00748	1	2	0	8.64	16.28	1.2	1
NM_028295	Pdia5	35397312	35490873	-	exon	chr16	35437349	35438565	3.07	3.93	0.68	3.25	0.00748	0.496	1	0	6.3	24.14	1.2	2
NM_009154	Sema5a	32244813	32696341	+	intron	chr15	32265154	32267003	6.2	4.91	6.87	-1.96	0.00748	0.496	2	2	41.56	18.52	129.59	104
NM_001357140,NM_001357993	Flywch1,Flywch2	23752795	23771602	-	promoter	chr17	23778463	23780156	3.93	4.67	2.32	2.35	0.00749	0.496	2	0	18.89	32.18	3	7
NM_001347397	2900026A02Rik	113086323	113138585	-	promoter	chr5	113149423	113150523	3.44	4.25	1.38	2.88	0.00749	0.496	2	0	13.67	24.51	4.2	1
NM_008305	Hspg2	137468803	137570630	+	exon	chr4	137500297	137501261	3.06	3.91	0.77	3.14	0.00749	0.496	1	0	11.15	18.9	2.4	1
NM_001163027	Hcrtr1	130130217	130137290	-	promoter	chr4	130138077	130139715	4.39	5.15	2.68	2.47	0.0075	0.496	2	0	19.07	51.83	1.8	11
NM_001083125	Lhx6	36081953	36104060	-	promoter	chr2	36085022	36086801	3.77	4.56	1.85	2.72	0.0075	0.496	1	0	9.54	37.8	4.2	3
NM_172543	Fam117a	95337018	95381872	+	promoter	chr11	95333260	95335715	4.78	5.48	3.38	2.1	0.00751	0.496	2	0	29.33	59.69	7.8	13
NM_212483	Krt42	100262882	100269951	-	promoter	chr11	100288252	100290062	3.93	4.71	2.14	2.57	0.00752	0.496	2	0	12.77	39.48	1.8	7
NM_025994	Efhd2	141858142	141874920	-	promoter	chr4	141871583	141873226	4.03	4.84	2.04	2.81	0.00753	0.496	2	0	12.05	45.28	7.2	1
NM_008962	Ptgdr	44851235	44859375	-	promoter	chr14	44858130	44859652	3.5	4.34	1.26	3.08	0.00755	0.496	1	0	4.86	35.74	1.8	3
NM_025994	Efhd2	141858142	141874920	-	promoter	chr4	141870207	141871045	2.61	3.51	-0.32	3.83	0.00756	1	1	0	6.84	15.9	0.6	1
NM_001310480	Prkag2	24862735	24995753	-	promoter	chr5	24976833	24984218	6.51	7.19	5.21	1.98	0.00756	0.496	2	0	89.96	201.33	43.8	30
NM_001199146,NM_001199147	Ccdc187,Gpsm1	26271647	26294557	-	promoter	chr2	26298998	26301053	4.24	5	2.49	2.52	0.00756	0.496	1	0	12.95	51.27	7.2	4
NM_053180	Cdk20	64432553	64439721	+	promoter	chr13	64422071	64422783	3.53	1.98	4.26	-2.28	0.00757	0.496	0	2	3.96	3.93	19.2	19
NM_011223	Pxn	115506676	115555987	+	promoter	chr5	115518657	115519766	4.32	5.02	2.91	2.11	0.00757	0.496	2	0	34.18	30.5	6	9
NM_181547	Nostrin	69135800	69189329	+	promoter	chr2	69128561	69130376	5.86	4.57	6.53	-1.96	0.00758	0.496	1	2	31.49	15.9	79.2	105
NM_001310520	Zfp423	87661810	87804439	-	intron	chr8	87768777	87772065	5.9	6.56	4.65	1.91	0.00758	0.496	2	1	92.66	96.36	19.2	31
NM_001111111,NM_001360460	Atg16l2,Stard10	101289616	101302088	-	promoter	chr7	101321412	101325592	5.61	6.31	4.2	2.1	0.00761	0.497	2	1	42.46	115.82	16.8	20
NM_028883	Meak7	119760587	119778416	-	promoter	chr8	119774881	119776178	3.93	4.69	2.2	2.49	0.00762	0.497	1	0	12.77	38.92	4.2	5
NM_001098528	Kcnb2	15286925	15723750	+	promoter	chr1	15286020	15286628	2.62	3.52	-0.32	3.84	0.00762	1	1	0	6.3	16.65	0.6	1
NM_001357490,NM_009476	Bcl9l,Upk2	44452715	44454767	-	promoter	chr9	44466418	44468828	4.41	5.16	2.72	2.44	0.00763	0.497	1	0	13.67	58	4.2	9
NM_030025	Ccdc150	54250683	54368727	+	promoter	chr1	54255407	54255730	2.16	-0.27	3.02	-3.28	0.00763	1	0	1	0.54	1.12	10.2	6
NM_001289588,NM_001310752	Papolb,Radil	142484839	142545027	-	promoter	chr5	142547151	142549048	4.57	5.31	2.96	2.35	0.00763	0.497	1	0	16.01	63.43	6.6	9
NM_029771,NM_177000	C130050O18Rik,Gper1	139406387	139416092	+	promoter	chr5	139410714	139411833	3.34	4.15	1.32	2.83	0.00765	0.498	1	0	11.69	23.76	3	2
NM_001083955,NM_008218,NM_175000	Hba-a1,Hba-a2,Hbq1a	32296489	32297303	+	promoter	chr11	32293975	32295143	2.98	3.84	0.49	3.36	0.00765	1	1	0	7.2	21.52	1.8	1
NM_001253904	Ncor2	125017153	125179214	-	intron	chr5	125116549	125118166	3.87	4.63	2.2	2.42	0.00768	0.499	2	0	15.11	34.24	4.2	5
NR_130173	C230014O12Rik	34018289	34107735	-	intron	chr2	34027420	34029015	3.23	4.08	0.85	3.23	0.00769	0.499	1	0	5.22	28.63	0.6	3
NM_001272028	Arvcf	18380783	18407074	+	promoter	chr16	18388006	18391014	4.71	5.42	3.25	2.17	0.00769	0.499	1	0	25.73	59.87	6	13
NM_025931	Ift27	78159460	78174081	-	promoter	chr15	78162888	78163457	2.57	3.47	-0.32	3.79	0.00771	1	2	0	8.28	13.85	0.6	1
NM_020621,NM_133205	Arr3,P2ry4	100590154	100594869	-	promoter	chrX	100593564	100594720	3.33	4.15	1.26	2.88	0.00771	0.499	1	0	8.82	26.57	1.8	3
NM_001111016	Nav2	48959073	49610088	+	intron	chr7	49428960	49429335	2.55	3.45	-0.32	3.77	0.00771	1	2	0	11.33	10.48	0.6	1
NM_001360381,NM_001360383	Fbxo16,Fzd3	65192441	65262463	-	promoter	chr14	65247047	65247775	2.63	3.53	-0.32	3.86	0.00773	1	1	0	5.76	17.4	0.6	1
NM_021409	Pard6b	168081004	168101203	+	promoter	chr2	168065528	168066377	2.68	3.58	-0.32	3.9	0.00774	1	1	0	4.68	19.27	0.6	1
NM_028443	Rflna	125003448	125012547	+	promoter	chr5	125006700	125015828	7.26	7.88	6.14	1.75	0.00776	0.5	2	1	181.18	291.33	60.6	80
NM_181039	Adgrl1	83900098	83941954	+	promoter	chr8	83908753	83909687	2.77	3.65	0.14	3.51	0.00776	1	1	0	7.56	17.59	1.2	1
NM_174988	Cdh22	165111507	165234737	-	intron	chr2	165201223	165202439	3.22	4.04	1.07	2.97	0.00777	0.5	1	0	8.46	24.51	1.2	3
NM_145226	Oas3	120753098	120777659	-	promoter	chr5	120772576	120774784	4.41	5.13	2.87	2.27	0.00777	0.5	2	0	22.31	47.9	9.6	5
NM_001142335	Lmo2	103957995	103981878	+	promoter	chr2	103953232	103955241	4.2	4.95	2.54	2.42	0.00777	0.5	1	0	14.57	47.34	6.6	5
NM_033327	Zfp423	87661810	87959595	-	intron	chr8	87933759	87934618	2.8	3.69	0.14	3.55	0.00778	1	1	0	6.48	19.27	1.2	1
NM_153060	Spns2	72451638	72489920	-	promoter	chr11	72495717	72497190	3.37	4.2	1.2	2.99	0.00778	0.501	1	0	10.08	26.57	3.6	1
NM_080466	Kcnn3	89520164	89672494	+	intron	chr3	89584064	89585125	3.04	3.88	0.77	3.11	0.00778	1	2	0	12.77	16.65	2.4	1
NM_001303502,NM_007455	Ap1g2,Jph4	55098835	55106593	-	promoter	chr14	55122419	55123447	3.18	4.01	1.07	2.94	0.00781	0.501	2	0	9.54	22.64	1.2	3
NM_001310676	Il6ra	89869324	89913196	-	exon	chr3	89876682	89878887	4.62	5.38	2.96	2.41	0.00782	0.501	1	0	13.85	69.23	6.6	9
NM_013566	Itgb7	102215995	102231935	-	promoter	chr15	102229803	102234127	5.8	6.52	4.29	2.24	0.00782	0.501	2	1	38.5	145.57	24	15
NM_001164290,NM_001164291,NM_001164292	2310034G01Rik,Cuedc2,Mfsd13a	46329812	46338660	-	promoter	chr19	46354912	46355840	3.35	4.18	1.2	2.98	0.00782	0.501	1	0	10.62	25.63	3.6	1
NM_001044308,NM_175109	Cacna1i,Rps19bp1	80260614	80264306	-	promoter	chr15	80281090	80281998	2.7	3.61	-0.32	3.93	0.00783	1	1	0	4.14	20.21	0.6	1
NM_181850	Grm3	9485236	9725352	-	promoter	chr5	9723960	9726721	5.21	5.9	3.88	2.02	0.00784	0.501	2	0	39.04	80.08	14.4	15
NM_145611	Kank2	21766773	21798546	-	promoter	chr9	21802906	21803838	2.82	3.7	0.14	3.56	0.00784	1	1	0	6.12	19.83	1.2	1
NM_011716	Wfs1	36966104	36988982	-	promoter	chr5	36973892	36974654	2.75	3.63	0.14	3.49	0.00785	1	1	0	8.28	16.47	1.2	1
NM_178086	Fa2h	111345138	111393821	-	promoter	chr8	111412032	111413528	3.44	4.28	1.2	3.08	0.00785	0.501	1	0	7.56	31.25	3.6	1
NM_001359060	Cmklr1	113612355	113643603	-	promoter	chr5	113633009	113634610	4.13	4.86	2.58	2.27	0.00786	0.501	2	0	19.07	38.92	6	6
NM_021430	Rilpl1	124493080	124531391	-	promoter	chr5	124511710	124512809	2.9	3.76	0.49	3.27	0.00787	1	2	0	10.08	17.03	1.8	1
NM_011611,NM_144892	Cd40,Ncoa5	165000357	165034779	-	promoter	chr2	165047171	165047790	2.68	3.58	-0.32	3.9	0.00788	1	1	0	4.5	19.46	0.6	1
NM_001291859,NM_007484,NM_027982	Ppm1j,Rhoc,Tafa3	104767405	104777547	-	promoter	chr3	104776141	104778470	4.93	5.65	3.41	2.25	0.00789	0.502	2	0	21.05	79.52	10.2	11
NM_172960	Adck5	76576359	76595811	+	promoter	chr15	76573876	76574830	3.11	3.96	0.77	3.19	0.00789	0.502	1	0	8.28	22.83	2.4	1
NM_001110807	Capn12	28881656	28893585	+	promoter	chr7	28880333	28881901	3.93	4.67	2.32	2.35	0.0079	0.502	2	0	18.17	32.74	3	7
NR_029443	4933407K13Rik	75725458	75764699	-	promoter	chrX	75761456	75763345	3.83	4.62	1.93	2.7	0.00791	0.502	2	0	16.19	33.12	6.6	1
NM_001360003	Ppp2r2c	36868510	36955078	+	promoter	chr5	36872508	36873360	2.95	3.81	0.49	3.33	0.00791	1	1	0	7.74	20.39	1.8	1
NM_054041	Antxr1	87133853	87335775	-	intron	chr6	87306478	87307322	2.58	3.48	-0.32	3.8	0.00793	1	1	0	7.02	15.34	0.6	1
NM_020295	Lmbr1	29229802	29378390	-	promoter	chr5	29380125	29380731	2.56	3.46	-0.32	3.78	0.00795	1	2	0	8.28	13.66	0.6	1
NM_030889	Sorcs2	36017181	36398139	-	exon	chr5	36017830	36018885	3.21	4.03	1.07	2.96	0.00795	0.502	1	0	8.46	24.32	1.2	3
NM_001177392,NM_001370923	Gm13420,Gm13547	29740981	29751657	-	promoter	chr2	29750527	29751874	3.63	4.41	1.81	2.6	0.00796	0.502	2	0	11.69	30.69	3	4
NM_001290423,NM_008350,NM_009081,NM_030028	Fam71e2,Il11,Rpl28,Tmem190	4753226	4771270	-	promoter	chr7	4774603	4777881	5.09	5.81	3.55	2.27	0.00796	0.502	1	0	21.59	90.93	11.4	12
NR_045334	B930092H01Rik	61259227	61293809	-	promoter	chr9	61296149	61297033	2.8	3.68	0.14	3.54	0.00799	1	1	0	6.48	19.09	1.2	1
NM_001168256,NM_001168257,NM_025958	Cand2,Mir7660,Tmem40	115729137	115758999	-	promoter	chr6	115756936	115760227	5.45	6.12	4.19	1.93	0.008	0.503	2	0	55.59	83.26	17.4	19
NM_023913	Ern1	106397620	106487796	-	intron	chr11	106430249	106430841	3.04	3.88	0.85	3.03	0.00801	1	2	0	18.71	10.67	0.6	3
NM_174850	Micall2	139706693	139736333	-	exon	chr5	139708691	139709920	3.4	4.21	1.38	2.83	0.00801	0.503	2	0	16.19	20.77	4.2	1
NM_020033,NM_025752,NM_026152	4933411K16Rik,Ankrd2,Hoga1	42036027	42045110	+	promoter	chr19	42043885	42044752	2.72	3.63	-0.32	3.95	0.00801	1	1	0	3.6	21.14	0.6	1
NM_030889	Sorcs2	36017181	36398139	-	intron	chr5	36211165	36212265	3.24	4.07	1	3.07	0.00803	0.503	1	0	9.18	24.51	3	1
NM_001122730	Tnrc18	142724602	142817662	-	exon	chr5	142774995	142776373	3.57	4.35	1.72	2.63	0.00803	0.503	1	0	12.23	28.63	3.6	3
NM_001323386	Lipo4	33499049	33517770	-	promoter	chr19	33501012	33501605	2.66	0.35	3.51	-3.16	0.00803	1	0	1	1.8	0.75	19.8	3
NM_001042674	Rbpms	33782644	33929863	-	intron	chr8	33807537	33808337	2.88	3.74	0.49	3.25	0.00804	1	2	0	11.33	15.34	1.8	1
NM_001311131	Ube2v1	167607639	167632005	-	promoter	chr2	167617292	167618005	2.54	3.43	-0.32	3.76	0.00804	1	2	0	11.69	9.92	0.6	1
NM_153169	Pnma3	73064787	73068191	+	promoter	chrX	73064882	73066624	3.64	4.46	1.54	2.93	0.00806	0.503	1	0	9.18	34.99	4.8	1
NM_001357515	Mybph	134193448	134201232	+	promoter	chr1	134197317	134198075	2.9	3.76	0.49	3.28	0.00807	1	1	0	9.54	17.59	1.8	1
NM_001168672,NM_013882	Gtse1,Trmu	85859707	85876573	+	promoter	chr15	85867498	85868175	2.91	3.77	0.49	3.29	0.00807	1	1	0	9	18.34	1.8	1
NM_028883	Meak7	119760587	119778416	-	promoter	chr8	119783993	119785415	4.73	5.43	3.31	2.12	0.00808	0.503	2	0	25.73	60.44	7.8	12
NM_001253904	Ncor2	125017153	125179214	-	promoter	chr5	125183399	125187944	5.94	6.68	4.34	2.34	0.0081	0.503	2	0	35.8	169.15	27.6	13
NM_021430	Rilpl1	124493080	124531391	-	intron	chr5	124506680	124507842	3.59	4.37	1.77	2.61	0.0081	0.503	2	0	12.23	29.19	1.8	5
NM_001081235	Mn1	111417300	111457030	+	promoter	chr5	111407505	111412857	6.27	7.01	4.67	2.34	0.00811	0.503	2	0	47.32	211.06	12	39
NM_172723	Adap1	139271876	139325464	-	promoter	chr5	139317617	139318137	2.54	3.44	-0.32	3.76	0.00811	1	2	0	8.64	13.1	0.6	1
NM_008712	Nos1	117866839	117958840	+	exon	chr5	117937218	117939127	4.96	5.63	3.68	1.95	0.00811	0.503	2	0	40.84	58	12.6	13
NM_001083935	Pth1r	110722085	110742610	-	promoter	chr9	110733943	110736431	4.75	5.49	3.14	2.35	0.00811	0.503	2	0	20.51	69.23	12.6	5
NM_001360003	Ppp2r2c	36868510	36955078	+	promoter	chr5	36853776	36854637	2.8	3.68	0.14	3.54	0.00812	1	1	0	6.3	19.27	1.2	1
NM_001109657	Gas7	67532998	67688992	+	intron	chr11	67656338	67658337	4.33	5.05	2.81	2.25	0.00813	0.503	2	0	22.13	44.34	9	5
NM_021539	Wsb2	117357305	117378585	+	promoter	chr5	117374980	117378375	5.31	5.99	3.96	2.02	0.00814	0.503	2	0	40.12	86.82	16.2	15
NM_001113418	Ppara	85735564	85806851	+	promoter	chr15	85716951	85717629	2.86	3.73	0.38	3.35	0.00814	1	1	0	6.84	19.65	0.6	2
NM_001098404	Nr1i2	38248349	38294824	-	promoter	chr16	38293712	38294440	2.88	3.74	0.49	3.25	0.00814	1	2	0	10.79	15.9	1.8	1
NM_009504	Vdr	97854427	97908296	-	promoter	chr15	97913230	97914803	3.64	4.45	1.68	2.77	0.00814	0.503	2	0	14.03	29.56	5.4	1
NM_001252188	Epn2	61515883	61579687	-	intron	chr11	61527155	61528125	3.11	3.96	0.77	3.19	0.00815	0.503	1	0	7.92	23.2	2.4	1
NM_007413	Adora2b	62248984	62266452	+	promoter	chr11	62259664	62260326	2.54	3.44	-0.32	3.76	0.00815	1	2	0	8.46	13.28	0.6	1
NM_001012765	Adcy5	35154864	35305743	+	intron	chr16	35176695	35181404	6.04	6.72	4.69	2.04	0.00816	0.503	2	0	58.11	153.43	24.6	27
NM_001253885	Apbb1	105558465	105569318	-	promoter	chr7	105565496	105566269	2.91	3.77	0.49	3.29	0.00816	1	1	0	8.82	18.52	1.8	1
NM_199018	Stard8	99042581	99074728	+	exon	chrX	99067693	99069317	3.51	4.32	1.49	2.83	0.00816	0.503	2	0	10.08	29.75	0.6	5
NM_001109902	Rnft2	118190736	118244861	-	intron	chr5	118207185	118208079	2.87	3.72	0.49	3.24	0.00817	1	2	0	12.59	13.85	1.8	1
NM_001081971,NM_001290790	Ankrd63,Plcb2	118699103	118703963	-	promoter	chr2	118712750	118716875	4.98	5.68	3.57	2.11	0.00818	0.503	2	0	27.71	75.03	10.8	13
NM_001195255,NM_001285498,NM_001285500	Ccdc155,Gfy,Tead2	45176349	45179597	-	promoter	chr7	45198366	45199414	3.47	4.29	1.38	2.91	0.00819	0.503	1	0	10.79	28.25	4.2	1
NM_018773	Skap2	51859165	52012549	-	promoter	chr6	51999706	52013832	9.78	8.77	10.37	-1.59	0.0082	0.503	2	2	501.97	373.28	940.16	1698
NM_008976	Ptpn14	189728268	189876693	+	promoter	chr1	189734266	189735199	2.62	3.52	-0.32	3.84	0.0082	1	1	0	5.4	17.59	0.6	1
NM_153782	Fam20a	109672926	109722238	-	promoter	chr11	109721009	109722445	3.88	4.67	2	2.67	0.0082	0.503	1	0	8.28	42.66	3	5
NM_026878	Rasl11b	74195326	74199477	+	promoter	chr5	74196403	74199387	4.91	5.61	3.51	2.09	0.00821	0.503	2	0	30.59	66.8	13.8	9
NM_001111016	Nav2	48959073	49610088	+	promoter	chr7	48950656	48951753	2.98	3.85	0.49	3.36	0.00822	1	1	0	6.48	22.27	1.8	1
NM_182929	Rims3	120854799	120896575	+	exon	chr4	120891461	120893193	3.76	4.53	1.96	2.57	0.00822	0.503	1	0	12.59	33.68	4.8	3
NM_001033228	Itga1	114958081	115101964	-	intron	chr13	115024769	115025208	2.88	0.73	3.71	-2.98	0.00823	1	0	1	1.26	2.06	4.2	22
NM_001190733	Dcun1d4	73481055	73560794	+	promoter	chr5	73481521	73482291	2.68	3.58	-0.32	3.91	0.00823	1	1	0	4.14	19.83	0.6	1
NM_177700	Atmin	116943393	116960445	+	promoter	chr8	116954252	116955021	2.55	3.44	-0.32	3.77	0.00825	1	2	0	8.1	13.66	0.6	1
NM_001330686	Pvalb	78191112	78204237	-	promoter	chr15	78194171	78195934	3.71	4.48	1.93	2.55	0.00826	0.503	2	0	11.87	32.74	3.6	4
NM_027106,NM_183195	Avpi1,Marveld1	42123275	42128993	-	promoter	chr19	42135244	42136365	3.16	3.99	1	2.99	0.00826	0.503	2	0	12.77	19.09	3	1
NM_028041,NM_029408,NM_145853	Ddx54,Iqcd,Tpcn1	120534157	120588613	-	promoter	chr5	120598889	120602997	5.82	6.55	4.26	2.29	0.00827	0.503	2	0	30.77	156.42	19.2	19
NM_001042615	Htra3	35652026	35679780	-	promoter	chr5	35692614	35693941	3.99	4.74	2.32	2.42	0.00827	0.503	2	0	14.21	39.29	3	7
NM_001001980	Limch1	66745889	67057159	+	intron	chr5	66994317	66995601	3.22	4.07	0.85	3.23	0.00828	0.503	1	0	4.86	28.81	0.6	3
NM_001040072,NM_027143	Khnyn,Nynrin	55854115	55874736	+	promoter	chr14	55861707	55865202	5.07	5.78	3.61	2.17	0.00829	0.503	2	0	25.19	84.76	11.4	13
NM_001048167	Map6	99267447	99320352	+	exon	chr7	99320297	99321539	3.69	4.45	2	2.45	0.0083	0.503	2	0	14.93	28.81	3	5
NR_045866	Gm6116	74949194	74966368	+	promoter	chr5	74960485	74961699	3.61	4.4	1.77	2.63	0.0083	0.503	2	0	14.39	27.69	4.8	2
NM_175543	Rab11fip4	79591212	79694012	+	promoter	chr11	79595360	79596335	2.65	3.56	-0.32	3.88	0.00831	1	1	0	4.5	19.09	0.6	1
NM_001005916,NM_001281491,NM_001371033,NM_001371034	Cuta,Mir3083,Syngap1,Zbtb9	26937972	26939458	-	promoter	chr17	26956383	26967688	7.49	8.15	6.24	1.91	0.00831	0.503	2	1	151.67	416.5	52.2	99
NM_028384	Ccdc13	121797627	121839461	-	promoter	chr9	121830910	121831444	2.53	3.43	-0.32	3.75	0.00834	1	2	0	8.82	12.72	0.6	1
NM_028145	Klhl35	99466004	99474020	+	promoter	chr7	99466019	99467288	3.57	4.38	1.49	2.9	0.00834	0.504	2	0	7.92	33.87	0.6	5
NM_031176	Tnxb	34670535	34719815	+	promoter	chr17	34678155	34679785	4.31	5.08	2.51	2.57	0.00837	0.504	1	0	9.18	58.56	5.4	6
NM_001360474,NM_001360475	Hr,Nudt18	70554056	70573548	+	promoter	chr14	70565969	70567888	3.89	4.66	2.14	2.52	0.00838	0.504	1	0	13.13	37.42	1.8	7
NM_001110271,NM_001110272,NM_001276442,NM_001359225	Abhd14a,Abhd14b,Acy1,Pcbp4	106432981	106438236	-	promoter	chr9	106449921	106450892	3.49	4.31	1.38	2.93	0.00839	0.504	1	0	9.72	29.94	4.2	1
NM_029321	Ttc32	9029997	9036394	+	promoter	chr12	9023075	9023403	2.29	0.01	3.14	-3.13	0.00841	1	0	1	1.08	0.94	12.6	5
NM_198884	B4galnt3	120200753	120294897	-	promoter	chr6	120275461	120276352	2.56	3.46	-0.32	3.78	0.00841	1	1	0	7.02	14.97	0.6	1
NM_177782	Prex1	166566345	166713832	-	intron	chr2	166682071	166682882	2.69	3.6	-0.32	3.92	0.00841	1	1	0	3.78	20.39	0.6	1
NM_008499	Lhx5	120431886	120441457	+	promoter	chr5	120425640	120426004	2.69	3.6	-0.32	3.92	0.00841	1	1	0	3.78	20.39	0.6	1
NM_001359574	Enpp7	118988181	118993221	+	promoter	chr11	118985003	118989472	5.64	6.37	4.04	2.33	0.00841	0.504	1	0	25.91	139.96	18	15
NM_001177601,NM_001177603,NM_001177606,NM_001177607	0610010K14Rik,Alox12,Mir497b,Rnasek	70234692	70234816	-	promoter	chr11	70250056	70252464	4.53	5.25	3.04	2.21	0.00841	0.504	2	0	21.05	54.82	5.4	11
NM_001177796	Afap1l2	56912354	57008575	-	promoter	chr19	57002103	57002722	2.6	3.5	-0.32	3.82	0.00841	1	2	0	5.76	16.84	0.6	1
NM_011176	St14	31088590	31131799	-	promoter	chr9	31128044	31129140	3.22	4.06	1	3.06	0.00842	0.504	2	0	9.18	24.14	3	1
NM_001356497	Slc24a3	145167775	145642165	+	promoter	chr2	145169188	145170188	2.68	3.58	-0.32	3.91	0.00842	1	1	0	3.96	20.02	0.6	1
NM_001015039,NM_001370805	Cfap99,Zfyve28	34194894	34288324	-	promoter	chr5	34285340	34293313	7.04	7.69	5.82	1.88	0.00844	0.504	2	1	119.1	294.51	57.6	55
NM_001364918	Mpc1	8283787	8297667	+	promoter	chr17	8271716	8272623	2.87	3.73	0.49	3.24	0.00844	1	1	0	10.62	15.9	1.8	1
NM_001347115	Rgs8	153653037	153697665	+	promoter	chr1	153652658	153653597	3.92	4.71	2.04	2.68	0.00845	0.504	2	0	15.47	37.05	7.2	1
NM_001177985	Zmym3	101404384	101419914	-	promoter	chrX	101408079	101409635	3.49	4.29	1.58	2.7	0.00845	0.504	1	0	10.26	28.81	3	3
NM_138948	Cabp7	4736893	4747179	-	promoter	chr11	4743863	4745950	4.53	5.29	2.85	2.44	0.00845	0.504	1	0	12.23	66.05	5.4	9
NM_001362671	Slc4a10	62147878	62326743	+	promoter	chr2	62158446	62158705	2.37	0.15	3.2	-3.05	0.00846	1	0	1	0.72	1.5	11.4	7
NM_001159321	Grid2ip	143357330	143391779	+	promoter	chr5	143369360	143372028	5.24	5.96	3.71	2.25	0.00846	0.504	2	0	23.39	101.23	13.2	13
NM_001001932	Eea1	95940663	96045518	+	intron	chr10	95977669	95977917	1.37	-2.45	2.32	-4.77	0.00846	1	0	1	0.18	0.19	9	1
NM_001357326,NM_001357328	Mast1,Rtbdn	84911853	84937353	-	promoter	chr8	84929300	84931146	4.29	5.02	2.72	2.3	0.00847	0.504	1	0	16.91	48.09	7.2	6
NM_001004149	Zfp366	99184823	99247032	+	intron	chr13	99230466	99231091	2.86	3.72	0.49	3.23	0.00847	1	2	0	12.05	14.22	1.8	1
NM_001293673	Nptn	58582240	58652879	+	promoter	chr9	58571018	58571807	2.69	3.56	0.14	3.43	0.00848	1	2	0	12.05	11.6	1.2	1
NM_001290625	Mapkap1	34406771	34624958	+	intron	chr2	34458541	34459620	3.87	4.62	2.23	2.38	0.00848	0.504	2	0	32.38	16.65	5.4	4
NM_001134300	Nol4l	153407461	153529971	-	promoter	chr2	153518292	153519330	2.65	3.56	-0.32	3.88	0.00849	1	1	0	4.32	19.27	0.6	1
NM_001358848	Gnaz	74967177	75016906	+	promoter	chr10	74985869	74986485	2.56	3.46	-0.32	3.78	0.0085	1	1	0	6.84	15.16	0.6	1
NM_001167746	Dnah17	118021723	118129219	-	exon	chr11	118077887	118081429	5.5	6.21	4.04	2.17	0.0085	0.505	2	0	34.72	113.01	19.8	13
NM_181548	Eras	7924276	7928607	-	promoter	chrX	7927198	7928441	4.27	4.97	2.83	2.15	0.00851	0.505	2	0	23.57	39.29	7.2	7
NM_001039214	Mex3c	73572705	73592578	+	promoter	chr18	73586734	73587216	2.54	0.35	3.38	-3.03	0.00852	1	0	1	1.98	0.56	13.8	7
NM_001190437,NM_009902,NM_145215	Abhd11,Cldn3,Wbscr25	134986214	134987476	+	promoter	chr5	134984483	134990298	6.5	7.2	5.05	2.15	0.00852	0.505	2	0	58.11	236.5	25.2	41
NR_106137,NR_106138	Mir7676-1,Mir7676-2	78348599	78348660	+	promoter	chr15	78347006	78348003	2.59	3.49	-0.32	3.81	0.00853	1	1	0	5.94	16.47	0.6	1
NM_001081099,NM_001285845	Aunip,Paqr7	134496761	134510237	+	promoter	chr4	134497561	134498478	2.59	3.49	-0.32	3.81	0.00853	1	1	0	5.94	16.47	0.6	1
NM_028850,NM_133256	Chic2,Gsx2	75005004	75044641	-	promoter	chr5	75060533	75061795	3.17	4	1	3	0.00853	0.505	1	0	11.87	20.02	3	1
NM_022017	Trpv4	114622154	114658421	-	promoter	chr5	114647163	114649739	4.87	5.57	3.46	2.12	0.00854	0.505	2	0	26.45	68.86	12	10
NM_001306081	Rptor	119602905	119899591	+	promoter	chr11	119586216	119587553	3.6	4.41	1.54	2.88	0.00854	0.505	1	0	6.12	36.49	1.8	4
NM_001355499,NM_001355500	Maco1,Rhd	134802760	134853345	-	promoter	chr4	134870124	134870826	2.87	3.73	0.49	3.24	0.00854	1	1	0	10.26	16.28	1.8	1
NM_001163608	Plxdc1	97923237	97986446	-	exon	chr11	97953290	97956770	5.25	5.94	3.9	2.04	0.00856	0.505	2	0	49.48	73.16	7.8	22
NM_001159671,NM_001360713,NM_008260	Foxa3,Rsph6a,Sympk	19013283	19023539	-	promoter	chr7	19039716	19041639	3.67	4.45	1.81	2.64	0.00857	0.505	1	0	9.54	34.24	3	4
NM_183087	Fam189a1	64756096	65156528	-	promoter	chr7	65154625	65154899	2.51	-0.1	3.39	-3.49	0.00857	1	0	1	0.18	1.68	3	18
NM_001267622	Ttc28	110879803	111289779	+	intron	chr5	111045717	111046776	3.12	3.94	1.07	2.87	0.00859	0.505	1	0	11.51	19.09	1.2	3
NM_001163792	Fam76a	132899213	132922551	-	promoter	chr4	132939378	132940454	3.43	4.23	1.49	2.74	0.00859	0.505	2	0	13.13	24.32	0.6	5
NM_001033189	C77080	129219578	129248443	-	promoter	chr4	129259780	129261115	3.45	4.26	1.43	2.82	0.00861	0.505	1	0	7.92	30.31	2.4	3
NM_001112722	Arhgef10l	140514485	140648756	-	exon	chr4	140590955	140594492	5.24	5.95	3.77	2.19	0.00863	0.505	2	0	28.07	95.8	16.2	11
NM_001276321,NM_001276322,NM_001276333,NM_001276334	Cyhr1,Foxh1,Kifc2,Ppp1r16a	76643395	76656894	-	promoter	chr15	76667961	76670117	4.21	4.96	2.51	2.45	0.00863	0.505	1	0	11.69	50.71	5.4	6
NM_001359503	Mtus2	147957320	148316065	+	promoter	chr5	147966631	147967484	2.79	3.67	0.14	3.53	0.00863	1	1	0	5.94	19.46	1.2	1
NM_010843	Muc3	137134924	137166046	-	exon	chr5	137136670	137138024	3.63	4.43	1.68	2.76	0.00864	0.505	2	0	13.67	29.56	5.4	1
NM_001204129,NM_001204130	C1qtnf1,Gm11747	118428457	118451782	+	promoter	chr11	118447144	118448574	3.27	4.12	1	3.12	0.00864	0.505	1	0	7.2	27.5	3	1
NR_131023	4930550C17Rik	56222224	56243940	-	promoter	chr13	56230089	56230625	2.57	3.47	-0.32	3.79	0.00865	1	1	0	6.12	16.09	0.6	1
NM_001080814	Fat3	15910190	16502054	-	promoter	chr9	16499955	16502560	4.39	5.11	2.87	2.25	0.00865	0.505	1	0	17.81	51.45	6.6	8
NM_001163742,NM_001163743	Abcg4,Nlrx1	44252713	44268187	-	promoter	chr9	44274119	44275586	3.29	4.11	1.26	2.84	0.00866	0.505	1	0	8.82	25.63	1.8	3
NM_001174086,NM_028277	Gm32278,Shisa9	11978665	11983745	-	promoter	chr16	11985612	11986233	2.6	3.5	-0.32	3.82	0.00866	1	1	0	5.4	17.21	0.6	1
NM_001199234	Sptbn4	27356383	27394506	-	promoter	chr7	27384061	27384570	2.6	3.5	-0.32	3.82	0.00866	1	1	0	5.4	17.21	0.6	1
NM_145394	Slc44a3	121459528	121532344	-	intron	chr3	121501304	121502065	2.52	3.42	-0.32	3.74	0.00869	1	1	0	8.46	12.91	0.6	1
NM_001359636	Sbno2	80062416	80075439	-	promoter	chr10	80072388	80073783	3.39	4.21	1.32	2.88	0.00869	0.505	1	0	8.28	28.63	3	2
NR_161310	Casz1	148889347	148892316	+	promoter	chr4	148888778	148892555	5.44	6.17	3.87	2.31	0.00871	0.505	2	0	24.47	119.94	10.2	19
NM_001081235	Mn1	111417300	111457030	+	promoter	chr5	111432932	111433587	3.01	3.85	0.68	3.18	0.00873	1	1	0	6.66	22.27	1.2	2
NM_001370887	Ccdc188	18217879	18220346	+	promoter	chr16	18199538	18201156	3.63	4.41	1.81	2.61	0.00873	0.505	1	0	10.44	32.18	3	4
NM_001359090	Nsg1	38137193	38159743	-	promoter	chr5	38158499	38161169	4.96	5.67	3.49	2.19	0.00873	0.505	2	0	28.79	73.16	5.4	17
NM_001164352,NM_001374680,NM_007687	Cfl1,Ctsw,Efemp2	5465043	5468507	-	promoter	chr19	5480039	5480688	2.52	3.42	-0.32	3.74	0.00874	1	1	0	8.28	13.1	0.6	1
NM_022315	Smoc2	14279506	14404790	+	intron	chr17	14377157	14377427	2.09	-0.45	2.96	-3.41	0.00875	1	0	1	0.72	0.75	3.6	12
NM_011594	Timp2	118301061	118355411	-	intron	chr11	118327824	118329277	3.49	4.27	1.68	2.59	0.00875	0.505	1	0	12.23	26.38	2.4	4
NM_010800	Bhlha15	144190286	144194441	+	promoter	chr5	144186636	144188116	3.71	4.51	1.81	2.7	0.00877	0.505	2	0	15.29	30.12	6	1
NR_033332	Gm12216	53785489	53859256	-	promoter	chr11	53840340	53841008	2.51	3.4	-0.32	3.72	0.0088	1	1	0	9.72	11.41	0.6	1
NM_001291910	Adcy9	4284886	4420498	-	intron	chr16	4316007	4316388	2.51	3.4	-0.32	3.72	0.0088	1	2	0	9.72	11.41	0.6	1
NM_001081023,NM_001270609	Ascl5,Cacna1s	136050804	136051370	+	promoter	chr1	136049481	136051757	4.75	5.47	3.26	2.2	0.0088	0.505	2	0	20.69	67.73	10.2	9
NM_001159507	Grip2	91761510	91807393	-	promoter	chr6	91798467	91799766	2.96	3.83	0.49	3.34	0.00882	1	1	0	6.3	22.08	1.8	1
NR_029570	Mir184	89802260	89802328	-	promoter	chr9	89804379	89805389	3.01	3.85	0.77	3.09	0.00884	1	2	0	11.33	17.59	2.4	1
NM_001376960	Msi1	115429675	115455698	+	promoter	chr5	115444219	115445580	3.48	4.3	1.38	2.92	0.00884	0.505	1	0	9.36	30.12	4.2	1
NM_001347647	Otop3	115334731	115346927	+	promoter	chr11	115345479	115346195	2.67	3.57	-0.32	3.89	0.00884	1	1	0	3.78	20.02	0.6	1
NM_008553	Ascl1	87490819	87493660	-	promoter	chr10	87494123	87495404	4.6	5.33	3.05	2.28	0.00884	0.505	2	0	21.41	59.31	3.6	13
NM_001347529,NM_025841	Grid2ip,Kdelr2	143370074	143391779	+	promoter	chr5	143388149	143389434	3.93	4.72	2.07	2.65	0.00884	0.505	1	0	9.36	43.22	5.4	3
NM_001146180	Mtss1	58941234	59082026	-	promoter	chr15	59101321	59101544	2.58	0.37	3.42	-3.05	0.00886	1	0	1	0.72	1.87	5.4	16
NM_001364967,NM_001364968	4930578L24Rik,Smad4	73634791	73703791	-	promoter	chr18	73696920	73697253	2.09	-0.27	2.94	-3.22	0.00886	1	0	1	0.72	0.94	8.4	7
NM_001042487	Dlgap4	156720965	156764363	+	promoter	chr2	156703031	156704258	3.72	4.49	1.96	2.53	0.00886	0.505	2	0	13.31	31.62	4.8	3
NM_001308040	Ttyh3	140620577	140649031	-	exon	chr5	140622903	140624188	3.9	4.63	2.32	2.31	0.00887	0.505	2	0	18.35	31.25	3	7
NM_001163318,NM_030206,NR_027819,NR_027820	Cygb,Prcd,Snhg16,Snord1c	116645595	116654313	-	promoter	chr11	116653431	116654084	3.1	3.96	0.68	3.28	0.00888	0.505	1	0	4.5	26.57	1.2	2
NM_001360804	Zfp521	13687014	13972733	-	promoter	chr18	13968571	13972720	7.3	6.26	7.9	-1.65	0.00888	0.505	2	2	87.26	65.49	229.19	250
NM_001040654,NM_007670,NM_009877	Cdkn2a,Cdkn2b,Gm12610	89274473	89282192	-	promoter	chr4	89301571	89312111	8.25	8.83	7.25	1.58	0.00888	0.505	2	2	569.43	341.28	149.39	155
NM_001355253	Gata2	88193891	88207032	+	promoter	chr6	88190858	88192346	4.02	4.81	2.1	2.71	0.00889	0.505	1	0	9.72	46.4	6.6	2
NM_001289507,NM_001289509	Actl6b,Tfr2	137553546	137569580	+	promoter	chr5	137565298	137568038	4.6	5.37	2.85	2.52	0.00889	0.505	1	0	14.93	67.92	11.4	3
NM_001376960	Msi1	115429675	115455698	+	promoter	chr5	115440681	115442330	4.57	5.28	3.14	2.14	0.0089	0.505	2	0	22.67	55.01	6.6	11
NM_009116,NM_133346	Asb6,Prrx2	30823098	30828300	-	promoter	chr2	30845290	30846352	3.11	3.99	0.49	3.5	0.0089	0.505	1	0	3.42	28.25	1.8	1
NM_001253904	Ncor2	125017153	125179214	-	exon	chr5	125022589	125024886	4.45	5.15	3.02	2.13	0.00891	0.505	2	0	27.89	43.22	4.2	12
NM_001166480,NM_001358212,NM_001358213	Plxnb3,Srpk3,Ssr4	73757103	73772510	+	promoter	chrX	73766729	73768170	3.47	4.26	1.58	2.67	0.00892	0.505	1	0	10.62	27.69	3	3
NM_001291212	Myo18a	77777235	77865988	+	promoter	chr11	77787833	77788773	2.97	3.84	0.49	3.35	0.00894	1	1	0	5.94	22.64	1.8	1
NM_001362901	Glod4	76220395	76243699	-	promoter	chr11	76261224	76262750	3.28	4.1	1.2	2.9	0.00895	0.505	1	0	9.18	25.07	0.6	4
NM_176940	Nwd1	72646711	72714748	+	exon	chr8	72666877	72667853	2.6	3.5	-0.32	3.82	0.00895	1	1	0	5.04	17.59	0.6	1
NM_001177696	Ablim2	35757880	35884979	+	intron	chr5	35807613	35809058	3.63	4.4	1.85	2.55	0.00895	0.505	1	0	14.57	27.69	1.2	6
NM_009324,NR_077059	2610027K06Rik,Tbx2	85791660	85832388	-	promoter	chr11	85817892	85819165	3.21	4.04	1	3.04	0.00896	0.505	1	0	9	23.95	3	1
NM_001306126,NM_001306127	Pheta1,Sh2b3	121815481	121836104	-	promoter	chr5	121852330	121854713	5.04	5.74	3.61	2.13	0.00897	0.505	2	0	36.34	70.54	5.4	19
NM_146061	Prr5	84680998	84703673	+	promoter	chr15	84686908	84687533	2.51	3.4	-0.32	3.73	0.00898	1	2	0	8.46	12.72	0.6	1
NM_033327	Zfp423	87661810	87959595	-	intron	chr8	87932755	87933373	2.62	3.52	-0.32	3.85	0.00898	1	1	0	4.5	18.52	0.6	1
NM_001302344	Rph3a	120940500	121008484	-	exon	chr5	120950094	120950570	2.54	3.43	-0.32	3.76	0.00902	1	2	0	6.84	14.78	0.6	1
NM_023596	Slc29a3	60712072	60752782	-	promoter	chr10	60748538	60749431	2.99	3.81	0.85	2.96	0.00903	1	2	0	13.49	14.59	0.6	3
NM_021487	Kcne1l	142304753	142306198	-	promoter	chrX	142305392	142307067	3.75	4.52	2	2.52	0.00904	0.505	1	0	11.33	34.43	3	5
NM_001285435,NM_001347124,NM_183152	Adamtsl5,Bc1,Plk5	79697305	80369637	-	promoter	chr10	80360118	80361452	3.21	4.04	1.07	2.97	0.00905	0.505	1	0	7.2	25.63	1.2	3
NM_001357029,NM_008325	Dgkq,Idua	108647044	108660830	-	promoter	chr5	108662679	108663196	2.66	3.56	-0.32	3.88	0.00906	1	1	0	3.78	19.83	0.6	1
NR_110496	A330074K22Rik	120204434	120228230	-	promoter	chr8	120241094	120242029	3.07	3.91	0.85	3.06	0.00908	0.505	1	0	7.74	22.27	0.6	3
NR_040536,NR_045722	1700119H24Rik,E130310I04Rik	34935855	34939329	-	promoter	chr16	34956909	34957510	2.69	3.56	0.14	3.42	0.00908	1	2	0	14.39	9.17	1.2	1
NM_011747	Zfp13	23575844	23599487	-	promoter	chr17	23612761	23614445	3.88	4.65	2.17	2.48	0.0091	0.505	1	0	11.69	38.36	3	6
NR_046066	Gm2109	83691475	83693247	+	promoter	chr9	83678499	83679108	2.49	3.39	-0.32	3.71	0.00911	1	2	0	10.26	10.67	0.6	1
NM_001289530	Adarb2	8202866	8760442	+	intron	chr13	8518940	8519433	2.87	1.01	3.66	-2.65	0.00911	1	0	1	2.34	1.68	16.2	9
NR_152109	1700063H04Rik	122391379	122392687	+	promoter	chr6	122379312	122380202	3.12	3.96	0.85	3.11	0.00911	0.505	1	0	6.3	24.89	0.6	3
NM_008237,NM_133788	Hes3,Icmt	152285972	152291662	-	promoter	chr4	152292156	152293168	3.32	4.15	1.2	2.95	0.00912	0.505	1	0	7.56	27.88	0.6	4
NM_001042615	Htra3	35652026	35679780	-	promoter	chr5	35694158	35696018	5.06	5.77	3.61	2.17	0.00913	0.505	2	0	33.1	76.34	5.4	19
NM_001347518	Tmtc1	148232430	148444352	-	promoter	chr6	148437412	148438269	2.63	3.54	-0.32	3.86	0.00913	1	1	0	4.14	19.09	0.6	1
NM_001312914	Ksr2	117414002	117767988	+	promoter	chr5	117412883	117414999	4.35	5.06	2.87	2.19	0.00913	0.505	2	0	23.57	43.22	3.6	11
NM_001164316	Ccser1	61180325	62382863	+	intron	chr6	61291454	61291724	1.46	-2.45	2.41	-4.85	0.00914	1	0	1	0.18	0.19	0.6	10
NM_001038655	Gng7	80948624	81001365	-	promoter	chr10	80990436	80992444	4.68	5.35	3.39	1.96	0.00914	0.505	2	0	36.34	45.09	9	12
NM_028748	Paqr5	61953738	62026790	-	intron	chr9	61982643	61983698	3.38	4.17	1.49	2.69	0.00915	0.505	2	0	19.43	16.65	0.6	5
NM_001113211,NM_001122895	Nab2,Nemp1	127660918	127666703	-	promoter	chr10	127681045	127681776	4.47	3.02	5.18	-2.16	0.00915	0.505	1	2	10.08	6.17	17.4	55
NM_001312903	Ptch2	117096056	117116101	+	promoter	chr4	117099898	117100743	2.56	3.46	-0.32	3.78	0.00915	1	1	0	5.76	16.28	0.6	1
NM_172750	Adprhl1	13235655	13254162	-	promoter	chr8	13250960	13251724	3.29	4.11	1.2	2.91	0.00916	0.505	2	0	8.64	25.82	0.6	4
NM_001290148	Snx29	11322904	11755473	+	intron	chr16	11661917	11662338	3.28	1.6	4.04	-2.44	0.00917	0.505	0	2	3.24	2.81	10.8	22
NM_001374721,NM_026752	Xrcc3,Zfyve21	111803192	111813879	-	promoter	chr12	111821299	111821984	2.49	3.38	-0.32	3.71	0.00917	1	2	0	10.97	9.92	0.6	1
NM_001294162	Kcnh2	24319589	24329591	-	promoter	chr5	24337355	24338298	3.06	3.9	0.85	3.05	0.00918	0.505	1	0	7.92	21.89	0.6	3
NM_001039723	Tmem120b	123076275	123117445	+	promoter	chr5	123083249	123084171	4.78	5.46	3.43	2.03	0.00918	0.505	2	0	56.49	31.43	12.6	9
NM_029455	Fam227b	125983483	126152004	-	exon	chr2	126124379	126124832	1.92	-0.85	2.81	-3.66	0.00919	1	0	1	0.36	0.75	12	2
NM_001011732	Xkr7	153031852	153055775	+	promoter	chr2	153043524	153044740	3.31	4.12	1.32	2.8	0.00919	0.505	2	0	10.44	24.32	3	2
NM_001302152	Erg	95359169	95586593	-	promoter	chr16	95606452	95607248	2.76	3.63	0.14	3.5	0.00919	1	1	0	6.12	18.71	1.2	1
NM_001347433	Slc6a12	121343076	121365773	+	promoter	chr6	121359929	121361123	3.18	4.03	0.85	3.18	0.0092	0.505	1	0	4.86	27.88	0.6	3
NM_007439	Alk	71868988	72604307	-	intron	chr17	71966340	71966802	2.84	3.69	0.49	3.21	0.0092	1	2	0	14.03	11.79	1.8	1
NM_181071	Tanc2	105589986	105929303	+	intron	chr11	105735818	105736461	2.54	3.44	-0.32	3.76	0.00921	1	2	0	6.48	15.16	0.6	1
NM_134147	Macrod1	7056768	7198062	+	intron	chr19	7151786	7154000	4.51	5.25	2.87	2.39	0.00922	0.505	2	0	14.93	61.37	9.6	5
NM_001033186	Skap1	96464591	96759622	+	intron	chr11	96559176	96560445	3.18	4.02	0.93	3.1	0.00922	0.505	1	0	5.76	26.76	1.8	2
NM_031176	Tnxb	34670535	34719815	+	promoter	chr17	34674465	34677939	5.25	5.98	3.71	2.27	0.00922	0.505	1	0	21.77	104.41	10.2	16
NM_010573	Irx1	71958232	71963723	-	promoter	chr13	71958079	71959999	4.25	4.99	2.63	2.36	0.00922	0.505	1	0	13.49	49.96	5.4	7
NM_001033980	Fam92b	120166397	120177469	-	promoter	chr8	120180525	120182912	4.43	5.16	2.85	2.31	0.00923	0.505	2	0	14.93	56.69	5.4	9
NM_001362883	Zfp469	122230274	122272650	+	exon	chr8	122257470	122260922	4.97	5.66	3.6	2.06	0.00923	0.505	2	0	28.25	72.97	10.2	14
NM_007863	Mpp3	101999653	102026955	-	promoter	chr11	102013754	102016975	6.49	7.14	5.31	1.83	0.00924	0.505	2	1	150.95	130.23	28.2	51
NM_028560	Pebp4	69840407	70059918	+	intron	chr14	70008621	70009848	3.52	4.31	1.63	2.68	0.00926	0.505	2	0	11.69	28.07	4.2	2
NM_008513	Lrp5	3584825	3686564	-	promoter	chr19	3668739	3670257	3.61	4.41	1.68	2.73	0.00926	0.505	2	0	13.85	28.63	5.4	1
NM_001141930,NM_023465	Ctnnbip1,Mir5616	149518241	149566437	+	promoter	chr4	149524766	149525805	3.19	4.03	1	3.03	0.00927	0.505	1	0	9.18	23.39	3	1
NM_001042743	Mast2	116306760	116464181	-	promoter	chr4	116482221	116483068	4.41	3.15	5.07	-1.92	0.00928	0.506	2	2	9.9	7.86	31.2	36
NM_001369113	Zfp618	62965567	63139706	+	promoter	chr4	62962449	62963260	2.65	3.55	-0.32	3.87	0.00929	1	1	0	3.78	19.65	0.6	1
NR_046191	4930487D11Rik	38344389	38349197	+	promoter	chr5	38342095	38342541	2.5	3.39	-0.32	3.71	0.00931	1	2	0	12.77	8.23	0.6	1
NM_001256059	Ccdc149	52374651	52471543	-	exon	chr5	52376061	52377158	3.31	4.13	1.2	2.93	0.00932	0.507	2	0	10.44	24.51	3.6	1
NM_001100395	Otof	30367066	30461932	-	exon	chr5	30389806	30391165	3.31	4.14	1.2	2.93	0.00933	0.507	1	0	10.08	25.07	3.6	1
NM_183297	Nxph4	127525473	127534559	-	promoter	chr10	127552860	127557302	5.19	5.9	3.73	2.17	0.00934	0.507	2	0	26.63	92.99	15.6	11
NM_001289686	Arhgef3	27143993	27403911	+	promoter	chr14	27159479	27160288	2.5	3.39	-0.32	3.71	0.00937	1	1	0	8.1	12.91	0.6	1
NM_019536	Dnah10	124725085	124834308	+	exon	chr5	124826976	124827830	3.01	3.84	0.85	2.99	0.00938	1	1	0	9.9	18.71	0.6	3
NM_212447	Marveld3	109947909	109962205	-	promoter	chr8	109947509	109949418	4.58	5.28	3.14	2.15	0.0094	0.507	2	0	21.59	56.32	6.6	11
NM_001359186,NM_029661,NM_146006	4930483K19Rik,Lss,Spatc1l	76531605	76557139	+	promoter	chr10	76539219	76546251	6.81	7.46	5.58	1.89	0.00944	0.507	2	0	106.51	246.23	38.4	57
NM_019704	Tmem115	107533945	107538656	+	promoter	chr9	107512947	107514993	4.34	5.04	2.89	2.16	0.00944	0.507	2	0	21.05	44.91	7.8	7
NM_001113418	Ppara	85735564	85806851	+	promoter	chr15	85723967	85725496	3.41	4.22	1.38	2.84	0.00945	0.507	1	0	11.51	25.82	4.2	1
NM_001373887	Zfp385c	100627543	100692466	-	promoter	chr11	100673304	100674084	2.58	3.48	-0.32	3.8	0.00945	1	1	0	5.04	17.21	0.6	1
NM_020578	Ehd3	73804841	73832093	+	promoter	chr17	73821665	73822832	3.64	4.4	1.96	2.43	0.00946	0.507	2	0	23.93	18.15	4.8	3
NM_001310679,NM_027886	Obsl1,Stk11ip	75485825	75506452	-	promoter	chr1	75512714	75513470	2.5	3.39	-0.32	3.72	0.00948	1	1	0	7.74	13.28	0.6	1
NM_021458	Fzd3	65192441	65262463	-	promoter	chr14	65241876	65242631	2.79	3.67	0.14	3.53	0.00949	1	1	0	5.04	20.39	1.2	1
NR_046197	1700109G15Rik	84716976	84720432	-	promoter	chr11	84737440	84738474	2.94	3.8	0.49	3.31	0.00949	1	1	0	6.3	21.52	1.8	1
NM_001160149,NM_001294302,NM_016703	Cgref1,Preb,Tcf23	30933143	30945427	-	promoter	chr5	30964752	30966666	3.87	4.63	2.17	2.46	0.00949	0.507	1	0	14.39	34.99	6	3
NM_008057	Fzd7	59482147	59486955	+	promoter	chr1	59476133	59477129	3.01	3.88	0.49	3.39	0.0095	1	1	0	4.68	24.7	1.8	1
NM_001204931,NM_008793,NM_025521	2310011J03Rik,Pcsk4,Reep6	80318255	80320548	-	promoter	chr10	80333280	80334635	4.03	4.8	2.26	2.54	0.00952	0.507	1	0	9.18	46.59	3.6	6
NM_001348207	Ksr1	79013440	79059836	-	promoter	chr11	79079821	79082440	4.47	5.19	2.98	2.21	0.00952	0.507	2	0	19.61	53.51	4.8	11
NM_019682,NM_025573,NR_036616	Dynll1,Gm13830,Srsf9	115297110	115300990	-	promoter	chr5	115312395	115315088	4.53	5.28	2.89	2.39	0.00953	0.507	2	0	21.23	56.51	1.8	13
NM_010608	Kcnk3	30588170	30625270	+	intron	chr5	30610876	30612264	3.82	4.59	2.1	2.48	0.00953	0.507	2	0	11.15	36.86	3.6	5
NM_026263,NR_164348	4930519G04Rik,Gm9936	114853714	114883879	+	promoter	chr5	114863083	114863551	2.59	3.49	-0.32	3.81	0.00953	1	1	0	4.68	17.78	0.6	1
NM_001164573	Myo1h	114289253	114364576	+	promoter	chr5	114296795	114297671	2.98	3.81	0.85	2.96	0.00954	1	2	0	11.69	16.28	0.6	3
NM_012026	Arhgef28	97898595	98206165	-	intron	chr13	97952127	97953011	2.5	3.39	-0.32	3.72	0.00955	1	2	0	7.56	13.47	0.6	1
NM_001081981	Nfix	84704712	84772875	-	intron	chr8	84750611	84751689	3.09	3.94	0.77	3.17	0.00955	0.507	1	0	7.02	23.58	2.4	1
NM_001164159	Ppp6r3	3454929	3575749	-	promoter	chr19	3589441	3590102	3.75	4.48	2.2	2.28	0.00956	0.507	2	0	22.31	22.45	4.2	5
NM_001085509	Myom3	135759715	135815567	+	promoter	chr4	135775186	135776020	2.56	3.46	-0.32	3.79	0.00956	1	1	0	5.22	16.84	0.6	1
NM_001302255	Pmp22	63128982	63159547	+	promoter	chr11	63130471	63131247	2.9	3.76	0.49	3.27	0.00956	1	1	0	7.38	19.65	1.8	1
NM_010791	Meox1	101877510	101894354	-	promoter	chr11	101880403	101882056	3.92	4.68	2.17	2.51	0.00956	0.507	1	0	12.23	39.11	6	3
NM_016854	Ppp1r3c	36731731	36736604	-	promoter	chr19	36749989	36751213	3.57	4.35	1.77	2.58	0.00957	0.507	1	0	14.57	26.2	4.8	2
NM_030889	Sorcs2	36017181	36398139	-	intron	chr5	36092223	36093113	3.36	4.14	1.54	2.6	0.00957	0.507	2	0	13.31	21.89	1.8	4
NR_015546	C130026L21Rik	111581561	111587153	+	promoter	chr5	111576943	111579484	4.68	5.45	2.96	2.48	0.00957	0.507	1	0	16.37	70.91	12.6	3
NM_001252635	Cdh23	60302750	60696490	-	promoter	chr10	60695853	60697523	4.37	5.07	2.94	2.13	0.00957	0.507	2	0	22.67	44.53	8.4	7
NM_001361706	Plcd3	103070296	103080948	-	promoter	chr11	103077696	103079414	3.56	4.37	1.49	2.89	0.00957	0.507	1	0	6.48	34.99	3.6	2
NM_028234	Rbm33	28317189	28419242	+	promoter	chr5	28302630	28305174	4.3	5.03	2.7	2.33	0.00961	0.507	2	0	17.27	48.27	9	4
NM_001199677,NM_001359237	Mlxipl,Vps37d	135072900	135078266	-	promoter	chr5	135086736	135087625	3.03	3.86	0.85	3.01	0.00961	1	1	0	8.64	20.39	0.6	3
NM_001177696	Ablim2	35757880	35884979	+	intron	chr5	35844861	35847260	4.15	4.88	2.63	2.25	0.00962	0.507	2	0	16.73	42.1	5.4	7
NM_001271472	Scube1	83602583	83725039	-	exon	chr15	83620478	83621799	3.11	3.96	0.77	3.2	0.00962	0.507	1	0	6.3	24.89	2.4	1
NM_001289813	Dgcr6	18052860	18071632	+	promoter	chr16	18056946	18057681	2.5	3.39	-0.32	3.72	0.00962	1	2	0	7.38	13.66	0.6	1
NM_001195130,NM_205823	Phc2,Tlr12	128615446	128618619	-	promoter	chr4	128637089	128637702	4.03	2.38	4.78	-2.4	0.00963	0.507	1	1	2.16	8.23	13.8	41
NM_019821	Gltp	114669500	114690935	-	promoter	chr5	114685428	114686338	3.3	4.09	1.43	2.66	0.00964	0.507	2	0	12.23	21.89	2.4	3
NM_001033354	Iqsec3	121372928	121473678	-	exon	chr6	121412392	121413502	3.27	4.08	1.26	2.81	0.00966	0.507	1	0	8.64	25.07	1.8	3
NM_178257	Il22ra1	135728159	135755383	+	promoter	chr4	135727904	135729513	3.5	4.3	1.49	2.82	0.00966	0.507	1	0	8.64	30.87	0.6	5
NM_001376942	Rims4	163859756	163918973	-	promoter	chr2	163911429	163912118	2.51	3.41	-0.32	3.73	0.00967	1	1	0	6.66	14.59	0.6	1
NM_001271472	Scube1	83602583	83725039	-	promoter	chr15	83721213	83722148	3.18	4.04	0.77	3.28	0.00968	0.507	1	0	4.68	28.25	2.4	1
NM_133903	Spon2	33213518	33218238	-	promoter	chr5	33215224	33216842	4.02	4.77	2.38	2.39	0.00969	0.507	1	0	12.77	41.91	5.4	5
NM_011320	Nkx1-1	33430734	33434090	-	promoter	chr5	33426482	33440007	8.01	8.66	6.82	1.84	0.00969	0.507	2	1	180.64	626.44	124.79	101
NM_001368360,NM_008257	Hmx2,Hmx3	131542963	131544931	+	promoter	chr7	131531538	131533049	3.5	4.3	1.54	2.77	0.00969	0.507	1	0	12.77	26.76	4.8	1
NM_021539	Wsb2	117357305	117378585	+	promoter	chr5	117368334	117374276	6.16	6.85	4.78	2.07	0.0097	0.507	2	0	51.28	179.25	25.8	29
NM_001374741	Gckr	31297563	31327302	+	intron	chr5	31323716	31324428	2.65	3.52	0.14	3.38	0.0097	1	2	0	11.15	11.79	1.2	1
NM_001193619,NM_001359114	Cldn7,Slc2a4	69942286	69948190	-	promoter	chr11	69959437	69960492	2.97	3.84	0.49	3.35	0.00972	1	1	0	5.22	23.39	1.8	1
NM_010511	Ifngr1	19591949	19610227	+	promoter	chr10	19577544	19577929	1.84	-1.43	2.77	-4.2	0.00972	1	0	1	0.18	0.56	0.6	13
NM_001195094,NM_001281999	Cfap73,Rasal1	120628335	120634235	-	promoter	chr5	120637812	120638868	3.07	3.91	0.85	3.06	0.00972	0.507	1	0	7.02	23.01	0.6	3
NM_001310747,NM_001310748	Plod3,Znhit1	136982194	136986904	-	promoter	chr5	136994165	136996489	4.46	5.14	3.14	2	0.00973	0.507	2	0	31.49	39.11	6.6	11
NM_019632	Napb	148694657	148732420	-	promoter	chr2	148722778	148723515	2.49	3.38	-0.32	3.7	0.00973	1	2	0	7.92	12.91	0.6	1
NM_001040111	Arap1	101348069	101412586	+	promoter	chr7	101342307	101343748	4.48	5.15	3.17	1.98	0.00976	0.507	2	0	38.32	32.93	9	9
NM_001357635	Olfm2	20667690	20727003	-	intron	chr9	20693569	20694140	2.47	3.36	-0.32	3.68	0.00977	1	2	0	9.54	11.04	0.6	1
NM_011538	Tbx6	126781483	126785548	+	promoter	chr7	126782049	126782890	2.51	3.41	-0.32	3.73	0.00977	1	1	0	6.48	14.78	0.6	1
NM_001306205	Mvk	114444269	114460590	+	promoter	chr5	114426957	114427626	2.47	3.36	-0.32	3.69	0.00978	1	2	0	9.36	11.23	0.6	1
NM_001163996,NM_001281812	Plcxd1,Zfp605	110099969	110105952	+	promoter	chr5	110099576	110100393	3.15	3.97	1	2.97	0.00981	0.507	2	0	10.62	20.77	3	1
NM_194339	Bms1	118383381	118419417	-	exon	chr6	118392331	118392566	1.95	-0.65	2.83	-3.48	0.00982	1	0	1	0.9	0.37	4.2	10
NM_001159344	Casz1	148804392	148945130	+	promoter	chr4	148797480	148798205	2.55	3.45	-0.32	3.77	0.00983	1	2	0	5.22	16.65	0.6	1
NM_001122953	Nfia	97777626	98118876	+	promoter	chr4	97769562	97770135	2.53	3.42	-0.32	3.75	0.00984	1	1	0	5.94	15.53	0.6	1
NM_001085549	Trabd2b	114406724	114615098	+	promoter	chr4	114406477	114407467	3.08	3.92	0.85	3.07	0.00985	0.507	1	0	6.66	23.58	0.6	3
NM_001346588	Fbxo21	117976770	118010197	+	promoter	chr5	117953517	117956827	5.39	6.08	4.05	2.02	0.00985	0.507	2	0	43.9	91.12	10.2	23
NM_001042615	Htra3	35652026	35679780	-	promoter	chr5	35697984	35701612	6.25	6.89	5.05	1.84	0.00986	0.507	2	1	111.01	126.48	23.4	43
NM_001111016	Nav2	48959073	49610088	+	intron	chr7	49271088	49273855	5.16	5.86	3.77	2.09	0.00987	0.507	2	1	28.97	87.01	10.2	17
NM_001038658	Faim2	99497005	99528165	-	promoter	chr15	99527448	99529060	3.56	4.36	1.58	2.78	0.00988	0.507	1	0	7.02	34.05	3	3
NM_020605	Jph3	121730559	121791083	+	intron	chr8	121766626	121768652	4.31	5.04	2.74	2.3	0.00988	0.507	2	0	16.37	49.58	8.4	5
NM_007494,NR_002687	Ass1,Gm5424	31470270	31520670	+	promoter	chr2	31471680	31472280	2.52	3.41	-0.32	3.73	0.00988	1	2	0	6.3	14.97	0.6	1
NM_001347354,NM_009827	Cckar,Rnu7	53698485	53707704	-	promoter	chr5	53708765	53709602	3.16	3.98	1.07	2.91	0.0099	0.507	1	0	7.92	23.58	1.2	3
NM_001267622	Ttc28	110879803	111289779	+	exon	chr5	111181616	111183527	4.33	5.04	2.87	2.17	0.00991	0.507	2	0	23.57	42.1	9.6	5
NM_001359146	Rasal1	120653298	120679597	+	promoter	chr5	120670097	120671616	3.82	4.57	2.14	2.43	0.00992	0.507	1	0	12.77	34.8	4.8	4
NM_001302938	Sh2b2	136218149	136244940	-	promoter	chr5	136227208	136229617	4.45	5.19	2.81	2.39	0.00992	0.507	1	0	14.75	58.38	3	11
NM_001174047	Cacna2d2	107399880	107529343	+	exon	chr9	107494972	107498769	5.02	5.73	3.57	2.16	0.00992	0.507	1	0	23.75	82.51	13.8	10
NM_023596	Slc29a3	60712072	60752782	-	exon	chr10	60723163	60723924	2.49	3.38	-0.32	3.7	0.00993	1	1	0	7.38	13.47	0.6	1
NM_001145858	Sh3bp2	34543365	34563639	+	promoter	chr5	34550596	34552451	4.21	4.94	2.63	2.31	0.00995	0.507	2	0	18.35	43.22	2.4	10
NM_013822	Jag1	137081451	137116520	-	promoter	chr2	137110703	137112042	3.38	4.18	1.38	2.81	0.00997	0.507	1	0	12.59	23.76	4.2	1
NM_027211	Anxa13	58341464	58389274	-	exon	chr15	58352278	58352953	2.54	3.44	-0.32	3.76	0.00997	1	1	0	5.4	16.28	0.6	1
NM_198610	Igsf21	140026852	140246811	-	intron	chr4	140207298	140208216	2.99	3.83	0.77	3.06	0.00998	1	1	0	10.44	17.96	2.4	1
NM_008730,NR_045099	Gm11762,Nptx1	119538719	119547820	-	promoter	chr11	119542809	119551776	6.98	7.67	5.61	2.06	0.00998	0.507	2	0	74.67	332.49	52.8	45
NM_029981	Adamtsl2	27079379	27108981	+	exon	chr2	27108403	27109364	2.92	3.78	0.49	3.29	0.00998	1	1	0	6.3	21.14	1.8	1
NM_009327	Hnf1a	114948980	114971062	-	promoter	chr5	114969580	114970887	3.79	4.54	2.17	2.37	0.00998	0.507	2	0	18.89	27.5	6	3
NM_001145537,NM_009603	4930544D05Rik,Chrne	70614883	70619194	-	promoter	chr11	70616776	70617504	2.47	3.37	-0.32	3.69	0.00999	1	2	0	8.1	12.54	0.6	1
NM_030208	Trmt44	35556209	35575070	-	promoter	chr5	35558183	35558933	2.47	3.37	-0.32	3.69	0.00999	1	1	0	8.1	12.54	0.6	1
NR_040529	Gm13807	93403547	93417830	+	promoter	chr2	93389407	93390269	2.52	3.41	-0.32	3.73	0.01	1	1	0	6.12	15.16	0.6	1
NM_001146059,NM_001146060	Als2cl,Tmie	110865687	110880073	-	promoter	chr9	110884450	110886062	3.71	4.49	1.89	2.6	0.01	0.507	1	0	8.82	36.11	2.4	5
NM_001172064,NM_001172065	Lrrc56,Rnh1	141160326	141168686	-	promoter	chr7	141177977	141178917	2.74	3.61	0.14	3.48	0.01	1	1	0	5.76	18.71	1.2	1
NM_009504	Vdr	97854427	97908296	-	exon	chr15	97874068	97877109	4.57	5.29	3.05	2.24	0.01	0.507	1	0	17.63	60.62	9.6	7
NM_019821,NM_029992	Gltp,Tchp	114669500	114690935	-	promoter	chr5	114686706	114688186	3.68	4.46	1.81	2.66	0.01	0.507	2	0	15.29	28.81	6	1
NM_153511	Il1f9	24186476	24193567	+	promoter	chr2	24181851	24182400	2.48	3.37	-0.32	3.69	0.01	1	2	0	7.92	12.72	0.6	1
NM_001083318	Etv3	87525578	87540158	+	promoter	chr3	87506101	87507397	4.52	5.25	2.96	2.28	0.0101	0.507	2	0	50.2	25.82	12.6	3
NR_015478	Mm2pr	149119565	149182036	-	exon	chr5	149119167	149119971	4.55	3.31	5.21	-1.9	0.0101	0.507	2	2	9.9	9.92	28.8	45
NM_001347397	2900026A02Rik	113086323	113138585	-	promoter	chr5	113158152	113159058	4.13	4.83	2.72	2.11	0.0101	0.507	2	0	29.51	27.32	7.2	6
NM_001001320,NM_011533,NM_021791	Doc2g,Nudt8,Tbx10	3992752	3999512	+	promoter	chr19	3997026	3998626	3.73	4.5	1.96	2.54	0.0101	0.507	1	0	10.79	34.61	1.8	6
NM_001105252,NM_001331201,NM_001331202	B230311B06Rik,Tmc5,Tmc7	118535844	118584686	-	promoter	chr7	118591963	118592780	3.06	3.91	0.77	3.14	0.0101	0.507	1	0	7.2	22.83	2.4	1
NM_001001980	Limch1	66745889	67057159	+	intron	chr5	66989505	66990089	2.49	3.38	-0.32	3.7	0.0101	1	1	0	7.02	13.85	0.6	1
NM_001168256	Tmem40	115729137	115758999	-	exon	chr6	115734329	115734977	2.49	3.38	-0.32	3.7	0.0101	1	1	0	7.02	13.85	0.6	1
NM_001363271	Pdgfa	138976014	138994281	-	promoter	chr5	139005319	139007780	4.48	5.19	3.02	2.17	0.0101	0.507	2	0	18.89	53.89	7.2	9
NM_001291320	Chrdl2	100006404	100034726	+	promoter	chr7	100004879	100008999	5.51	6.23	4.04	2.19	0.0101	0.507	1	0	28.07	121.81	13.8	19
NM_001289588	Radil	142484839	142545027	-	exon	chr5	142493874	142495873	4.09	4.8	2.63	2.17	0.0101	0.507	2	0	19.79	35.92	5.4	7
NM_021403	Srrm3	135818106	135874772	+	intron	chr5	135863691	135866189	4.6	5.35	2.94	2.4	0.0101	0.507	1	0	11.87	69.6	8.4	7
NM_001033124,NM_011832	Insrr,Ntrk1	87778244	87795162	-	promoter	chr3	87812858	87818121	5.97	6.68	4.52	2.16	0.0101	0.507	2	0	44.62	160.16	13.8	32
NM_001308374	Sema4f	82911885	82939769	-	exon	chr6	82911762	82912574	2.54	3.44	-0.32	3.76	0.0101	1	1	0	5.22	16.47	0.6	1
NM_022020	Rbp7	149449702	149454968	-	promoter	chr4	149453652	149455157	3.51	4.31	1.54	2.78	0.0101	0.507	1	0	11.69	28.07	4.8	1
NM_001081064	Pdzd2	12359711	12739892	-	promoter	chr15	12738458	12741569	5.04	5.73	3.64	2.09	0.0101	0.507	2	0	27.89	78.59	15	10
NM_001347517	Iqce	140663505	140702378	-	promoter	chr5	140679871	140683234	4.95	5.62	3.66	1.97	0.0102	0.507	2	0	32.92	65.67	10.2	15
NM_181072	Myo1e	70207350	70400067	+	intron	chr9	70325939	70326807	2.58	3.48	-0.32	3.8	0.0102	1	1	0	4.32	17.96	0.6	1
NM_001101503,NM_001289487	Exoc3l4,Lbhd2	111406809	111412092	+	promoter	chr12	111407915	111410707	4.67	5.37	3.28	2.09	0.0102	0.507	2	0	24.65	58	11.4	8
NM_001256431	Agap3	24452177	24483184	+	exon	chr5	24472572	24477366	6.08	6.79	4.63	2.16	0.0102	0.507	2	0	43.18	177.38	17.4	32
NM_001360804	Zfp521	13687014	13972733	-	intron	chr18	13892560	13893250	4.29	3.05	4.95	-1.91	0.0102	0.507	1	2	8.1	8.42	30	32
NM_001199227	Osbpl5	143688762	143740360	-	promoter	chr7	143752201	143753540	3.26	4.07	1.26	2.8	0.0102	0.507	1	0	8.28	25.26	1.8	3
NM_001163215	Fgfr3	33721724	33737068	+	promoter	chr5	33705680	33708172	4.77	5.49	3.31	2.18	0.0102	0.507	1	0	19.97	69.6	10.8	9
NM_019875	Abcb9	124061857	124095798	-	intron	chr5	124072096	124072765	2.46	3.36	-0.32	3.68	0.0102	1	2	0	12.23	8.23	0.6	1
NM_001310520	Zfp423	87661810	87804439	-	promoter	chr8	87797503	87798430	2.97	3.8	0.85	2.95	0.0102	1	1	0	10.44	17.4	0.6	3
NM_001164363,NM_001377066	Ina,Nt5c2	46885390	47015174	-	promoter	chr19	47011777	47012414	2.46	3.35	-0.32	3.67	0.0102	1	2	0	8.46	11.97	0.6	1
NR_037996	Hmga2-ps1	176834624	176836133	-	promoter	chr1	176845382	176845772	3.52	1.9	4.26	-2.36	0.0102	0.507	0	2	4.86	2.62	11.4	27
NM_001145958	Crocc	141016637	141053661	-	exon	chr4	141016119	141017898	3.86	4.59	2.32	2.27	0.0102	0.507	2	0	20.15	28.07	6	4
NM_001302266	Aktip	91111781	91134027	-	promoter	chr8	91135258	91136105	2.84	3.69	0.49	3.21	0.0102	1	1	0	8.82	17.03	1.8	1
NM_001356362,NM_008119	Gip,Snf8	96024545	96030828	+	promoter	chr11	96028240	96031179	4.81	5.53	3.32	2.2	0.0103	0.507	2	0	26.63	65.49	15	5
NM_001001883	Hecw2	53806874	54195034	-	intron	chr1	53856019	53857298	4.34	3.06	5.01	-1.95	0.0103	0.507	0	1	7.92	8.79	41.4	23
NM_001368675	Myo1h	114356815	114364576	+	promoter	chr5	114345278	114345803	2.54	3.44	-0.32	3.76	0.0103	1	1	0	5.04	16.65	0.6	1
NM_182841	Tmem150c	100077873	100159808	-	intron	chr5	100120031	100121497	3.91	4.68	2.14	2.54	0.0103	0.507	2	0	19.97	31.25	7.8	1
NM_010608,NR_040427	Gm9899,Kcnk3	30573987	30588619	-	promoter	chr5	30580968	30581755	3.24	4.04	1.26	2.78	0.0103	0.507	2	0	9	23.95	1.8	3
NM_001355218	Slco4a1	180456245	180474850	+	promoter	chr2	180469676	180470458	2.46	3.35	-0.32	3.68	0.0103	1	2	0	8.28	12.16	0.6	1
NM_001033136,NM_001039223,NM_177157	Gchfr,Gm14137,Rmdn3	119136998	119157034	-	promoter	chr2	119165253	119166520	3.9	4.63	2.32	2.31	0.0103	0.507	2	0	15.83	33.68	3	7
NM_019568	Cxcl14	56288643	56296551	-	promoter	chr13	56294880	56296415	4.03	4.8	2.32	2.47	0.0103	0.507	1	0	10.26	45.28	3	7
NM_001253904	Ncor2	125017153	125179214	-	promoter	chr5	125171980	125174189	5.13	5.8	3.85	1.95	0.0103	0.507	2	0	56.49	54.82	7.8	21
NM_001081270	Dscaml1	45430353	45753713	+	intron	chr9	45622348	45624248	5.02	5.68	3.74	1.94	0.0103	0.507	2	0	47.32	55.38	7.8	19
NM_001277255,NM_001277257	Acvrl1,Ankrd33	101115744	101119992	+	promoter	chr15	101111016	101112408	3.59	4.36	1.85	2.51	0.0103	0.507	1	0	12.77	28.25	4.2	3
NM_138665	Sardh	27188393	27247303	-	exon	chr2	27216871	27221589	6.6	7.23	5.46	1.77	0.0103	0.507	2	2	120.36	179.06	39	49
NM_022017	Trpv4	114622154	114658421	-	promoter	chr5	114640827	114641587	3.81	4.55	2.23	2.32	0.0103	0.507	2	0	17.45	29.38	2.4	7
NM_001289118	4933428G20Rik	97490783	97500340	-	promoter	chr11	97496534	97498548	4.59	5.28	3.2	2.08	0.0103	0.507	2	0	26.09	51.64	11.4	7
NM_015755	Hunk	90386397	90499553	+	exon	chr16	90475586	90476274	2.8	3.65	0.49	3.17	0.0103	1	2	0	12.59	12.54	1.8	1
NM_001015039,NM_001370805	Cfap99,Zfyve28	34194894	34288324	-	promoter	chr5	34279769	34280521	3.27	4.09	1.2	2.89	0.0103	0.507	2	0	10.62	23.39	3.6	1
NM_031176	Tnxb	34670535	34719815	+	promoter	chr17	34669834	34674289	5.84	6.57	4.29	2.27	0.0104	0.507	2	0	27.53	161.85	19.2	20
NM_001310537	Atp2b3	73503086	73558214	+	promoter	chrX	73503246	73504787	3.17	4.03	0.77	3.26	0.0104	0.507	1	0	4.5	28.07	2.4	1
NM_177708	Rtn4rl1	75193993	75267762	+	intron	chr11	75260276	75262099	5.03	5.69	3.78	1.92	0.0104	0.507	2	0	49.48	54.07	8.4	19
NM_001301805,NM_008236	Espn,Hes2	152120876	152136325	-	promoter	chr4	152155299	152156028	3.31	4.13	1.2	2.93	0.0104	0.507	1	0	9	26.01	3.6	1
NM_001360714,NM_011392,NM_016758	Lman2,Rgs14,Slc34a1	55343833	55362783	-	promoter	chr13	55381549	55383160	4.2	4.91	2.79	2.12	0.0104	0.507	2	0	22.13	37.8	4.8	9
NM_001276359	Camsap1	25926838	25983282	-	promoter	chr2	25986419	25987397	3.05	3.87	0.93	2.94	0.0104	1	1	0	8.64	20.58	1.8	2
NM_019536	Dnah10	124725085	124834308	+	exon	chr5	124758025	124758767	2.46	3.35	-0.32	3.68	0.0104	1	1	0	7.92	12.54	0.6	1
NM_001143755,NM_001162540	Lrrc27,Stk32c	139103638	139188494	-	promoter	chr7	139199950	139201057	3.79	4.55	2.1	2.45	0.0104	0.507	2	0	11.33	35.55	3.6	5
NM_138306	Dgkz	91932822	91963563	-	promoter	chr2	91970929	91971461	2.49	3.38	-0.32	3.71	0.0104	1	1	0	6.48	14.41	0.6	1
NM_001252635	Cdh23	60302750	60696490	-	intron	chr10	60594567	60595812	2.92	3.78	0.49	3.29	0.0104	1	1	0	5.94	21.52	1.8	1
NM_001077696,NM_001284248,NM_001284249	Hdac5,Hrob,Mir8101	102195747	102230172	-	promoter	chr11	102234126	102235547	3.87	4.65	2.04	2.62	0.0104	0.507	1	0	15.11	35.18	7.2	1
NM_011223	Pxn	115506676	115555987	+	intron	chr5	115531296	115532749	4.03	4.8	2.26	2.54	0.0104	0.507	1	0	10.44	45.47	6.6	3
NM_008744	Ntn1	68209364	68386826	-	intron	chr11	68298170	68299673	3.46	4.25	1.58	2.66	0.0104	0.507	1	0	9.36	28.63	3	3
NM_145986	Fam83f	80671847	80700425	+	promoter	chr15	80658838	80659502	2.48	3.37	-0.32	3.69	0.0104	1	2	0	7.02	13.66	0.6	1
NM_001164573,NM_148935	Foxn4,Myo1h	114254164	114273761	-	promoter	chr5	114269253	114271250	4.3	5.03	2.77	2.27	0.0104	0.507	2	0	14.93	50.52	6.6	7
NM_138652	Atp12a	56365068	56388551	+	promoter	chr14	56361423	56362363	2.53	3.43	-0.32	3.75	0.0104	1	1	0	5.22	16.28	0.6	1
NM_001177504	Gm6588	112449426	112451738	+	promoter	chr5	112449312	112450961	4.04	4.76	2.54	2.22	0.0104	0.507	2	0	18.71	35.36	6.6	5
NM_001347625,NM_001364767	Ccdc40,Tbc1d16	119143043	119228499	-	promoter	chr11	119222844	119227153	5.83	6.52	4.49	2.03	0.0104	0.507	2	0	46.06	137.15	22.8	22
NR_040543	4930406D18Rik	100426405	100437754	+	promoter	chr3	100429413	100430415	2.99	3.83	0.77	3.06	0.0104	1	1	0	9.54	18.9	2.4	1
NM_001145831	Kifc3	95099828	95141319	-	promoter	chr8	95136199	95139010	4.4	5.15	2.77	2.38	0.0104	0.507	1	0	11.51	59.5	6.6	7
NM_175362	Card11	140872999	141000596	-	promoter	chr5	141001251	141002290	3.16	3.95	1.26	2.68	0.0104	0.507	2	0	14.93	15.9	1.8	3
NM_177782	Prex1	166566345	166713832	-	exon	chr2	166592283	166594460	4.81	5.51	3.43	2.07	0.0104	0.507	2	0	26.99	63.99	6.6	15
NM_001281999	Rasal1	120648812	120679597	+	promoter	chr5	120659584	120661186	3.82	4.59	2.07	2.51	0.0105	0.507	1	0	11.33	36.67	5.4	3
NM_001289598	Txndc5	38500271	38527914	-	promoter	chr13	38531376	38532107	3.42	4.22	1.49	2.73	0.0105	0.507	2	0	27.71	9.54	3.6	2
NM_027373	Afap1	35893319	36003922	+	promoter	chr5	35872068	35873357	3.84	4.58	2.26	2.31	0.0105	0.507	2	0	15.11	32.56	3.6	6
NM_001281999	Rasal1	120648812	120679597	+	exon	chr5	120673431	120680032	6.65	7.29	5.47	1.82	0.0105	0.507	2	0	104.17	208.81	47.4	41
NM_001113386	Lifr	7129572	7185343	+	exon	chr15	7169046	7169850	2.49	3.38	-0.32	3.71	0.0105	1	1	0	6.3	14.59	0.6	1
NM_001276684	Arc	74669081	74672570	-	promoter	chr15	74685494	74686683	2.94	3.8	0.49	3.31	0.0105	1	1	0	5.4	22.45	1.8	1
NM_001110275	Itsn1	91729371	91832352	+	intron	chr16	91760188	91760953	2.48	3.37	-0.32	3.69	0.0105	1	1	0	6.84	13.85	0.6	1
NM_011535,NM_198052	Tbx3,Tbx3os2	119670862	119684724	+	promoter	chr5	119684490	119690689	6.37	7.05	5.04	2.01	0.0105	0.507	2	0	63.87	201.14	37.8	28
NM_001122948,NM_001301674	Gm26688,Tfap2a	40715302	40733795	-	promoter	chr13	40725950	40732515	8.6	7.68	9.16	-1.48	0.0105	0.507	2	2	184.59	225.47	488.38	654
NM_139294	Braf	39603237	39725463	-	exon	chr6	39606880	39607913	4.42	2.98	5.13	-2.15	0.0105	0.507	1	2	12.59	3.18	37.8	32
NM_001081369,NM_001360344	Cbl,Ccdc153	44149262	44234046	-	promoter	chr9	44240498	44241473	3.15	3.99	0.85	3.14	0.0105	0.507	1	0	4.68	27.13	0.6	3
NM_019944	Mnx1	29473823	29478470	-	promoter	chr5	29483796	29489115	6.77	7.44	5.45	1.99	0.0105	0.507	2	1	76.28	271.31	42.6	45
NM_153537	Phldb1	44686308	44735198	-	exon	chr9	44699763	44700974	3.23	4.03	1.26	2.77	0.0105	0.507	1	0	9	23.76	1.8	3
NM_133984,NM_175486	6430571L13Rik,Hemk1	107327082	107338350	-	promoter	chr9	107327175	107330000	4.72	5.41	3.38	2.03	0.0105	0.507	2	0	26.27	58.56	10.8	10
NM_001313921	Nos2	78920787	78960226	+	promoter	chr11	78912416	78913254	2.52	3.41	-0.32	3.73	0.0106	1	1	0	5.4	15.9	0.6	1
NM_001356301	Tspan9	127961396	128143578	-	intron	chr6	127999670	128000912	3.02	3.85	0.85	3	0.0106	1	1	0	7.74	21.14	0.6	3
NR_040432	Gm15708	144277061	144280514	+	promoter	chr5	144269372	144270735	3.89	4.62	2.32	2.3	0.0106	0.507	2	0	16.01	33.12	3	7
NM_183180	Tspan18	93201760	93334487	-	intron	chr2	93229085	93229806	2.53	3.43	-0.32	3.75	0.0106	1	1	0	5.04	16.47	0.6	1
NM_001163215	Fgfr3	33721724	33737068	+	promoter	chr5	33691688	33702736	7.79	8.45	6.53	1.91	0.0106	0.507	2	2	147.53	550.85	64.2	121
NM_001373944	Syt7	10389023	10451617	+	intron	chr19	10422892	10426220	4.89	5.59	3.51	2.08	0.0106	0.507	2	0	25.91	70.17	7.8	15
NM_001190333	Ccr6	8236043	8257129	+	promoter	chr17	8243369	8245323	5	5.65	3.8	1.85	0.0106	0.507	2	0	47.32	52.76	13.8	14
NM_001347445	Med13l	118560719	118765437	+	exon	chr5	118733358	118738214	5.94	6.58	4.74	1.83	0.0106	0.507	2	0	75.38	115.82	24.6	29
NM_001356412	Aldh1l1	90550793	90599171	+	promoter	chr6	90551321	90551994	2.74	3.65	-0.32	3.98	0.0106	1	1	0	1.8	23.39	0.6	1
NM_001024931	Rbfox3	118489760	118761041	-	intron	chr11	118560434	118561391	3.16	3.95	1.26	2.69	0.0106	0.507	2	0	13.31	17.59	1.8	3
NM_001360239	Cpne5	29156521	29237790	-	promoter	chr17	29241140	29242278	3.16	3.98	1	2.98	0.0106	0.507	1	0	9	22.64	3	1
NM_172721	Fbxw8	118064981	118155458	-	intron	chr5	118071079	118072068	3.14	3.96	1	2.97	0.0106	0.507	1	0	9.72	21.52	3	1
NM_001302702	Ncoa2	13139105	13372429	-	intron	chr1	13301592	13302824	3.87	4.64	2.1	2.53	0.0106	0.507	1	0	36.7	13.1	6.6	2
NM_020033,NM_025752,NM_026152	4933411K16Rik,Ankrd2,Hoga1	42036027	42045110	+	promoter	chr19	42035168	42036022	4.36	5.07	2.93	2.14	0.0106	0.507	2	0	22.13	44.91	4.2	11
NM_001193619,NM_001359114	Cldn7,Slc2a4	69942286	69948190	-	promoter	chr11	69952250	69952995	3.32	4.12	1.32	2.8	0.0106	0.507	2	0	8.64	26.2	3	2
NM_031880	Tnk1	69850563	69858730	-	promoter	chr11	69864150	69865601	3.57	4.34	1.81	2.53	0.0106	0.507	1	0	10.62	29.94	3	4
NM_001033330	Frmpd4	167471306	167855077	-	intron	chrX	167498689	167499454	2.46	3.36	-0.32	3.68	0.0107	1	1	0	7.2	13.28	0.6	1
NM_001077595	Shroom3	92683435	92965759	+	exon	chr5	92952789	92953647	2.69	3.57	0.14	3.43	0.0107	1	1	0	6.3	17.4	1.2	1
NM_001113488	Septin9	117331715	117362325	+	promoter	chr11	117313892	117315593	4	4.74	2.38	2.36	0.0107	0.508	2	0	14.21	39.29	2.4	8
NM_001362166	Gdpd5	99381518	99461874	+	exon	chr7	99403775	99405285	3.78	4.52	2.14	2.38	0.0107	0.508	1	0	15.65	30.31	1.8	7
NM_001081023,NM_001270609	Ascl5,Cacna1s	136050804	136051370	+	promoter	chr1	136039717	136041422	3.81	4.55	2.2	2.35	0.0107	0.508	1	0	13.67	33.31	4.2	5
NM_001163136	Macc1	119443410	119466932	+	intron	chr12	119464523	119464932	2.9	0.71	3.73	-3.02	0.0107	1	0	1	2.16	1.12	24.6	2
NM_001033489,NM_001081376,NM_001277113	Chd5,Rnf207,Rpl22	152307023	152318625	-	promoter	chr4	152314843	152319366	5.86	6.56	4.46	2.1	0.0107	0.508	2	0	39.58	149.13	21	23
NM_001347517	Iqce	140663505	140702378	-	exon	chr5	140675543	140678415	5.07	5.72	3.86	1.86	0.0107	0.508	2	0	44.26	61.37	12	17
NM_011223	Pxn	115506676	115555987	+	promoter	chr5	115512590	115514287	4.14	4.87	2.56	2.31	0.0107	0.508	2	0	16.19	42.29	7.8	4
NM_015775	Tmprss2	97564682	97611195	-	promoter	chr16	97609157	97610472	3.15	3.97	1	2.97	0.0107	0.508	1	0	9.18	22.27	3	1
NM_020606	Parva	112427706	112591688	+	intron	chr7	112472516	112473151	2.53	3.43	-0.32	3.75	0.0107	1	1	0	4.86	16.65	0.6	1
NM_033079	M1ap	82946922	83030309	+	intron	chr6	82975509	82976158	2.49	3.39	-0.32	3.71	0.0107	1	1	0	5.94	14.97	0.6	1
NM_010587	Itsn1	91729371	91920579	+	intron	chr16	91888362	91888990	2.47	3.36	-0.32	3.68	0.0107	1	1	0	7.02	13.47	0.6	1
NM_001205076	Jph2	163336242	163397973	-	exon	chr2	163338928	163339845	3.16	3.98	1	2.98	0.0108	0.508	1	0	8.82	22.83	3	1
NM_010571,NM_027708	Fbxo24,Irs3	137612505	137625078	-	promoter	chr5	137643389	137646969	5.86	6.53	4.6	1.93	0.0108	0.508	2	0	56.85	127.42	23.4	25
NM_144920	Plekha5	140424099	140594906	+	intron	chr6	140520614	140521296	3.73	2.15	4.47	-2.31	0.0108	0.508	0	2	7.02	1.87	19.2	25
NM_001357257	Igdcc3	65141154	65187031	+	exon	chr9	65177862	65178985	2.89	3.75	0.49	3.26	0.0108	1	1	0	6.3	20.58	1.8	1
NM_001368743	Pax2	44746601	44838269	+	promoter	chr19	44740916	44742937	4.48	5.21	2.96	2.24	0.0108	0.508	2	0	15.29	58.56	6.6	9
NM_001004721,NM_178111	Pigu,Trp53inp2	155278252	155357424	-	promoter	chr2	155376763	155377148	2.45	3.34	-0.32	3.66	0.0108	1	1	0	7.74	12.54	0.6	1
NM_001160363	Tmem74b	151702008	151707310	+	promoter	chr2	151699468	151700624	3.05	3.89	0.77	3.12	0.0108	1	1	0	7.02	22.64	2.4	1
NR_033448	1700025C18Rik	165078693	165090750	-	promoter	chr2	165100786	165101531	2.48	3.37	-0.32	3.69	0.0108	1	1	0	6.3	14.41	0.6	1
NM_001289686	Arhgef3	27143993	27403911	+	intron	chr14	27175407	27176440	3.22	4.03	1.2	2.82	0.0108	0.508	2	0	13.85	18.71	3.6	1
NM_001134383	Iqsec1	90659598	90716529	-	promoter	chr6	90728614	90730089	3.69	4.42	2.1	2.32	0.0108	0.508	2	0	16.19	26.76	3.6	5
NM_001290469	Atp1a3	24978169	25005913	-	promoter	chr7	25009989	25011769	4.2	4.92	2.66	2.27	0.0108	0.508	2	0	15.65	45.09	3.6	9
NM_001356963	Psmg3	139823613	139826894	-	promoter	chr5	139843157	139844267	3.34	4.17	1.2	2.97	0.0108	0.508	1	0	7.38	28.63	3.6	1
NM_145965	Gphn	78226655	78684769	+	intron	chr12	78252503	78252813	1.29	-2.45	2.23	-4.68	0.0108	1	0	1	0.18	0.19	8.4	1
NM_029570	Atp11b	35754063	35856276	+	intron	chr3	35797350	35797614	1.29	-2.45	2.23	-4.68	0.0108	1	0	1	0.18	0.19	8.4	1
NM_172442	Dtx4	12466336	12501996	-	promoter	chr19	12516576	12517213	2.7	3.54	0.38	3.17	0.0108	1	2	0	10.97	12.35	0.6	2
NM_025796	Mrpl33	31613951	31622644	+	promoter	chr5	31595284	31597899	4.71	5.4	3.35	2.05	0.0108	0.508	2	0	25.37	58.94	11.4	9
NM_001347430,NM_021890	Fads3,Rab3il1	10018194	10035586	+	promoter	chr19	10027230	10028548	3.06	3.91	0.77	3.14	0.0108	0.508	1	0	6.48	23.58	2.4	1
NM_001290313	Wnk2	49036302	49148328	-	intron	chr13	49036670	49037266	2.45	3.34	-0.32	3.66	0.0109	1	1	0	7.56	12.72	0.6	1
NM_009314	Tacr2	62252438	62265990	+	promoter	chr10	62257029	62257614	2.43	3.32	-0.32	3.65	0.0109	1	2	0	9.18	10.85	0.6	1
NM_001112699	Cyth1	118164166	118248592	-	promoter	chr11	118261835	118262882	2.52	3.41	-0.32	3.74	0.0109	1	1	0	5.04	16.28	0.6	1
NM_001003911	Adamts7	90162978	90200102	+	promoter	chr9	90174155	90178452	5.27	6.01	3.68	2.33	0.0109	0.508	1	0	19.79	109.27	6.6	19
NM_028194	Fryl	73020191	73256618	-	intron	chr5	73143004	73144116	3.1	3.94	0.85	3.09	0.0109	0.508	1	0	5.4	25.26	0.6	3
NM_001033260	Stox1	62659044	62726094	-	promoter	chr10	62740703	62740933	1.6	-1.85	2.54	-4.39	0.0109	1	0	1	0.18	0.37	0.6	11
NM_011716	Wfs1	36966104	36988982	-	promoter	chr5	36983088	36986361	5.43	6.11	4.12	1.99	0.0109	0.508	2	0	40.66	97.11	19.8	15
NM_001285457	Gfra1	58235581	58455398	-	promoter	chr19	58448406	58450045	4	4.71	2.54	2.18	0.0109	0.508	2	0	20.87	31.62	6.6	5
NM_172803	Dock4	40446053	40846488	+	intron	chr12	40537244	40538727	3.68	4.47	1.81	2.66	0.0109	0.508	2	0	13.31	31.06	6	1
NM_001204229	Clec16a	10545339	10744878	+	promoter	chr16	10524891	10525405	2.45	3.34	-0.32	3.66	0.0109	1	1	0	7.38	12.91	0.6	1
NM_207237	Man1c1	134561690	134704290	-	promoter	chr4	134695059	134695539	2.48	3.37	-0.32	3.69	0.0109	1	1	0	6.12	14.59	0.6	1
NM_001359910	Paqr3	97081875	97111596	-	promoter	chr5	97126119	97127276	3.52	4.3	1.72	2.58	0.0109	0.508	1	0	10.44	29	3.6	3
NM_001253904	Ncor2	125017153	125179214	-	promoter	chr5	125188205	125195095	6.41	7.07	5.14	1.93	0.011	0.508	2	0	71.61	197.02	35.4	35
NM_175013	Pgm5	24678261	24861842	-	intron	chr19	24735420	24735944	3.84	2.4	4.55	-2.15	0.011	0.508	0	1	6.84	3.74	16.8	30
NM_001007462,NM_001193645,NM_016722	Galns,Mir6396,Pabpn1l	122578237	122611487	-	promoter	chr8	122622139	122623080	2.76	3.61	0.38	3.23	0.011	1	1	0	6.84	17.59	0.6	2
NM_199057	Rusc2	43406502	43427092	+	promoter	chr4	43407231	43408511	3.26	4.08	1.2	2.88	0.011	0.508	1	0	10.08	23.76	3.6	1
NM_010791	Meox1	101877510	101894354	-	promoter	chr11	101882278	101884044	3.95	4.71	2.2	2.51	0.011	0.508	1	0	8.82	43.6	4.2	5
NM_008634	Map1b	99421464	99516602	-	promoter	chr13	99502491	99504290	4.39	5.07	3.05	2.02	0.011	0.508	2	0	25.73	41.54	6.6	10
NM_001357909	Kdm4b	56326050	56403774	+	exon	chr17	56352462	56353686	2.97	3.79	0.85	2.94	0.011	1	1	0	9.54	18.15	0.6	3
NM_001256096	Dtx2	135994800	136032880	+	promoter	chr5	136002220	136003274	4.36	5.04	3	2.04	0.011	0.508	2	0	41.38	24.51	6	10
NM_001287389,NM_001358854	Csf2rb,Csf2rb2	78282508	78305721	-	promoter	chr15	78304979	78305989	3.39	4.2	1.38	2.82	0.011	0.508	2	0	10.26	26.57	4.2	1
NM_001289727	Tmem255a	38196573	38252481	-	promoter	chrX	38256734	38257494	2.87	3.73	0.49	3.24	0.011	1	1	0	6.66	19.83	1.8	1
NM_001310712	Cabp1	115168691	115194381	-	promoter	chr5	115208372	115208975	2.96	3.78	0.85	2.93	0.011	1	2	0	10.08	17.4	0.6	3
NM_001277255	Acvrl1	101128522	101145336	+	promoter	chr15	101126777	101127832	3.33	4.15	1.26	2.89	0.011	0.508	1	0	5.76	29.75	1.8	3
NM_001033364	Cdhr2	54701463	54736662	+	promoter	chr13	54716302	54717071	2.98	3.81	0.77	3.04	0.011	1	1	0	9.54	18.52	2.4	1
NM_198598	Rhox11	38076598	38085139	-	promoter	chrX	38084159	38085377	3.62	4.38	1.89	2.49	0.011	0.508	2	0	10.97	30.69	2.4	5
NM_001040005,NM_018822,NM_178743,NR_035453	Mir1932,Rnf213,Sgsh,Slc26a11	119343489	119355510	-	promoter	chr11	119375408	119376006	2.51	3.4	-0.32	3.72	0.011	1	1	0	5.22	15.9	0.6	1
NM_001110778	Adam11	102761435	102780262	+	promoter	chr11	102751528	102754013	4.35	5.09	2.7	2.39	0.011	0.508	1	0	13.31	55.01	9	4
NM_001164663,NM_001177439	Soga1,Tldc2	157010442	157079265	-	promoter	chr2	157090579	157094255	5.55	6.21	4.31	1.9	0.011	0.508	2	1	50.38	97.48	18.6	21
NM_001270537,NM_001368666	Bin2,Mir6961	100641082	100669503	-	promoter	chr15	100664462	100665777	3.95	4.66	2.51	2.15	0.011	0.508	2	0	21.41	29.19	5.4	6
NM_001164717	Sh3pxd2a	47260174	47464411	-	intron	chr19	47271000	47271802	2.52	3.41	-0.32	3.74	0.011	1	1	0	4.86	16.47	0.6	1
NM_001081231,NM_001359998	A930003O13Rik,Lhfpl3	22738911	22746884	-	promoter	chr5	22744989	22746936	4.51	5.2	3.1	2.1	0.011	0.508	2	0	22.49	51.27	10.2	7
NR_105785	Mir6366	18165089	18165170	-	promoter	chr16	18162991	18165686	4.6	5.3	3.22	2.08	0.0111	0.508	1	0	22.13	56.51	9.6	9
NM_011817	Gadd45g	51846675	51848474	+	promoter	chr13	51841498	51842310	2.91	3.77	0.49	3.28	0.0111	1	1	0	5.58	21.7	1.8	1
NM_007439	Alk	71868988	72604307	-	intron	chr17	71964409	71965229	2.48	3.37	-0.32	3.69	0.0111	1	1	0	5.94	14.78	0.6	1
NR_040485	1600002D24Rik	95831123	95898713	-	intron	chr16	95836485	95837619	2.73	3.6	0.14	3.47	0.0111	1	1	0	5.04	19.27	1.2	1
NM_001199785,NM_011973,NM_028365	4921507G05Rik,Mok,Zfp839	110807798	110840939	-	promoter	chr12	110834347	110835473	3.56	4.37	1.54	2.83	0.0111	0.509	1	0	8.64	32.74	4.8	1
NM_001034875,NM_194357	Bpifb3,Bpifb4	153918230	153932996	+	promoter	chr2	153932480	153933939	3.88	4.64	2.2	2.43	0.0111	0.509	1	0	10.62	39.11	4.2	5
NM_207237	Man1c1	134561690	134704290	-	intron	chr4	134603780	134604421	2.58	3.48	-0.32	3.8	0.0111	1	1	0	3.6	18.71	0.6	1
NM_028850	Chic2	75005004	75044641	-	promoter	chr5	75051049	75052085	3.99	4.72	2.43	2.29	0.0111	0.509	2	0	32.38	20.39	7.8	3
NM_001081695,NM_001271549	Aire,Dnmt3l	78030022	78043610	-	promoter	chr10	78035597	78036113	2.47	3.36	-0.32	3.68	0.0112	1	1	0	6.3	14.22	0.6	1
NM_001001986	Nol4l	153407461	153444479	-	promoter	chr2	153436122	153436793	2.47	3.36	-0.32	3.68	0.0112	1	2	0	6.3	14.22	0.6	1
NM_001372237	Apc2	80295956	80318257	+	promoter	chr10	80296571	80303695	6.58	7.27	5.21	2.06	0.0112	0.509	2	1	60.99	247.17	28.8	45
NM_001252635	Cdh23	60302750	60696490	-	exon	chr10	60655068	60658895	5.3	6.01	3.87	2.14	0.0112	0.509	2	0	25.19	103.66	13.2	16
NM_001310747,NM_001310748,NM_011962	Mir702,Plod3,Znhit1	136982194	136986904	-	promoter	chr5	136988493	136990224	4.35	5.03	3	2.03	0.0112	0.509	2	0	26.63	38.73	9	7
NR_033532	B230206H07Rik	141359178	141365110	-	promoter	chr7	141364392	141365320	2.87	3.73	0.49	3.24	0.0112	1	1	0	6.48	20.02	1.8	1
NM_001033436	Atxn7l1	33302515	33368277	+	promoter	chr12	33320278	33321248	3.49	4.28	1.58	2.69	0.0112	0.509	1	0	7.92	30.87	3	3
NR_137278	Gm42788	149144263	149153540	+	promoter	chr5	149132192	149132863	2.66	3.53	0.14	3.39	0.0112	1	1	0	6.84	16.28	1.2	1
NR_040466	5830418P13Rik	103423578	103461260	+	promoter	chr9	103422918	103424286	4.21	4.9	2.87	2.03	0.0112	0.509	2	0	32.56	26.94	6.6	8
NM_015734	Col5a1	27886425	28039510	+	promoter	chr2	27873826	27874575	2.45	3.34	-0.32	3.67	0.0112	1	1	0	6.84	13.47	0.6	1
NM_001004182	Tmem178b	39871436	40255148	+	intron	chr6	40236610	40237875	3.89	4.61	2.41	2.2	0.0112	0.509	2	0	18.89	29.94	3.6	7
NM_001103177	Ablim1	57032733	57197631	-	intron	chr19	57162269	57163248	3	3.82	0.93	2.89	0.0112	1	1	0	9.54	18.71	1.8	2
NM_199152	Obscn	59012141	59136375	-	exon	chr11	59042928	59043672	2.51	3.4	-0.32	3.72	0.0112	1	1	0	5.04	16.09	0.6	1
NR_040743	Scarletltr	64080761	64088045	+	promoter	chr9	64086011	64087736	4.81	5.46	3.58	1.88	0.0112	0.509	2	0	41.74	46.59	9	15
NM_007742,NM_018792	Col1a1,Hils1	94936224	94953042	+	promoter	chr11	94946774	94948852	4.08	4.85	2.32	2.53	0.0112	0.509	1	0	8.28	49.4	3	7
NM_027019,NM_053194,NR_045717	C330022C24Rik,Odf3,Ric8a	140837221	140845689	-	promoter	chr7	140847272	140849044	3.83	4.6	2.07	2.53	0.0112	0.509	1	0	10.08	38.54	5.4	3
NM_001081070,NM_008113	Arhgdig,Pdia2	26195999	26199087	-	promoter	chr17	26212641	26214657	4.1	4.81	2.63	2.17	0.0112	0.509	2	0	17.63	38.36	5.4	7
NM_001193271	Meis1	18880428	19018969	-	promoter	chr11	19026114	19027878	4.5	5.2	3.05	2.15	0.0112	0.509	2	0	19.43	54.26	9.6	7
NM_001347609	Msx3	140046157	140049088	-	promoter	chr7	140063635	140065612	4.04	4.8	2.32	2.48	0.0113	0.509	2	0	21.59	34.24	9	1
NR_040286	Gm11627	102576399	102579119	-	promoter	chr11	102580548	102581958	3.71	4.51	1.77	2.75	0.0113	0.509	1	0	5.76	39.85	1.8	5
NM_138301	Trpm2	77907722	77969872	-	exon	chr10	77932127	77932824	2.45	3.34	-0.32	3.67	0.0113	1	1	0	6.66	13.66	0.6	1
NM_001348100	Ndst1	60684494	60727566	-	promoter	chr18	60743991	60744370	2.42	3.31	-0.32	3.63	0.0113	1	2	0	10.08	9.73	0.6	1
NM_001081970	Apol8	77747799	77755273	-	promoter	chr15	77756780	77757235	2.44	3.33	-0.32	3.65	0.0113	1	1	0	7.38	12.72	0.6	1
NM_028687	Ccdc175	72101292	72185029	-	exon	chr12	72128896	72129745	3.43	1.76	4.19	-2.43	0.0113	0.509	0	1	3.78	2.99	29.4	7
NM_001253904	Ncor2	125017153	125179214	-	promoter	chr5	125181944	125183164	3.43	4.24	1.38	2.86	0.0113	0.509	1	0	8.64	29.19	4.2	1
NM_001160410,NM_029688	Scrt2,Srxn1	152081529	152095802	+	promoter	chr2	152093506	152095638	4.21	4.96	2.56	2.4	0.0113	0.509	1	0	10.26	52.2	4.8	7
NM_001320554	Rcor2	7267394	7275225	+	promoter	chr19	7262818	7264513	4.41	5.12	2.96	2.15	0.0113	0.509	2	0	17.81	51.64	6.6	9
NM_008353	Il12rb1	70808449	70821423	+	promoter	chr8	70815911	70816675	2.93	3.76	0.77	3	0.0113	1	2	0	13.31	13.85	2.4	1
NM_001024910,NM_001024911	Septin10,Sowahc	59141627	59221847	-	promoter	chr10	59215101	59216121	3.41	4.2	1.49	2.72	0.0113	0.509	1	0	10.08	26.76	0.6	5
NM_145450	Clba1	112808975	112816245	+	promoter	chr12	112795083	112796201	3.23	4.04	1.2	2.84	0.0113	0.509	2	0	11.69	21.14	3.6	1
NM_010134	En2	28165696	28172191	+	promoter	chr5	28151777	28154412	4.87	5.59	3.35	2.24	0.0113	0.509	1	0	16.19	80.08	8.4	12
NM_007773	Crybb2	113058258	113070117	-	promoter	chr5	113073300	113074022	2.8	3.65	0.49	3.16	0.0113	1	1	0	9.18	15.9	1.8	1
NM_013587	Lrpap1	35091491	35105699	-	promoter	chr5	35103424	35104954	3.64	4.4	1.96	2.43	0.0113	0.509	1	0	14.03	28.07	4.8	3
NM_001286015	Csn1s1	87666208	87682577	+	promoter	chr5	87670228	87677507	6.42	7.07	5.2	1.87	0.0113	0.509	2	0	157.07	110.96	50.4	23
NM_146255	Slc1a7	107968406	108013529	+	intron	chr4	107995260	107997987	4.53	5.27	2.94	2.32	0.0113	0.509	1	0	12.77	64.18	5.4	10
NM_172800	Sdk2	113780172	114067029	-	exon	chr11	113806051	113806979	3.15	4	0.77	3.23	0.0114	0.509	1	0	4.32	27.69	2.4	1
NM_001301840	Slc7a3	101079210	101085405	-	promoter	chrX	101081957	101082807	2.51	3.4	-0.32	3.72	0.0114	1	1	0	4.86	16.28	0.6	1
NM_001310520	Zfp423	87661810	87804439	-	promoter	chr8	87778259	87784581	6.64	7.26	5.52	1.74	0.0114	0.509	2	0	130.8	175.69	36.6	55
NM_001110513	Ebf4	130295939	130370481	+	promoter	chr2	130309697	130310430	2.48	3.37	-0.32	3.7	0.0114	1	1	0	5.58	15.16	0.6	1
NM_007983	Faf1	109676627	109963960	+	intron	chr4	109786619	109786863	2.28	-0.14	3.14	-3.28	0.0114	1	0	1	1.44	0.37	3.6	14
NM_010929	Notch4	34564295	34588543	+	promoter	chr17	34556509	34558783	4.3	5.03	2.74	2.28	0.0114	0.509	2	0	15.11	50.14	8.4	5
NM_010186	Fcgr1	96282909	96293969	-	promoter	chr3	96293250	96294417	4.38	5.07	2.98	2.09	0.0114	0.509	2	0	27.71	39.67	10.8	5
NM_001302346	P2ry2	100996568	101011998	-	promoter	chr7	101004986	101005809	3.09	3.91	1	2.91	0.0114	0.509	2	0	11.51	18.52	3	1
NM_001308040	Ttyh3	140620577	140649031	-	promoter	chr5	140632962	140635002	4.95	5.6	3.75	1.84	0.0114	0.509	2	1	43.54	53.14	12	15
NM_030210	Aacs	125475873	125517405	+	exon	chr5	125508750	125509373	2.45	3.35	-0.32	3.67	0.0114	1	2	0	6.48	13.85	0.6	1
NM_009373	Tgm2	158116405	158146392	-	promoter	chr2	158127132	158128258	3.24	4.06	1.2	2.85	0.0114	0.509	2	0	10.62	22.64	3.6	1
NM_028762	Rbm19	120116513	120198971	+	intron	chr5	120164831	120166774	4.16	4.86	2.74	2.12	0.0114	0.509	2	0	19.79	38.36	5.4	8
NM_001164833,NM_001164834	Lrcol1,P2rx2	110339812	110343035	-	promoter	chr5	110353960	110356348	4.69	5.4	3.26	2.14	0.0114	0.509	1	0	19.61	64.74	10.2	9
NM_001004180	Fam222a	114568251	114613218	+	promoter	chr5	114581649	114582851	3.14	3.97	1	2.97	0.0114	0.509	2	0	8.64	22.64	3	1
NM_010094,NM_144794	Lefty1,Tmem63a	180935022	180938401	+	promoter	chr1	180934439	180935468	2.99	3.82	0.77	3.06	0.0114	1	1	0	8.46	19.83	2.4	1
NM_001159319,NM_001282977	Cacnb1,Stac2	98001508	98022627	-	promoter	chr11	98039242	98040418	2.95	3.81	0.49	3.33	0.0115	1	1	0	4.5	23.58	1.8	1
NM_008420	Kcnb1	167095969	167188818	-	intron	chr2	167131735	167133794	5.02	5.69	3.72	1.97	0.0115	0.509	2	0	34.72	68.48	8.4	18
NM_001017426	Kdm6b	69398518	69416194	-	promoter	chr11	69422094	69424390	4.98	5.69	3.52	2.17	0.0115	0.509	1	0	19.79	83.45	12	11
NM_001199275	Tnip1	54910787	54962940	-	exon	chr11	54935456	54936725	4.78	5.46	3.46	2	0.0115	0.509	2	0	61.71	26.38	9	13
NM_001081160	Mdga1	29827956	29888578	-	exon	chr17	29852215	29853376	2.86	3.72	0.49	3.23	0.0115	1	1	0	6.48	19.83	1.8	1
NM_011952,NM_024228	Gdpd3,Mapk3	126759626	126765816	+	promoter	chr7	126746399	126747074	2.43	3.31	-0.32	3.64	0.0115	1	2	0	7.74	12.16	0.6	1
NM_001177696	Ablim2	35757880	35884979	+	intron	chr5	35864840	35866240	3.62	4.39	1.89	2.5	0.0115	0.512	2	0	14.57	27.32	5.4	2
NM_001040689	Rspo4	151842927	151874668	+	exon	chr2	151871581	151873063	3.47	4.26	1.58	2.67	0.0116	0.512	1	0	8.1	30.12	3	3
NM_001170911,NM_001356575	Amhr2,Prr13	102445002	102454639	+	promoter	chr15	102445446	102446380	2.53	3.43	-0.32	3.75	0.0116	1	1	0	4.14	17.4	0.6	1
NM_001033409,NM_007955,NM_177081	Lgr6,Ptpn7,Ptprv	134986353	135105276	-	promoter	chr1	135101714	135113137	7.21	7.87	5.95	1.92	0.0116	0.512	2	1	101.65	366.36	51	73
NM_001289727	Tmem255a	38196573	38252481	-	promoter	chrX	38253176	38253941	2.9	3.76	0.49	3.27	0.0116	1	1	0	5.4	21.7	1.8	1
NM_001359503	Mtus2	147957320	148316065	+	exon	chr5	148301204	148301795	2.6	3.46	0.14	3.33	0.0116	1	2	0	9.9	12.16	1.2	1
NM_001159904	Klrb1c	128778485	128788641	-	promoter	chr6	128784077	128784750	2.73	0.72	3.54	-2.82	0.0116	1	0	1	1.8	1.5	19.2	4
NM_001033267	Qrich2	116441325	116454347	-	promoter	chr11	116459343	116460303	2.63	3.49	0.14	3.36	0.0116	1	1	0	7.74	14.78	1.2	1
NM_001374672	Fsip1	118130268	118256956	-	promoter	chr2	118270352	118270748	3.24	1.39	4.03	-2.64	0.0116	0.513	0	2	4.5	0.75	12.6	20
NM_001160012,NM_008120	Gja4,Gjb3	127311420	127314039	-	promoter	chr4	127324189	127325612	3.47	4.26	1.58	2.68	0.0116	0.513	1	0	7.92	30.5	3	3
NM_001003953	Kdm2b	122870676	122989099	-	exon	chr5	122946636	122947911	3.64	4.42	1.81	2.61	0.0116	0.513	2	0	15.11	27.69	6	1
NM_001305804,NM_001370755	Hes5,Pank4	154960923	154962371	+	promoter	chr4	154948157	154949841	4.32	5.05	2.77	2.28	0.0116	0.513	1	0	13.13	53.14	6.6	7
NM_001355493	Extl1	134356373	134372547	-	promoter	chr4	134373139	134373872	2.46	3.35	-0.32	3.67	0.0116	1	1	0	6.12	14.22	0.6	1
NM_175522	Elfn1	139907943	139974724	+	intron	chr5	139952598	139953226	2.6	3.46	0.14	3.33	0.0116	1	2	0	9.54	12.54	1.2	1
NM_001033228	Itga1	114958081	115101964	-	intron	chr13	115027398	115027924	2.66	0.54	3.49	-2.95	0.0116	1	0	1	2.34	0.56	17.4	5
NM_013571	Ksr1	79013440	79146473	-	promoter	chr11	79141804	79143253	3.91	4.66	2.26	2.4	0.0116	0.513	2	0	13.67	37.05	6.6	3
NM_001272024	Sema6c	95160420	95174050	+	promoter	chr3	95169638	95172542	5.06	5.75	3.66	2.1	0.0116	0.513	2	0	26.63	81.2	16.2	9
NM_001313742	Hdac8	102284638	102505158	-	intron	chrX	102463078	102463986	2.57	3.47	-0.32	3.79	0.0117	1	1	0	3.42	18.71	0.6	1
NM_011213	Ptprf	118208213	118291397	-	promoter	chr4	118288518	118290666	4.21	4.95	2.61	2.34	0.0117	0.513	1	0	11.87	49.77	4.2	8
NM_001025427,NM_001039356	Hmga1,Hmga1b	27556574	27563672	+	promoter	chr17	27542962	27544832	3.7	4.46	2.04	2.42	0.0117	0.513	1	0	11.87	32	4.2	4
NM_001311151	Sema3f	107681502	107705591	-	promoter	chr9	107702313	107704703	4.79	5.49	3.38	2.12	0.0117	0.514	2	0	20.69	69.42	7.8	13
NM_001123362	Prdm12	31640037	31655795	+	promoter	chr2	31626526	31627133	2.47	3.36	-0.32	3.68	0.0117	1	1	0	5.58	14.97	0.6	1
NM_001167736	Chchd6	89383146	89595652	-	intron	chr6	89549793	89550388	2.47	3.36	-0.32	3.68	0.0117	1	1	0	5.58	14.97	0.6	1
NM_001363187	Abcc3	94343295	94392990	-	promoter	chr11	94392380	94393449	2.95	3.79	0.68	3.11	0.0117	1	1	0	5.58	22.08	1.2	2
NM_001034858	Armc2	41914990	42018382	-	intron	chr10	41962698	41963154	2.87	3.73	0.49	3.24	0.0117	1	1	0	20.51	5.99	1.8	1
NM_178444	Egfl7	26581083	26592682	+	promoter	chr2	26560149	26562263	4.15	4.86	2.68	2.18	0.0117	0.514	2	0	18.89	39.11	7.8	5
NM_018861	Slc1a4	20302180	20332713	-	exon	chr11	20307589	20309107	4.37	5.04	3.07	1.97	0.0117	0.514	2	0	36.88	28.81	7.8	9
NM_177868	Fhad1	141890623	142011651	-	exon	chr4	141916313	141917266	2.62	3.52	-0.32	3.84	0.0117	1	1	0	2.7	20.21	0.6	1
NM_022411	Slc13a2	78397276	78422234	-	promoter	chr11	78407981	78409121	2.84	3.7	0.49	3.21	0.0117	1	1	0	6.84	19.09	1.8	1
NM_010889	Neb	52136647	52338798	-	promoter	chr2	52319018	52319380	3.71	2.2	4.43	-2.22	0.0117	0.514	1	1	3.78	5.43	12	31
NM_001346699	Col26a1	136741760	136883215	-	intron	chr5	136762269	136763329	3.88	4.62	2.23	2.39	0.0117	0.514	1	0	12.05	37.23	5.4	4
NM_008175,NM_026542	Grn,Slc25a39	102402976	102407517	-	promoter	chr11	102426982	102428122	3.35	4.15	1.43	2.71	0.0117	0.514	1	0	7.92	27.5	2.4	3
NM_001177696	Ablim2	35757880	35884979	+	exon	chr5	35826429	35829133	4.64	5.34	3.22	2.12	0.0118	0.514	2	0	23.75	57.07	12.6	6
NM_145552	Gnl2	125030014	125055382	+	promoter	chr4	125028329	125029056	2.93	3.75	0.85	2.9	0.0118	1	2	0	10.62	16.28	0.6	3
NM_130886	Card14	119307768	119345379	+	exon	chr11	119331392	119332243	2.87	3.73	0.49	3.24	0.0118	1	1	0	5.94	20.58	1.8	1
NM_001347611,NM_001347612,NM_016665	Cenpx,Lrrc45,Rac3	120710941	120713767	-	promoter	chr11	120718653	120719253	2.41	3.3	-0.32	3.62	0.0118	1	2	0	8.28	11.41	0.6	1
NM_021539	Wsb2	117357305	117378585	+	promoter	chr5	117349032	117349969	3.43	4.19	1.68	2.52	0.0118	0.514	2	0	11.51	25.07	2.4	4
NM_172721	Fbxw8	118064981	118155458	-	exon	chr5	118126506	118128966	4.52	5.2	3.2	1.99	0.0118	0.514	2	0	30.05	43.22	11.4	7
NM_001347445	Med13l	118560719	118765437	+	intron	chr5	118663714	118664522	2.94	3.77	0.77	3	0.0118	1	2	0	10.62	16.65	2.4	1
NM_001368355,NM_001368356	4930451I11Rik,Doc2a	126830474	126831496	-	promoter	chr7	126831348	126832612	4.57	5.24	3.26	1.98	0.0118	0.514	2	0	26.81	49.02	10.2	9
NM_001311107	Tmcc2	132356315	132367948	-	promoter	chr1	132378383	132383705	6.62	7.25	5.5	1.75	0.0118	0.514	2	2	114.25	189.73	42.6	48
NM_001374708,NM_001374709	Tfip11,Tpst2	112288743	112315356	+	promoter	chr5	112307863	112308659	2.77	3.61	0.49	3.12	0.0118	1	2	0	11.69	12.72	1.8	1
NM_001033532	AW554918	25169020	25467321	+	intron	chr18	25191516	25191969	2.59	0.44	3.42	-2.98	0.0118	1	0	1	2.34	0.37	14.4	7
NM_001025395	Src	157424293	157471838	+	promoter	chr2	157419445	157424189	5.74	6.47	4.19	2.28	0.0118	0.514	2	0	28.97	148.38	9.6	27
NM_001163465	Rhpn1	75704288	75714419	+	promoter	chr15	75713263	75716989	4.99	5.68	3.64	2.03	0.0118	0.514	2	0	25.55	76.9	12	13
NM_001130174,NM_001130175	Lad1,Tnnt2	135818598	135833341	+	promoter	chr1	135826835	135828772	3.91	4.68	2.14	2.54	0.0118	0.514	2	0	16.55	34.61	7.8	1
NM_008166	Grid1	34820136	35581115	+	promoter	chr14	34817574	34819597	4.09	4.84	2.43	2.41	0.0118	0.514	2	0	13.13	44.34	7.8	3
NM_001045523	Bahd1	118901615	118924524	+	promoter	chr2	118887573	118888588	4.22	4.92	2.81	2.11	0.0118	0.514	2	0	30.41	30.12	3	11
NM_001285936,NM_001285937	Gpr1,Zdbf2	63182571	63210716	-	promoter	chr1	63204209	63204882	2.8	3.65	0.49	3.17	0.0118	1	1	0	8.28	16.84	1.8	1
NM_001081373	Cep164	45766946	45828663	-	intron	chr9	45806551	45808306	3.62	4.41	1.72	2.69	0.0119	0.514	1	0	6.84	35.74	3.6	3
NM_001357490	Bcl9l	44482825	44511906	+	promoter	chr9	44501854	44502640	3.15	3.95	1.26	2.68	0.0119	0.514	2	0	10.97	19.83	1.8	3
NM_013641,NM_018771	Gipc1,Ptger1	83652678	83664789	+	promoter	chr8	83656695	83657357	3.31	4.1	1.38	2.73	0.0119	0.514	2	0	19.61	14.78	4.2	1
NM_001161626	Tmem116	121463181	121495421	+	promoter	chr5	121482276	121482762	2.81	3.64	0.68	2.96	0.0119	1	2	0	13.13	11.79	1.2	2
NM_001037987	Edil3	88821472	89323225	+	promoter	chr13	88824586	88824836	2.01	-0.64	2.89	-3.53	0.0119	1	0	1	0.72	0.56	1.8	13
NM_025418,NR_045824	1700016L04Rik,Vta1	14655333	14705489	-	promoter	chr10	14714504	14714745	1.95	-0.44	2.81	-3.25	0.0119	1	0	1	0.54	0.94	9	5
NM_001252332	Septin8	53519736	53544096	+	promoter	chr11	53524635	53525449	2.5	3.39	-0.32	3.71	0.0119	1	1	0	4.68	16.28	0.6	1
NR_038157	Plut	147228598	147271521	-	promoter	chr5	147281314	147282804	3.96	4.72	2.26	2.46	0.0119	0.514	2	0	11.51	41.16	6.6	3
NM_001130693	Gucy2d	98440416	98477478	+	promoter	chr7	98438473	98439366	2.71	3.58	0.14	3.44	0.0119	1	1	0	4.86	19.09	1.2	1
NM_001242349	Ano1	144588549	144738573	-	intron	chr7	144647182	144647962	2.41	3.3	-0.32	3.62	0.0119	1	2	0	7.74	11.97	0.6	1
NM_021409	Pard6b	168081004	168101203	+	promoter	chr2	168095603	168096490	3	3.83	0.77	3.07	0.0119	1	1	0	7.56	20.96	2.4	1
NR_040736	4930461G14Rik	58455173	58469623	+	promoter	chr9	58458106	58458979	2.57	3.47	-0.32	3.79	0.0119	1	1	0	3.24	18.9	0.6	1
NM_010360,NM_133867	Eps8l3,Gstm5	107877230	107892900	+	promoter	chr3	107880453	107881667	3.35	4.15	1.43	2.71	0.0119	0.514	1	0	7.74	27.69	2.4	3
NM_001177594,NM_001177595	Plbd2,Slc8b1	120483893	120503623	-	promoter	chr5	120498209	120500356	4.79	5.51	3.29	2.22	0.012	0.514	2	0	16.55	74.84	6.6	13
NM_001313921	Nos2	78920787	78960226	+	exon	chr11	78950883	78952339	3.37	4.17	1.43	2.74	0.012	0.514	1	0	7.2	28.81	2.4	3
NM_011578	Tgfbr3	107106567	107289629	-	intron	chr5	107127478	107128269	2.65	3.52	0.14	3.38	0.012	1	1	0	6.3	16.65	1.2	1
NM_001136055	Cd82	93419102	93461851	-	promoter	chr2	93476053	93478546	4.6	5.3	3.17	2.13	0.012	0.514	2	0	18.53	60.25	9	9
NM_001081100,NM_001356327	Morn1,Rer1	155074109	155086353	-	promoter	chr4	155090408	155104511	8.34	8.93	7.32	1.61	0.012	0.514	2	2	310	663.67	127.79	191
NM_011320	Nkx1-1	33430734	33434090	-	promoter	chr5	33440508	33446206	6.06	6.75	4.7	2.05	0.012	0.514	2	0	46.06	169.33	21	31
NM_177290	Itgb8	119162803	119238276	-	intron	chr12	119169766	119170349	2.71	0.81	3.5	-2.69	0.012	1	0	1	1.26	2.25	15.6	7
NM_177758	Zscan20	128583539	128610098	-	promoter	chr4	128614469	128615217	2.89	3.73	0.68	3.05	0.012	1	1	0	6.84	19.65	1.2	2
NM_025833	Baiap2l1	144264525	144358112	-	intron	chr5	144312714	144315804	5.15	5.79	3.97	1.81	0.012	0.514	2	0	54.51	55.95	17.4	14
NM_001370754	Plac8	100553726	100563096	-	promoter	chr5	100562487	100563623	4.89	5.55	3.63	1.92	0.012	0.514	2	0	57.21	36.67	7.8	17
NM_001111016	Nav2	48959073	49610088	+	intron	chr7	49305627	49307285	5.26	5.91	4.02	1.9	0.012	0.514	2	1	76.82	43.78	11.4	21
NM_001102615,NM_001346772	Gpr142,Kif19a	114765389	114790575	+	promoter	chr11	114778711	114781918	4.98	5.68	3.56	2.12	0.012	0.514	1	0	21.05	81.58	9.6	14
NM_001033227	Slc5a10	61672782	61720799	-	promoter	chr11	61712838	61715189	4.99	5.69	3.6	2.09	0.012	0.514	2	0	22.85	80.46	13.2	11
NM_133902,NM_145565	Sds,Sdsl	120458202	120472763	-	promoter	chr5	120468533	120469192	2.47	3.36	-0.32	3.68	0.012	1	1	0	5.22	15.34	0.6	1
NM_001159650,NM_001359004	Crybb2,Crybb3	113058258	113070117	-	promoter	chr5	113080841	113082419	3.87	4.62	2.17	2.45	0.012	0.514	1	0	11.51	37.8	6	3
NM_008550,NM_026242	Man2b2,Mrfap1	36794867	36796754	-	promoter	chr5	36812533	36817203	6.26	6.9	5.1	1.8	0.012	0.514	2	1	105.79	132.85	23.4	45
NM_001301643	Pitpnb	111330697	111388359	+	exon	chr5	111387871	111388570	2.41	3.3	-0.32	3.62	0.012	1	1	0	7.38	12.35	0.6	1
NR_015556	2610035D17Rik	113043906	113201838	-	promoter	chr11	113188233	113189228	2.77	3.61	0.49	3.13	0.012	1	1	0	10.08	14.41	1.8	1
NM_001282061	Rgs6	82616925	83162056	+	intron	chr12	83015286	83015597	3.11	1.29	3.89	-2.59	0.012	0.514	0	1	3.78	1.12	9.6	20
NM_022017	Trpv4	114622154	114658421	-	exon	chr5	114630460	114631576	3.65	4.42	1.93	2.49	0.0121	0.514	2	0	18.17	24.51	0.6	7
NM_174852	Phf12	77982816	78030535	+	promoter	chr11	77973722	77977263	4.92	5.61	3.56	2.05	0.0121	0.514	2	0	24.11	73.72	12.6	11
NR_015546	C130026L21Rik	111581561	111587153	+	promoter	chr5	111560593	111563131	4.82	5.51	3.46	2.05	0.0121	0.514	1	0	28.79	62.31	15	7
NM_001102615,NM_001346772	Gpr142,Kif19a	114765389	114790575	+	promoter	chr11	114784332	114786917	4.85	5.54	3.49	2.05	0.0121	0.514	2	0	23.03	69.98	11.4	11
NM_001163742,NM_001163743	Abcg4,Nlrx1	44252713	44268187	-	promoter	chr9	44283987	44284912	3.02	3.85	0.85	3.01	0.0121	1	1	0	6.3	22.64	0.6	3
NM_011520	Sdc3	130792537	130826318	+	promoter	chr4	130804903	130805383	2.4	3.28	-0.32	3.61	0.0121	1	2	0	8.82	10.67	0.6	1
NM_030127	Htra3	35652026	35679780	-	intron	chr5	35658768	35659302	2.4	3.28	-0.32	3.61	0.0121	1	2	0	8.82	10.67	0.6	1
NM_001113404,NM_011648	Cep128,Tshr	90998492	91384409	-	promoter	chr12	91402039	91402806	2.52	3.42	-0.32	3.74	0.0121	1	1	0	3.96	17.4	0.6	1
NM_001252453	Ptprs	56412426	56462221	-	promoter	chr17	56456578	56457457	2.52	3.42	-0.32	3.74	0.0121	1	1	0	3.96	17.4	0.6	1
NM_027950,NM_054095	Necab2,Osgin1	119437147	119446256	+	promoter	chr8	119434266	119435896	4.96	5.62	3.69	1.93	0.0121	0.515	2	0	31.31	67.17	10.8	15
NM_001004180	Fam222a	114568251	114613218	+	promoter	chr5	114557278	114560373	4.88	5.56	3.51	2.05	0.0121	0.515	2	0	24.47	70.17	7.8	15
NM_008688,NM_026756	Mir1191b,Nfic	81396191	81427173	-	promoter	chr10	81415110	81416288	3.79	4.53	2.2	2.32	0.0122	0.515	2	0	13.13	32.93	4.2	5
NM_146041	Gmds	31819586	32338544	-	intron	chr13	32156669	32157049	3.04	1.12	3.84	-2.72	0.0122	1	0	2	3.78	0.56	12.6	16
NM_178745	Tmem229b	78961795	79007277	-	promoter	chr12	79005170	79005821	2.85	3.71	0.49	3.22	0.0122	1	1	0	6.12	20.02	1.8	1
NM_010720	Lipg	74939322	74961263	-	exon	chr18	74940191	74940970	2.77	3.61	0.49	3.13	0.0122	1	2	0	9.72	14.78	1.8	1
NM_175460	Nmnat2	152955101	153119261	+	intron	chr1	153059572	153060608	4.54	3.28	5.2	-1.92	0.0122	0.515	0	2	9.9	9.54	23.4	50
NM_001081407	Plb1	32232708	32330286	+	exon	chr5	32281121	32282509	3.58	4.32	1.96	2.36	0.0122	0.515	2	0	19.25	20.77	4.8	3
NM_001101488	Gsg1l	125878419	126082411	-	promoter	chr7	126073958	126074653	2.7	3.55	0.38	3.17	0.0122	1	1	0	7.38	16.09	0.6	2
NM_010717	Limk1	134656039	134688590	-	promoter	chr5	134704073	134707444	5.13	5.81	3.78	2.04	0.0122	0.515	2	0	26.99	85.51	14.4	13
NM_001376942	Rims4	163859756	163918973	-	intron	chr2	163875239	163876596	3.35	4.15	1.43	2.71	0.0122	0.515	1	0	7.56	27.88	2.4	3
NM_026418	Rgs10	128373625	128418172	-	promoter	chr7	128410433	128412979	4.67	5.41	3.07	2.34	0.0122	0.515	1	0	11.33	73.91	7.8	9
NM_007418	Adra2c	35278566	35281763	+	promoter	chr5	35279302	35282632	5.54	6.22	4.22	2.01	0.0122	0.515	2	0	39.76	109.65	22.2	15
NM_024291	Ky	102506138	102546239	+	promoter	chr9	102488756	102489292	2.47	3.36	-0.32	3.68	0.0122	1	1	0	5.04	15.53	0.6	1
NM_011330	Ccl11	82057832	82062955	+	promoter	chr11	82050626	82051258	2.42	3.3	-0.32	3.63	0.0122	1	1	0	7.02	12.72	0.6	1
NM_001301250,NM_007602,NM_011010	Capn5,Gm16938,Omp	98121559	98162342	-	promoter	chr7	98163101	98163805	2.81	3.63	0.68	2.96	0.0122	1	2	0	11.15	13.66	1.2	2
NM_030704,NR_015595	Hspb8,Srrm4os	116408491	116422864	-	promoter	chr5	116440616	116440987	2.41	3.3	-0.32	3.62	0.0122	1	2	0	12.59	7.11	0.6	1
NM_011039	Pax7	139738081	139832968	-	promoter	chr4	139815362	139815871	2.48	3.38	-0.32	3.7	0.0122	1	1	0	4.68	16.09	0.6	1
NM_001370804	Erfl	24926959	24944771	-	promoter	chr7	24941158	24945223	5.8	6.5	4.38	2.13	0.0122	0.516	2	0	33.28	148.19	18.6	23
NM_001293689	Slc6a17	107467548	107518018	-	promoter	chr3	107527879	107528383	2.4	3.29	-0.32	3.61	0.0123	1	1	0	7.92	11.6	0.6	1
NM_010657	Hivep3	119814678	120135411	+	intron	chr4	119953413	119953865	2.44	3.33	-0.32	3.66	0.0123	1	1	0	5.76	14.41	0.6	1
NM_001024138	Gpr139	119140749	119184538	-	promoter	chr7	119182999	119183867	2.44	3.33	-0.32	3.66	0.0123	1	1	0	5.76	14.41	0.6	1
NR_131207	Gm35612	50537389	50562598	+	promoter	chrX	50537422	50538217	2.92	3.75	0.77	2.98	0.0123	1	2	0	15.65	11.23	2.4	1
NM_001163028,NM_021486	Bco1,Pkd1l2	116995679	117082449	-	promoter	chr8	117079221	117080077	2.94	3.76	0.85	2.91	0.0123	1	1	0	9	18.15	0.6	3
NM_001293734	Rorc	94372794	94398274	+	promoter	chr3	94372778	94373507	2.42	3.3	-0.32	3.63	0.0123	1	1	0	6.84	12.91	0.6	1
NM_008415,NM_198607	Jrk,Them6	74702412	74709322	-	promoter	chr15	74718306	74718976	2.5	3.39	-0.32	3.71	0.0123	1	1	0	4.32	16.65	0.6	1
NM_001042615	Htra3	35652026	35679780	-	promoter	chr5	35677076	35682724	5.98	6.66	4.64	2.02	0.0123	0.516	2	0	54.69	147.63	15	35
NM_133902,NM_145565	Sds,Sdsl	120458202	120472763	-	promoter	chr5	120476998	120478903	5.09	5.75	3.85	1.9	0.0123	0.516	2	0	54.33	53.33	7.8	21
NM_001289663	Fam71f1	29319140	29336022	+	promoter	chr6	29324456	29325313	2.53	3.43	-0.32	3.75	0.0123	1	1	0	3.6	17.96	0.6	1
NM_008713,NM_013569	Kcnh2,Nos3	24319589	24351604	-	promoter	chr5	24358863	24359593	2.63	3.5	0.14	3.36	0.0124	1	1	0	6.66	15.9	1.2	1
NM_001042491,NM_001289517	Anapc5,Rnf34	122787461	122821342	-	promoter	chr5	122832489	122833313	4.23	2.99	4.89	-1.9	0.0124	0.516	0	2	9.18	6.74	26.4	33
NM_001301841	Azin2	128930233	128962455	-	promoter	chr4	128955197	128955864	2.43	3.32	-0.32	3.64	0.0124	1	1	0	6.12	13.85	0.6	1
NM_001013377,NM_139305,NR_001460	Arhgef39,Car9,Rmrp	43492785	43493059	-	promoter	chr4	43506509	43507231	2.52	3.42	-0.32	3.74	0.0124	1	1	0	3.78	17.59	0.6	1
NM_133904	Acacb	114165518	114250758	+	exon	chr5	114210743	114211578	2.52	3.42	-0.32	3.74	0.0124	1	1	0	3.78	17.59	0.6	1
NM_153413	Dock3	106892825	107231909	-	intron	chr9	107161959	107162549	2.52	3.42	-0.32	3.74	0.0124	1	1	0	3.78	17.59	0.6	1
NM_001312914,NM_028128	Ksr2,Rfc5	117379145	117389023	-	promoter	chr5	117408696	117410718	4.38	5.1	2.89	2.21	0.0124	0.516	1	0	14.93	53.7	7.8	7
NM_145853	Tpcn1	120534157	120588613	-	exon	chr5	120542082	120544884	4.81	5.49	3.47	2.01	0.0124	0.516	2	0	26.45	63.24	7.2	15
NM_001252530	Slco2b1	99657804	99695809	-	promoter	chr7	99709301	99710036	2.46	3.35	-0.32	3.67	0.0124	1	1	0	5.22	15.16	0.6	1
NM_175546,NR_105860	Mir6541,Wdfy2	62837690	62956886	+	promoter	chr14	62856496	62857298	2.47	3.36	-0.32	3.68	0.0124	1	1	0	4.86	15.72	0.6	1
NM_133192	Npffr2	89527429	89583740	+	promoter	chr5	89526303	89527826	3.92	4.68	2.26	2.41	0.0124	0.516	2	0	12.41	38.73	6.6	3
NM_011097	Pitx1	55825054	55831425	-	promoter	chr13	55839193	55842432	4.87	5.57	3.47	2.09	0.0124	0.516	1	0	22.31	72.41	13.2	9
NM_007419	Adrb1	56722117	56725150	+	promoter	chr19	56719017	56720928	4.07	4.83	2.35	2.48	0.0124	0.516	1	0	10.44	46.4	7.2	3
NM_001034115,NM_009131	Clec11a,Shank1	44303766	44306959	-	promoter	chr7	44318053	44318643	2.84	3.69	0.49	3.2	0.0124	1	1	0	6.48	19.27	1.8	1
NR_040693	1700081H04Rik	119108236	119114543	+	promoter	chr5	119099439	119100022	2.44	3.33	-0.32	3.66	0.0124	1	1	0	5.58	14.59	0.6	1
NM_001267622	Ttc28	110879803	111289779	+	intron	chr5	111055294	111055892	2.61	3.47	0.14	3.33	0.0124	1	1	0	7.56	14.59	1.2	1
NM_001252562	Rad51b	79297282	79814690	+	intron	chr12	79331879	79332186	2.16	-0.14	3	-3.14	0.0124	1	0	1	1.26	0.56	12	4
NM_001323251	Gm8978	33613149	33625249	-	promoter	chr19	33616056	33616440	2.16	-0.14	3	-3.14	0.0124	1	0	1	1.26	0.56	12	4
NM_139272	Galnt2	124231394	124345723	+	promoter	chr8	124236696	124237460	2.48	3.38	-0.32	3.7	0.0124	1	1	0	4.5	16.28	0.6	1
NR_131913	Lincred1	103900951	103913968	+	promoter	chr2	103883911	103884583	2.59	3.46	0.14	3.32	0.0124	1	2	0	8.28	13.66	1.2	1
NM_001142642	Fbrsl1	110361752	110448503	-	promoter	chr5	110432536	110433214	2.57	3.44	0.14	3.3	0.0124	1	2	0	11.15	10.48	1.2	1
NM_013635,NM_198710	4933406C10Rik,Sypl	32919384	32953789	-	promoter	chr12	32960223	32960552	2.22	0.02	3.05	-3.04	0.0125	1	0	1	0.9	1.12	12.6	4
NM_021403	Srrm3	135818106	135874772	+	promoter	chr5	135832555	135834080	3.87	4.6	2.29	2.31	0.0125	0.516	2	0	16.55	32	1.8	8
NM_008831	Phb	95666957	95680773	+	promoter	chr11	95650725	95651826	3.12	3.94	1	2.94	0.0125	0.516	1	0	8.46	22.27	3	1
NM_009660	Alox15	70344147	70352031	-	promoter	chr11	70352693	70353874	3.47	4.24	1.72	2.51	0.0125	0.516	1	0	11.15	26.57	3.6	3
NM_028015	Cers5	99735592	99772515	-	promoter	chr15	99786957	99788077	2.95	3.79	0.68	3.11	0.0125	1	1	0	5.04	22.64	1.2	2
NM_001111073,NM_001287213,NM_001287217,NM_008761,NM_019503	Fxyd1,Fxyd5,Fxyd7,Lgi4,Mir7050	31032723	31041839	-	promoter	chr7	31050429	31055607	6.34	6.97	5.22	1.75	0.0125	0.516	2	0	108.13	142.2	29.4	45
NM_001252588,NM_025593,NM_053082	Gm10575,Polr2l,Tspan4	141461481	141463904	-	promoter	chr7	141482132	141483019	3.61	4.39	1.81	2.58	0.0125	0.516	1	0	7.74	34.24	3	4
NM_001252578	Sulf2	166073899	166155285	-	exon	chr2	166083635	166084310	2.9	3.72	0.85	2.87	0.0125	1	2	0	11.87	14.41	0.6	3
NR_105829	Mir6403	134567723	134567851	-	promoter	chr4	134587390	134589297	4.6	5.27	3.29	1.98	0.0125	0.516	2	0	30.95	46.22	12.6	7
NM_001039103	Rasa4	136083916	136111861	+	promoter	chr5	136079436	136080096	2.38	3.27	-0.32	3.59	0.0126	1	2	0	9.72	9.54	0.6	1
NM_001276358,NM_023799	Kcnip2,Oga	45750255	45783553	-	promoter	chr19	45801583	45802381	2.47	3.36	-0.32	3.69	0.0126	1	1	0	4.68	15.9	0.6	1
NM_001195088,NM_001195089	Tmc6,Tmc8	117765985	117779648	-	promoter	chr11	117771489	117771970	2.44	3.33	-0.32	3.66	0.0126	1	1	0	5.4	14.78	0.6	1
NM_001024932,NM_133209	Pilrb1,Pilrb2	137852147	137858049	-	promoter	chr5	137876779	137877399	2.44	3.33	-0.32	3.66	0.0126	1	1	0	5.4	14.78	0.6	1
NM_018879,NM_019704	Nprl2,Tmem115	107533945	107538656	+	promoter	chr9	107524053	107527032	5.18	5.87	3.8	2.07	0.0126	0.516	2	0	29.51	87.38	7.8	20
NM_007607	Car4	84957754	84966054	+	promoter	chr11	84949089	84949783	2.4	3.29	-0.32	3.61	0.0126	1	1	0	7.02	12.54	0.6	1
NM_021883	Tmod1	46039222	46116032	+	intron	chr4	46092657	46093459	2.4	3.29	-0.32	3.61	0.0126	1	1	0	7.02	12.54	0.6	1
NM_001081270	Dscaml1	45430353	45753713	+	intron	chr9	45592163	45593624	5.39	6.04	4.19	1.86	0.0126	0.516	2	1	61.89	69.79	11.4	25
NM_026263,NR_164348	4930519G04Rik,Gm9936	114853714	114883879	+	promoter	chr5	114856831	114860037	5.59	6.27	4.28	1.99	0.0126	0.516	2	0	41.92	111.89	13.8	25
NM_001081338,NM_026499	L3mbtl1,Srsf6	162931508	162937120	+	promoter	chr2	162927835	162928921	3.11	3.93	1	2.93	0.0126	0.516	1	0	8.64	21.89	3	1
NM_011039	Pax7	139738081	139832968	-	promoter	chr4	139836348	139837124	2.58	3.48	-0.32	3.8	0.0126	1	1	0	2.7	19.65	0.6	1
NM_010421,NM_178388	Hexa,Tmem202	59518685	59525501	-	promoter	chr9	59543679	59544626	2.73	3.58	0.38	3.2	0.0126	1	1	0	6.12	17.78	0.6	2
NM_001289588,NM_001310752	Papolb,Radil	142484839	142545027	-	promoter	chr5	142540576	142542053	3.62	4.39	1.85	2.54	0.0126	0.516	1	0	9.36	32.56	4.2	3
NM_001163533,NM_001163534	Rab36,Rsph14	74957477	75032553	-	promoter	chr10	75018108	75019860	3.7	4.49	1.81	2.68	0.0126	0.516	2	0	10.62	34.24	6	1
NM_175522	Elfn1	139907943	139974724	+	intron	chr5	139946713	139948436	4.43	5.13	3.02	2.11	0.0126	0.516	2	0	21.41	48.46	4.2	12
NM_001290576	Pbx3	34171457	34372045	-	intron	chr2	34342395	34343336	3.26	4.07	1.26	2.81	0.0127	0.516	1	0	6.3	27.32	1.8	3
NM_001286006	Unk	116030316	116061214	+	promoter	chr11	116050008	116051658	4.37	5.06	3	2.06	0.0127	0.516	2	0	21.77	44.72	9	7
NM_001358205	Rlim	103957163	103981285	-	promoter	chrX	103962432	103963762	3.02	3.86	0.77	3.1	0.0127	1	1	0	6.12	23.01	2.4	1
NM_022028	Sav1	69965013	69987002	-	promoter	chr12	69970569	69971549	4.68	3.5	5.32	-1.82	0.0127	0.516	2	2	13.85	8.79	36	44
NM_001290302	Ism2	87278638	87299705	-	promoter	chr12	87298042	87300911	5.76	6.43	4.45	1.99	0.0127	0.516	2	0	56.67	116.19	30.6	13
NM_001013385	Grm4	27422388	27503533	-	promoter	chr17	27495325	27496367	3.08	3.89	1	2.89	0.0127	0.516	2	0	10.26	19.46	3	1
NM_001122954	Pla2g5	138799247	138863469	-	promoter	chr4	138854547	138855222	2.52	3.42	-0.32	3.74	0.0127	1	1	0	3.6	17.78	0.6	1
NM_001304765	Csn1s2a	87774450	87788798	+	promoter	chr5	87784214	87784630	2.38	3.27	-0.32	3.59	0.0127	1	2	0	10.44	8.79	0.6	1
NM_001356356	Idh3g	73778963	73786897	-	promoter	chrX	73794496	73795595	3.21	4.02	1.2	2.82	0.0127	0.516	2	0	10.44	22.08	3.6	1
NM_011056	Pde4d	108654177	109955969	+	promoter	chr13	108664792	108665090	3.09	1.47	3.84	-2.37	0.0127	0.516	0	1	2.16	3.37	15.6	13
NM_001001986	Nol4l	153407461	153444479	-	intron	chr2	153414362	153415512	3.46	4.21	1.77	2.45	0.0127	0.516	2	0	12.95	24.14	1.8	5
NM_001033214	E330034G19Rik	24293214	24309959	+	promoter	chr14	24281008	24281618	2.4	3.29	-0.32	3.61	0.0127	1	1	0	6.84	12.72	0.6	1
NM_009943,NR_045183	4931431B13Rik,Cox6a2	128192050	128203328	-	promoter	chr7	128205701	128206426	2.51	3.4	-0.32	3.73	0.0127	1	1	0	3.78	17.4	0.6	1
NM_172416	Ostm1	42678916	42702462	+	promoter	chr10	42698330	42699512	4.13	4.83	2.74	2.08	0.0127	0.516	2	0	36.88	19.83	5.4	8
NM_054055	Slc13a3	165405295	165473197	-	intron	chr2	165437948	165438922	2.62	3.48	0.14	3.35	0.0127	1	1	0	6.66	15.72	1.2	1
NM_007673,NR_105854	Cdx2,Mir7k	147283189	147283298	-	promoter	chr5	147297198	147309688	8.39	9	7.3	1.7	0.0127	0.516	2	2	244.15	781.55	166.19	149
NM_001163753	Rab37	115091431	115162240	+	promoter	chr11	115104277	115105253	2.79	3.64	0.49	3.16	0.0127	1	1	0	7.56	17.4	1.8	1
NM_011682	Utrn	12382188	12861735	-	intron	chr10	12546708	12546956	1.65	-1.11	2.54	-3.64	0.0128	1	0	1	0.18	0.75	6.6	5
NM_001323251	Gm8978	33613149	33625249	-	promoter	chr19	33631549	33632149	2.71	0.79	3.51	-2.72	0.0128	1	0	1	2.34	1.12	16.8	6
NM_027919	Tha1	117867949	117873526	-	promoter	chr11	117874566	117879989	7.41	7.99	6.42	1.57	0.0128	0.516	2	2	225.61	281.22	76.2	95
NM_011060	Padi3	140785369	140810648	-	promoter	chr4	140823674	140824442	2.5	3.39	-0.32	3.71	0.0128	1	1	0	3.96	17.03	0.6	1
NM_001290469	Atp1a3	24978169	25005913	-	promoter	chr7	25008030	25009686	4.51	5.2	3.14	2.06	0.0128	0.516	2	0	20.51	52.95	6.6	11
NM_001039494,NM_001177360,NM_001177361,NM_001177362,NM_001285453	Bad,Catsperz,Esrra,Gpr137,Kcnk4	6910977	6921808	-	promoter	chr19	6940262	6940900	2.43	3.32	-0.32	3.64	0.0128	1	1	0	5.58	14.41	0.6	1
NM_001082976	Tc2n	101645446	101711573	-	exon	chr12	101648673	101649196	3.49	2.05	4.2	-2.16	0.0128	0.516	0	1	3.96	4.3	22.8	14
NM_001081231	Lhfpl3	22746054	23275597	+	intron	chr5	23251855	23252677	3.4	4.19	1.49	2.7	0.0128	0.516	2	0	9	27.5	0.6	5
NM_007423	Afp	90490714	90508907	+	promoter	chr5	90492269	90493108	3.55	4.3	1.89	2.41	0.0128	0.516	2	0	27.17	12.16	2.4	5
NM_173403	Slc10a4	73006904	73012955	+	promoter	chr5	73004518	73005609	3.62	4.4	1.85	2.55	0.0129	0.516	1	0	9	33.12	4.2	3
NM_001308462	Alox5ap	149265004	149288153	+	intron	chr5	149285683	149286821	3.74	4.46	2.23	2.23	0.0129	0.516	2	0	23.03	20.96	2.4	7
NM_133219	Gcnt2	40917634	40960892	+	promoter	chr13	40919630	40920751	3.73	4.45	2.2	2.25	0.0129	0.516	2	0	15.83	27.88	4.2	5
NM_001346662	Prr5	84663206	84706402	+	promoter	chr15	84675449	84676950	3.94	4.68	2.29	2.39	0.0129	0.516	1	0	10.08	41.35	4.8	5
NM_001081097,NR_035409,NR_109835	Grik3,Mir692-2,Mir692-3	125490696	125714173	+	promoter	chr4	125487456	125489903	4.36	5.08	2.85	2.23	0.0129	0.516	1	0	13.67	53.89	5.4	9
NM_008448	Kif5b	6201005	6241524	-	promoter	chr18	6239880	6240172	2.44	0.47	3.25	-2.78	0.0129	1	0	1	1.08	1.68	12	7
NM_030889	Sorcs2	36017181	36398139	-	intron	chr5	36145106	36146003	2.8	3.64	0.49	3.16	0.0129	1	1	0	7.38	17.59	1.8	1
NM_177667,NM_183182	Lexm,Ttc22	106590909	106617238	-	promoter	chr4	106621543	106624294	4.86	5.53	3.55	1.99	0.0129	0.516	1	0	25.37	67.36	11.4	12
NM_011670,NR_102714	Uchl1,Uchl1os	66626495	66676497	-	promoter	chr5	66659524	66659943	2.38	3.26	-0.32	3.59	0.0129	1	2	0	11.15	8.05	0.6	1
NM_153122,NM_175399,NR_037240	Exosc4,Mir3079,Oplah	76290879	76290968	-	promoter	chr15	76307996	76308825	2.52	3.42	-0.32	3.74	0.0129	1	1	0	3.42	17.96	0.6	1
NM_001368879	Gk5	96119429	96184627	+	promoter	chr9	96120471	96120894	2.39	3.27	-0.32	3.6	0.0129	1	1	0	7.2	12.16	0.6	1
NM_001163494,NM_025909,NM_027612	4921539E11Rik,4930456L15Rik,Oma1	103230445	103290863	-	promoter	chr4	103309792	103310643	2.75	3.59	0.49	3.11	0.013	1	2	0	9.72	14.41	1.8	1
NM_001310435	Mei1	82070117	82126814	+	promoter	chr15	82085649	82086957	3.54	4.32	1.77	2.55	0.013	0.516	1	0	8.82	31.06	1.8	5
NM_001001999,NM_010327	Gp1bb,Septin5	18620319	18622403	-	promoter	chr16	18630167	18631996	4.72	5.4	3.38	2.02	0.013	0.516	2	0	23.21	61.18	7.8	13
NM_144856	Slc22a7	46432185	46438477	-	promoter	chr17	46441253	46442264	3.06	3.87	1	2.87	0.013	0.516	1	0	10.97	18.34	3	1
NM_001004062	Crtc1	70382358	70439573	-	exon	chr8	70406087	70406859	2.43	3.32	-0.32	3.64	0.013	1	1	0	5.4	14.59	0.6	1
NM_001162980	Fyb2	104913561	105016859	+	promoter	chr4	104913301	104914298	3.37	4.17	1.38	2.8	0.013	0.516	2	0	9.18	26.94	4.2	1
NM_026102	Daam1	71831068	71992376	+	promoter	chr12	71829958	71833949	7.21	6.16	7.82	-1.65	0.013	0.516	2	2	80.6	62.68	159.59	291
NM_001363407,NM_001363408	Arrdc2,Kcnn1	70835138	70839720	-	promoter	chr8	70859268	70860166	2.95	3.78	0.85	2.93	0.013	1	1	0	7.74	19.65	0.6	3
NM_001313981	Tcf7	52252283	52282595	-	promoter	chr11	52285777	52287183	4.32	5	3.02	1.98	0.013	0.516	2	0	24.47	39.48	7.2	9
NM_001159321	Grid2ip	143357330	143391779	+	promoter	chr5	143357421	143358570	3.45	4.27	1.38	2.89	0.013	0.516	1	0	6.66	31.81	4.2	1
NM_145839	Rasgef1b	99217420	99252927	-	promoter	chr5	99270309	99271331	3	3.79	1.07	2.72	0.013	1	1	0	12.59	15.16	1.2	3
NM_178394	Jakmip1	37050857	37125298	+	promoter	chr5	37022008	37033755	7.45	8.09	6.27	1.83	0.013	0.516	2	1	141.41	404.53	51	103
NM_001358692	Elfn2	78667333	78718113	-	promoter	chr15	78735018	78735734	2.51	3.41	-0.32	3.73	0.013	1	1	0	3.6	17.59	0.6	1
NM_001177696	Ablim2	35757880	35884979	+	intron	chr5	35816931	35817520	2.58	3.44	0.14	3.31	0.013	1	2	0	7.92	13.85	1.2	1
NM_182841	Tmem150c	100077873	100159808	-	intron	chr5	100114489	100115083	2.39	3.28	-0.32	3.6	0.013	1	1	0	7.02	12.35	0.6	1
NM_001310636	Ociad2	73322198	73338947	-	promoter	chr5	73352516	73353095	2.63	3.5	0.14	3.36	0.013	1	2	0	5.94	16.65	1.2	1
NM_001013759,NM_025492	1700020L24Rik,Gas2l2	83421635	83429521	-	promoter	chr11	83438345	83439052	2.93	3.75	0.85	2.91	0.013	1	2	0	8.46	18.52	0.6	3
NM_001310679,NM_001329843,NM_010564	Inha,Obsl1,Stk11ip	75485825	75506452	-	promoter	chr1	75501581	75502441	2.62	3.48	0.14	3.35	0.0131	1	1	0	6.3	16.09	1.2	1
NM_010575,NM_199200	Fam171a2,Itga2b	102436981	102447663	-	promoter	chr11	102462384	102463920	3.9	4.67	2.17	2.5	0.0131	0.516	1	0	9.36	41.54	6	3
NM_008029	Flt4	49609679	49652739	+	promoter	chr11	49623916	49625620	3.49	4.25	1.77	2.49	0.0131	0.516	1	0	10.79	27.32	1.8	5
NM_001310676	Il6ra	89869324	89913196	-	exon	chr3	89868402	89871710	6.14	6.76	5.02	1.74	0.0131	0.516	2	1	111.01	105.72	25.8	39
NM_028483	Cib4	30485584	30545836	-	promoter	chr5	30540066	30540738	2.6	3.46	0.14	3.32	0.0131	1	1	0	7.2	14.78	1.2	1
NM_001195229	Nek10	14820815	15006693	+	promoter	chr14	14828070	14828312	1.16	-2.45	2.1	-4.55	0.0131	1	0	1	0.18	0.19	6.6	2
NM_054041	Antxr1	87133853	87335775	-	intron	chr6	87251060	87252193	3.38	4.18	1.38	2.8	0.0131	0.516	1	0	8.82	27.5	4.2	1
NM_001356323,NM_133753	1700045H11Rik,Errfi1	150828225	150854949	-	promoter	chr4	150858736	150860065	3.73	4.5	2	2.5	0.0131	0.516	1	0	12.05	33.12	6	2
NM_010686	Laptm5	130913316	130936148	+	promoter	chr4	130889657	130894399	5.73	6.42	4.34	2.08	0.0131	0.516	2	0	34.9	136.78	15.6	25
NM_001305804,NM_001370755,NM_010419	Hes5,Pank4,Tnfrsf14	154922210	154928077	-	promoter	chr4	154944937	154946754	4.48	5.21	2.91	2.3	0.0131	0.516	1	0	12.41	61.56	9	6
NM_001205082	Scarb1	125277087	125341094	-	exon	chr5	125277460	125278654	3.44	4.19	1.81	2.38	0.0131	0.516	2	0	14.93	21.52	3	4
NM_001370810	Olfr1358	78517428	78521283	+	promoter	chr10	78519636	78520414	2.92	3.74	0.85	2.9	0.0131	1	1	0	8.82	17.96	0.6	3
NM_001081101	Uvssa	33378696	33419754	+	promoter	chr5	33391134	33392031	2.58	3.44	0.14	3.31	0.0131	1	2	0	7.74	14.03	1.2	1
NM_001310763	Tex26	149439660	149470979	+	intron	chr5	149460243	149460807	2.39	3.28	-0.32	3.6	0.0131	1	2	0	6.84	12.54	0.6	1
NM_001304765	Csn1s2a	87774450	87788798	+	promoter	chr5	87781061	87781927	3.28	4.07	1.38	2.7	0.0131	0.516	2	0	18.89	14.78	4.2	1
NM_010046	Dgat1	76502012	76511994	-	promoter	chr15	76515482	76516100	2.43	3.32	-0.32	3.64	0.0131	1	1	0	5.22	14.78	0.6	1
NM_001159384,NM_001159385,NM_001305982,NM_010475	Coasy,Hsd17b1,Mlx,Naglu	101070094	101077671	+	promoter	chr11	101071732	101074217	4.72	5.43	3.28	2.15	0.0132	0.516	1	0	16.73	69.42	8.4	11
NM_030747,NR_004051	Btnl5-ps,Btnl6	34487406	34497429	-	promoter	chr17	34510569	34511570	2.46	3.35	-0.32	3.67	0.0132	1	1	0	4.5	15.9	0.6	1
NM_001357223	Dusp26	31089527	31097045	+	promoter	chr8	31089046	31089768	2.46	3.35	-0.32	3.67	0.0132	1	1	0	4.5	15.9	0.6	1
NM_001136063,NM_001163529	Adam33,Gfra4	131039632	131042682	-	promoter	chr2	131062353	131063254	3.48	4.27	1.54	2.74	0.0132	0.516	1	0	9.72	29	4.8	1
NM_001159324	Gaa	119267963	119285458	+	promoter	chr11	119259679	119261257	3.79	4.56	2.04	2.52	0.0132	0.516	2	0	7.92	39.11	4.2	4
NM_001033212,NM_001033434,NM_001356472,NM_027083	1700072I22Rik,Gm884,Lyzl6,Rprml	103534577	103614739	-	promoter	chr11	103631521	103632335	2.42	3.31	-0.32	3.63	0.0132	1	1	0	5.58	14.22	0.6	1
NM_153512	Kcng3	83585957	83631895	-	promoter	chr17	83626473	83626956	2.42	3.31	-0.32	3.63	0.0132	1	1	0	5.58	14.22	0.6	1
NM_001360067	Grik5	25009851	25072369	-	promoter	chr7	25085055	25086078	3.62	4.38	1.93	2.46	0.0132	0.516	2	0	19.79	21.89	0.6	7
NM_001199246,NM_001289875	Itih5l-ps,Maged2	150806421	150812979	-	promoter	chrX	150810565	150812347	3.74	4.49	2.04	2.46	0.0132	0.516	1	0	9.36	35.74	4.2	4
NM_001099917,NM_019757,NR_152732	Fzr1,Gm16104,Smim24	81366879	81378370	-	promoter	chr10	81389406	81390064	2.39	3.28	-0.32	3.6	0.0132	1	2	0	6.66	12.72	0.6	1
NM_001205082	Scarb1	125277087	125341094	-	intron	chr5	125279189	125279838	2.93	3.74	0.93	2.81	0.0132	1	2	0	11.15	15.53	1.8	2
NM_001100395	Otof	30367066	30461932	-	intron	chr5	30433045	30433689	2.58	3.44	0.14	3.31	0.0132	1	1	0	7.56	14.22	1.2	1
NM_198627	Vstm2l	157914653	157944719	+	intron	chr2	157940168	157942253	4.33	5.05	2.85	2.2	0.0133	0.516	1	0	14.39	51.64	5.4	9
NM_010134	En2	28165696	28172191	+	promoter	chr5	28155081	28165789	8.08	8.7	6.97	1.73	0.0133	0.516	2	2	198.09	635.23	106.2	145
NM_001130174	Tnnt2	135836334	135852268	+	promoter	chr1	135848005	135849033	2.76	3.61	0.38	3.24	0.0133	1	1	0	4.86	19.65	0.6	2
NM_001285792	Wnt11	98835112	98854747	+	promoter	chr7	98837669	98844736	7	7.68	5.7	1.97	0.0133	0.516	2	0	76.28	332.49	43.2	61
NR_037963	2410004I01Rik	102958300	102964154	-	promoter	chr11	102978834	102979534	2.43	3.32	-0.32	3.64	0.0133	1	1	0	5.04	14.97	0.6	1
NM_001310520	Zfp423	87661810	87804439	-	intron	chr8	87716352	87717282	3.13	3.92	1.26	2.66	0.0134	0.516	2	0	10.26	20.02	1.8	3
NM_008780,NR_040330	AI646519,Pax1	147361543	147362793	-	promoter	chr2	147373194	147373934	3.58	4.34	1.89	2.45	0.0134	0.516	1	0	10.08	30.5	2.4	5
NM_027128	Odam	87885010	87894809	+	promoter	chr5	87874792	87875708	3.4	4.16	1.72	2.44	0.0134	0.516	2	0	14.21	21.52	3.6	3
NM_001166480,NM_001356356	Idh3g,Ssr4	73778963	73786897	-	promoter	chrX	73779941	73781013	2.83	3.68	0.49	3.19	0.0134	1	1	0	5.94	19.65	1.8	1
NM_001080815,NM_001162996,NM_001347582	Eml2,Gipr,Mir330	19157125	19166127	-	promoter	chr7	19174704	19175143	2.38	3.26	-0.32	3.58	0.0134	1	2	0	7.2	11.97	0.6	1
NM_001253904	Ncor2	125017153	125179214	-	intron	chr5	125154821	125156338	4.01	4.73	2.49	2.25	0.0134	0.516	1	0	13.13	40.04	4.2	7
NM_001302344	Rph3a	120940500	121008484	-	intron	chr5	120943868	120945231	3.42	4.18	1.72	2.45	0.0134	0.516	1	0	12.95	23.2	3.6	3
NM_019431	Cacng4	107732357	107794706	-	intron	chr11	107739578	107740804	3.3	4.07	1.49	2.59	0.0134	0.516	1	0	14.39	19.27	0.6	5
NM_001167746	Dnah17	118021723	118129219	-	exon	chr11	118088596	118089626	3.09	3.9	1.07	2.83	0.0134	0.516	1	0	7.02	22.83	1.2	3
NM_021530,NR_045781	I730030J21Rik,Slc4a8	100730505	100732737	-	promoter	chr15	100749966	100750972	2.76	3.61	0.49	3.12	0.0134	1	1	0	8.1	16.28	1.8	1
NM_177324	Sbf2	110308013	110614920	-	intron	chr7	110583764	110584397	2.61	3.47	0.14	3.34	0.0134	1	1	0	6.3	15.9	1.2	1
NM_010146	Epm2a	11343445	11457477	+	promoter	chr10	11341011	11341441	2.41	3.29	-0.32	3.61	0.0134	1	2	0	5.76	13.85	0.6	1
NM_001312908	Cux2	121860216	122047825	-	intron	chr5	121993648	121995072	3.65	4.38	2.07	2.31	0.0135	0.516	2	0	14.21	27.5	2.4	6
NM_172442	Dtx4	12466336	12501996	-	promoter	chr19	12488041	12488629	2.38	3.26	-0.32	3.58	0.0135	1	2	0	7.02	12.16	0.6	1
NM_010303,NR_038097	Gm11696,Gna13	109354778	109363654	-	promoter	chr11	109380583	109381029	3.07	1.4	3.82	-2.42	0.0135	0.516	0	1	3.6	1.68	13.2	15
NM_213614	Septin5	18621811	18629938	-	promoter	chr16	18642952	18643526	2.58	3.45	0.14	3.31	0.0135	1	1	0	7.2	14.59	1.2	1
NM_001360447	Zfp438	5210031	5334439	-	promoter	chr18	5330760	5331006	2.19	-0.3	3.05	-3.35	0.0135	1	0	1	1.44	0.19	3.6	13
NM_001166414	Rfx3	27761721	28009773	-	intron	chr19	27937725	27937975	1.2	-2.45	2.14	-4.58	0.0135	1	0	1	0.18	0.19	1.8	7
NM_001362883	Zfp469	122230274	122272650	+	intron	chr8	122252143	122255810	5.18	5.85	3.93	1.92	0.0135	0.516	2	0	33.1	81.95	14.4	16
NM_001368293	Calb2	110142526	110168212	-	promoter	chr8	110167673	110168941	3.11	3.92	1.07	2.85	0.0135	0.516	1	0	6.48	23.76	1.2	3
NM_001290624,NM_009305	Prickle3,Syp	7638580	7653256	+	promoter	chrX	7640766	7641638	2.64	3.51	0.14	3.37	0.0135	1	1	0	5.22	17.59	1.2	1
NM_008427,NM_134090	Kcnj4,Kdelr3	79483714	79505241	-	promoter	chr15	79518998	79519658	2.45	3.34	-0.32	3.66	0.0135	1	1	0	4.5	15.72	0.6	1
NM_001136056	Cntfr	41657498	41695453	-	intron	chr4	41660748	41661542	2.45	3.34	-0.32	3.66	0.0135	1	1	0	4.5	15.72	0.6	1
NM_016701	Nes	87971093	87980451	+	promoter	chr3	87967305	87968550	3.42	4.2	1.58	2.61	0.0136	0.516	1	0	8.1	28.63	3	3
NR_045832	E130006D01Rik	111734284	111761728	-	promoter	chr5	111772516	111774804	4.91	5.61	3.51	2.1	0.0136	0.516	2	0	21.05	76.71	13.8	9
NM_001164557,NM_001164558	Pdzk1ip1,Tal1	115056426	115071755	+	promoter	chr4	115068644	115070653	3.74	4.51	1.93	2.59	0.0136	0.516	1	0	12.59	33.12	6.6	1
NM_001025379,NM_001347583	Nisch,Sema3g	31170928	31206826	-	promoter	chr14	31216994	31218424	4.31	4.99	2.98	2	0.0136	0.516	2	0	25.01	38.36	4.8	11
NM_033327	Zfp423	87661810	87959595	-	promoter	chr8	87952374	87952991	2.51	3.41	-0.32	3.73	0.0136	1	1	0	3.24	17.96	0.6	1
NM_172932	Nlgn3	101299179	101321350	+	promoter	chrX	101309456	101310330	2.79	3.63	0.49	3.15	0.0136	1	1	0	7.02	17.78	1.8	1
NM_001305185	Plekha7	116123485	116189841	-	intron	chr7	116155474	116156717	3.08	3.9	1	2.9	0.0136	0.516	1	0	9	20.77	3	1
NM_001110275	Itsn1	91729371	91871655	+	exon	chr16	91850319	91851115	3.17	3.95	1.32	2.63	0.0136	0.516	2	0	12.95	17.96	3	2
NM_001081081	Gls	52163450	52233232	-	exon	chr1	52191113	52191402	1.86	-0.88	2.74	-3.62	0.0136	1	0	1	0.9	0.19	2.4	11
NM_001347630	Fam53b	132712084	132776916	-	intron	chr7	132728844	132729820	3.92	4.62	2.51	2.11	0.0136	0.516	2	0	29.69	19.46	5.4	6
NM_001276301	Ampd3	110768206	110812408	+	promoter	chr7	110785821	110786359	2.36	3.25	-0.32	3.57	0.0136	1	2	0	7.74	11.23	0.6	1
NM_022410	Myh9	77760585	77842175	-	intron	chr15	77805802	77806327	3.66	2.15	4.39	-2.24	0.0137	0.516	1	2	3.24	5.61	10.8	31
NM_001039162	Clip2	134489383	134552434	-	exon	chr5	134522685	134523629	2.74	3.58	0.49	3.09	0.0137	1	1	0	14.75	9.17	1.8	1
NM_001109753,NM_001360571	1500012K07Rik,Sv2b	75114895	75302609	-	promoter	chr7	75307120	75309355	5.06	5.77	3.64	2.12	0.0137	0.516	2	0	19.61	89.25	12	13
NM_021403	Srrm3	135818106	135874772	+	intron	chr5	135843609	135844085	2.38	3.26	-0.32	3.58	0.0137	1	1	0	6.66	12.54	0.6	1
NM_029741,NM_175130,NR_015480	Mtag2,Ppfia3,Trpm4	45303155	45333780	-	promoter	chr7	45352988	45353819	2.81	3.66	0.49	3.17	0.0137	1	1	0	6.3	18.9	1.8	1
NM_172800	Sdk2	113780172	114067029	-	exon	chr11	113826900	113827930	2.6	3.46	0.14	3.32	0.0137	1	1	0	6.48	15.53	1.2	1
NM_011213	Ptprf	118208213	118291397	-	promoter	chr4	118295664	118296453	2.94	3.76	0.85	2.91	0.0137	1	2	0	7.74	19.27	0.6	3
NM_001195034,NM_001361137	Acp4,Gm18905	44253087	44257204	-	promoter	chr7	44267787	44269433	4.02	4.79	2.29	2.5	0.0137	0.516	1	0	7.2	48.09	4.8	5
NM_001374783	Plekhg5	152086842	152115397	+	promoter	chr4	152073485	152074175	2.36	3.25	-0.32	3.57	0.0137	1	1	0	7.56	11.41	0.6	1
NM_001312908	Cux2	121860216	122047825	-	intron	chr5	121938553	121939178	2.38	3.26	-0.32	3.58	0.0137	1	1	0	12.41	6.74	0.6	1
NM_010055	Dlx3	95120117	95125296	+	promoter	chr11	95099014	95100220	3.03	3.88	0.77	3.11	0.0137	1	1	0	5.22	24.14	2.4	1
NM_026290	Armc12	28530861	28538975	+	promoter	chr17	28509920	28511198	3.06	3.9	0.85	3.05	0.0137	0.516	1	0	4.5	25.26	0.6	3
NM_001160400,NM_001357350,NM_008776	Megf8,Pafah1b3,Tmem145	25295049	25297955	-	promoter	chr7	25305481	25308046	5.26	5.96	3.84	2.13	0.0137	0.516	2	1	28.97	95.8	6.6	22
NM_001252635	Cdh23	60302750	60696490	-	exon	chr10	60420992	60421963	3.21	4	1.32	2.68	0.0137	0.516	2	0	9.9	22.08	3	2
NM_011061,NM_153106	Padi4,Padi6	140727355	140742643	-	promoter	chr4	140760729	140761274	2.39	3.28	-0.32	3.6	0.0137	1	1	0	5.94	13.47	0.6	1
NM_177841	Ccdc187	26271647	26294557	-	exon	chr2	26271824	26272649	2.42	3.31	-0.32	3.63	0.0137	1	1	0	5.04	14.78	0.6	1
NM_026530,NM_145934	Mpnd,Stap2	55997076	56005606	-	promoter	chr17	56010079	56011089	3.17	3.97	1.2	2.77	0.0137	0.516	2	0	12.05	19.27	3.6	1
NM_001356998	Zfpm2	40655042	41104592	+	promoter	chr15	40660301	40661693	4.6	3.28	5.28	-1.99	0.0137	0.516	0	1	8.64	10.85	60.6	17
NM_001167746	Dnah17	118021723	118129219	-	exon	chr11	118069334	118069997	2.8	3.63	0.68	2.95	0.0138	1	2	0	8.46	16.28	1.2	2
NM_011719	Wnt9b	103727363	103749821	-	promoter	chr11	103748360	103752577	5.85	6.54	4.51	2.03	0.0138	0.516	2	0	39.58	146.13	24.6	21
NR_040378	5730403I07Rik	77366412	77399416	-	promoter	chr9	77398922	77399838	3.37	4.15	1.54	2.62	0.0138	0.516	2	0	17.45	18.15	4.8	1
NR_045832	E130006D01Rik	111734284	111761728	-	promoter	chr5	111760356	111761416	3.63	4.39	1.96	2.42	0.0138	0.516	1	0	11.69	30.12	4.8	3
NM_016701	Nes	87971093	87980451	+	promoter	chr3	87956300	87957462	3.28	4.06	1.43	2.63	0.0138	0.516	1	0	8.82	24.51	2.4	3
NM_146028	Stac2	98036624	98053462	-	promoter	chr11	98062801	98063411	2.38	3.26	-0.32	3.59	0.0138	1	2	0	6.48	12.72	0.6	1
NM_001252572	Cttn	144435724	144470935	-	exon	chr7	144435403	144450626	7.85	8.5	6.63	1.88	0.0138	0.516	2	1	125.04	601.36	90.6	107
NM_001294302,NM_016703	Preb,Tcf23	30951667	30960327	-	promoter	chr5	30970218	30970875	2.41	3.29	-0.32	3.62	0.0138	1	1	0	5.4	14.22	0.6	1
NM_019682,NM_025573,NR_036616	Dynll1,Gm13830,Srsf9	115297110	115300990	-	promoter	chr5	115308124	115309582	4.22	4.95	2.68	2.27	0.0138	0.516	1	0	12.95	48.84	7.8	5
NM_023625,NM_133902,NM_145565	Plbd2,Sds,Sdsl	120458202	120472763	-	promoter	chr5	120483313	120484664	4.22	4.93	2.77	2.17	0.0138	0.516	1	0	16.73	44.34	3.6	10
NM_001122639	Galnt9	110603505	110621383	+	promoter	chr5	110619105	110621236	4.09	4.85	2.41	2.44	0.0138	0.516	1	0	18.89	38.73	9.6	1
NM_019743	Rybp	100228565	100287358	-	promoter	chr6	100295264	100296047	2.61	3.47	0.14	3.34	0.0138	1	1	0	5.94	16.28	1.2	1
NM_008262	Onecut1	74861921	74889647	+	promoter	chr9	74864588	74867319	5.22	5.92	3.83	2.09	0.0138	0.516	1	0	23.21	97.86	11.4	17
NR_045832	E130006D01Rik	111734284	111761728	-	intron	chr5	111736678	111737920	3.23	4.01	1.43	2.57	0.0138	0.516	1	0	10.79	21.33	2.4	3
NM_001033275	Gxylt1	93239730	93275179	-	promoter	chr15	93286972	93287375	3.43	1.9	4.15	-2.25	0.0138	0.516	0	2	4.86	2.62	12.6	23
NM_001081047,NM_001130030,NM_001372228,NM_001372229	Catsper4,Cnksr1,Gm30191,Zfp593	134211968	134227383	-	promoter	chr4	134247159	134248880	4.55	5.29	2.94	2.34	0.0138	0.516	1	0	13.49	64.74	11.4	4
NR_003633,NR_027651,NR_027652	Meg3,Mir1906-1,Mir1906-2	109540996	109568650	+	promoter	chr12	109526204	109526902	2.36	3.25	-0.32	3.57	0.0138	1	1	0	7.2	11.79	0.6	1
NM_001305431,NM_001356570	BC037156,Csn3	87908779	87914171	+	promoter	chr5	87910723	87911323	2.36	3.25	-0.32	3.57	0.0138	1	2	0	7.2	11.79	0.6	1
NM_145611	Kank2	21766773	21798546	-	promoter	chr9	21804152	21805013	3.49	4.24	1.85	2.39	0.0139	0.516	2	0	14.21	23.58	4.2	3
NM_001253904	Ncor2	125017153	125179214	-	intron	chr5	125069369	125073058	5.6	6.26	4.31	1.96	0.0139	0.516	2	0	43.36	110.39	24.6	15
NM_001164798	Slc38a10	120103951	120151351	-	promoter	chr11	120158521	120159838	3.33	4.14	1.38	2.76	0.0139	0.516	1	0	9.72	25.45	4.2	1
NM_001191044	Ddx43	78395777	78423589	+	promoter	chr9	78401954	78402893	2.83	3.68	0.49	3.19	0.0139	1	1	0	5.58	20.02	1.8	1
NM_001346588	Fbxo21	117976770	118010197	+	promoter	chr5	117969984	117970916	3.31	4.1	1.49	2.61	0.0139	0.516	1	0	10.62	23.58	3.6	2
NR_015562	9530036O11Rik	28466984	28719209	+	promoter	chr5	28450036	28450959	3.25	4.06	1.2	2.86	0.0139	0.516	1	0	7.92	25.45	3.6	1
NM_001205234	Nrxn2	6418756	6533217	+	exon	chr19	6443132	6444240	3.12	3.94	1	2.94	0.0139	0.516	1	0	7.2	23.58	3	1
NM_001364918	Mpc1	8283787	8297667	+	promoter	chr17	8272830	8273881	2.81	3.66	0.49	3.17	0.0139	1	1	0	6.12	19.09	1.8	1
NM_001163480	Neurl1a	47228843	47259441	+	promoter	chr19	47239861	47240557	2.38	3.26	-0.32	3.59	0.0139	1	1	0	6.3	12.91	0.6	1
NM_174877,NR_163693	Slc10a4l,Zar1	72577114	72581084	-	promoter	chr5	72585883	72590246	5.72	6.39	4.41	1.98	0.0139	0.516	2	0	40.12	127.61	21.6	21
NM_001284402,NR_106195	Mir8115,P2rx7	122650383	122684289	+	promoter	chr5	122668034	122668851	2.94	3.78	0.77	3.01	0.0139	1	1	0	7.56	19.83	2.4	1
NM_001114098	Mtcl1	66336982	66449750	-	intron	chr17	66413896	66414418	2.46	3.35	-0.32	3.67	0.0139	1	1	0	3.96	16.47	0.6	1
NM_001025395	Src	157424293	157471838	+	exon	chr2	157463899	157466119	4.55	5.27	3.04	2.24	0.0139	0.516	1	0	15.83	61.56	11.4	5
NM_153159	Zc3h12a	125118414	125127881	-	promoter	chr4	125145214	125145848	2.43	3.32	-0.32	3.65	0.0139	1	1	0	4.5	15.53	0.6	1
NM_031873,NR_105987	Mir7020,Tas1r2	139644042	139644111	+	promoter	chr4	139643387	139644532	4.06	4.77	2.58	2.19	0.0139	0.516	2	0	16.37	38.36	3	9
NM_001085508,NM_001355718,NM_001368840	Fam221b,Hint2,Tmem8b	43654227	43656445	-	promoter	chr4	43675223	43676274	3.03	3.83	1.07	2.76	0.014	1	1	0	8.64	19.83	1.2	3
NM_001142809,NM_001142810	Pnck,Slc6a8	73655992	73659854	-	promoter	chrX	73656519	73658437	4.07	4.82	2.43	2.39	0.014	0.516	1	0	11.87	44.72	7.8	3
NM_001310544	Samd4	47068977	47105817	+	promoter	chr14	47077047	47077796	2.41	3.29	-0.32	3.62	0.014	1	1	0	5.22	14.41	0.6	1
NM_001370902	Hmcn2	31314332	31460738	+	intron	chr2	31421718	31422586	2.54	3.43	-0.32	3.75	0.014	1	1	0	2.7	18.9	0.6	1
NM_001024927	Pitpnm3	72047528	72135889	-	exon	chr11	72070138	72072794	4.66	5.32	3.42	1.9	0.014	0.516	2	0	28.79	51.27	11.4	10
NM_001289809	Ccdc63	122108052	122134893	-	promoter	chr5	122132627	122135692	4.95	5.62	3.66	1.96	0.014	0.516	2	0	30.23	68.11	16.2	9
NM_030744	Ropn1	34651211	34678610	+	promoter	chr16	34668366	34669586	3.49	4.26	1.72	2.54	0.014	0.516	1	0	9	29.38	3.6	3
NM_138665	Sardh	27188393	27247303	-	exon	chr2	27188549	27190866	4.34	5.07	2.81	2.26	0.014	0.516	1	0	11.69	55.38	6	8
NM_001164677	Pdcd6ip	113651744	113708259	-	promoter	chr9	113713747	113714602	2.6	3.46	0.14	3.32	0.014	1	1	0	6.12	15.9	1.2	1
NM_001081172	Frmpd1	45184906	45285936	+	promoter	chr4	45188822	45189591	2.77	3.61	0.49	3.12	0.014	1	1	0	7.38	17.03	1.8	1
NM_001310511	Cnpy1	28200819	28210168	-	promoter	chr5	28221295	28221840	2.38	3.26	-0.32	3.59	0.014	1	1	0	6.12	13.1	0.6	1
NM_001101535	Ccdc8	16993902	16997515	+	promoter	chr7	16993562	16995734	4.17	4.9	2.61	2.29	0.014	0.516	2	0	11.15	48.65	4.2	8
NR_015521	1700030C10Rik	20804392	20815779	-	promoter	chr12	20815054	20816120	3.95	4.68	2.38	2.3	0.014	0.516	2	0	38.32	12.91	2.4	8
NM_172867	Zfp462	54947945	55083563	+	promoter	chr4	54949192	54949716	2.34	3.22	-0.32	3.55	0.014	1	2	0	9.72	8.98	0.6	1
NM_175291	Dock10	80501068	80758553	-	promoter	chr1	80765254	80766229	4.42	3.03	5.11	-2.08	0.014	0.516	1	2	12.77	3.56	46.2	23
NM_008881	Plxna1	89316314	89362613	-	promoter	chr6	89362764	89366100	5.57	6.23	4.31	1.93	0.0141	0.516	2	0	45.52	104.97	24.6	15
NM_001164627	Arhgap8	84720052	84772207	+	promoter	chr15	84701264	84702542	3.94	4.7	2.2	2.5	0.0141	0.516	1	0	10.62	41.54	7.2	2
NM_001161548	Tmem184a	139804952	139813243	-	promoter	chr5	139811843	139813583	4.44	5.15	2.96	2.19	0.0141	0.516	2	0	24.65	46.4	12.6	3
NM_011674	Ugt8a	125865272	125938652	-	promoter	chr3	125937517	125938590	3.76	4.49	2.2	2.29	0.0141	0.516	1	0	12.59	32.37	4.2	5
NM_001359503	Mtus2	147957320	148316065	+	intron	chr5	148312452	148313299	3.02	3.83	1	2.83	0.0141	1	2	0	12.05	16.47	3	1
NM_001112739	Kcnc1	46396468	46433353	+	promoter	chr7	46392925	46393736	3.02	3.83	1	2.83	0.0141	1	2	0	12.05	16.47	3	1
NM_001312914	Ksr2	117414002	117767988	+	promoter	chr5	117420604	117421350	2.59	3.45	0.14	3.31	0.0141	1	1	0	6.48	15.34	1.2	1
NM_198114	Dagla	10245265	10304877	-	exon	chr19	10271479	10273865	5.37	6.07	3.96	2.11	0.0141	0.516	2	1	56.67	77.84	4.2	27
NM_001306205	Mvk	114444269	114460590	+	promoter	chr5	114429024	114430672	3.78	4.51	2.23	2.28	0.0141	0.516	1	0	13.85	31.81	5.4	4
NM_029510	Bcor	12036738	12080553	-	promoter	chrX	12096099	12098639	4.57	5.27	3.12	2.15	0.0141	0.516	1	0	15.29	62.12	8.4	9
NM_001362722	Nebl	17342673	17462856	-	intron	chr2	17363568	17363969	2.77	0.96	3.55	-2.59	0.0141	1	0	1	1.08	2.81	11.4	12
NM_199033	Tsen2	115544691	115578350	+	exon	chr6	115569143	115579479	7.17	7.84	5.89	1.95	0.0141	0.516	2	0	79.34	379.64	53.4	65
NM_001145537	4930544D05Rik	70615894	70616890	+	promoter	chr11	70605169	70605778	2.75	3.6	0.49	3.11	0.0141	1	2	0	7.74	16.47	1.8	1
NM_020605	Jph3	121730559	121791083	+	intron	chr8	121778955	121779905	2.74	3.58	0.49	3.1	0.0141	1	1	0	8.28	15.72	1.8	1
NM_001305042	Spef2	9578193	9748868	-	intron	chr15	9608943	9609192	1.4	-1.85	2.32	-4.17	0.0141	1	0	1	0.18	0.37	9	1
NM_001111043,NM_001111044	Gdpd5,Serpinh1	99345375	99353239	-	promoter	chr7	99364031	99365554	3.85	4.57	2.32	2.25	0.0141	0.516	2	0	14.93	32.56	6	4
NR_045048	Gm19990	56253243	56266381	+	promoter	chr12	56251492	56252437	2.93	3.75	0.77	2.99	0.0141	1	1	0	8.1	18.9	2.4	1
NM_001270791	Iba57	59155369	59163745	-	promoter	chr11	59174342	59175394	3.9	4.67	2.17	2.5	0.0141	0.516	1	0	7.2	43.6	3	6
NM_009778,NR_105944	C3,Mir6978	57203967	57228136	-	promoter	chr17	57225417	57227400	4.19	4.91	2.72	2.19	0.0141	0.516	1	0	14.57	45.47	4.2	9
NM_011057,NR_106072	Mir7213,Pdgfb	79995865	80014977	-	promoter	chr15	80006211	80007572	4.1	4.78	2.77	2.02	0.0142	0.516	2	0	22.31	32.74	6.6	7
NM_001101443	Prrt4	29169230	29179584	-	promoter	chr6	29192584	29193398	2.42	3.31	-0.32	3.63	0.0142	1	1	0	4.68	15.16	0.6	1
NM_001113486	Septin9	117199661	117362325	+	intron	chr11	117222294	117224324	4.15	4.89	2.54	2.35	0.0142	0.516	1	0	10.08	49.21	6.6	5
NM_173019	Pfkfb4	108991902	109032225	+	promoter	chr9	108996656	108997778	2.97	3.81	0.77	3.04	0.0142	1	1	0	6.48	21.52	2.4	1
NM_001310469	Osmr	6813577	6874313	-	promoter	chr15	6884873	6885602	2.44	3.32	-0.32	3.65	0.0142	1	1	0	4.32	15.72	0.6	1
NM_001311128	Unc5a	54949411	55006018	+	promoter	chr13	54952712	54953389	2.88	3.73	0.49	3.25	0.0142	1	1	0	4.32	22.27	1.8	1
NM_172709	Otop1	38277404	38304217	+	promoter	chr5	38274251	38278602	5.6	6.28	4.27	2.01	0.0142	0.516	2	0	35.08	120.31	15.6	23
NM_033269	Chrm3	9876613	10360803	-	promoter	chr13	10360902	10361494	2.79	3.63	0.49	3.15	0.0142	1	1	0	6.48	18.34	1.8	1
NM_008654,NM_148927	Plekha4,Ppp1r15a	45522917	45526268	-	promoter	chr7	45531668	45532358	2.46	3.35	-0.32	3.67	0.0142	1	1	0	3.78	16.65	0.6	1
NM_013912	Apln	48025146	48034853	-	promoter	chrX	48031652	48032281	2.46	3.35	-0.32	3.67	0.0142	1	1	0	3.78	16.65	0.6	1
NM_028398	Phykpl	51584757	51603269	+	promoter	chr11	51576997	51577927	3.27	4.06	1.38	2.68	0.0142	0.516	2	0	13.67	19.65	4.2	1
NM_001081270	Dscaml1	45430353	45753713	+	intron	chr9	45603465	45604317	2.77	3.61	0.49	3.12	0.0142	1	1	0	7.2	17.21	1.8	1
NR_029727,NR_029729,NR_110483	Lncppara,Mirlet7b,Mirlet7c-2	85703773	85707524	+	promoter	chr15	85705598	85706208	2.39	3.28	-0.32	3.6	0.0142	1	1	0	5.4	14.03	0.6	1
NM_001290646	Lhx2	38339281	38369737	+	promoter	chr2	38331501	38332098	2.39	3.28	-0.32	3.6	0.0142	1	1	0	5.4	14.03	0.6	1
NM_001113384	Gnao1	93810838	93960694	+	promoter	chr8	93808318	93808798	2.39	3.28	-0.32	3.6	0.0142	1	1	0	5.4	14.03	0.6	1
NM_001142335	Lmo2	103957995	103981878	+	promoter	chr2	103964248	103967927	5.66	6.35	4.31	2.04	0.0142	0.516	2	0	32.92	130.41	18.6	21
NM_010713,NR_040387	AI606473,Lhx8	154306294	154330560	-	promoter	chr3	154328687	154334780	8.47	7.6	9.01	-1.4	0.0142	0.516	2	2	175.06	214.24	513.58	515
NM_001164087	Homer2	81600481	81692965	-	promoter	chr7	81684583	81685873	3.2	4.01	1.2	2.81	0.0142	0.516	1	0	9.36	22.83	3.6	1
NM_001110231	Celf2	6539699	7396000	-	intron	chr2	7113456	7114072	2.34	3.22	-0.32	3.54	0.0142	1	2	0	10.44	8.23	0.6	1
NM_001127576	Meioc	102665585	102682238	+	promoter	chr11	102647872	102648491	2.35	3.23	-0.32	3.55	0.0142	1	1	0	7.38	11.41	0.6	1
NM_001253890	Prkar1b	139017304	139129752	-	intron	chr5	139088228	139088969	3.01	3.82	1	2.82	0.0143	1	2	0	13.67	14.59	3	1
NM_153107	Cpz	35502218	35525626	-	promoter	chr5	35509048	35510311	3.58	4.32	2	2.32	0.0143	0.516	2	0	13.13	26.76	3	5
NM_001356586	Pla2g1b	115466142	115471844	+	promoter	chr5	115467282	115469350	4.36	5.06	2.93	2.14	0.0143	0.516	2	0	18.89	47.9	10.2	5
NM_001290680	Nsg2	32000419	32033414	+	intron	chr11	32028649	32029140	3.13	1.35	3.91	-2.55	0.0143	0.516	0	1	3.24	1.87	6	24
NR_102704	Gm6083	29537949	29538624	+	promoter	chr5	29524287	29525230	3.06	3.86	1.07	2.79	0.0143	0.516	1	0	7.38	21.7	1.2	3
NM_134147	Macrod1	7056768	7198062	+	intron	chr19	7195688	7196288	2.53	3.39	0.14	3.25	0.0143	1	2	0	10.44	10.48	1.2	1
NM_001039059	Klhl15	94234930	94255968	+	promoter	chrX	94242709	94243428	2.64	3.48	0.38	3.1	0.0143	1	1	0	7.74	14.59	0.6	2
NM_009167	Shc3	51423391	51569451	-	exon	chr13	51465796	51466802	2.73	3.58	0.38	3.2	0.0143	1	1	0	4.86	19.09	0.6	2
NM_001045482,NM_001359235,NM_021326	Rbak,Rbakdn,Spdye4b	143164779	143165751	-	promoter	chr5	143183917	143184734	2.72	3.56	0.49	3.07	0.0143	1	2	0	9.54	14.03	1.8	1
NM_177292	Wscd2	113550420	113589725	+	intron	chr5	113580233	113580841	2.93	3.75	0.77	2.99	0.0143	1	2	0	7.92	19.09	2.4	1
NM_198306	Galnt9	110544355	110621383	+	promoter	chr5	110542912	110547297	5.74	6.41	4.49	1.92	0.0143	0.516	2	0	47.32	122.37	25.8	19
NM_139300	Mylk	34784950	35002434	+	exon	chr16	34899252	34901067	3.71	4.47	2	2.47	0.0143	0.516	1	0	8.28	35.92	3	5
NR_165254	Gm14372	144365347	144406943	-	promoter	chr7	144404997	144408021	5.02	5.72	3.58	2.14	0.0143	0.516	1	0	18.35	87.19	9	15
NM_001347397	2900026A02Rik	113086323	113138585	-	intron	chr5	113103243	113104711	5.33	5.97	4.15	1.81	0.0143	0.516	2	1	74.13	50.89	12.6	23
NR_132431	Gm12610	89295180	89518621	+	intron	chr4	89362033	89362877	3.01	3.82	1	2.82	0.0144	1	2	0	14.57	13.66	3	1
NM_001033436	Atxn7l1	33302515	33368277	+	promoter	chr12	33287617	33289548	4.24	4.95	2.77	2.18	0.0144	0.516	1	0	13.85	47.9	6.6	7
NM_177182,NM_177709	Bhlha9,Trarg1	76672470	76673676	+	promoter	chr11	76663361	76665370	4.18	4.92	2.61	2.31	0.0144	0.516	1	0	11.15	49.4	7.2	5
NM_147221	Glis1	107434719	107635059	+	intron	chr4	107496435	107497170	2.41	3.3	-0.32	3.62	0.0144	1	1	0	4.86	14.78	0.6	1
NM_010765	Mapkapk5	121525051	121545892	-	promoter	chr5	121558140	121559025	3.15	3.94	1.26	2.68	0.0144	0.516	2	0	8.46	22.27	1.8	3
NM_001374784,NM_133788	Gpr153,Icmt	152274112	152285337	+	promoter	chr4	152280366	152281032	2.99	3.82	0.85	2.97	0.0144	1	1	0	5.58	22.64	0.6	3
NM_172723	Adap1	139271876	139325464	-	intron	chr5	139288500	139289850	3.32	4.11	1.43	2.68	0.0144	0.516	1	0	7.02	27.5	2.4	3
NM_021292	Evc	37299171	37336881	-	exon	chr5	37309082	37309647	2.34	3.22	-0.32	3.54	0.0144	1	1	0	10.79	7.86	0.6	1
NM_001109973	Mdfi	47815328	47833291	-	promoter	chr17	47829224	47829898	2.39	3.28	-0.32	3.6	0.0144	1	1	0	5.22	14.22	0.6	1
NM_001112722	Arhgef10l	140514485	140648756	-	intron	chr4	140539128	140539638	2.39	3.28	-0.32	3.6	0.0144	1	1	0	5.22	14.22	0.6	1
NM_007925	Eln	134702595	134747323	-	promoter	chr5	134749522	134750243	2.39	3.28	-0.32	3.6	0.0144	1	1	0	5.22	14.22	0.6	1
NM_008175,NM_026542,NR_105895	Grn,Mir6930,Slc25a39	102402976	102407517	-	promoter	chr11	102415166	102416866	4.01	4.73	2.49	2.25	0.0144	0.516	1	0	12.23	40.98	4.2	7
NM_001193309	Morc4	139821635	139871654	-	intron	chrX	139832464	139833289	3.01	3.82	1	2.82	0.0144	1	2	0	12.41	15.9	3	1
NM_001161824,NM_001310625,NM_001357367,NM_013604	Krtcap2,Mir92b,Mtx1,Muc1	89209081	89213907	-	promoter	chr3	89231402	89232056	3.19	3.96	1.43	2.53	0.0144	0.516	2	0	12.95	18.15	2.4	3
NM_001358914	Relt	100845848	100863413	-	promoter	chr7	100878005	100881268	5.12	5.79	3.81	1.99	0.0144	0.516	2	0	29.15	81.77	9	19
NM_001364407	Prkar2b	31958471	32060589	-	intron	chr12	32013189	32013529	2.85	1.13	3.61	-2.48	0.0144	1	0	1	2.7	1.68	14.4	10
NM_001081109	Lmtk2	144100361	144188208	+	promoter	chr5	144114685	144116216	3.47	4.24	1.72	2.52	0.0144	0.516	1	0	9.36	28.44	3.6	3
NM_001190885	Kcnip1	33629341	33843686	-	promoter	chr11	33847005	33847895	2.76	3.6	0.49	3.11	0.0144	1	2	0	7.38	16.84	1.8	1
NM_001142809	Slc6a8	73673133	73682500	+	promoter	chrX	73653460	73654601	3.67	4.4	2.14	2.26	0.0144	0.516	2	0	18.89	23.2	1.8	7
NM_001081047,NM_001130030,NM_001372228,NM_001372229	Catsper4,Cnksr1,E130218I03Rik,Gm30191	134211968	134227383	-	promoter	chr4	134237941	134238716	2.47	3.37	-0.32	3.69	0.0144	1	1	0	3.42	17.21	0.6	1
NM_011443	Sox2	34649995	34652460	+	promoter	chr3	34639278	34640032	2.53	3.39	0.14	3.25	0.0144	1	2	0	8.82	12.16	1.2	1
NR_137278	Gm42788	149144263	149153540	+	promoter	chr5	149135643	149136221	2.53	3.39	0.14	3.25	0.0144	1	2	0	8.82	12.16	1.2	1
NM_007992	Fbln2	91212764	91272540	+	exon	chr6	91258680	91260128	3.48	4.24	1.77	2.48	0.0144	0.516	2	0	13.31	24.51	4.8	2
NM_001372389,NR_045471	Fendrr,Mthfsd	121054882	121083110	-	promoter	chr8	121095086	121095970	3.21	4	1.26	2.74	0.0144	0.516	1	0	6.66	25.45	1.8	3
NM_001357490	Bcl9l	44482825	44511906	+	promoter	chr9	44490615	44491673	3.11	3.94	1	2.94	0.0145	0.516	1	0	7.02	23.58	3	1
NM_001162381,NM_001369077	Fam166b,Tesk1	43427014	43429134	-	promoter	chr4	43427208	43429386	4.26	4.99	2.74	2.24	0.0145	0.516	2	0	13.49	49.96	8.4	5
NM_011692	Vbp1	75514297	75534946	+	promoter	chrX	75499989	75501424	3.72	4.51	1.81	2.71	0.0145	0.516	1	0	8.28	37.42	6	1
NM_001113517	Arhgef7	11728058	11827149	+	promoter	chr8	11728610	11729239	2.8	3.65	0.49	3.16	0.0145	1	1	0	5.94	19.09	1.8	1
NM_175522	Elfn1	139907943	139974724	+	intron	chr5	139932565	139934964	4.96	5.64	3.64	1.99	0.0145	0.516	2	0	25.73	73.91	15	10
NM_001163513	Dlg5	24133953	24245920	-	promoter	chr14	24261813	24262229	2.33	3.21	-0.32	3.54	0.0145	1	2	0	8.64	9.92	0.6	1
NM_001276466,NM_001276473	Cited1,Gm14858	102247378	102250776	-	promoter	chrX	102248816	102249426	2.46	3.35	-0.32	3.68	0.0145	1	1	0	3.6	16.84	0.6	1
NM_009170,NR_015562	9530036O11Rik,Shh	28456840	28467101	-	promoter	chr5	28466524	28467123	2.93	3.76	0.77	2.99	0.0145	1	2	0	7.74	19.27	2.4	1
NM_001290011	Pemt	59970614	60037005	-	promoter	chr11	60025251	60026512	2.94	3.76	0.85	2.91	0.0145	1	1	0	7.02	20.02	0.6	3
NM_010725	Lmx1b	33560965	33641098	-	intron	chr2	33602085	33603108	2.94	3.76	0.85	2.91	0.0145	1	1	0	7.02	20.02	0.6	3
NM_175675,NR_049199	Mir5625,Slc35f6	30647936	30648015	+	promoter	chr5	30628356	30630954	4.67	5.34	3.35	1.99	0.0145	0.516	2	0	22.85	58.38	11.4	9
NM_001011687,NM_001145959	Ndrg2,Rnase13	51905271	51911989	-	promoter	chr14	51927566	51928339	2.64	3.54	-0.32	3.87	0.0145	1	1	0	1.44	21.89	0.6	1
NM_016678	Reck	43875530	43944806	+	intron	chr4	43904032	43905299	3.36	4.13	1.63	2.5	0.0145	0.516	2	0	14.21	20.77	4.2	2
NM_001361604,NM_009894	Adcy4,Cideb	55754055	55758424	-	promoter	chr14	55769676	55770571	2.71	3.56	0.38	3.18	0.0145	1	1	0	5.22	18.34	0.6	2
NM_001310520	Zfp423	87661810	87804439	-	exon	chr8	87685527	87691595	6.72	7.32	5.68	1.64	0.0145	0.516	2	2	168.04	151	43.2	59
NM_001368743	Pax2	44746601	44838269	+	promoter	chr19	44738010	44739148	3.13	3.95	1	2.95	0.0145	0.516	1	0	6.48	24.51	3	1
NM_027219	Cdc42ep1	78842647	78850902	+	promoter	chr15	78826379	78829188	4.93	5.65	3.43	2.21	0.0145	0.516	2	0	30.59	69.6	18.6	3
NM_008976	Ptpn14	189728268	189876693	+	promoter	chr1	189739655	189741126	4.3	4.98	2.96	2.02	0.0145	0.516	2	0	19.97	43.22	6.6	9
NM_001359903	Cc2d2a	43662379	43740970	+	intron	chr5	43717050	43717839	2.7	3.54	0.49	3.06	0.0145	1	2	0	12.05	11.23	1.8	1
NM_153076	Crygn	24751002	24757848	-	promoter	chr5	24757909	24758519	2.71	3.55	0.49	3.06	0.0145	1	2	0	10.26	13.1	1.8	1
NM_008170	Grin2a	9567901	9995813	-	promoter	chr16	9994954	9995548	2.41	3.3	-0.32	3.62	0.0146	1	1	0	4.68	14.97	0.6	1
NM_001319151	Myo16	10153911	10634742	+	intron	chr8	10465795	10466363	2.41	3.3	-0.32	3.62	0.0146	1	1	0	4.68	14.97	0.6	1
NM_153422	Pde5a	122729158	122859374	+	promoter	chr3	122714314	122715105	3.98	2.64	4.66	-2.02	0.0146	0.516	0	1	7.2	5.24	15.6	35
NM_028608	Glipr1	111985448	111997264	-	promoter	chr10	111995668	111996615	4.89	3.73	5.52	-1.79	0.0146	0.516	2	2	15.47	11.04	33	59
NM_001004177,NM_017392	Celsr2,Gm12522	108379277	108383741	-	promoter	chr3	108397686	108398505	2.4	3.28	-0.32	3.6	0.0146	1	1	0	5.04	14.41	0.6	1
NM_008719,NR_105767	Mir6349,Npas2	39186896	39186992	-	promoter	chr1	39192362	39193396	3.88	4.63	2.23	2.4	0.0146	0.516	2	0	9.54	40.04	5.4	4
NM_138665	Sardh	27188393	27247303	-	intron	chr2	27206195	27208942	5.29	5.98	3.93	2.06	0.0146	0.516	1	0	25.73	100.66	11.4	19
NM_001081335,NM_020493,NR_105942	Cul9,Mir6976,Srf	46500609	46546388	-	promoter	chr17	46564775	46565741	2.81	3.66	0.49	3.17	0.0146	1	1	0	5.58	19.65	1.8	1
NM_001253904	Ncor2	125017153	125179214	-	intron	chr5	125131662	125132523	2.81	3.66	0.49	3.17	0.0146	1	1	0	5.58	19.65	1.8	1
NM_030889	Sorcs2	36017181	36398139	-	intron	chr5	36064141	36064772	2.35	3.23	-0.32	3.56	0.0146	1	1	0	6.66	12.16	0.6	1
NM_001164717	Sh3pxd2a	47260174	47464411	-	intron	chr19	47337771	47338452	3.18	3.98	1.26	2.72	0.0146	0.516	2	0	7.2	24.32	1.8	3
NR_154465	9130015G15Rik	49121937	49162158	-	promoter	chr7	49158627	49160901	5.4	6.03	4.26	1.77	0.0146	0.516	2	0	60.81	70.17	14.4	24
NM_011039	Pax7	139738081	139832968	-	intron	chr4	139804934	139805480	2.37	3.25	-0.32	3.57	0.0146	1	1	0	5.94	13.1	0.6	1
NM_001081160	Mdga1	29827956	29888578	-	promoter	chr17	29882676	29883386	3.48	4.22	1.89	2.33	0.0146	0.516	2	0	14.21	23.01	2.4	5
NM_207260	Ankrd34c	89728249	89738475	-	promoter	chr9	89736660	89737558	3.31	4.1	1.38	2.73	0.0146	0.516	1	0	10.26	24.14	4.2	1
NM_001015046	Rap1gap2	74383357	74590186	-	promoter	chr11	74592827	74593328	2.34	3.22	-0.32	3.54	0.0146	1	2	0	7.74	10.85	0.6	1
NM_001161548	Tmem184a	139804952	139813243	-	promoter	chr5	139810975	139811455	2.34	3.22	-0.32	3.54	0.0146	1	2	0	7.74	10.85	0.6	1
NM_001195094,NM_001281999	Cfap73,Rasal1	120628335	120634235	-	promoter	chr5	120643014	120644690	4.48	5.15	3.2	1.95	0.0146	0.516	2	0	27.53	43.6	11.4	7
NM_001284411,NM_001284412,NM_001284414,NM_007970	Ezh1,Ramp2,Vps25,Wnk4	101191115	101226463	-	promoter	chr11	101241726	101243454	4.03	4.77	2.43	2.33	0.0146	0.516	1	0	13.13	41.35	7.8	3
NM_010861	Myl2	122100951	122106854	+	promoter	chr5	122102913	122105746	5.1	5.76	3.84	1.92	0.0147	0.516	2	0	30.59	77.65	15.6	13
NR_045471	Fendrr	121054882	121083110	-	promoter	chr8	121088170	121090426	5	5.71	3.54	2.18	0.0147	0.516	2	0	19.79	85.13	16.2	7
NR_164311	Gm46567	29813550	29815033	+	promoter	chr16	29808330	29809233	3.03	3.87	0.77	3.1	0.0147	1	1	0	4.86	24.32	2.4	1
NM_178727	D630039A03Rik	57908384	57916264	-	promoter	chr4	57915055	57915854	2.86	3.67	0.85	2.82	0.0147	1	2	0	14.39	11.04	0.6	3
NM_001310516,NM_144525	Mapre3,Tmem214	30861807	30866106	+	promoter	chr5	30857268	30859458	4.52	5.21	3.17	2.04	0.0147	0.516	2	0	19.25	54.64	9	9
NM_001114124	Dab2ip	35621981	35730994	+	promoter	chr2	35633326	35634904	3.79	4.53	2.23	2.29	0.0147	0.516	1	0	12.77	33.31	2.4	7
NM_001085387	Myl10	136693146	136701094	+	promoter	chr5	136695100	136697382	5.13	5.76	3.96	1.8	0.0147	0.516	2	0	52.18	56.51	10.2	21
NM_144557	Myrip	120304073	120474834	+	promoter	chr9	120302980	120303726	3.26	4.08	1.2	2.88	0.0147	0.516	1	0	6.84	26.94	3.6	1
NM_021344	Tesc	118027743	118061878	+	promoter	chr5	118044357	118045063	2.64	3.48	0.38	3.1	0.0147	1	1	0	7.2	15.16	0.6	2
NM_008519,NM_009894,NM_020490,NM_026819	Cideb,Dhrs1,Ltb4r1,Ltb4r2	55739020	55745684	-	promoter	chr14	55759852	55765361	6.67	7.31	5.5	1.82	0.0147	0.516	2	1	85.1	233.32	43.2	47
NM_001347448	Oas2	120730333	120749848	-	promoter	chr5	120747786	120755078	6.86	7.48	5.75	1.73	0.0147	0.516	2	1	112.09	244.92	48.6	59
NM_001111312	Lrrfip1	90998727	91128944	+	promoter	chr1	91002785	91003480	2.71	3.59	0.14	3.45	0.0147	1	1	0	3.24	20.77	1.2	1
NM_147221	Glis1	107434719	107635059	+	promoter	chr4	107453297	107454036	3.14	3.94	1.2	2.74	0.0147	0.516	2	0	12.41	18.34	3.6	1
NM_001163394	Evl	108554720	108688515	+	intron	chr12	108666077	108666315	1.82	-0.84	2.7	-3.54	0.0147	1	0	1	0.18	0.94	3	10
NM_001276315	Cdkl2	92006074	92042696	-	promoter	chr5	92035316	92036479	3.43	4.19	1.72	2.46	0.0147	0.516	1	0	10.97	25.45	3.6	3
NM_001277268	Fgf5	98254184	98277033	+	promoter	chr5	98273796	98274503	2.34	3.22	-0.32	3.54	0.0147	1	2	0	7.38	11.23	0.6	1
NM_001363469	Ssh1	113937094	113993790	-	intron	chr5	113954437	113955267	3.07	3.85	1.26	2.59	0.0147	0.516	2	0	14.21	14.59	1.8	3
NM_001033212,NM_001356472,NM_027083	1700072I22Rik,Lyzl6,Rprml	103631068	103638890	-	promoter	chr11	103641193	103643141	3.98	4.73	2.29	2.44	0.0148	0.516	1	0	12.05	41.16	7.8	2
NM_001081130	Ogdhl	32322019	32348151	+	promoter	chr14	32309449	32310275	2.72	3.56	0.49	3.08	0.0148	1	2	0	8.64	14.97	1.8	1
NM_001316675,NM_001364768	Mdh1,Wdpcp	21556692	21571934	-	promoter	chr11	21568053	21568427	1.73	-1.14	2.63	-3.77	0.0148	1	0	1	0.72	0.19	11.4	1
NM_133229,NM_139145	Hlcs,Ripply3	94129306	94313563	-	promoter	chr16	94324533	94325374	2.62	3.49	0.14	3.35	0.0148	1	1	0	4.86	17.59	1.2	1
NM_001166604	Chn1	73610660	73660423	-	promoter	chr2	73658052	73658635	2.37	3.25	-0.32	3.57	0.0148	1	1	0	5.76	13.28	0.6	1
NM_001347445	Med13l	118560719	118765437	+	exon	chr5	118719411	118722684	6.02	6.68	4.74	1.95	0.0148	0.516	2	1	121.8	83.82	11.4	42
NM_001193274,NM_001358040,NM_021492,NM_183143	2900076A07Rik,Ap3b2,BC048679,Mir1839	81460399	81493925	-	promoter	chr7	81510706	81511327	2.77	3.61	0.49	3.13	0.0148	1	1	0	6.66	17.78	1.8	1
NM_001177594,NM_001177595	Plbd2,Slc8b1	120483893	120503623	-	promoter	chr5	120493247	120496664	5.28	5.96	3.93	2.04	0.0148	0.516	2	0	26.27	98.61	11.4	19
NM_001030292	Kcnk15	163853750	163858874	+	promoter	chr2	163849359	163852397	5.13	5.79	3.87	1.92	0.0148	0.516	2	0	31.13	79.33	16.2	13
NM_201411	Flrt1	7092011	7105729	-	promoter	chr19	7092159	7093528	3.3	4.1	1.38	2.72	0.0148	0.516	1	0	10.44	23.76	4.2	1
NM_001306071	Itga3	95044475	95069198	-	promoter	chr11	95071592	95081102	6.99	7.63	5.81	1.82	0.0148	0.516	2	1	95.36	300.12	57	55
NM_026094	Atp8b3	80519585	80539124	-	promoter	chr10	80524219	80525052	2.82	3.67	0.49	3.18	0.0148	1	1	0	5.22	20.21	1.8	1
NM_001270475	Mical3	120931546	121131022	-	promoter	chr6	121149029	121149754	3.07	3.86	1.2	2.66	0.0148	0.516	2	0	16.19	12.91	0.6	4
NM_001289719,NM_001289720	Ampd2,Gnat2	108074059	108085402	-	promoter	chr3	108095012	108095905	2.41	3.3	-0.32	3.62	0.0148	1	1	0	4.5	15.16	0.6	1
NM_001190357,NM_001293661	Naxd,Rab20	11453390	11478640	-	promoter	chr8	11490796	11491513	2.41	3.3	-0.32	3.62	0.0148	1	1	0	4.5	15.16	0.6	1
NM_001033362,NM_001308535,NM_001317221	Gm614,Il2rg,Med12	101261373	101263992	-	promoter	chrX	101264419	101265138	2.41	3.3	-0.32	3.62	0.0148	1	1	0	4.5	15.16	0.6	1
NM_001112813,NM_001177888	Cacna1g,Spata20	94408391	94474198	-	promoter	chr11	94484872	94487216	4.39	5.09	2.94	2.15	0.0148	0.516	1	0	14.93	53.33	5.4	10
NM_011611,NM_144892	Cd40,Ncoa5	165000357	165034779	-	promoter	chr2	165048234	165051604	5.11	5.79	3.8	1.99	0.0148	0.516	2	0	25.55	84.76	13.8	14
NM_001146059,NM_001146060	Als2cl,Tmie	110865687	110880073	-	promoter	chr9	110894361	110900227	6.24	6.87	5.1	1.77	0.0148	0.516	2	0	81.68	152.49	28.8	40
NM_001114124	Dab2ip	35558458	35730994	+	exon	chr2	35643447	35645210	4.21	4.91	2.81	2.11	0.0148	0.516	2	0	19.07	41.16	9	5
NM_001042727	Rarg	102234938	102246500	-	promoter	chr15	102256194	102257323	3.83	4.6	2.07	2.53	0.0148	0.516	1	0	7.56	40.98	5.4	3
NM_133350	Mapre3	30814641	30866106	+	promoter	chr5	30815802	30820698	6.13	6.8	4.85	1.96	0.0148	0.516	2	0	49.84	173.64	24.6	33
NM_007662	Cdh15	122848374	122867397	+	promoter	chr8	122837041	122837658	2.38	3.27	-0.32	3.59	0.0148	1	1	0	5.22	14.03	0.6	1
NM_001159934,NM_145153	Oas1f,Oas1h	120847367	120857986	+	promoter	chr5	120847695	120848844	3.17	3.97	1.2	2.77	0.0149	0.516	1	0	10.26	21.14	3.6	1
NM_001083925,NM_001347450,NM_145210	Oas1b,Oas1e,Oas3	120753098	120777659	-	promoter	chr5	120786544	120794524	6.49	7.13	5.31	1.82	0.0149	0.516	2	0	86.18	194.22	48.6	31
NM_001253904	Ncor2	125017153	125179214	-	exon	chr5	125038039	125062266	9.61	10.18	8.65	1.53	0.0149	0.516	2	2	1119.62	1202.17	238.19	567
NM_001356345	Map2k6	110399102	110513640	+	intron	chr11	110450191	110450656	3.5	1.8	4.26	-2.47	0.0149	0.516	0	1	4.14	2.81	5.4	33
NM_170779	Wwc1	35838399	35980527	-	exon	chr11	35868279	35869215	2.96	3.79	0.77	3.02	0.0149	1	1	0	6.48	21.14	2.4	1
NM_144932,NR_151739	A530010L16Rik,Acsf3	122761010	122762761	-	promoter	chr8	122762268	122763267	3.26	4.06	1.32	2.74	0.0149	0.516	1	0	7.02	26.38	3	2
NM_144936	Tmem45b	31426196	31464238	-	promoter	chr9	31464670	31465428	2.58	3.44	0.14	3.3	0.0149	1	1	0	6.12	15.53	1.2	1
NR_029443	4933407K13Rik	75725458	75764699	-	promoter	chrX	75782471	75783589	2.79	3.63	0.49	3.15	0.0149	1	1	0	5.94	18.9	1.8	1
NM_009712	Arsb	93771679	93943016	+	intron	chr13	93852427	93853053	3.83	2.55	4.5	-1.95	0.0149	0.516	0	2	6.3	5.43	22.2	23
NM_001289766	Zap70	36761798	36782820	+	promoter	chr1	36743915	36745068	4.01	4.7	2.66	2.04	0.0149	0.516	2	0	24.29	27.69	3.6	9
NM_001291120	Epb41l1	156420909	156543214	+	intron	chr2	156446697	156447957	3.28	4.1	1.2	2.9	0.0149	0.516	1	0	6.12	28.25	3.6	1
NM_001039079	Prkcz	155260118	155344749	-	intron	chr4	155279944	155280599	2.64	3.5	0.14	3.36	0.0149	1	1	0	4.5	18.15	1.2	1
NM_008101	Gcgr	120530727	120538984	+	promoter	chr11	120527594	120541027	8.15	8.74	7.12	1.62	0.015	0.516	2	1	276.35	580.22	93	185
NM_015748,NR_040320	Gm19424,Slit1	41600257	41743856	-	promoter	chr19	41729613	41730286	2.35	3.24	-0.32	3.56	0.015	1	1	0	6.12	12.72	0.6	1
NM_001346699	Col26a1	136741760	136883215	-	exon	chr5	136751917	136757299	7.29	7.88	6.28	1.6	0.015	0.516	2	2	235.51	235.01	54	101
NM_001316694	Ica1l	59989068	60043122	-	promoter	chr1	60060088	60060343	1.93	-0.66	2.81	-3.47	0.015	1	0	1	1.08	0.19	3	11
NM_001101433	Zcchc24	25711644	25769072	-	intron	chr14	25742588	25744028	3.15	3.98	1	2.98	0.015	0.516	1	0	5.58	26.01	3	1
NM_001357118	Dop1b	93711907	93810588	+	exon	chr16	93765462	93766152	2.93	3.73	0.93	2.81	0.015	1	2	0	8.82	17.78	1.8	2
NM_001360903	Galnt18	111471656	111779977	-	promoter	chr7	111779970	111780897	3.56	4.34	1.72	2.62	0.015	0.516	1	0	8.82	31.62	0.6	6
NM_017467	Zfp316	143249695	143270022	-	promoter	chr5	143264643	143265405	2.71	3.55	0.49	3.06	0.015	1	2	0	9	14.41	1.8	1
NM_178086	Fa2h	111345138	111393821	-	promoter	chr8	111403368	111403882	2.7	3.53	0.49	3.04	0.015	1	2	0	11.69	11.41	1.8	1
NM_001314041,NM_010577,NM_013866	Itga5,Mir6963,Zfp385a	103313895	103340086	-	promoter	chr15	103356698	103357727	2.91	3.73	0.85	2.88	0.015	1	1	0	7.56	18.9	0.6	3
NM_027878	Dram1	88322804	88357075	-	promoter	chr10	88354643	88355427	2.98	3.81	0.85	2.96	0.015	1	1	0	5.4	22.64	0.6	3
NM_001329610,NM_028872	Inava,Mroh3	136181660	136212820	-	promoter	chr1	136226517	136227162	2.44	3.33	-0.32	3.65	0.015	1	1	0	3.78	16.28	0.6	1
NM_001159910	Ccdc85c	108203600	108275393	-	intron	chr12	108237766	108238628	2.44	3.33	-0.32	3.65	0.015	1	1	0	3.78	16.28	0.6	1
NM_010579,NM_027788,NR_015528	BC029722,Eif6,Fam83c	155817732	155819203	-	promoter	chr2	155838178	155839063	2.41	3.3	-0.32	3.62	0.015	1	1	0	4.32	15.34	0.6	1
NR_033522	1600029O15Rik	58202897	58208808	+	promoter	chr9	58189318	58189958	2.41	3.3	-0.32	3.62	0.015	1	1	0	4.32	15.34	0.6	1
NM_177782	Prex1	166566345	166713832	-	intron	chr2	166686651	166688447	4.39	5.08	3.02	2.06	0.0151	0.516	2	0	17.45	50.14	7.2	9
NM_001291212	Myo18a	77777235	77865988	+	exon	chr11	77853461	77853959	2.32	3.2	-0.32	3.52	0.0151	1	2	0	9.18	9.17	0.6	1
[truncated: 7,232 more rows]

## Sheet: Ring1bBoundGenesRanked
Chrom	txStart	txEnd	Gene	LogFoldChange	Strand
chr19	42197970	42202252	Sfrp5	5.29	-
chr11	118489759	118909572	Rbfox3	4.85	-
chr5	113058257	113070117	Crybb2	4.74	-
chr5	113075838	113081584	Crybb3	4.74	-
chr5	120431885	120441457	Lhx5	4.69	+
chr5	114254163	114273761	Foxn4	4.67	-
chr5	114289252	114364576	Myo1h	4.67	+
chr7	142575529	142578146	H19	4.62	-
chr7	142577063	142577147	Mir675	4.62	-
chr7	142544608	142558598	Nctc1	4.62	-
chr5	111734283	111761728	E130006D01Rik	4.6	-
chr15	101128521	101145336	Acvrl1	4.52	+
chrX	37940595	37945664	Rhox11-ps2	4.46	-
chr4	148804391	148945130	Casz1	4.39	+
chr2	168640695	168640759	Mir7004	4.39	-
chr11	101971143	101984791	Dusp3	4.38	-
chr19	46761608	46878580	Cnnm2	4.37	+
chr16	35541361	35664258	Sema5b	4.37	+
chr5	36806812	36830649	Man2b2	4.36	-
chr5	36794866	36796754	Mrfap1	4.36	-
chr1	75450509	75474340	Asic4	4.35	+
chr5	141241533	142213791	Sdk1	4.34	+
chr15	84379202	84447060	Shisal1	4.31	-
chr6	120488938	120493946	Tmem121b	4.31	-
chr5	76840598	76873554	C530008M17Rik	4.3	+
chr6	91212763	91272540	Fbln2	4.3	+
chr8	121544387	121547652	1700030M09Rik	4.29	+
chr7	113207464	113314126	Arntl	4.29	+
chr9	96765561	96774397	C430002N11Rik	4.28	+
chr7	18890883	18910404	Ccdc61	4.28	-
chr9	96731574	96752831	E030011O05Rik	4.28	-
chr7	18925887	18965319	Nova2	4.28	+
chr17	35681566	35702044	Ddr1	4.27	-
chr17	35667727	35673743	Gtf2h4	4.27	-
chr4	130792536	130826318	Sdc3	4.27	+
chr17	35655634	35667592	Vars2	4.27	-
chr11	61301630	61342860	Slc47a2	4.26	-
chr15	74834891	74841643	Cyp11b1	4.24	-
chr15	74850617	74856231	Cyp11b2	4.24	-
chr5	124725084	124834308	Dnah10	4.24	+
chr3	79455970	79567679	Fnip2	4.23	-
chr9	102506137	102546239	Ky	4.23	+
chr3	79591336	79603810	Ppid	4.23	+
chr5	118064980	118155458	Fbxw8	4.22	-
chr5	118169763	118189478	Hrk	4.22	+
chr4	140812980	140845778	Padi1	4.22	-
chr5	28200818	28210168	Cnpy1	4.19	-
chr11	88169564	88194140	Cuedc1	4.19	+
chr19	10208270	10240748	Myrf	4.19	-
chr4	120854798	120896575	Rims3	4.19	+
chrX	101731534	101734147	Cxcr3	4.18	-
chr17	28313529	28326574	Fance	4.18	+
chr8	110882455	110902488	Fcsk	4.18	-
chr17	28328470	28331033	Rpl10a	4.18	+
chr5	35757879	35884979	Ablim2	4.17	+
chr19	10389089	10453181	Syt7	4.17	+
chr5	117976769	118010197	Fbxo21	4.16	+
chr11	32455369	32518709	Ubtd2	4.16	+
chr7	112679355	112906784	Tead1	4.15	+
chr19	58911672	58911759	Mir3086	4.14	-
chr5	129584168	129609154	Mmp17	4.14	+
chr5	36966103	36988982	Wfs1	4.14	-
chr7	127191659	127196077	Cd2bp2	4.13	-
chr5	142563480	142608752	Mmd2	4.13	-
chr3	89436703	89450952	Pbxip1	4.13	+
chr3	89459570	89469009	Pmvk	4.13	+
chr7	127214441	127218445	Septin1	4.13	-
chr13	74121412	74169441	Slc9a3	4.13	+
chr7	127197458	127208468	Tbc1d10b	4.13	-
chr7	127233060	127238197	Zfp553	4.13	+
chr11	97598510	97622893	2410003L11Rik	4.12	+
chr5	140872998	141000596	Card11	4.11	-
chr5	32136471	32157839	Fosl2	4.11	+
chr5	139706692	139736333	Micall2	4.11	-
chr14	30039940	30353486	Cacna1d	4.1	-
chr5	30711563	30748014	Dpysl5	4.1	+
chr14	54968786	54974349	Mhrt	4.1	+
chr7	100882305	100882409	Mir3102	4.1	-
chr14	54941920	54966607	Myh6	4.1	-
chr5	147430155	147548501	Pan3	4.1	+
chr5	124194899	124198098	Pitpnm2os2	4.1	+
chr17	28858410	28890308	Pnpla1	4.1	+
chr5	106616740	106696830	Zfp644	4.1	-
chrX	102247377	102252181	Cited1	4.09	-
chrX	102252650	102257689	Gm14858	4.09	+
chr8	121598702	121651933	Zcchc14	4.09	-
chr7	126945986	126949159	Asphd1	4.08	-
chr2	31813289	31846005	Fibcd1	4.08	-
chr5	115645572	115645632	Mir7030	4.08	+
chr15	78191111	78204237	Pvalb	4.08	-
chr5	115631986	115647158	Rab35	4.08	+
chr7	126950534	126970606	Sez6l2	4.08	+
chr17	27019811	27028627	Bak1	4.07	-
chr17	27018034	27036377	Ggnbp1	4.07	+
chr9	58134074	58153997	Stra6	4.07	+
chr9	41013625	41079506	Ubash3b	4.07	-
chr2	27110378	27142477	Fam163b	4.06	-
chr5	36017180	36398139	Sorcs2	4.06	-
chr1	134646611	134753149	Syt2	4.06	+
chr5	137518879	137527935	Gigyf1	4.05	+
chr5	137501438	137502429	Pop7	4.05	-
chr5	112384353	112395370	Asphd2	4.04	-
chr15	78597046	78622019	Cyth4	4.04	+
chr12	110994397	111013872	6030440G07Rik	4.03	+
chr11	97332109	97352356	Gpr179	4.03	-
chr11	100256214	100261029	Krt17	4.03	-
chr11	100262881	100269951	Krt42	4.03	-
chr11	97362291	97398542	Socs7	4.03	+
chr6	99625136	99666771	Eif4e3	4.02	-
chr6	99692366	99695066	Gpr27	4.02	+
chr13	54192128	54222432	Hrh2	4.02	+
chr7	81966661	81992299	Bnc1	4	-
chr2	33641192	33645663	C130021I20Rik	4	+
chr5	136266409	136567490	Cux1	4	-
chr14	24133952	24245920	Dlg5	4	-
chr14	55884941	55898780	Khnyn	4	+
chr2	33560964	33641098	Lmx1b	4	-
chr14	55854114	55874736	Nynrin	4	+
chr5	88887259	89239656	Slc4a4	4	+
chr2	28700160	28813165	Ak8	3.99	+
chr17	25184560	25187662	BC003965	3.99	+
chr2	28733277	28733351	Mir3088	3.99	+
chr17	25171153	25180818	Percc1	3.99	-
chr4	155154074	155222535	Ski	3.99	-
chr2	28692079	28699651	Spaca9	3.99	-
chr17	25188396	25234443	Unkl	3.99	+
chr6	90550792	90599171	Aldh1l1	3.98	+
chr11	101279202	101288701	Cntd1	3.98	+
chr5	30367065	30461932	Otof	3.98	-
chr7	109519194	109522369	Rpl27a	3.98	+
chr5	72581637	72587550	Slc10a4l	3.98	-
chr7	109520131	109520251	Snora3	3.98	+
chr7	109449000	109508134	Trim66	3.98	-
chr11	101260566	101277409	Wnk4	3.98	+
chr5	72577113	72581084	Zar1	3.98	-
chr2	131545356	131562497	Adra1d	3.97	-
chr9	78289927	78305525	Gm10639	3.97	+
chr16	95184536	95259702	Gm31641	3.97	-
chr17	24657328	24658552	Npw	3.97	-
chr9	44686307	44735198	Phldb1	3.97	-
chr17	24639281	24650305	Slc9a3r2	3.97	-
chr17	24669686	24682023	Zfp598	3.97	+
chr7	34674467	34812711	Chst8	3.96	-
chr5	36455734	36464854	2210406O10Rik	3.95	-
chr19	42052227	42053628	4933411K16Rik	3.95	+
chr19	42036026	42045110	Ankrd2	3.95	+
chr7	144578322	144582441	Fadd	3.95	-
chr5	36465184	36474077	Grpel1	3.95	+
chr16	94129305	94313563	Hlcs	3.95	-
chr19	42045869	42070941	Hoga1	3.95	+
chr19	44808405	44808529	Mir6405	3.95	+
chr5	129715496	129718693	Mrps17	3.95	+
chr5	129683390	129704984	Septin14	3.95	-
chr7	49910298	49959493	Slc6a5	3.95	+
chr15	79360683	79402919	Tmem184b	3.95	-
chr16	4594712	4615957	Glis2	3.94	+
chr9	61138514	61145259	I730028E13Rik	3.94	+
chr5	73322197	73338947	Ociad2	3.94	-
chr15	78439666	78468634	Tmprss6	3.94	-
chr15	80287237	80398292	Cacna1i	3.93	+
chr5	143758353	143764942	D130017N08Rik	3.93	+
chr8	120535856	120581383	Gse1	3.93	+
chr8	120538695	120538754	Mir7687	3.93	+
chr5	120116512	120198971	Rbm19	3.93	+
chr15	80260613	80264306	Rps19bp1	3.93	-
chr11	95863558	95914871	B4galnt2	3.92	-
chrX	48341357	48406728	Bcorl1	3.92	+
chrX	102284637	102505158	Hdac8	3.92	-
chrX	94535473	94542025	Maged1	3.92	-
chr5	73491025	73560794	Dcun1d4	3.91	+
chr15	7813726	7837580	Gdnf	3.91	+
chr11	59970613	60040188	Pemt	3.91	-
chr2	145167774	145642165	Slc24a3	3.91	+
chr11	76679872	76698664	Trarg1	3.91	+
chr8	11007849	11054541	9530052E02Rik	3.9	+
chr2	165055635	165071654	Cd40	3.9	+
chr9	40686018	40785319	Clmp	3.9	+
chr2	165000356	165034779	Ncoa5	3.9	-
chr2	168081003	168101203	Pard6b	3.9	+
chr6	121183666	121196192	Pex26	3.9	+
chr6	48504338	48534832	Zfp862-ps	3.9	+
chr5	112910477	113015538	Grk3	3.89	-
chr1	193302242	193343878	Lamb3	3.89	+
chr11	115334733	115346926	Otop3	3.89	+
chr11	49902160	49980223	Rasgef1c	3.89	+
chr5	125277086	125341094	Scarb1	3.89	-
chr9	71110658	71162633	Aqp9	3.88	-
chr5	108647043	108660830	Dgkq	3.88	-
chr9	21958898	21963576	Epor	3.88	-
chr9	71168775	71208122	Gm32511	3.88	+
chr9	21955283	21956006	Gm45914	3.88	-
chr5	108660330	108685446	Idua	3.88	+
chr2	153407460	153529971	Nol4l	3.88	-
chr11	79591211	79694012	Rab11fip4	3.88	+
chr9	64080760	64088045	Scarletltr	3.88	+
chr5	108518553	108550027	Cplx1	3.87	-
chr17	36185570	36190151	H2-T3	3.87	-
chr3	90476200	90488379	Ilf2	3.87	+
chr14	51905270	51914004	Ndrg2	3.87	-
chr3	90450591	90465866	Npr1	3.87	-
chr5	122650382	122684289	P2rx7	3.87	+
chr5	142527739	142530076	Papolb	3.87	-
chr16	96467605	96525793	Pcp4	3.87	+
chr14	51922159	51922773	Rnase13	3.87	-
chr17	25489874	25497288	Sstr5	3.87	-
chr5	76183879	76209244	Tmem165	3.87	+
chr4	62965566	63139706	Zfp618	3.87	+
chr14	65266617	65323973	Fbxo16	3.86	+
chr14	65192440	65262463	Fzd3	3.86	-
chr6	148232429	148444352	Tmtc1	3.86	-
chr4	141890622	142011651	Fhad1	3.84	-
chr15	79041884	79043558	Galr3	3.84	+
chr15	79030873	79042531	Gcat	3.84	+
chr15	78994954	79011041	Gm10865	3.84	-
chr15	79015369	79023529	Gm17753	3.84	-
chr15	79028211	79030500	H1f0	3.84	+
chr1	15286924	15723750	Kcnb2	3.84	+
chr5	134656038	134678248	Limk1	3.84	-
chr1	189728267	189876693	Ptpn14	3.84	+
chr6	89096109	89110039	4933427D06Rik	3.83	+
chr2	131050821	131063814	Adam33	3.83	-
chr2	164074137	164155524	Stk4	3.83	+
chr5	122989353	122998341	A930024E05Rik	3.82	+
chr19	56912353	57008575	Afap1l2	3.82	-
chr16	11978664	11983745	Gm32278	3.82	-
chr5	122870674	122900350	Kdm2b	3.82	-
chr8	72646710	72714748	Nwd1	3.82	+
chr16	11984112	12270904	Shisa9	3.82	+
chr7	27356382	27396198	Sptbn4	3.82	-
chr5	114853713	114883879	4930519G04Rik	3.81	+
chr4	134510998	134523922	Aunip	3.81	+
chr5	114855022	114859427	Gm9936	3.81	-
chr15	78348598	78348660	Mir7676-1	3.81	+
chr15	78284787	78284849	Mir7676-2	3.81	-
chr4	134496760	134510237	Paqr7	3.81	+
chr5	53267105	53278540	Smim20	3.81	+
chr5	35583033	35613801	Acox3	3.8	+
chr6	87133852	87335775	Antxr1	3.8	-
chr1	134111241	134151540	Chit1	3.8	+
chr3	89753447	89764632	Chrnb2	3.8	-
chr16	34784949	35002434	Mylk	3.8	+
chr9	70207349	70400067	Myo1e	3.8	+
chr5	35556208	35575070	Trmt44	3.8	-
chr3	89773608	89783997	Ube2q1	3.8	+
chr11	100626218	100650693	Zfp385c	3.8	-
chr9	58455172	58469623	4930461G14Rik	3.79	+
chr13	56222223	56243940	4930550C17Rik	3.79	-
chr4	107434718	107635059	Glis1	3.79	+
chr15	78159459	78174081	Ift27	3.79	-
chr4	135759714	135815567	Myom3	3.79	+
chr6	120200752	120294897	B4galnt3	3.78	-
chr10	74967176	75016906	Gnaz	3.78	+
chr5	29229801	29378390	Lmbr1	3.78	-
chr4	117096055	117116101	Ptch2	3.78	+
chr8	116943392	116960445	Atmin	3.77	+
chr12	86678699	86695681	Vash1	3.77	+
chr11	62248983	62266452	Adora2b	3.76	+
chr15	58341463	58389274	Anxa13	3.76	-
chr2	25706878	25707719	Bmyc	3.76	+
chr1	134986352	135105276	Lgr6	3.76	-
chr2	25700073	25703326	Obp2a	3.76	+
chr5	120940499	121009538	Rph3a	3.76	-
chr6	82911884	82939769	Sema4f	3.76	-
chr11	105589985	105929303	Tanc2	3.76	+
chr2	167607638	167632005	Ube2v1	3.76	-
chr15	102445366	102454639	Amhr2	3.75	+
chr14	56365067	56388551	Atp12a	3.75	+
chr9	121797626	121839461	Ccdc13	3.75	-
chr6	29319139	29336022	Fam71f1	3.75	+
chr16	91729370	91920579	Itsn1	3.75	+
chr4	97581942	98118876	Nfia	3.75	+
chr7	112427705	112591688	Parva	3.75	+
chr15	102459169	102462806	Prr13	3.75	+
chr2	93201759	93334487	Tspan18	3.75	-
chr4	43496143	43508747	Arhgef39	3.74	-
chr4	43507025	43513725	Car9	3.74	+
chr12	90998491	91384409	Cep128	3.74	-
chr19	5490454	5494031	Cfl1	3.74	+
chr19	5465042	5468507	Ctsw	3.74	-
chr11	118164165	118248592	Cyth1	3.74	-
chr9	106892824	107231909	Dock3	3.74	-
chr19	5474734	5481854	Efemp2	3.74	+
chr15	76327396	76330670	Exosc4	3.74	+
chr19	10455370	10457447	Lrrc10b	3.74	-
chr15	76290878	76290968	Mir3079	3.74	-
chr15	76296602	76307289	Oplah	3.74	-
chr4	138799246	138863469	Pla2g5	3.74	-
chr5	136180356	136198954	Prkrip1	3.74	-
chr17	56412425	56476480	Ptprs	3.74	-
chr4	43492784	43493059	Rmrp	3.74	-
chr3	121459527	121532344	Slc44a3	3.74	-
chr9	31426195	31464238	Tmem45b	3.74	-
chr12	91400992	91540509	Tshr	3.74	+
chr7	128192049	128203328	4931431B13Rik	3.73	-
chr7	128205434	128206366	Cox6a2	3.73	-
chr15	78667332	78718113	Elfn2	3.73	-
chr2	93403546	93417830	Gm13807	3.73	+
chr2	30721209	30721293	Mir3089	3.73	+
chr11	78920786	78960226	Nos2	3.73	+
chr2	163859755	163918973	Rims4	3.73	-
chr7	126781482	126785548	Tbx6	3.73	+
chr5	125475872	125517405	Aacs	3.72	+
chr16	4284885	4420498	Adcy9	3.72	-
chr13	97898594	98206165	Arhgef28	3.72	-
chr16	18052859	18071632	Dgcr6	3.72	+
chr11	53785488	53859256	Gm12216	3.72	-
chr5	30573986	30588619	Gm9899	3.72	-
chr11	119390471	119390561	Mir1932	3.72	+
chr11	58994255	59136375	Obscn	3.72	-
chr1	75496337	75506452	Obsl1	3.72	-
chr6	100228564	100287358	Rybp	3.72	-
chr11	119343488	119355510	Sgsh	3.72	-
chr11	119355556	119381076	Slc26a11	3.72	+
chrX	101079209	101085405	Slc7a3	3.72	-
chr1	75521528	75537335	Stk11ip	3.72	+
chr4	140514484	140665905	Arhgef10l	3.71	-
chr14	27238009	27403911	Arhgef3	3.71	+
chr4	149586467	149648899	Clstn1	3.71	+
chr9	83691474	83693247	Gm2109	3.71	+
chr5	122210286	122242297	Hvcn1	3.71	+
chr15	74702411	74709322	Jrk	3.71	-
chr15	7140541	7197489	Lifr	3.71	+
chr6	82946921	83030309	M1ap	3.71	+
chr11	53519735	53544096	Septin8	3.71	+
chr15	74721233	74724373	Them6	3.71	+
chr12	111803191	111813879	Xrcc3	3.71	-
chr12	111814169	111828388	Zfyve21	3.71	+
chr2	130295938	130370481	Ebf4	3.7	+
chr8	124231393	124345723	Galnt2	3.7	+
chrX	95935312	95956974	Las1l	3.7	-
chr2	148694656	148732420	Napb	3.7	-
chr2	165078692	165090750	1700025C18Rik	3.69	-
chr11	70615893	70616890	4930544D05Rik	3.69	+
chr11	70614882	70619194	Chrne	3.69	-
chr12	104763113	104865076	Clmn	3.69	-
chr4	134243762	134245873	E130218I03Rik	3.69	+
chr15	80671846	80700425	Fam83f	3.69	+
chr2	24186475	24193567	Il1f9	3.69	+
chr19	45792345	45812291	Kcnip2	3.69	-
chr4	134561689	134704290	Man1c1	3.69	-
chr5	114444268	114460590	Mvk	3.69	+
chr2	25199711	25211489	Nelfb	3.69	-
chr19	45750254	45783553	Oga	3.69	-
chr5	124118688	124249760	Pitpnm2	3.69	-
chr2	25242928	25244261	Rnf208	3.69	+
chr2	25228896	25234234	Slc34a3	3.69	-
chr2	25212558	25214630	Stpg3	3.69	-
chr2	25222157	25224702	Tubb4b	3.69	-
chr5	124061856	124095798	Abcb9	3.68	-
chr10	78030021	78043610	Aire	3.68	-
chr6	89383145	89595652	Chchd6	3.68	-
chr10	78049841	78063622	Dnmt3l	3.68	+
chrX	167471305	167855077	Frmpd4	3.68	-
chr14	62865541	62865651	Mir6541	3.68	+
chr9	20667689	20727003	Olfm2	3.68	-
chr2	31640036	31655795	Prdm12	3.68	+
chr2	180456244	180474850	Slco4a1	3.68	+
chr15	97854426	97908296	Vdr	3.68	-
chr14	62837689	62956886	Wdfy2	3.68	+
chrX	48025145	48034853	Apln	3.67	-
chr17	34487405	34497429	Btnl5-ps	3.67	-
chr17	34507934	34517352	Btnl6	3.67	-
chr2	27886424	28039510	Col5a1	3.67	+
chr8	31089526	31097045	Dusp26	3.67	+
chr4	134356372	134372547	Extl1	3.67	-
chr19	47014680	47025327	Ina	3.67	+
chr17	66336981	66449750	Mtcl1	3.67	-
chr19	46885389	46937368	Nt5c2	3.67	-
chr7	45526329	45554229	Plekha4	3.67	+
chr7	45522916	45526268	Ppp1r15a	3.67	-
chr7	99657803	99706842	Slco2b1	3.67	-
chr10	77907721	77969872	Trpm2	3.67	-
chr5	119108235	119114543	1700081H04Rik	3.66	+
chr16	10545338	10744878	Clec16a	3.66	+
chr4	41657497	41695453	Cntfr	3.66	-
chr3	97930172	97967018	Gm5544	3.66	+
chr7	119140748	119184538	Gpr139	3.66	-
chr4	119814677	120135411	Hivep3	3.66	+
chr15	79483713	79505241	Kcnj4	3.66	-
chr15	79516407	79527739	Kdelr3	3.66	+
chr2	155278251	155357424	Pigu	3.66	-
chr5	137852146	137858049	Pilrb1	3.66	-
chr5	137865828	137871758	Pilrb2	3.66	-
chr19	6906696	6910106	Prdx5	3.66	-
chr11	117765984	117780692	Tmc6	3.66	-
chr11	117782657	117793137	Tmc8	3.66	+
chr2	155381855	155389847	Trp53inp2	3.66	+
chr13	49037600	49148328	Wnk2	3.66	-
chr15	77747798	77755273	Apol8	3.65	-
chr12	108203599	108275393	Ccdc85c	3.65	-
chr16	10489780	10527640	Ciita	3.65	+
chr5	115297109	115300990	Dynll1	3.65	-
chr5	115301119	115320082	Gm13830	3.65	+
chr1	136213521	136234280	Inava	3.65	-
chr1	136181659	136212820	Mroh3	3.65	-
chr15	6813576	6874313	Osmr	3.65	-
chr7	19140216	19149196	Qpctl	3.65	-
chr5	115327176	115333080	Srsf9	3.65	+
chr10	62252437	62265990	Tacr2	3.65	+
chrX	135654697	135693790	Tcp11x2	3.65	-
chr4	125118413	125127881	Zc3h12a	3.65	-
chr11	102958299	102964154	2410004I01Rik	3.64	-
chr7	46104522	46180033	Abcc8	3.64	-
chr4	128930232	128962455	Azin2	3.64	-
chr19	6941860	6951905	Bad	3.64	+
chr19	6922425	6925380	Catsperz	3.64	-
chr8	70382357	70439573	Crtc1	3.64	-
chr15	76502011	76511994	Dgat1	3.64	-
chr19	6910976	6921808	Esrra	3.64	-
chr7	126766413	126775645	Gdpd3	3.64	+
chr19	6938056	6941193	Gpr137	3.64	-
chr1	119415462	119422248	Inhbb	3.64	-
chr5	30588169	30625270	Kcnk3	3.64	+
chr19	6925661	6934515	Kcnk4	3.64	-
chr15	101348314	101370162	Krt80	3.64	-
chr7	126759625	126765816	Mapk3	3.64	+
chr15	101369351	101369434	Mir1941	3.64	+
chr4	130253496	130275220	Serinc2	3.64	-
chr11	103638935	103649013	1700072I22Rik	3.63	+
chr11	97450159	97502400	Arhgap23	3.63	+
chr11	82057831	82062955	Ccl11	3.63	+
chr11	103534576	103614739	Gm884	3.63	-
chr17	83585956	83631895	Kcng3	3.63	-
chr15	101412402	101427806	Krt7	3.63	+
chr11	103631067	103638890	Lyzl6	3.63	-
chr18	60684493	60748665	Ndst1	3.63	-
chr6	29169229	29179584	Prrt4	3.63	-
chr3	94377431	94398274	Rorc	3.63	+
chr11	103649508	103650580	Rprml	3.63	+
chr9	58202896	58208808	1600029O15Rik	3.62	+
chr3	108074061	108086666	Ampd2	3.62	-
chr7	144588548	144738573	Ano1	3.62	-
chr2	155817731	155819203	BC029722	3.62	-
chr11	120710940	120713767	Cenpx	3.62	-
chr2	155819836	155826925	Eif6	3.62	-
chr2	155829182	155834852	Fam83c	3.62	-
chrX	101261372	101263992	Gm614	3.62	-
chr3	108093065	108101430	Gnat2	3.62	+
chr16	9567900	9995813	Grin2a	3.62	-
chr5	116408490	116422864	Hspb8	3.62	-
chrX	101264384	101268255	Il2rg	3.62	-
chr1	166254138	166316832	Ildr2	3.62	+
chr11	120713952	120721127	Lrrc45	3.62	+
chr1	166201384	166238744	Mael	3.62	-
chrX	101274090	101298934	Med12	3.62	+
chr8	10153910	10634742	Myo16	3.62	+
chr8	11497505	11513286	Naxd	3.62	+
chr5	111330696	111388359	Pitpnb	3.62	+
chr8	11453389	11478640	Rab20	3.62	-
chr11	120721467	120723969	Rac3	3.62	+
chr14	46882964	47105817	Samd4	3.62	+
chr5	116438721	116465487	Srrm4os	3.62	+
chr4	63143274	63154172	Ambp	3.61	-
chr15	98134639	98145702	Asb8	3.61	-
chr11	84957753	84966054	Car4	3.61	+
chr15	98167805	98170134	Ccdc184	3.61	+
chr14	24293213	24309959	E330034G19Rik	3.61	+
chr10	11343444	11457477	Epm2a	3.61	+
chr7	44538105	44538178	Mir7053	3.61	-
chr7	44501698	44524669	Mybpc2	3.61	-
chr4	139738080	139832968	Pax7	3.61	-
chr7	44532743	44548815	Pold1	3.61	-
chr7	44525994	44532071	Spib	3.61	-
chr4	46039221	46116032	Tmod1	3.61	+
chr3	108390847	108415579	Celsr2	3.6	-
chr5	134702594	134747323	Eln	3.6	-
chr10	81366878	81378370	Fzr1	3.6	-
chr9	96119428	96184627	Gk5	3.6	+
chr4	46298623	46343481	Gm12446	3.6	-
chr3	108379276	108383741	Gm12522	3.6	-
chr10	81409574	81411579	Gm16104	3.6	+
chr8	93810837	93969388	Gnao1	3.6	+
chr2	38339280	38369737	Lhx2	3.6	+
chr15	85703772	85707524	Lncppara	3.6	+
chr17	47815327	47833291	Mdfi	3.6	-
chr15	85707318	85707403	Mirlet7b	3.6	+
chr15	85706602	85706697	Mirlet7c-2	3.6	+
chr4	140745507	140774203	Padi4	3.6	-
chr4	140727354	140742643	Padi6	3.6	-
chr10	81393063	81395079	Smim24	3.6	+
chr5	149439659	149470979	Tex26	3.6	+
chr15	83575093	83595157	Ttll12	3.6	-
chr5	103648586	103655732	1700016H13Rik	3.59	-
chr10	79064373	79097600	2610008E11Rik	3.59	-
chr5	87774449	87788798	Csn1s2a	3.59	+
chr17	46496788	46499618	Dnph1	3.59	+
chr7	48866428	48881596	E2f8	3.59	-
chr9	121577842	121641593	Lyzl4	3.59	-
chr9	121587019	121614255	Lyzl4os	3.59	+
chr15	88862193	88865726	Pim3	3.59	+
chr11	102099930	102101319	Ppy	3.59	-
chr11	102106675	102107832	Pyy	3.59	-
chr5	136083915	136111861	Rasa4	3.59	+
chr17	46442447	46487675	Ttbk1	3.59	-
chr5	66676120	66687234	Uchl1	3.59	+
chr5	66626494	66676497	Uchl1os	3.59	-
chr9	78367053	78368199	Dppa5a	3.58	-
chr7	19181169	19206482	Eml2	3.58	+
chr7	19157124	19166127	Gipr	3.58	-
chr6	30165917	30165992	Mir182	3.58	-
chr6	30169667	30169737	Mir183	3.58	-
chr7	19181464	19181562	Mir330	3.58	+
chr6	30169445	30169551	Mir96	3.58	-
chr6	30158640	30174125	Mirc35hg	3.58	-
chr11	99065677	99089306	Tns4	3.58	-
chr5	35361552	35367677	4930478P22Rik	3.57	+
chr12	26211266	26240707	4930480M12Rik	3.57	+
chr7	110768205	110812408	Ampd3	3.57	+
chr5	87908778	87914171	BC037156	3.57	+
chr2	73610659	73660423	Chn1	3.57	-
chr14	122181693	122402234	Clybl	3.57	+
chr5	87925578	87932264	Csn3	3.57	+
chr4	140810992	140817511	Gm13032	3.57	+
chr12	26091961	26210505	Gm29687	3.57	-
chr12	109540995	109568650	Meg3	3.57	+
chr12	109544540	109544620	Mir1906-1	3.57	+
chr12	109544540	109544620	Mir1906-2	3.57	+
chr15	76266786	76269839	Mirt2	3.57	-
chr11	68691914	68816624	Myh10	3.57	+
chr4	140785368	140810648	Padi3	3.57	-
chr1	42707062	42713454	Pantr2	3.57	-
chr4	152086862	152115404	Plekhg5	3.57	+
chr15	76268088	76292572	Spatc1	3.57	+
chr15	77698888	77719288	Apol7e	3.56	+
chr3	84496092	84582625	Arfip1	3.56	-
chr5	122453512	122502225	Atp2a2	3.56	-
chr7	24482022	24504533	Cadm4	3.56	+
chr11	94936223	94953042	Col1a1	3.56	+
chr5	114003734	114025676	Dao	3.56	+
chr1	87147654	87156136	Ecel1	3.56	-
chr17	44078801	44086561	Enpp5	3.56	+
chr1	134037253	134048280	Fmod	3.56	+
chr3	53513937	53657355	Frem2	3.56	-
chr19	41746960	41750097	Gm19424	3.56	+
chr9	21766772	21798546	Kank2	3.56	-
chr11	95509845	95514565	Nxph3	3.56	-
chr1	87183313	87188405	Prss56	3.56	+
chr19	8593181	8611835	Slc22a8	3.56	+
chr19	41600256	41743856	Slit1	3.56	-
chr5	113937093	113993790	Ssh1	3.56	-
chr12	108894271	109028452	Wdr25	3.56	+
chr7	24507086	24515682	Zfp428	3.56	+
chr7	44360044	44375030	1700008O03Rik	3.55	-
chr5	99297243	99729060	A930011G23Rik	3.55	-
chr7	45976379	46030286	Abcc6	3.55	-
chr5	35893318	36003922	Afap1	3.55	+
chrX	49463944	49500242	Arhgap36	3.55	+
chr2	93695630	93822568	Ext2	3.55	-
chr13	45507443	45546386	Gmpr	3.55	+
chr4	125490695	125714173	Grik3	3.55	+
chr4	119656602	119658945	Guca2b	3.55	-
chr7	30417711	30419854	Hcst	3.55	-
chr6	126532550	126535555	Kcna5	3.55	-
chr11	102665584	102682238	Meioc	3.55	+
chr5	65763520	65826784	N4bp2	3.55	+
chr10	76761853	76961947	Pcbp3	3.55	-
chr4	150148886	150169042	Slc2a7	3.55	+
chr7	44384125	44400030	Syt3	3.55	+
chr8	13952007	13975074	Tdrp	3.55	-
chr13	98686237	98694831	Tmem171	3.55	-
chr4	54947944	55083563	Zfp462	3.55	+
chr5	145083868	145108756	Arpc1a	3.54	+
chr9	61259226	61293809	B930092H01Rik	3.54	-
chr4	129382718	129399086	C330020E22Rik	3.54	+
chr11	94408390	94474198	Cacna1g	3.54	-
chr2	6539698	6872035	Celf2	3.54	-
chr11	94489598	94499974	Epn3	3.54	-
chr5	37299170	37336881	Evc	3.54	-
chr5	98254183	98277033	Fgf5	3.54	+
chr15	99778467	99820149	Lima1	3.54	-
chr8	70724063	70751176	Pde4c	3.54	+
chr4	154896429	154899043	Prxl2b	3.54	-
chr11	94478903	94485310	Spata20	3.54	-
chr11	104186326	104188551	Sppl2c	3.54	+
chr4	129353631	129378028	Zbtb8a	3.54	-
chr19	32389215	32391184	2700046G09Rik	3.53	+
chr8	86504840	86566590	Abcc12	3.53	-
chr16	93919030	93929817	Cldn14	3.53	-
chr9	56865103	56899870	Cspg4	3.53	+
chr5	147957319	148316065	Mtus2	3.53	+
chr19	32122726	32388049	Sgms1	3.53	-
chr7	16129825	16160511	Slc8a2	3.53	+
chr13	69497958	69533864	Tent4a	3.53	-
chr11	43774604	43901237	Adra1b	3.52	-
chr7	122671743	122769394	Cacng3	3.52	+
chr17	35517048	35531015	Cchcr1	3.52	+
chr7	97451333	97459557	Kctd14	3.52	+
chr9	56618463	56635648	Lingo1	3.52	-
chr15	76232994	76243440	Parp10	3.52	-
chr15	76170973	76200607	Plec	3.52	-
chr8	31111826	31133318	Rnf122	3.52	+
chr4	106911469	107049694	Ssbp3	3.52	+
chr5	29569241	29676077	Ube3c	3.52	+
chr19	56874415	56912078	Vwa2	3.52	+
chr8	122282140	122337862	Zfpm1	3.52	+
chr4	141242883	141257562	Arhgef19	3.51	+
chr4	141238176	141242966	C630004L07Rik	3.51	-
chr19	6306456	6325652	Cdc42bpg	3.51	+
chr4	129136998	129144593	Fndc5	3.51	+
chr7	4896945	4907717	Gm36210	3.51	-
chrX	142079288	142196936	Gucy2f	3.51	-
chr4	129111569	129121925	Hpca	3.51	-
chr13	58000226	58113647	Klhl3	3.51	-
chr19	6341159	6355619	Map4k2	3.51	+
chr19	6335038	6340894	Men1	3.51	+
chr3	129199877	129219594	Pitx2	3.51	+
chr5	116013589	116024428	Prkab1	3.51	-
chrX	160768012	160799663	Rs1	3.51	+
chr10	121780990	122047315	Srgap1	3.51	-
chr7	4925820	4944828	Ssc5d	3.51	+
chrX	10485115	10596604	Tspan7	3.51	+
chr2	30823097	30828300	Asb6	3.5	-
chr13	113035378	113091135	Cdc20b	3.5	+
chr2	152940994	152951582	Dusp15	3.5	-
chr16	95359168	95459348	Erg	3.5	-
chr13	113042762	113046388	Gpx8	3.5	-
chr15	101707068	101712905	Krt5	3.5	-
chr13	58313043	58313149	Mir6369	3.5	-
chr17	29595537	29595600	Mir7667	3.5	+
chr5	37820563	37822751	Msx1os	3.5	+
chr9	21937009	21948907	Plppr2	3.5	+
chr10	41490438	41514288	Ppil6	3.5	+
chr5	30951666	30960327	Preb	3.5	-
chr2	30845366	30881247	Prrx2	3.5	+
chr13	58553307	58610877	Slc28a3	3.5	-
chr10	41487171	41490340	Smpd2	3.5	-
chr9	21955752	21958270	Swsap1	3.5	+
chr17	29578815	29596305	Tbc1d22bos	3.5	-
chr5	30968676	30977018	Tcf23	3.5	+
chr2	152962484	153003204	Ttll9	3.5	+
chr4	124890887	124894782	1700125G02Rik	3.49	-
chr15	64699034	64922296	Adcy8	3.49	-
chr11	5969665	6065748	Camk2b	3.49	-
chrX	13517080	13846556	Cask	3.49	-
chr4	118554550	118620785	Cfap57	3.49	-
chr11	113649528	113662401	Cog1	3.49	+
chr4	46662317	46991714	Gabbr2	3.49	-
chr5	105215698	105239533	Gbp10	3.49	-
chr3	108085975	108088011	Gm12500	3.49	+
chrX	133687779	133707262	Gm26851	3.49	+
chr6	135065661	135084708	Gprc5a	3.49	+
chr2	180176372	180225859	Lama5	3.49	-
chr19	5795689	5802672	Malat1	3.49	-
chr19	5795923	5795981	Mascrna	3.49	-
chrX	133582860	133688993	Pcdh19	3.49	-
chr2	27709291	27763319	Rxra	3.49	+
chr9	108854042	108862143	Slc26a6	3.49	+
chr2	169632508	169888504	Tshz2	3.49	+
chr14	55478757	55490340	Dhrs4	3.48	+
chrX	102707880	102715209	Dmrtc1b	3.48	+
chr5	112449425	112451738	Gm6588	3.48	+
chrX	102706887	102707670	Gm9112	3.48	-
chr7	141194129	141210055	Lrrc56	3.48	+
chr15	79347519	79359076	Maff	3.48	+
chr19	24678260	24861842	Pgm5	3.48	-
chr15	79286227	79328371	Pla2g6	3.48	-
chr7	141160325	141172851	Rnh1	3.48	-
chr7	43463150	43472014	Vsig10l	3.48	+
chr16	95841885	95929077	1600002D24Rik	3.47	-
chr8	124839354	124863029	2810004N23Rik	3.47	-
chr11	69183884	69197843	Alox8	3.47	-
chr2	18677017	18686629	Bmi1	3.47	+
chr2	18672434	18676231	Commd3	3.47	+
chr11	105933701	105944487	Cyb561	3.47	-
chr11	101769747	101785310	Etv4	3.47	-
chr11	95337017	95381872	Fam117a	3.47	+
chr5	137629122	137642896	Gm20605	3.47	+
chr8	124863032	124890057	Gnpat	3.47	+
chr5	137629122	137641099	Lrch4	3.47	+
chr5	114719514	114719578	Mir7028	3.47	+
chr11	101999652	102026955	Mpp3	3.47	-
chr2	91118143	91136516	Mybpc3	3.47	+
chr5	137641472	137642902	Sap25	3.47	+
chr5	21809000	21862006	Slc26a5	3.47	-
chr13	22278316	22279404	Vmn1r195	3.47	+
chr17	84183927	84187947	Zfp36l2	3.47	-
chr7	37479108	37769752	Zfp536	3.47	-
chr5	115358699	115360123	4930401G09Rik	3.46	-
chr7	113100235	113142015	4930543E12Rik	3.46	-
chr5	96793384	96845968	Anxa3	3.46	+
chr11	58918056	58926965	Btnl10	3.46	+
chr5	115345651	115348958	Cox6a1	3.46	-
chrX	74313032	74320149	Fam50a	3.46	+
chr2	25500749	25505470	Fbxw5	3.46	+
chr2	152931897	152933208	Foxs1	3.46	-
chr16	92346000	92358874	Kcne1	3.46	-
chr2	25490844	25493911	Lcn12	3.46	-
chr17	75178780	75392512	Ltbp1	3.46	+
chr2	70039125	70429195	Myo3b	3.46	+
chr11	120379797	120437700	Nploc4	3.46	-
chrX	74329065	74344689	Plxna3	3.46	+
chr11	120442630	120447321	Tspan10	3.46	+
chr8	123411552	123422015	Tubb3	3.46	+
chr9	119357380	119393797	Xylb	3.46	+
chr11	58888152	58904225	Zfp39	3.46	-
chr8	106282228	106335754	4930506A18Rik	3.45	+
chr11	114413404	114448860	4932435O22Rik	3.45	-
chr15	74516195	74589464	Adgrb1	3.45	+
chr4	155791171	155793328	Ankrd65	3.45	+
chr4	155740639	155761098	Atad3a	3.45	-
chr4	34711331	34730206	Cfap206	3.45	-
chr8	92326030	92356120	Crnde	3.45	-
chr1	91053443	91128944	Lrrfip1	3.45	+
chr16	23451784	23520815	Masp1	3.45	-
chr11	70213909	70216414	Slc16a11	3.45	+
chr15	82890482	82898461	Tbrg3	3.45	-
chr15	82808625	82912134	Tcf20	3.45	-
chr4	155768494	155774561	Vwa1	3.45	-
chr5	102845006	102897937	Arhgap24	3.44	+
chr7	128523582	128546979	Bag3	3.44	+
chr5	111581560	111587153	C130026L21Rik	3.44	+
chr13	46501902	46650281	Cap2	3.44	+
chr1	132113546	132139685	Cdk18	3.44	-
chr11	72314443	72319419	Fbxo39	3.44	+
chr2	163468702	163472629	Fitm2	3.44	-
chr7	98440415	98477478	Gucy2d	3.44	+
chr7	79117026	79131018	Hapln3	3.44	-
chr7	45554927	45567321	Hsd17b14	3.44	+
chr7	79133767	79149060	Mfge8	3.44	-
chr4	134525554	134535387	Mtfr1l	3.44	-
chr17	45555699	45563168	Nfkbie	3.44	+
chr2	163492317	163502612	R3hdml	3.44	+
chr5	24802822	24842361	Rheb	3.44	-
chr9	37416044	37433175	Robo3	3.44	-
chr4	134537891	134552166	Selenon	3.44	-
chr17	45523433	45542677	Tcte1	3.44	+
chr4	154056251	154139875	Trp73	3.44	-
chr11	72301628	72313733	Xaf1	3.44	+
chr8	84001462	84004769	1700067K01Rik	3.43	+
chr12	69790343	69841880	4930512B01Rik	3.43	+
chr7	128234450	128238031	9130023H24Rik	3.43	-
chr11	50602084	50807573	Adamts2	3.43	+
chr3	107595030	107605875	Alx3	3.43	+
chr5	115648174	115731621	Bicdl1	3.43	-
chr12	69746847	69790707	Cdkl1	3.43	-
chr5	35379151	35388476	E130018O15Rik	3.43	-
chr5	147635159	147726011	Flt1	3.43	-
chr11	98626348	98638801	Gsdma3	3.43	+
chr2	74748421	74762896	Haglr	3.43	-
chr5	35388860	35400285	Hmx1	3.43	+
chr4	139061408	139074789	Htr6	3.43	-
chr17	56119677	56121946	Lrg1	3.43	-
chr12	69763834	69763944	Mir681	3.43	-
chr8	84005627	84005764	Mir8111	3.43	+
chr5	135106890	135138201	Mlxipl	3.43	+
chr1	87476828	87573870	Ngef	3.43	-
chr9	58582239	58652879	Nptn	3.43	+
chrX	135579554	135598777	Nxf7	3.43	-
chr8	84021473	84030295	Palm3	3.43	+
chr17	56100588	56109782	Plin4	3.43	-
chr17	56111600	56117548	Plin5	3.43	-
chr2	28447069	28455508	Ppp1r26	3.43	+
chr7	79593362	79617657	Rhcg	3.43	-
chr14	29968379	29975074	Selenok	3.43	+
chr17	56123084	56133852	Sema6b	3.43	-
chr5	92897992	92965759	Shroom3	3.43	+
chr7	128265682	128272430	Slc5a2	3.43	+
chr11	83191329	83215154	Slfn3	3.43	+
chr11	83175185	83190216	Slfn4	3.43	+
chr7	128246811	128255699	Tgfb1i1	3.43	+
chr17	47412733	47437375	1700001C19Rik	3.42	-
chr16	34935854	34939329	1700119H24Rik	3.42	-
chr3	58692588	58788524	4930593A02Rik	3.42	+
chr5	137650480	137684753	Agfg2	3.42	-
chr11	61208741	61218416	Aldh3a1	3.42	+
chr7	81057599	81105612	Alpk3	3.42	+
chr2	148750360	148755434	Cstl1	3.42	+
chr7	142079486	142095284	Dusp8	3.42	-
chr16	34952025	34958864	E130310I04Rik	3.42	-
chr2	70562128	70585121	Gad1	3.42	+
chr2	70489939	70563357	Gad1os	3.42	-
chr14	122365678	122451146	Gm5089	3.42	-
chr7	45335268	45338972	Hrc	3.42	+
chr16	17759620	17793382	Klhl22	3.42	+
chr5	52533516	52566306	Lgi2	3.42	-
chr16	17651207	17722900	Med15	3.42	-
chr6	54681623	54703855	Mturn	3.42	+
chr7	125467643	125491443	Nsmce1	3.42	-
chr7	45324957	45325651	Rpl14-ps1	3.42	+
chr14	66344295	66361680	Stmn4	3.42	+
chr9	103482935	103761837	Tmem108	3.42	-
chr5	101832952	102069921	Wdfy3	3.42	-
chr10	84488292	84497676	4930463O16Rik	3.41	+
chr19	37173842	37196541	A330032B11Rik	3.41	+
chr8	22974835	23150497	Ank1	3.41	+
chr19	37021290	37207471	Cpeb3	3.41	-
chr7	25802468	25816525	Cyp2s1	3.41	-
chr5	75110320	75147107	Gm19583	3.41	+
chr15	74785451	74788779	Gm33174	3.41	+
chr7	128173945	128205503	Itgad	3.41	+
chr3	90231596	90235840	Jtb	3.41	+
chr15	65986375	66286629	Kcnq3	3.41	-
chr15	74762055	74763567	Ly6d	3.41	-
chr15	74770907	74778859	Ly6g6g	3.41	-
chr14	54949059	54949142	Mir208a	3.41	-
chr3	90213714	90226387	Rab13	3.41	+
chr3	90212666	90213648	Rps27	3.41	-
chr3	90212666	90213647	Rps27rt	3.41	-
chr2	164967987	164999731	Slc12a5	3.41	+
chr17	25877627	25880858	Wfikkn1	3.41	-
chr15	98398444	98416135	1700031M16Rik	3.4	+
chr1	38175990	38627244	Aff3	3.4	-
chr4	45890302	45950774	Ccdc180	3.4	+
chr8	111889134	111910199	Chst5	3.4	-
chr17	28558209	28560766	Clps	3.4	-
chr6	122820183	122845366	Foxj2	3.4	+
chr6	97286866	97617657	Frmd4b	3.4	-
chr11	5900820	5915135	Gck	3.4	-
chrX	57409148	57488771	Gm364	3.4	+
chr6	114398085	114483298	Hrh1	3.4	+
chr4	134745411	134768004	Ldlrap1	3.4	-
chr15	100469010	100479252	Letmd1	3.4	+
chr17	28575718	28583593	Lhfpl5	3.4	+
chr10	127538157	127621148	Lrp1	3.4	-
chr17	28558440	28558501	Mir6969	3.4	-
chr6	118085191	118085263	Mir7044	3.4	+
chr6	122831376	122831437	Mir7231	3.4	+
chr11	5896636	5898782	Myl7	3.4	-
chr11	82900767	82908395	Nle1	3.4	-
chr2	165395449	165400394	Ocstamp	3.4	-
chr15	98378095	98379197	Olfr283	3.4	-
chr6	118066384	118091546	Rasgef1a	3.4	+
chrX	57386029	57393036	Rbmx	3.4	-
chr11	80300911	80355986	Rhbdl3	3.4	+
chr1	135371455	135375063	Shisa4	3.4	-
chrX	103697413	103821988	Slc16a2	3.4	-
chr9	97077010	97111041	Slc25a36	3.4	-
chr11	102348819	102365281	Slc4a1	3.4	-
chr6	121300287	121337721	Slc6a13	3.4	+
chrX	57391447	57391509	Snord61	3.4	-
chr8	111864897	111876675	Tmem170	3.4	-
chr17	80944631	81001816	Tmem178	3.4	+
chr11	82911252	82943406	Unc45b	3.4	+
chr2	165377435	165388259	Zfp334	3.4	-
chr17	25242658	25256364	Baiap3	3.39	-
chr5	116169224	116288985	Ccdc60	3.39	-
chr6	87730868	87755911	Efcc1	3.39	+
chr1	59482146	59486955	Fzd7	3.39	+
chrX	101376375	101385629	Gjb1	3.39	+
chr17	30901866	30936510	Glp1r	3.39	+
chr17	25274123	25275528	Gm17801	3.39	+
chr5	149144262	149153540	Gm42788	3.39	+
chr17	25234295	25240140	Gnptg	3.39	-
chr7	139957688	139957760	Mir202	3.39	-
chr17	25245550	25245638	Mir3547	3.39	-
chr7	139957565	139957622	Mir7686	3.39	-
chr7	19716643	19749573	Nectin2	3.39	-
chr4	130530130	130574036	Nkain1	3.39	-
chr5	117866838	117958840	Nos1	3.39	+
chr4	138718525	138724856	Ubxn10	3.39	-
chr2	127854627	128123892	Acoxl	3.38	+
chr7	101385525	101412586	Arap1	3.38	+
chr7	141359177	141365110	B230206H07Rik	3.38	-
chr11	102939263	102946716	C1ql1	3.38	-
chrX	143802236	143827412	Capn6	3.38	-
chr11	114890040	114901941	Cd300a	3.38	+
chr4	138338527	138367955	Cda	3.38	-
chr9	55010116	55026562	Chrna3	3.38	-
chr7	132235779	132317228	Chst15	3.38	-
chr9	54165936	54193743	Cyp19a1	3.38	-
chr2	32308470	32353329	Dnm1	3.38	-
chr15	76101487	76120195	Eppk1	3.38	-
chr11	115278626	115297562	Fads6	3.38	-
chr5	31297562	31327302	Gckr	3.38	+
chr15	76085514	76091690	Nrbp2	3.38	-
chrX	98554279	98891025	Ophn1	3.38	-
chr4	49632059	49656886	Rnf20	3.38	+
chr3	90590246	90591508	S100a2	3.38	+
chr3	90584658	90602706	S100a3	3.38	+
chr3	90603769	90606045	S100a4	3.38	+
chr3	90608521	90611780	S100a5	3.38	+
chr5	112419150	112577198	Sez6l	3.38	-
chr7	35186384	35201111	Slc7a10	3.38	+
chr7	101321112	101346626	Stard10	3.38	+
chr5	107106566	107289629	Tgfbr3	3.38	-
chr4	133266044	133277790	Tmem222	3.38	-
chr4	156034834	156048701	Ttll10	3.38	-
chr5	125385964	125390017	Ubc	3.38	-
chr4	138568968	138623992	Vwa5b1	3.38	-
chr10	83722864	83762762	1500009L16Rik	3.37	+
chr17	27909305	28062779	Anks1	3.37	+
chr7	126491707	126502425	Atxn2l	3.37	-
chr19	10941480	10949266	Ccdc86	3.37	-
chr15	97975601	98004724	Col2a1	3.37	-
chr15	99717586	99725014	Gpd1	3.37	+
chr8	24531891	24576333	Ido2	3.37	-
chr17	8526800	8986648	Pde10a	3.37	+
chr2	59161868	59355205	Pkp4	3.37	+
chrX	7657378	7668186	Prickle3	3.37	+
chr14	30654374	30691313	Rft1	3.37	+
chr19	26748164	26778321	Smarca2	3.37	+
chr15	99702286	99713995	Smarcd1	3.37	+
chr11	116532450	116536670	Sphk1	3.37	+
chrX	7638579	7653256	Syp	3.37	+
chrX	85574021	85634469	Tab3	3.37	+
chr4	108637472	108781088	Zfyve9	3.37	-
chr12	84009501	84017669	Acot1	3.36	+
chr13	12269426	12340732	Actn2	3.36	-
chr2	31950302	31973442	Aif1l	3.36	+
chr12	33358251	33394760	Atxn7l1os2	3.36	-
chr1	93168422	93231066	Crocc2	3.36	+
chr12	33394853	33401269	Efcab10	3.36	+
chr11	82633352	82636309	Gm11426	3.36	+
chr11	32283671	32284486	Hba-a1	3.36	+
chr11	32296491	32297310	Hba-a2	3.36	+
chr11	32300068	32300873	Hbq1a	3.36	+
chr1	136131389	136178001	Kif21b	3.36	+
chr5	24364818	24384474	Nos3	3.36	+
chr2	31974449	32053975	Nup214	3.36	+
chr11	74044324	74045272	Olfr139	3.36	-
chr11	74053775	74054778	Olfr399	3.36	-
chr3	97689828	97888707	Pde4dip	3.36	-
chr4	155260117	155344749	Prkcz	3.36	-
chr11	102393402	102402555	Rundc3a	3.36	+
chr2	129593168	129632228	Sirpa	3.36	+
chr5	115011523	115098790	Sppl3	3.36	+
chr15	80133145	80161706	Tab1	3.36	+
chr9	20873808	20879710	Angptl6	3.35	-
chr8	70139498	70145549	Borcs8	3.35	+
chr5	67463897	67470831	C330024D21Rik	3.35	+
chr8	94745683	94751388	Ccl22	3.35	+
chr6	124864692	124888200	Cd4	3.35	-
chr10	81459226	81482709	Celf5	3.35	-
chr8	104639838	104641728	Ciao2b	3.35	-
chr11	69965420	69967886	Cldn7	3.35	+
chr11	114727418	114757889	Dnaic2	3.35	+
chr10	45287310	45289416	Gm15934	3.35	-
chr8	70139498	70167488	Gm45929	3.35	+
chr5	138820079	138821619	Gm5294	3.35	+
chr6	124858444	124863983	Gpr162	3.35	-
chr19	36554638	36621135	Hectd2	3.35	+
chr12	112588783	112615557	Inf2	3.35	+
chr1	75507076	75510366	Inha	3.35	+
chr17	27143970	27167764	Ip6k3	3.35	-
chr2	168261697	168269331	Kcng1	3.35	-
chr5	114363571	114380505	Kctd10	3.35	-
chr5	103862049	103911259	Klhl8	3.35	-
chr11	77777234	77865988	Myo18a	3.35	+
chr5	120896256	120907525	Oas1a	3.35	-
chr5	120914817	120921647	Oas1d	3.35	+
chr7	100937633	100964366	P2ry6	3.35	-
chr10	45289304	45318450	Popdc3	3.35	+
chr9	20888174	20892179	Ppan	3.35	+
chr15	85735563	85806851	Ppara	3.35	+
chr2	132370328	132385447	Prokr2	3.35	-
chr5	124463264	124478235	Rilpl2	3.35	-
chr16	94328421	94336935	Ripply3	3.35	+
chr8	104628069	104631289	Rrad	3.35	-
chr2	165405294	165473197	Slc13a3	3.35	-
chr11	69942285	69948190	Slc2a4	3.35	-
chr5	114380619	114421169	Ube3b	3.35	+
chr14	30458035	30463282	4831407H17Rik	3.34	+
chr6	53978690	54018030	4921529L05Rik	3.34	+
chr16	30021841	30039479	9030404E10Rik	3.34	-
chr1	171250128	171262267	Adamts4	3.34	+
chr1	171270327	171276895	B4galt3	3.34	+
chr4	106483457	106492243	Bsnd	3.34	-
chr6	53873278	53978673	Cpvl	3.34	-
chr6	127561335	127674234	Cracr2a	3.34	+
chr2	37798989	38287384	Dennd1a	3.34	-
chr19	10062764	10101503	Fads2	3.34	-
chr1	171229571	171234349	Fcer1g	3.34	-
chr11	57645441	57787500	Galnt10	3.34	+
chr6	91761509	91807393	Grip2	3.34	-
chr16	30065356	30067796	Hes1	3.34	+
chr9	34488730	35036307	Kirrel3	3.34	+
chr1	171234852	171247122	Ndufs2	3.34	-
chr12	85135248	85151264	Rps6kl1	3.34	-
chr13	37888433	37952005	Rreb1	3.34	+
chr7	110308012	110614920	Sbf2	3.34	-
chrX	159708600	159975920	Sh3kbp1	3.34	+
chr1	12866549	12991135	Slco5a1	3.34	-
chr11	35121455	35708507	Slit3	3.34	+
chr9	111561436	111690348	Stac	3.34	-
chr6	55396886	55412285	6430584L05Rik	3.33	+
chr14	54254128	54269169	Abhd4	3.33	+
chr8	94923693	94943290	Adgrg5	3.33	+
chr1	191170296	191183333	Atf3	3.33	-
chr17	29268787	29302887	BC004004	3.33	+
chr11	98001507	98022627	Cacnb1	3.33	-
chr8	94902868	94918098	Ccdc102a	3.33	-
chr11	62524943	62539261	Cenpv	3.33	-
chr9	66126610	66138968	Ciao2a	3.33	+
chr14	54239660	54253929	Dad1	3.33	-
chr17	28207777	28228608	Def6	3.33	+
chr4	136929418	136956816	Epha8	3.33	-
chr4	88879537	88880201	Ifne	3.33	-
chr1	180893107	180899107	Lefty2	3.33	+
chr4	101717905	101813667	Lepr	3.33	+
chr1	135324812	135368065	Lmod1	3.33	+
chr15	82959217	82959296	Mir3080	3.33	-
chr5	108388372	108431742	Pde6b	3.33	+
chr17	28232753	28301469	Ppard	3.33	+
chr7	3303531	3331097	Prkcg	3.33	+
chr1	180904273	180908088	Pycr2	3.33	+
chr5	151642823	151651208	Rfc3	3.33	-
chr15	76457437	76459468	Scx	3.33	+
chr11	74849263	74897080	Sgsm2	3.33	-
chr9	66088126	66124886	Snx1	3.33	-
chr11	98036623	98053462	Stac2	3.33	-
chr17	5941279	6039390	Synj2	3.33	+
chr11	77529161	77607815	Taok1	3.33	-
chr1	129273303	130219278	Thsd7b	3.33	+
chr1	135301534	135313737	Timm17a	3.33	-
chr9	108133717	108138567	4930447F24Rik	3.32	+
chr18	64528978	64661000	Atp8b1	3.32	-
chr5	30485583	30545836	Cib4	3.32	-
chr18	75431220	75697696	Ctif	3.32	-
chrX	100767721	100818410	Dlg3	3.32	+
chr2	156613696	156764363	Dlgap4	3.32	+
chr3	116008296	116029016	Extl2	3.32	+
chr14	7817956	7951587	Flnb	3.32	+
chr2	156609197	156613422	Gm14169	3.32	-
chr2	103900950	103913968	Lincred1	3.32	+
chr5	144019806	144050609	Ocm	3.32	-
chr6	83806058	83831741	Paip2b	3.32	-
chr9	113651743	113708259	Pdcd6ip	3.32	-
chr10	5825663	5922400	Rgs17	3.32	-
chr2	164569694	164573456	Spint3	3.32	-
chr12	76580487	76710547	Sptb	3.32	-
chr17	8434422	8442496	T	3.32	+
chr5	64230356	64351486	Tbc1d1	3.32	+
chr17	29549801	29606808	Tbc1d22b	3.32	+
chr1	154201186	154206838	Zfp648	3.32	+
chr11	84716975	84720432	1700109G15Rik	3.31	-
chr3	89339639	89350028	Adam15	3.31	-
chr15	74669080	74672570	Arc	3.31	-
chr17	71781298	71864210	Clip4	3.31	+
chr3	128117014	128231605	D030025E07Rik	3.31	-
chr3	89350218	89365253	Dcst1	3.31	-
chr3	89365318	89377642	Dcst2	3.31	+
chr15	79761448	79774467	Dnal4	3.31	-
chr3	89333392	89338028	Efna4	3.31	-
chrX	48411048	48463132	Elf4	3.31	-
chr6	39420377	39421294	Gm10244	3.31	+
chr5	108365554	108367917	Gm42517	3.31	-
chrX	94274573	94274637	Mir7673	3.31	+
chr6	39397820	39420369	Mkrn1	3.31	-
chr11	87793783	87804412	Mpo	3.31	+
chr8	84125988	84132517	Podnl1	3.31	+
chr7	144284393	144424494	Shank2	3.31	+
chr5	33378695	33419754	Uvssa	3.31	+
chr11	88972637	88973014	2210409E12Rik	3.3	+
chr13	38345715	38500314	Bmp6	3.3	+
chr11	88973934	88991613	Coil	3.3	+
chr11	67532997	67688992	Gas7	3.3	+
chr4	127351085	127354081	Gjb4	3.3	-
chr4	127354808	127358164	Gjb5	3.3	-
chr13	49421222	49463060	Ippk	3.3	+
chr15	99224591	99242817	Kcnh3	3.3	+
chr17	87745820	87797994	Kcnk12	3.3	-
chr5	36868509	36955078	Ppp2r2c	3.3	+
chr11	88924019	88955442	Scpep1	3.3	-
chr15	91267690	91573261	Slc2a13	3.3	-
chr6	29917012	29959680	Strip2	3.3	+
chr12	84602530	84617466	Abcd4	3.29	-
chr2	27079378	27108981	Adamtsl2	3.29	+
chr5	24452176	24483184	Agap3	3.29	+
chr7	105558464	105569318	Apbb1	3.29	-
chr17	4995073	5347656	Arid1b	3.29	+
chr2	31470269	31520670	Ass1	3.29	+
chrX	60223282	60404005	Atp11c	3.29	-
chr1	57200644	57214996	BC055402	3.29	-
chr19	43440412	43497210	Cnnm1	3.29	+
chr15	103123069	103146828	D930007P13Rik	3.29	-
chr15	99497004	99528165	Faim2	3.29	-
chr2	156019139	156052993	Fer1l4	3.29	-
chr2	31470307	31520629	Gm5424	3.29	+
chr15	85859706	85876573	Gtse1	3.29	+
chr11	95957163	96005944	Igf2bp1	3.29	-
chr5	130144882	130155119	Kctd7	3.29	+
chr9	51056779	51077094	Layn	3.29	-
chr12	83763633	83792384	Papln	3.29	+
chr3	81036415	81214040	Pdgfc	3.29	+
chr7	19530966	19562398	Ppp1r37	3.29	-
chr5	103425191	103598361	Ptpn13	3.29	+
chr5	74204815	74531742	Scfd2	3.29	-
chr10	81044070	81060271	Sgta	3.29	-
chr4	150119343	150144168	Slc2a5	3.29	+
chr2	156065212	156069499	Spag4	3.29	+
chr2	104679979	104712162	Tcp11l1	3.29	-
chr10	81070082	81082360	Thop1	3.29	+
chr15	85879326	85897393	Trmu	3.29	+
chr6	127887621	127953031	Tspan11	3.29	+
chr12	84641018	84651455	Vrtn	3.29	+
chr9	108096021	108190383	Bsn	3.28	-
chr5	139406386	139416092	C130050O18Rik	3.28	+
chr5	134099747	134141758	Castor2	3.28	+
chr11	68587036	68597951	Ccdc42	3.28	+
chr17	57145996	57149777	Cd70	3.28	-
chr11	80477022	80481184	Cdk5r1	3.28	+
chr9	78113237	78172109	Cilk1	3.28	+
chr5	136967868	136975845	Cldn15	3.28	+
chr10	77052178	77166530	Col18a1	3.28	-
chr11	116645594	116654313	Cygb	3.28	-
chr9	108204860	108263815	Dag1	3.28	-
chr9	78081499	78109065	Fbxo9	3.28	-
chr13	51846674	51848474	Gadd45g	3.28	+
chr11	94844830	94849593	Gm11544	3.28	-
chr9	58032273	58048997	Gm16130	3.28	+
chr16	13468860	13474301	Gm32817	3.28	+
chr5	139377696	139396415	Gpr146	3.28	+
chr5	139369649	139369745	Mir339	3.28	-
chr8	71631046	71631106	Mir6769b	3.28	-
chr1	134193447	134201232	Mybph	3.28	+
chr7	49246188	49610088	Nav2	3.28	+
chr18	36014582	36197391	Nrg2	3.28	-
chr18	61045149	61085067	Pdgfrb	3.28	+
chr11	116657107	116668389	Prcd	3.28	+
chr4	118208212	118291397	Ptprf	3.28	-
chr18	78750377	79109391	Setbp1	3.28	-
chr7	81114798	81170416	Slc28a1	3.28	+
chr2	84840322	84863586	Slc43a1	3.28	+
chr9	63646766	63757994	Smad3	3.28	-
chr2	84811175	84822652	Smtnl1	3.28	-
chr11	116671659	116675798	Snhg16	3.28	+
chr11	116672504	116672582	Snord1c	3.28	+
chr2	84827020	84830213	Timm10	3.28	+
chr10	86300411	86349505	Timp3	3.28	+
chr12	110667688	110682619	1700001K19Rik	3.27	-
chr8	11655477	11678749	1700016D06Rik	3.27	-
chrX	51968694	51972772	1700080O16Rik	3.27	-
chr2	150618110	150668240	Acss1	3.27	-
chr10	60302749	60696490	Cdh23	3.27	-
chr1	74902079	74935599	Cfap65	3.27	-
chr14	66140959	66152948	Chrna2	3.27	+
chr1	180165237	180196020	Coq8a	3.27	-
chr7	35802591	35838074	E130304I02Rik	3.27	+
chr12	16810964	16826752	E2f6	3.27	+
chr15	81800790	81802613	Gm17597	3.27	-
chr1	135160249	135167681	Gpr37l1	3.27	-
chr12	16670614	16757239	Greb1	3.27	-
chr12	110691035	110696395	Hsp90aa1	3.27	-
chr1	74945314	74951672	Ihh	3.27	-
chr2	181075578	181135289	Kcnq2	3.27	-
chr5	35021048	35021115	Mir3097	3.27	+
chr9	37489320	37524150	Msantd2	3.27	+
chr5	37820490	37824585	Msx1	3.27	-
chr17	29332075	29347932	Mtch1	3.27	-
chr11	80482126	80780025	Myo1d	3.27	-
chr2	26055535	26122811	Nacc2	3.27	-
chr4	123201484	123216576	Nt5c1a	3.27	+
chr1	131797394	131818115	Pm20d1	3.27	+
chr11	63132802	63159547	Pmp22	3.27	+
chr12	103532564	103613832	Ppp4r4	3.27	+
chr2	28513166	28553082	Ralgds	3.27	+
chr5	124493079	124531391	Rilpl1	3.27	-
chr9	37401971	37414023	Robo4	3.27	+
chr2	158610757	158615747	Slc32a1	3.27	+
chr1	131828011	131848864	Slc41a1	3.27	+
chr15	81811413	81826863	Tef	3.27	+
chr7	35772345	35802989	Zfp507	3.27	-
chr3	32334793	32365665	Zmat3	3.27	-
chr1	64679868	64690659	2810408I11Rik	3.26	-
chrX	73503085	73573270	Atp2b3	3.26	+
chr5	145183705	145191592	Atp5j2	3.26	-
chr6	34598503	34775469	Cald1	3.26	+
chr1	64691344	64725642	Ccnyl1	3.26	+
chrX	113297509	113835091	Dach2	3.26	+
chr19	60144674	60162591	E330013P04Rik	3.26	+
chr13	72623465	72628564	Gm20554	3.26	-
chr9	65141153	65187031	Igdcc3	3.26	+
chr13	72628819	72634196	Irx2	3.26	+
chr14	30929179	30943289	Itih1	3.26	-
chr14	30908573	30923587	Itih3	3.26	-
chr12	111574509	111656227	Mark3	3.26	+
chr2	94241377	94241442	Mir129b	3.26	+
chr2	155775341	155818366	Mmp24	3.26	+
chr9	120149741	120181486	Mobp	3.26	+
chr14	30951376	30988821	Nek4	3.26	+
chr11	71242429	71285232	Nlrp1c-ps	3.26	-
chrX	13461089	13489321	Nyx	3.26	+
chr1	133897193	133907173	Optc	3.26	-
chr16	4616465	4624946	Pam16	3.26	-
chr8	105373271	105382860	Plekhg4	3.26	+
chr5	145147377	145167104	Ptcd1	3.26	-
chr11	80858362	80867814	Spaca3	3.26	+
chr2	25192719	25196813	Tor4a	3.26	-
chr3	84160438	84220877	Trim2	3.26	-
chr16	4639944	4651166	Vasn	3.26	+
chr2	27262103	27427608	Vav2	3.26	-
chr5	149528678	149611894	Wdr95	3.26	+
chr5	145204558	145221750	Zkscan5	3.26	+
chr9	58370503	58374183	1700072B07Rik	3.25	+
chr12	109591536	109592851	6430411K18Rik	3.25	+
chr9	107192806	107194061	AA543401	3.25	+
chr13	81095067	81633144	Adgrv1	3.25	-
chr6	29348105	29376675	Calu	3.25	+
chr10	61838233	61979108	Col13a1	3.25	-
chr2	180325087	180334679	Gata5	3.25	-
chr4	119637731	119639465	Guca2a	3.25	+
chr11	69218116	69237022	Gucy2e	3.25	-
chr4	43727197	43728110	Hrct1	3.25	+
chr3	101377124	101463060	Igsf3	3.25	+
chr12	109592845	109592915	Mir127	3.25	+
chr12	109595326	109595388	Mir136	3.25	+
chr12	109587942	109588031	Mir3070a	3.25	+
chr12	109588591	109588680	Mir3070b	3.25	+
chr12	109585788	109585885	Mir337	3.25	+
chr12	109590446	109590537	Mir431	3.25	+
chr12	109594955	109595030	Mir432	3.25	+
chr12	109591714	109591838	Mir433	3.25	+
chr12	109594505	109594599	Mir434	3.25	+
chr12	109586079	109586146	Mir540	3.25	+
chr12	109586313	109586407	Mir665	3.25	+
chr16	38248348	38294824	Nr1i2	3.25	-
chr2	30286415	30344266	Nup188	3.25	+
chr4	43694999	43700807	Olfr70	3.25	-
chr4	43705627	43706566	Olfr71	3.25	-
chr8	124369048	124433936	Pgbd5	3.25	-
chr8	33782643	33929863	Rbpms	3.25	-
chr12	109603944	109661711	Rian	3.25	+
chr18	30974313	31317128	Rit2	3.25	-
chr5	29195992	29225524	Rnf32	3.25	+
chr10	58813358	59138916	Sh3rf3	3.25	+
chr7	4825551	4844696	Shisa7	3.25	-
chrX	152609508	152657894	Shroom2	3.25	-
chr3	34649994	34652460	Sox2	3.25	+
chr1	75400084	75404565	Speg	3.25	+
chr9	58359715	58370455	Tbc1d21	3.25	-
chr1	159523768	159924922	Tnr	3.25	+
chr13	54949410	55006018	Unc5a	3.25	+
chr7	35236234	35275556	Wdr88	3.25	-
chr8	27085840	27123436	Adgra2	3.24	+
chr10	41914989	42018382	Armc2	3.24	-
chr10	81606307	81609836	BC025920	3.24	+
chr7	81347025	81454758	Cpeb1	3.24	-
chr2	165655297	165771727	Eya2	3.24	+
chr15	85206007	85286294	Fbln1	3.24	+
chr4	45234722	45243990	Frmpd1os	3.24	-
chr11	117420650	117421717	Gm8624	3.24	-
chr10	119454033	120077161	Grip1	3.24	+
chr4	123183503	123194699	Hpcal4	3.24	+
chrX	7823758	7838278	Kcnd1	3.24	+
chr7	97332322	97350216	Kctd21	3.24	+
chrX	100626064	100727271	Kif4	3.24	+
chr4	134802760	134853345	Maco1	3.24	-
chr16	87553329	87595336	Map3k7cl	3.24	+
chr2	71414475	71893905	Mir5098	3.24	+
chr17	8283786	8297667	Mpc1	3.24	+
chr11	60902245	60913792	Natd1	3.24	-
chrX	7841830	7876626	Otud5	3.24	+
chr1	72259172	72284321	Pecr	3.24	-
chr4	134864535	134896172	Rhd	3.24	+
chr8	123653928	123663880	Rhou	3.24	+
chr19	44516956	44545848	Sec31b	3.24	-
chr17	81026326	81065085	Thumpd2	3.24	-
chr1	72284372	72302995	Tmem169	3.24	+
chrX	38197296	38252481	Tmem255a	3.24	-
chr15	83563572	83574203	Tspo	3.24	+
chr7	97309405	97332109	Usp35	3.24	-
chr1	181051236	181060667	9130409I23Rik	3.23	+
chr18	60911990	60918561	Arsi	3.23	+
chr5	107331193	107387058	Brdt	3.23	+
chr2	34018288	34107735	C230014O12Rik	3.23	-
chr11	107874604	107915055	Cacng5	3.23	-
chr2	174427493	174439039	Ctsz	3.23	-
chr12	110275384	110278068	Dio3os	3.23	-
chr8	122578236	122611487	Galns	3.23	-
chrX	52272426	52613974	Gpc3	3.23	-
chr6	38697839	38876190	Hipk2	3.23	-
chr5	66968427	67057159	Limch1	3.23	+
chr17	29827957	29887882	Mdga1	3.23	-
chr12	110278047	110278129	Mir1247	3.23	-
chr8	122622264	122622375	Mir6396	3.23	-
chr8	122619470	122622735	Pabpn1l	3.23	-
chr11	54054927	54069017	Pdlim4	3.23	-
chr4	4133535	4138815	Penk	3.23	-
chr2	30889470	30903297	Ptges	3.23	-
chr4	150281915	150621966	Rere	3.23	+
chr17	28066746	28080584	Tcp11	3.23	-
chr1	86426328	86428049	Tex44	3.23	+
chr2	174450594	174458380	Tubb1	3.23	+
chr11	5276328	5381740	Znrf3	3.23	-
chr8	77517055	77518578	0610038B21Rik	3.22	+
chr4	41505008	41517333	1110017D15Rik	3.22	-
chr3	126921606	127409058	Ank2	3.22	-
chr8	77250365	77517907	Arhgap10	3.22	-
chr15	85336254	85463837	Atxn10	3.22	+
chr9	69761145	69830199	B230323A14Rik	3.22	+
chr11	115987997	115993715	B230344G16Rik	3.22	-
chr1	74362107	74369321	Catip	3.22	+
chr17	42792950	42876424	Cd2ap	3.22	-
chr5	134489382	134552434	Clip2	3.22	-
chr11	69299495	69323873	Cntrob	3.22	-
chr3	107745594	107760469	Csf1	3.22	-
chr17	26081210	26090164	Decr2	3.22	-
chr4	41517436	41518929	Fam219aos	3.22	+
chr5	136953274	136966234	Fis1	3.22	+
chr11	116008356	116012719	Galk1	3.22	-
chr5	25181479	25220289	Galntl5	3.22	+
chr18	11052509	11085635	Gata6	3.22	+
chr11	117414388	117415368	Gm11729	3.22	+
chr13	13357619	13393624	Gpr137b	3.22	-
chr2	25291219	25298928	Grin1os	3.22	+
chr5	122550203	122614544	Ift81	3.22	-
chr3	122293584	122293703	Mir760	3.22	-
chr17	26123502	26126613	Mrpl28	3.22	+
chr2	152911351	152923065	Mylk2	3.22	+
chr4	41495600	41503075	Myorg	3.22	-
chr17	26091744	26095470	Nme4	3.22	-
chr10	61089330	61094329	Pcbd1	3.22	+
chr1	74332609	74353692	Pnkd	3.22	+
chr2	101714284	101797707	Prr5l	3.22	-
chr4	133847290	133887797	Rps6ka1	3.22	-
chr11	115912016	115913917	Smim6	3.22	+
chr2	158375712	158386474	Snhg11	3.22	+
chr2	158353699	158361522	Snhg17	3.22	-
chr3	54695122	54728763	Supt20	3.22	+
chr4	136247956	136274899	Tcea3	3.22	+
chr1	19208913	19238845	Tfap2b	3.22	+
chr12	78961794	78981025	Tmem229b	3.22	-
chr17	26113315	26123253	Tmem8	3.22	+
chr1	91494667	91529307	Traf3ip1	3.22	+
chrX	152368571	152416702	3010001F23Rik	3.21	+
chr14	32659118	32685272	3425401B19Rik	3.21	-
chr15	98571003	98589588	4930415O20Rik	3.21	+
chr17	27235074	27248066	9630028I04Rik	3.21	-
chr8	91123498	91134027	Aktip	3.21	-
chr8	121907832	121918428	BC048644	3.21	+
chr15	98538689	98567736	Ccnt1	3.21	-
chr5	129787355	129846443	Cct6a	3.21	+
chr5	129881160	129887470	Chchd2	3.21	-
chr10	76595755	76623404	Col6a2	3.21	-
chr18	61105571	61131139	Csf1r	3.21	+
chr3	131290490	131303227	Cyp2u1	3.21	-
chrX	152367019	152368718	Gpr173	3.21	-
chr13	54736670	54749874	Gprin1	3.21	-
chr11	115824057	115855780	Llgl2	3.21	+
chr15	89142483	89149606	Mapk11	3.21	-
chr18	61117467	61117531	Mir6983	3.21	+
chr15	89162847	89162908	Mir7118	3.21	-
chr5	140327673	140331898	Mrm2	3.21	-
chr2	38692655	38712234	Nr5a1	3.21	-
chr5	129908539	129911281	Nupr1l	3.21	+
chr5	117282650	117287564	Pebp1	3.21	-
chr17	29318881	29328902	Pi16	3.21	+
chr15	89155545	89180788	Plxnb2	3.21	-
chr5	129765557	129787253	Psph	3.21	-
chr9	89909774	90026979	Rasgrf1	3.21	+
chr19	5601872	5602959	Rnaseh2c	3.21	+
chr8	125418067	125492833	Sipa1l2	3.21	-
chr11	78397275	78422234	Slc13a2	3.21	-
chr2	130684107	130697519	Slc4a11	3.21	-
chr8	121881145	121907686	Slc7a5	3.21	-
chr5	129794560	129794676	Snora15	3.21	+
chrX	60891365	60893430	Sox3	3.21	-
chr4	135320484	135353146	Srrm1	3.21	-
chr11	113619326	113626018	Sstr2	3.21	+
chr16	4544660	4559720	Tfap4	3.21	-
chr5	38260184	38269634	Tmem128	3.21	+
chr1	58029968	58106410	Aox1	3.2	+
chr11	70092643	70106186	Asgr2	3.2	+
chr8	105170673	105217988	Cbfb	3.2	+
chr7	44303765	44306959	Clec11a	3.2	-
chr4	47208011	47313165	Col15a1	3.2	+
chr5	92346638	92348889	Cxcl10	3.2	-
chr5	143651240	143710248	Cyth3	3.2	+
chr15	73512559	73572242	Dennd3	3.2	+
chr7	29304004	29317586	Dpf1	3.2	+
chr5	4753838	4758216	Fzd1	3.2	-
chr5	34660378	34755303	Grk4	3.2	+
chr9	59539539	59565109	Hexa	3.2	+
chr11	7206090	7213923	Igfbp3	3.2	-
chr13	95627176	95891922	Iqgap2	3.2	-
chrX	152294823	152327493	Kantr	3.2	-
chr6	125306570	125313885	Ltbr	3.2	-
chr14	70647301	70653084	Npm2	3.2	-
chr2	29619719	29740363	Rapgef1	3.2	+
chr6	125321339	125344942	Scnn1a	3.2	+
chr7	44310263	44358353	Shank1	3.2	+
chr13	51423390	51569451	Shc3	3.2	-
chr12	81026807	81186414	Smoc1	3.2	+
chr7	29256329	29281977	Spint2	3.2	-
chr9	59518684	59525501	Tmem202	3.2	-
chr18	12643532	12737052	Ttc39c	3.2	+
chr18	38238404	38250198	1700086O06Rik	3.19	-
chr2	127186354	127208280	1810024B03Rik	3.19	-
chr19	10684792	10685556	2210404E10Rik	3.19	+
chr17	35567484	35568945	2300002M23Rik	3.19	+
chr19	10645693	10648053	4930524O05Rik	3.19	-
chr5	64044972	64050226	5830416I19Rik	3.19	+
chr15	76576358	76595811	Adck5	3.19	+
chr10	81628539	81647612	Ankrd24	3.19	+
chr14	25842154	25886804	Anxa11	3.19	+
chr7	98192414	98199475	B3gnt6	3.19	-
chr8	13884786	13890271	Coprs	3.19	-
chr11	46193848	46312358	Cyfip2	3.19	-
chr9	78395776	78423589	Ddx43	3.19	+
chr19	6987910	6992582	Dnajc4	3.19	-
chr11	61515882	61579687	Epn2	3.19	-
chr19	6977736	6980464	Fkbp2	3.19	-
chr3	96913565	96926051	Gja8	3.19	-
chrX	136757673	136779721	Glra4	3.19	-
chr10	81649068	81667361	Gm10778	3.19	+
chr5	135406518	135545122	Hip1	3.19	-
chr17	31944768	32034508	Hsf2bp	3.19	-
chr16	36693977	36726804	Ildr1	3.19	+
chr7	30568854	30588726	Kmt2b	3.19	-
chr19	6977584	6980440	LOC114841036	3.19	-
chr19	38265382	38308939	Lgi1	3.19	+
chr5	22746053	23275597	Lhfpl3	3.19	+
chr10	80852824	80855209	Lsm7	3.19	-
chr5	19907517	20704792	Magi2	3.19	+
chr6	88724411	88828360	Mgll	3.19	+
chr18	38267091	38284401	Pcdh12	3.19	-
chr13	95024104	95250336	Pde8b	3.19	-
chrX	73793356	73824969	Pdzd4	3.19	-
chr19	59296083	59345780	Pdzd8	3.19	-
chr2	178118974	178338492	Phactr3	3.19	+
chr19	6953712	6969814	Plcb3	3.19	-
chr19	16956117	17223932	Prune2	3.19	+
chr11	74383356	74590186	Rap1gap2	3.19	-
chr10	81621785	81627322	Sirt6	3.19	-
chr13	34179157	34345182	Slc22a23	3.19	-
chr2	127208385	127240453	Snrnp200	3.19	+
chr10	80862954	80868708	Sppl2b	3.19	+
chr5	117091677	117115993	Suds3	3.19	-
chr5	117133587	117275098	Taok3	3.19	+
chr10	80879815	80899494	Tmprss9	3.19	+
chr19	6996130	6999046	Trpt1	3.19	+
chr19	6982471	6987651	Vegfb	3.19	-
chr6	125552947	125686679	Vwf	3.19	+
chr5	146385005	146471125	Wasf3	3.19	+
chr11	62711485	62729093	Zfp287	3.19	-
chr5	105876567	105915820	Zfp326	3.19	+
chr14	118365877	118398165	1700044C05Rik	3.18	+
chrX	151313334	151341879	A230072E10Rik	3.18	-
chr17	47436638	47470638	AI661453	3.18	+
chr12	84100653	84109783	Acot6	3.18	+
chr10	89711967	89732295	Actr6	3.18	-
chr14	55769057	55784072	Adcy4	3.18	-
chr4	139310743	139318786	Akr7a5	3.18	+
chrX	142851145	142966726	Ammecr1	3.18	-
chr10	80519584	80539124	Atp8b3	3.18	-
chr4	117872999	117883476	B4galt2	3.18	-
chr4	117869259	117872470	Ccdc24	3.18	-
chr3	94760069	94786482	Cgn	3.18	-
chr14	55754054	55758424	Cideb	3.18	-
chr17	29156520	29237790	Cpne5	3.18	-
chr5	121860215	122047825	Cux2	3.18	-
chr16	78301670	78329968	Cxadr	3.18	+
chr2	27165506	27183204	Dbh	3.18	+
chr2	27144897	27162703	Dbhos	3.18	-
chr2	122315671	122347972	Duox1	3.18	+
chr8	11477928	11480241	E230013L22Rik	3.18	+
chrX	151344222	151474134	Fam120c	3.18	+
chr4	139574719	139620382	Iffo2	3.18	+
chr11	100740377	100759778	Kcnh4	3.18	-
chr7	44876764	44892424	Med25	3.18	-
chr8	84011514	84011633	Mir1199	3.18	-
chr14	64590656	64590741	Mir124a-1	3.18	+
chr14	64588114	64593961	Mir124a-1hg	3.18	+
chr14	64591184	64591271	Mir3078	3.18	+
chr8	84010227	84011720	Misp3	3.18	-
chr9	110763677	110769802	Myl3	3.18	+
chr18	65698267	65751537	Oacyl	3.18	+
chr15	84785375	84856129	Phf21b	3.18	-
chr4	139298529	139310708	Pqlc2	3.18	-
chr11	100715002	100738215	Rab5c	3.18	-
chr19	53677305	53867080	Rbm20	3.18	+
chr1	152516762	152766305	Rgl1	3.18	-
chr15	80977764	81012290	Sgsm3	3.18	+
chr7	139103637	139213307	Stk32c	3.18	-
chr10	89744990	89819869	Uhrf1bp1l	3.18	+
chr2	33406107	33431324	Zbtb34	3.18	-
chr11	11280039	11462419	Zpbp	3.18	-
chr11	117611246	117613417	2900041M22Rik	3.17	+
chr9	46303360	46319986	4931429L15Rik	3.17	-
chr7	79053225	79115099	Acan	3.17	+
chr6	86078047	86124409	Add2	3.17	+
chr11	24078055	24173558	Bcl11a	3.17	+
chr14	63372836	63417187	Blk	3.17	-
chr11	119913809	119919552	Chmp6	3.17	+
chr12	113152011	113153879	Crip1	3.17	+
chr17	46500608	46546388	Cul9	3.17	-
chr6	117168534	117175069	Cxcl12	3.17	+
chr19	12466335	12501996	Dtx4	3.17	-
chr11	94644972	94653743	Eme1	3.17	-
chr2	121545528	121807057	Frmd5	3.17	-
chr7	79018052	79053323	Gm26633	3.17	-
chr19	4625840	4698668	Gm960	3.17	-
chr1	63182570	63214281	Gpr1	3.17	-
chr7	125878418	126082411	Gsg1l	3.17	-
chr16	90386396	90499553	Hunk	3.17	+
chr7	141009589	141010744	Ifitm3	3.17	-
chrX	100494290	100516125	Igbp1	3.17	+
chr1	40324588	40367553	Il1rl2	3.17	+
chr11	99315515	99322951	Krt25	3.17	-
chr2	132868515	132880862	Lrrn4	3.17	-
chr17	46553826	46553889	Mir6976	3.17	-
chr7	45367232	45367948	Mtag2	3.17	+
chr8	84704711	84773410	Nfix	3.17	-
chr2	38723373	38784515	Nr6a1	3.17	-
chr7	101421690	101512829	Pde2a	3.17	+
chr2	153008889	153015383	Pdrg1	3.17	-
chr7	45339125	45367019	Ppfia3	3.17	-
chr4	130663320	130781566	Pum1	3.17	+
chr10	80226597	80245144	Pwwp3a	3.17	+
chr2	150786795	150831748	Pygb	3.17	+
chrX	152004579	152016295	Ribc1	3.17	-
chr2	151572622	151590005	Sdcbp2	3.17	+
chr7	82174795	82307420	Sh3gl3	3.17	+
chr9	20868641	20874307	Shfl	3.17	+
chr5	38349272	38480306	Slc2a9	3.17	-
chrX	152016427	152061973	Smc1a	3.17	+
chr17	46546838	46556162	Srf	3.17	-
chr12	58211803	58216036	Sstr1	3.17	+
chr16	18581703	18590671	Tbx1	3.17	-
chr12	113156420	113165458	Tedc1	3.17	+
chr7	45303154	45333780	Trpm4	3.17	-
chr17	27122664	27133891	Uqcc2	3.17	-
chr11	94663846	94677493	Xylt2	3.17	-
chr11	58867239	58884338	2810021J22Rik	3.16	+
chr11	113203314	113209669	4732490B19Rik	3.16	-
chr7	78895926	78911209	Aen	3.16	+
chr8	11779283	11835217	Arhgef7	3.16	+
chr12	69893104	69964085	Atl1	3.16	+
chr2	158258240	158284531	Bpi	3.16	+
chr15	82127921	82142202	Ccdc134	3.16	+
chr8	104601914	104624396	Cdh16	3.16	-
chr10	77978649	77985438	Cfap410	3.16	+
chr5	134914249	134915530	Cldn13	3.16	-
chr7	135511455	135528654	Clrn3	3.16	-
chr1	74889933	74893143	Cryba2	3.16	-
chrX	134059175	134086822	Cstf2	3.16	+
chr14	41072910	41092197	Dydc1	3.16	+
chr14	41049116	41069208	Dydc2	3.16	-
chr5	92571536	92591284	Fam47e	3.16	+
chr8	121058801	121083110	Fendrr	3.16	-
chr1	74881508	74885408	Fev	3.16	-
chr7	45648590	45666394	Fut2	3.16	-
chr11	100334406	100336997	Gast	3.16	+
chrX	94442731	94447727	Gm14827	3.16	+
chr12	24651370	24662782	Klf11	3.16	+
chr15	101776171	101786520	Krt72	3.16	-
chr15	101793303	101802360	Krt73	3.16	-
chr15	75108160	75111937	Ly6c2	3.16	-
chr12	69803756	69893163	Map4k5	3.16	-
chr5	134932372	134942637	Mettl27	3.16	+
chr7	78888276	78888373	Mir7-2	3.16	+
chr2	158243503	158243565	Mir7685	3.16	-
chr7	45684021	45694556	Ntn5	3.16	+
chr9	44247311	44251464	Pdzd3	3.16	-
chr9	86743632	86757506	Prss35	3.16	+
chr7	135593480	135686294	Ptpre	3.16	+
chr11	115091430	115162240	Rab37	3.16	+
chr1	119470304	119504782	Ralb	3.16	-
chr15	82147268	82204960	Srebf2	3.16	+
chr5	92603050	92606579	Stbd1	3.16	+
chrX	99820163	99848789	Tmem28	3.16	+
chr8	78213341	78394326	Ttc29	3.16	+
chr11	116537752	116581447	Ube2o	3.16	-
chr5	67933611	67943081	4930425K10Rik	3.15	-
chr3	152666912	152681432	AI115009	3.15	+
chr5	23692260	23712667	AI506816	3.15	-
chr1	134199214	134235457	Adora1	3.15	-
chr10	78271562	78351700	Agpat3	3.15	-
chr3	152517967	152668360	Ak5	3.15	-
chr2	93642433	93681339	Alx4	3.15	+
chr5	113357293	113357821	Aym1	3.15	+
chr17	30215523	30576287	Btbd9	3.15	-
chr11	103697723	103725573	C130046K22Rik	3.15	+
chr17	45630203	45659309	Capn11	3.15	-
chr13	9876612	10360803	Chrm3	3.15	-
chr8	119809213	119840579	Cotl1	3.15	-
chr19	5728086	5729666	Fam89b	3.15	-
chr11	100415693	100424840	Fkbp10	3.15	+
chr10	79777273	79782630	Fstl3	3.15	+
chr11	103676848	103697723	Gosr2	3.15	-
chr7	141189933	141194004	Hras	3.15	-
chr2	10153542	10256529	Itih5	3.15	+
chr11	100368855	100397790	Jup	3.15	-
chr4	130913315	130936148	Laptm5	3.15	+
chr19	5740899	5758532	Ltbp3	3.15	+
chr13	102732488	103334492	Mast4	3.15	-
chr5	113324492	113324545	Mir7229	3.15	-
chr5	113337589	113337645	Mir7230	3.15	-
chr11	78178826	78178887	Mir7653	3.15	+
chrX	101299178	101321350	Nlgn3	3.15	+
chr5	144545886	144557478	Nptx2	3.15	+
chr11	100408749	100414819	P3h4	3.15	-
chr10	79793571	79820896	Palm	3.15	+
chr5	129863430	129879088	Phkg1	3.15	-
chr14	64075437	64085410	Prss55	3.15	-
chr2	38588045	38643906	Psmb7	3.15	-
chr11	116441324	116454347	Qrich2	3.15	-
chr17	43801850	44039516	Rcan2	3.15	+
chr10	79758514	79766952	Rnf126	3.15	-
chrX	36911271	36989695	Septin6	3.15	-
chr14	60732903	60764556	Spata13	3.15	+
chr8	123373710	123404174	Tcf25	3.15	+
chr11	78178657	78180819	Tlcd1	3.15	+
chr11	78158422	78165550	Traf4	3.15	-
chr4	63460162	63495991	Whrn	3.15	-
chrX	36195903	36199164	Zcchc12	3.15	+
chr19	5730305	5731732	Znrd2	3.15	-
chr11	70054354	70057895	Asgr1	3.14	+
chr7	118592445	118596830	B230311B06Rik	3.14	+
chr8	121950491	122029260	Banp	3.14	+
chr8	121916137	121944912	Car5a	3.14	-
chr9	44149261	44234046	Cbl	3.14	-
chr9	44240676	44247306	Ccdc153	3.14	+
chr19	47646340	47692042	Col17a1	3.14	-
chr15	98645506	98662889	Ddx23	3.14	-
chr5	140419304	140443358	Eif3b	3.14	+
chr2	28076478	28084878	Fcnb	3.14	-
chr5	43978857	43981799	Fgfbp1	3.14	-
chr5	150259929	150497753	Fry	3.14	+
chrX	99405330	99443797	Gm14812	3.14	-
chr12	25129173	25132274	Gm17746	3.14	+
chr16	35770385	35828462	Hspbap1	3.14	+
chr4	137468802	137570630	Hspg2	3.14	+
chr15	101918534	101924735	Krt4	3.14	-
chr5	124175400	124193290	LOC115490137	3.14	+
chr5	140427338	140427409	Mir7038	3.14	+
chr9	58874679	59036441	Neo1	3.14	-
chr4	120757434	120825741	Nfyc	3.14	-
chr14	20294689	20317578	Nudt13	3.14	+
chr2	84996551	85035834	P2rx3	3.14	-
chrX	102119468	102127673	Pin4	3.14	+
chrX	53069995	53114405	Plac1	3.14	-
chr7	38262819	38271348	Pop4	3.14	-
chr9	108692142	108750444	Prkar2a	3.14	+
chr19	10018193	10038380	Rab3il1	3.14	+
chr15	98669204	98677461	Rnd1	3.14	-
chr4	119108744	119137329	Slc2a1	3.14	+
chr2	18699021	18749605	Spag6	3.14	+
chr11	87427590	87555823	Tex14	3.14	+
chr7	118597296	118675085	Tmc5	3.14	+
chr7	118535843	118584686	Tmc7	3.14	-
chr2	85050459	85073048	Tnks1bp1	3.14	+
chr8	122356966	122362828	Trhr2	3.14	-
chr6	119432530	119544347	Wnt5b	3.14	-
chr8	122376608	122417365	Zc3h18	3.14	+
chr19	58785802	58794414	1700019N19Rik	3.13	-
chr11	113043905	113201838	2610035D17Rik	3.13	-
chr7	81523549	81531498	2900076A07Rik	3.13	+
chr7	143322771	143330650	4933417O13Rik	3.13	-
chr7	81460398	81493925	Ap3b2	3.13	-
chr7	140906020	140907983	BC024386	3.13	+
chr7	81494273	81498330	BC048679	3.13	-
chr11	51967630	51977336	Cdkn2aipnl	3.13	+
chr7	16649029	16657478	Ceacam-ps1	3.13	-
chr7	16671330	16675705	Ceacam15	3.13	-
chr1	87205810	87211835	Chrng	3.13	+
chr9	108953585	108984875	Col7a1	3.13	+
chr1	87213913	87240488	Eif4e2	3.13	+
chr3	89093587	89101967	Fdps	3.13	-
chrX	50892642	50942769	Frmd7	3.13	-
chr11	84148360	84167476	Gm11437	3.13	-
chr1	56636050	56637451	Hsfy2	3.13	-
chr2	127138768	127142590	Itpripl1	3.13	-
chr18	74939321	74961263	Lipg	3.13	-
chr7	81529915	81529988	Mir1839	3.13	+
chr9	108969921	108970003	Mir711	3.13	+
chr8	94137203	94139031	Mt4	3.13	+
chr3	89136622	89146594	Pklr	3.13	+
chr5	142484838	142545027	Radil	3.13	-
chr7	5124941	5125950	Rasl2-9	3.13	-
chrX	48695003	48710719	Rbmx2	3.13	+
chr7	5109786	5116911	Rfpl4	3.13	-
chr7	140863662	140881869	Sirt3	3.13	-
chr18	52768143	52915931	Sncaip	3.13	+
chr11	84078919	84129568	Tada2a	3.13	-
chr3	83836271	83841608	Tlr2	3.13	-
chr16	90751526	90810413	Urb1	3.13	-
chr9	62242595	62244100	A730043L09Rik	3.12	-
chr14	34053469	34075999	Antxrl	3.12	+
chr8	124722165	124738124	Arv1	3.12	+
chrX	38316121	38336784	Atp1b4	3.12	+
chrX	100572246	100578206	Awat1	3.12	+
chr19	5038825	5041134	B4gat1	3.12	+
chr19	5041362	5049912	Brms1	3.12	+
chr11	118443533	118451782	C1qtnf1	3.12	+
chr11	99144198	99155077	Ccr7	3.12	-
chrX	160784307	160994681	Cdkl5	3.12	-
chr11	69343272	69369426	Chd3	3.12	-
chr6	54039931	54301812	Chn2	3.12	+
chr14	65968482	65981548	Clu	3.12	+
chr5	107908041	107987077	Dipk1a	3.12	-
chr4	155249965	155256687	Faap20	3.12	+
chr3	85660062	85746209	Fam160a1	3.12	-
chr4	45184905	45285936	Frmpd1	3.12	+
chr16	59407381	59461739	Gabrr3	3.12	+
chr11	72435525	72438404	Ggt6	3.12	+
chr11	118444199	118454995	Gm11747	3.12	-
chr14	34041077	34046981	Gm5460	3.12	+
chr19	43499752	43524605	Got1	3.12	-
chr11	4346382	4441082	Hormad2	3.12	-
chr15	100730504	100732737	I730030J21Rik	3.12	-
chr11	79013439	79146473	Ksr1	3.12	-
chr9	64117146	64138118	Lctl	3.12	+
chr13	94057795	94195409	Lhfpl2	3.12	+
chr8	95352295	95374293	Mmp15	3.12	+
chr11	69395790	69396671	Naa38	3.12	+
chr17	26414858	26446320	Neurl1b	3.12	+
chrX	37126762	37150746	Nkap	3.12	+
chrX	36885990	36903465	Nkrf	3.12	-
chr5	76333494	76363777	Nmu	3.12	-
chr6	85423885	85428877	Noto	3.12	+
chr11	74334281	74335229	Olfr410	3.12	-
chr11	74346623	74347672	Olfr411	3.12	-
chr11	74364670	74365609	Olfr412	3.12	+
chr3	98313170	98339969	Phgdh	3.12	-
chr7	144476754	144553729	Ppfia1	3.12	-
chr19	5050814	5057071	Rin1	3.12	+
chr14	65919394	65953744	Scara3	3.12	-
chr11	120118871	120151351	Slc38a10	3.12	-
chr15	100781253	100823971	Slc4a8	3.12	+
chr13	73661749	73678023	Slc6a18	3.12	-
chr13	73679744	73700780	Slc6a19	3.12	-
chr13	73699825	73709856	Slc6a19os	3.12	+
chr11	72390113	72411713	Smtnl2	3.12	-
chr6	85431975	85446429	Smyd5	3.12	+
chr5	53809626	53904380	Tbc1d19	3.12	+
chr5	112326368	112338073	Tfip11	3.12	+
chr4	149724862	149737770	Tmem201	3.12	-
chr16	30511854	30550578	Tmem44	3.12	-
chr2	151702007	151707310	Tmem74b	3.12	+
chr8	124671326	124721972	Ttc13	3.12	-
chr11	102304559	102319096	Ubtf	3.12	-
chr16	97947434	97962622	Zbtb21	3.12	-
chr19	42170566	42194592	Zfyve27	3.12	+
chr6	122391378	122392687	1700063H04Rik	3.11	+
chr4	103230444	103290863	4921539E11Rik	3.11	-
chr4	103290958	103311832	4930456L15Rik	3.11	+
chr15	98985964	98989281	4930578M01Rik	3.11	+
chr11	25616845	26210576	5730522E02Rik	3.11	-
chr6	54269680	54430221	9130019P16Rik	3.11	-
chr8	122443655	122446476	9330133O14Rik	3.11	+
chr2	75436056	75444179	9430019J16Rik	3.11	-
chr12	112620046	112641355	Adssl1	3.11	+
chr15	99735591	99772515	Cers5	3.11	-
chr1	134182155	134190031	Chil1	3.11	+
chr4	120666562	120667820	Cited4	3.11	+
chr6	53573373	53695832	Creb5	3.11	+
chr15	39076931	39087121	Cthrc1	3.11	+
chr8	122424770	122432940	Cyba	3.11	-
chr7	99153662	99182713	Dgat2	3.11	-
chr11	95120116	95125296	Dlx3	3.11	+
chr5	27261934	27727500	Dpp6	3.11	+
chrX	99975605	100400760	Eda	3.11	+
chr10	61432496	61452669	Eif4ebp2	3.11	-
chr17	45734505	45781252	F630040K05Rik	3.11	+
chr11	115268024	115276969	Fdxr	3.11	-
chr5	71569733	71658308	Gabra4	3.11	-
chr5	71657920	72149572	Gabrb1	3.11	+
chr14	57034459	57058030	Gja3	3.11	-
chr6	115127599	115134835	Gm17733	3.11	-
chr8	122445267	122451322	Gm20735	3.11	-
chr9	59707636	59718873	Gramd2	3.11	+
chr11	115249168	115267243	Grin2c	3.11	-
chr14	65986786	66009210	Gulo	3.11	-
chr16	35022420	35109175	Hacd2	3.11	+
chr9	58488602	58499780	Insyn1	3.11	+
chr8	70702024	70717650	Iqcn	3.11	+
chr8	70697738	70700616	Jund	3.11	+
chr11	33629340	33680682	Kcnip1	3.11	-
chr3	89520163	89672494	Kcnn3	3.11	+
chr4	88909853	88942042	LOC106557447	3.11	-
chr5	74592446	74677872	Lnx1	3.11	-
chr9	110951544	110984064	Lrrc2	3.11	+
chr10	61475832	61582228	Lrrc20	3.11	+
chr5	137781905	137786701	Mepce	3.11	-
chr1	90915099	90951142	Mlph	3.11	+
chr8	122433595	122443422	Mvd	3.11	-
chr9	104002543	104043811	Nphp3	3.11	+
chr4	103313845	103366428	Oma1	3.11	+
chr4	116221607	116303056	Pik3r3	3.11	+
chr11	113780171	114067029	Sdk2	3.11	-
chr12	112644827	112649152	Siva1	3.11	+
chrX	48623577	48662298	Slc25a14	3.11	+
chr6	115238993	115276563	Syn2	3.11	+
chr9	110939607	110946158	Tdgf1	3.11	-
chr4	134315119	134326029	Trim63	3.11	+
chr12	102948858	103183997	Unc79	3.11	+
chr6	54429685	54503768	Wipf3	3.11	+
chr5	137787801	137822621	Zcwpw1	3.11	+
chr3	85317518	85332027	1700036G14Rik	3.1	+
chr3	55055241	55084002	4931419H13Rik	3.1	+
chr3	89730717	89753455	Adar	3.1	+
chrX	145451867	145487639	Amot	3.1	-
chrX	106027223	106128160	Atp7a	3.1	+
chr14	70100092	70137959	Bin3	3.1	+
chr2	154223741	154240902	Bpifb5	3.1	+
chr3	55045468	55055055	Ccna1	3.1	-
chr8	123840843	123860209	Ccsap	3.1	-
chr11	121036748	121039478	Cd7	3.1	-
chr3	130180844	130599883	Col25a1	3.1	+
chr5	37735518	37739820	Cytl1	3.1	+
chr16	20629850	20645915	Ece2	3.1	+
chr15	85042741	85062830	Fam118a	3.1	+
chr2	181220015	181222851	Fndc11	3.1	+
chr2	4152862	4614043	Frmd4a	3.1	+
chr16	29813549	29815033	Gm46567	3.1	+
chr2	25291180	25319187	Grin1	3.1	-
chrX	11299256	11299757	H2al1a	3.1	+
chrX	11302431	11302921	H2al1b	3.1	+
chrX	11299320	11299638	H2al1c	3.1	+
chrX	11305654	11305972	H2al1d	3.1	+
chrX	11299320	11299638	H2al1f	3.1	+
chrX	11318324	11318642	H2al1i	3.1	+
chr2	118861993	118882909	Ivd	3.1	+
chr7	63886350	63938915	Klf13	3.1	-
chrX	94234929	94273515	Klhl15	3.1	+
chr8	13159160	13175338	Lamp1	3.1	+
chr8	92855332	92919279	Lpcat2	3.1	+
chr10	77897575	77902536	Lrrc3	3.1	-
chrX	56797952	56822325	Map7d3	3.1	-
chr8	92827296	92853421	Mmp2	3.1	+
chr17	47368886	47378679	Mrps10	3.1	+
chr10	86779004	86838389	Nt5dc3	3.1	+
chr11	77880614	77893872	Pipox	3.1	-
chr16	20651651	20663414	Psmd2	3.1	+
chr2	181195123	181202789	Ptk6	3.1	-
chr11	35808380	35834528	Rars	3.1	-
chrX	103957162	103981285	Rlim	3.1	-
chr14	63992430	64033506	Rp1l1	3.1	+
chr11	96464590	96759622	Skap1	3.1	+
chr2	70474922	70477726	Sp5	3.1	+
chr2	153161300	153210463	Tm9sf4	3.1	+
chr14	45543709	45562876	4930527F14Rik	3.09	+
chr4	115890665	115899228	6430628N08Rik	3.09	+
chr11	54304203	54361539	Acsl6	3.09	+
chr5	25759972	25850691	Actr3b	3.09	+
chr10	82985496	83195891	Chst11	3.09	+
chr5	136741759	136883215	Col26a1	3.09	-
chr8	94533027	94570529	Cpne2	3.09	+
chr14	45458791	45530065	Fermt2	3.09	-
chr19	38097078	38114263	Ffar4	3.09	+
chrX	151047169	151089686	Fgd1	3.09	+
chr5	73020190	73256618	Fryl	3.09	-
chr9	67133560	67163788	Gm19299	3.09	+
chr9	121777606	121783819	Klhl40	3.09	+
chrX	145290358	145348939	Lhfpl1	3.09	-
chr1	38793668	38836687	Lonrf2	3.09	-
chr9	89802259	89802328	Mir184	3.09	-
chr11	77078063	77078172	Mir423	3.09	-
chr3	88056522	88058495	Naxe	3.09	-
chr11	77044291	77078437	Nsrp1	3.09	-
chr7	79446230	79466273	Polg	3.09	-
chr13	21981193	21988734	Pom121l2	3.09	+
chr5	129501230	129571384	Sfswap	3.09	+
chr4	149744035	149774267	Slc25a33	3.09	-
chr8	70597489	70608314	Ssbp4	3.09	-
chr5	119671232	119684724	Tbx3	3.09	+
chr2	160645896	160722763	Top1	3.09	+
chr11	94235951	94242579	Wfikkn2	3.09	-
chr14	57571613	57572368	1700039M10Rik	3.08	+
chr19	29714401	29806009	9930021J03Rik	3.08	-
chr17	45506840	45520843	Aars2	3.08	+
chr5	8893720	8959226	Abcb4	3.08	+
chr12	110976419	110978618	Ankrd9	3.08	-
chr11	85353163	85826058	Bcas3	3.08	+
chr11	118406288	118415800	Cant1	3.08	-
chr2	32777412	32784405	Cfap157	3.08	-
chr2	154657025	154694783	Chmp4b	3.08	+
chr11	83942089	83963086	Ddx52	3.08	+
chr16	10281748	10313968	Emp2	3.08	-
chr8	111345137	111393821	Fa2h	3.08	-
chr4	45034247	45084604	Fbxo10	3.08	-
chr4	102967265	102989755	Gm12709	3.08	-
chr7	84528953	84578339	Gm2115	3.08	+
chr6	83568038	83588126	Gm21284	3.08	+
chr19	11492037	11512577	Gm8369	3.08	+
chr1	92831644	92860211	Gpc1	3.08	+
chr15	78850859	78855529	Lgals2	3.08	-
chr11	121702426	121717389	Metrnl	3.08	+
chr14	32322018	32348151	Ogdhl	3.08	+
chr14	44851234	44859375	Ptgdr	3.08	-
chr19	29808107	29812974	Ranbp6	3.08	-
chr1	39665300	39720989	Rfx8	3.08	-
chr1	39367850	39371910	Rpl31	3.08	+
chr9	119483407	119579016	Scn5a	3.08	-
chr12	104406707	104414329	Serpina3n	3.08	+
chr4	108367776	108383655	Shisal2a	3.08	-
chr5	108669880	108675365	Slc26a1	3.08	-
chr9	103008486	103088265	Slco2a1	3.08	+
chr16	23226020	23360350	St6gal1	3.08	+
chr17	55445381	55514581	St6gal2	3.08	+
chr6	83543205	83572504	Stambp	3.08	-
chr4	102986378	103005594	Tctex1d1	3.08	+
chr11	121116214	121118677	Tex19.2	3.08	-
chr2	32757025	32775633	Ttc16	3.08	-
chr15	76948260	76950979	1110038F14Rik	3.07	+
chr7	89426305	89432077	AI314278	3.07	+
chr16	14361557	14474878	Abcc1	3.07	+
chr2	26593056	26604417	Agpat2	3.07	-
chr2	122147686	122153082	B2m	3.07	+
chr3	122419756	122530191	Bcar3	3.07	+
chr15	102706776	102722178	Calcoco1	3.07	-
chr4	150187015	150201135	Car6	3.07	-
chr7	144929930	144939925	Ccnd1	3.07	-
chr8	13037307	13056676	F10	3.07	+
chr8	13026033	13035805	F7	3.07	+
chr4	106733914	106748292	Fam151a	3.07	+
chr5	89417510	89457898	Gc	3.07	-
chr11	67002085	67012198	Gm12299	3.07	+
chr3	32580331	32616590	Gnb4	3.07	-
chr4	152390743	152477549	Kcnab2	3.07	-
chr2	26591362	26591420	Mir126b	3.07	-
chr11	75065906	75065991	Mir684-1	3.07	-
chr2	156927341	156992111	Ndrg3	3.07	-
chr4	152478141	152563184	Nphp4	3.07	+
chr9	21184100	21213248	Pde4a	3.07	+
chr17	24549949	24596514	Pkd1	3.07	+
chr5	143172185	143180775	Rbak	3.07	-
chr5	143164778	143165751	Rbakdn	3.07	-
chr5	143181016	143205068	Spdye4b	3.07	+
chr2	122053525	122118386	Spg11	3.07	-
chr7	89140021	89338787	Tmem135	3.07	-
chr4	114406723	114615098	Trabd2b	3.07	+
chr15	76910369	76925448	Zfp647	3.07	-
chr10	87058045	87230599	1700113H08Rik	3.06	+
chr3	100426404	100437754	4930406D18Rik	3.06	+
chr7	82743345	82755644	4933406J10Rik	3.06	-
chr8	120204433	120228230	A330074K22Rik	3.06	-
chr17	24264257	24351059	Abca17	3.06	-
chr18	61799392	61911852	Ablim3	3.06	-
chr11	105967947	105989964	Ace	3.06	+
chr5	30193430	30205722	Adgrf3	3.06	-
chrX	160390689	160498076	Adgrg2	3.06	+
chr15	77045275	77057108	Apol6	3.06	+
chr6	90302111	90305448	BC048671	3.06	+
chr5	43662378	43740970	Cc2d2a	3.06	+
chr16	38346998	38352763	Cox17	3.06	+
chr5	24751001	24757848	Crygn	3.06	-
chr15	30172533	31029343	Ctnnd2	3.06	+
chr8	14095874	14847686	Dlgap2	3.06	+
chr1	161987301	162478034	Dnm3	3.06	-
chr8	14027564	14090327	Erich1	3.06	-
chr2	31572650	31617526	Fubp3	3.06	+
chr11	105965606	105985694	Gm11651	3.06	-
chr6	98238013	98342754	Gm765	3.06	-
chr3	10088276	10092562	Gm9833	3.06	+
chr4	140026851	140246811	Igsf21	3.06	-
chr5	45493373	45512691	Lap3	3.06	+
chr1	180935021	180938401	Lefty1	3.06	+
chr16	38297753	38341860	Maats1	3.06	-
chr15	77015486	77050668	Mb	3.06	-
chr6	83326038	83340949	Mob1a	3.06	+
chr6	83305703	83317604	Mthfd2	3.06	-
chr3	69722054	69749046	Nmd3	3.06	+
chr7	102658822	102659770	Olfr555	3.06	+
chr7	102669900	102670923	Olfr556	3.06	+
chr2	76499005	76541530	Osbpl6	3.06	+
chr17	46711475	46725543	Pex6	3.06	+
chr16	38362189	38378216	Popdc2	3.06	+
chr15	89499607	89560260	Shank3	3.06	+
chr4	127243783	127247809	Smim12	3.06	+
chr19	5495273	5510517	Snx32	3.06	-
chr5	76140272	76155503	Srd5a3	3.06	+
chr9	31088589	31131799	St14	3.06	-
chr2	59646768	59846213	Tanc1	3.06	+
chr1	180942517	180975104	Tmem63a	3.06	+
chr11	102284950	102289427	Tmub2	3.06	+
chrX	151087093	151096543	Tsr2	3.06	-
chr11	96133785	96165452	Ttll6	3.06	+
chr14	18573565	18893771	Ube2e2	3.06	-
chr5	143249694	143270022	Zfp316	3.06	-
chr17	45879848	45881452	4930542M03Rik	3.05	-
chr3	107888849	107896213	4933431E20Rik	3.05	-
chr17	28530860	28538975	Armc12	3.05	+
chr2	122738504	122749487	Bloc1s6	3.05	+
chr1	193346345	193370282	Camk1g	3.05	-
chr11	4218224	4222409	Castor1	3.05	+
chr7	118712542	118737023	Ccp110	3.05	+
chr2	165111506	165234737	Cdh22	3.05	-
chrX	141165402	141474076	Col4a6	3.05	-
chr5	138755080	138810063	Fam20c	3.05	+
chr7	118688557	118705738	Gde1	3.05	-
chr4	45639935	45642222	Gm12408	3.05	+
chr5	24319588	24351604	Kcnh2	3.05	-
chr5	137596646	137600708	Mospd3	3.05	-
chr2	168476409	168590365	Nfatc2	3.05	-
chrX	101849384	102092055	Nhsl2	3.05	+
chr5	137605106	137611404	Pcolce	3.05	-
chr2	122348891	122368918	Shf	3.05	-
chr11	61343399	61378075	Slc47a1	3.05	-
chr7	45725106	45725816	Spaca4	3.05	-
chr7	45709462	45715207	Sphk2	3.05	-
chr2	32606984	32620809	St6galnac6	3.05	+
chr7	45729982	45759612	Sult2b1	3.05	-
chr11	4186832	4215505	Tbc1d10a	3.05	+
chr4	45965334	46034765	Tdrd7	3.05	+
chr4	128583538	128610098	Zscan20	3.05	-
chr2	158070363	158091797	2010009K17Rik	3.04	-
chr11	85791659	85832388	2610027K06Rik	3.04	-
chr14	51984832	52006247	Arhgef40	3.04	+
chr19	6844622	6858211	Ccdc88b	3.04	-
chr13	54701462	54736662	Cdhr2	3.04	+
chr14	51986388	51988829	Gm16617	3.04	-
chr19	6829885	6829944	Mir5046	3.04	-
chr9	108991901	109032225	Pfkfb4	3.04	+
chr15	36239933	36283147	Rnf19a	3.04	-
chr19	6829083	6840627	Rps6ka4	3.04	-
chr11	85832614	85841948	Tbx2	3.04	+
chr14	52016864	52019787	Tmem253	3.04	+
[truncated: 4,143 more rows]
