# Supplementary material for: Nuclear Vav3 is required for polycomb repression complex-1 activity in B-cell lymphoblastic leukemogenesis
Source: Nat Commun. 2022 Jun 1;13:3056. doi: 10.1038/s41467-022-30651-7 (PMC9160250; doi:10.1038/s41467-022-30651-7)
Supplement: Supplementary file 8 — Supplementary Data 6 [file 41467_2022_30651_MOESM8_ESM.xlsx]

## Sheet: H2AK119Ub_Diffbind
Refseq_id	Gene_id	txStart	txEnd	Strand	Region	Chr	Start	End	Conc	Conc_WT	Conc_Vav3 KO	Fold	p-value	FDR	Called1	Called2	H2AK119Ub WT	H2AK119Ub WT	H2AK119Ub Vav3-/-	H2AK119Ub Vav3-/-
NM_001163551,NM_001301334	Csn1s2b,Prr27	87808121	87824421	+	promoter	chr5	87812324	87815192	6.32	7.28	1.97	5.31	1.57e-13	2.38e-08	2	0	72.01	239	4.88	2.96
NM_001286015	Csn1s1	87666208	87682577	+	promoter	chr5	87670214	87678362	7.83	8.77	4.19	4.58	7.76e-11	5.88e-06	2	0	218.33	655	10.73	25.74
NM_001286015	Csn1s1	87666208	87682577	+	promoter	chr5	87660824	87661853	4.86	5.81	0.98	4.83	4.94e-09	0.00025	2	0	28.15	84	0.98	2.96
NM_001163551,NM_001301334	Csn1s2b,Prr27	87808121	87824421	+	promoter	chr5	87815552	87816479	4.05	5.02	-0.28	5.3	6.77e-09	0.000256	2	0	26.84	38	0.73	0.91
NM_001304765	Csn1s2a	87774450	87788798	+	promoter	chr5	87785367	87786722	4.62	5.57	0.71	4.86	8.62e-09	0.000261	2	0	22.26	73	1.22	2.05
NM_001286015	Csn1s1	87666208	87682577	+	promoter	chr5	87662412	87669827	8.11	9.02	5.06	3.96	2.93e-08	0.000554	2	0	237.64	799	20.73	46.01
NM_001163551,NM_001301334	Csn1s2b,Prr27	87808121	87824421	+	promoter	chr5	87808984	87809519	3.89	4.84	0.1	4.73	1.25e-07	0.00189	1	0	27.17	30	1.46	0.68
NM_001304765	Csn1s2a	87774450	87788798	+	promoter	chr5	87775232	87776121	3.8	4.74	0.24	4.5	4.24e-07	0.0048	1	0	32.41	21	1.22	1.14
NM_001304765	Csn1s2a	87774450	87788798	+	promoter	chr5	87779311	87779782	3.54	4.51	-1.11	5.62	4.41e-07	1	2	0	15.71	30	0.24	0.68
NM_001304765	Csn1s2a	87774450	87788798	+	promoter	chr5	87784081	87784817	3.79	4.73	0.24	4.49	4.83e-07	0.0048	2	0	21.93	31	1.22	1.14
NM_001163551,NM_001301334	Csn1s2b,Prr27	87808121	87824421	+	promoter	chr5	87816781	87817414	3.66	4.63	-0.79	5.42	4.92e-07	0.0048	1	0	14.4	35	0.24	0.91
NM_001304765	Csn1s2a	87774450	87788798	+	promoter	chr5	87777411	87778109	3.69	4.67	-1.11	5.78	5.33e-07	0.0048	1	0	10.8	40	0.24	0.68
NM_001356570	Csn3	87925579	87932264	+	promoter	chr5	87926480	87927459	4.05	4.98	0.69	4.28	6.55e-07	0.00522	1	0	36.01	27	0.73	2.51
NM_001310456,NM_001358931	Cdk16,Usp11	20687954	20699879	+	promoter	chrX	20687184	20689566	6.64	7.47	4.49	2.98	2.19e-06	0.0138	2	0	109.65	245	28.05	16.86
NM_016771	Sult1d1	87554650	87569006	-	promoter	chr5	87564791	87565644	3.51	4.48	-0.77	5.25	4.11e-06	1	1	0	7.53	37	0.49	0.68
NM_001033228	Itga1	114958081	115101964	-	intron	chr13	115023686	115025429	5.66	3.65	6.47	-2.82	4.35e-06	0.0183	0	2	10.15	15	98.05	79.5
NM_001286015	Csn1s1	87666208	87682577	+	promoter	chr5	87649550	87650469	4.29	5.15	1.82	3.33	4.74e-06	0.0194	1	0	36.01	35	3.66	3.42
NM_028687	Ccdc175	72101292	72185029	-	promoter	chr12	72197801	72198720	4.26	0.98	5.18	-4.2	5.07e-06	0.0202	0	2	2.95	1	42.44	30.07
NM_001163348	Ntng1	109780050	110143472	-	intron	chr3	109906395	109907911	4.58	2.05	5.45	-3.41	5.53e-06	0.0209	0	2	4.26	4	45.85	41.69
NM_001310449	Gm21190	15524456	15529222	-	promoter	chr5	15539876	15540290	3.32	4.29	-1.52	5.81	6.49e-06	1	1	0	6.22	33	0.24	0.46
NM_001252387	Tafa2	123264076	123741204	+	intron	chr10	123593986	123595780	4.92	2.36	5.79	-3.43	7.19e-06	0.0248	0	2	2.29	8	36.1	74.71
NM_001304765	Csn1s2a	87774450	87788798	+	promoter	chr5	87781228	87781727	3.87	4.81	0.26	4.55	7.19e-06	0.0248	2	0	9.17	47	1.71	0.68
NM_027128	Odam	87885010	87894809	+	promoter	chr5	87874563	87875553	4.1	5	1.21	3.8	1.09e-05	0.0336	1	0	43.21	21	0.98	3.64
NM_001081567	Mapk10	102908549	103058392	-	intron	chr5	102978751	102979632	4.7	5.56	2.25	3.3	1.12e-05	0.0341	2	0	27.17	67	6.34	3.19
NM_027128	Odam	87885010	87894809	+	promoter	chr5	87877058	87877717	3.4	4.32	0.23	4.09	1.31e-05	1	1	0	23.89	16	0.98	1.37
NM_010696	Lcp2	34046928	34092281	+	promoter	chr11	34037252	34042091	6.98	4.97	7.78	-2.81	1.37e-05	0.0377	0	2	46.81	16	239.02	202.05
NM_001363331	Aff4	53350767	53421830	+	promoter	chr11	53351520	53353227	6.22	6.99	4.49	2.5	1.45e-05	0.0393	2	2	100.82	153	20.49	24.37
NR_045381	4930455D15Rik	32663642	32837287	-	intron	chr18	32678422	32679634	4.79	2.61	5.62	-3.01	1.75e-05	0.0443	0	2	6.22	6	44.63	53.53
NM_001304765	Csn1s2a	87774450	87788798	+	promoter	chr5	87782006	87782413	3.24	4.19	-0.77	4.96	2.57e-05	1	1	0	5.56	31	0.49	0.68
NM_001359884	9330182L06Rik	9266118	9411545	+	promoter	chr5	9279817	9282369	5.8	4	6.58	-2.58	2.64e-05	0.0569	0	2	14.08	18	73.66	117.54
NM_001252387	Tafa2	123264076	123741204	+	intron	chr10	123596281	123598191	5.37	3.43	6.17	-2.74	2.85e-05	0.0584	0	2	8.51	13	52.44	91.34
NR_045487	1700026F02Rik	71006728	71026755	-	promoter	chr8	71029108	71031326	5.3	3.2	6.13	-2.92	2.98e-05	0.0602	0	2	13.42	5	73.41	66.29
NM_001286020	Csn2	87692619	87699425	-	promoter	chr5	87694522	87695150	3.51	4.43	0.2	4.23	3e-05	1	1	0	28.15	15	0.24	2.05
NR_027825	4930470P17Rik	170579418	170602017	-	promoter	chr2	170589115	170591198	5.43	3.47	6.24	-2.77	3.91e-05	0.0722	0	2	13.09	9	98.78	51.94
NM_001112798	Slc8a1	81373105	81738387	-	intron	chr17	81670431	81673092	5.75	4.06	6.5	-2.45	4.01e-05	0.0733	0	2	17.35	16	94.63	87.02
NM_001136085	Uba1	20658302	20683179	+	promoter	chrX	20657537	20659486	6.22	6.96	4.61	2.35	4.33e-05	0.0754	2	2	99.51	149	26.1	22.78
NM_001252387	Tafa2	123264076	123741204	+	exon	chr10	123593178	123593887	3.46	-0.59	4.42	-5.01	4.41e-05	1	0	2	0.33	1	23.41	19.36
NM_001363331	Aff4	53350767	53421830	+	promoter	chr11	53353668	53355205	5.22	5.99	3.45	2.54	4.52e-05	0.0779	2	0	51.06	76	10.49	11.39
NM_001077694	Dysf	84008598	84211059	+	exon	chr6	84128668	84133790	7.58	5.91	8.33	-2.42	4.89e-05	0.0797	1	2	79.54	41	333.65	309.79
NM_001163551,NM_001301334	Csn1s2b,Prr27	87808121	87824421	+	promoter	chr5	87810512	87810896	2.79	3.72	-0.75	4.48	5.18e-05	1	1	0	12.44	14	0.73	0.46
NM_001308285	Fhit	9550094	10453458	-	intron	chr14	10100711	10101367	4.1	1.2	5	-3.79	5.46e-05	0.0862	0	2	3.6	1	24.15	39.64
NM_001007596	Rtn1	72211749	72235746	-	promoter	chr12	72236432	72238744	5.46	3.67	6.24	-2.57	5.52e-05	0.0862	0	2	15.38	10	82.68	68.34
NM_001171801	Triqk	12906837	12981485	+	intron	chr4	12941120	12942281	4.11	1.57	4.98	-3.41	7.19e-05	0.1	0	2	2.95	3	21.95	41.23
NM_027128	Odam	87885010	87894809	+	promoter	chr5	87876059	87876305	2.94	3.86	-0.28	4.15	7.24e-05	1	1	0	11.13	18	0.73	0.91
NM_001112798	Slc8a1	81373105	81738387	-	intron	chr17	81424237	81425076	4.41	2.1	5.25	-3.15	7.34e-05	0.1	0	2	5.56	3	43.41	32.8
NM_001168423	Spink13	62607540	62741387	-	promoter	chr18	62727800	62729760	5.04	2.85	5.87	-3.02	7.39e-05	0.1	0	2	11.46	3	67.56	49.43
NR_001585,NR_073011	4930572O03Rik,Speer4cos	15652288	15657059	-	promoter	chr5	15671731	15672289	3.46	4.4	-0.1	4.5	7.68e-05	1	1	0	4.26	38	0.73	1.14
NM_001081057	Tecpr2	110889264	110972394	+	exon	chr12	110940637	110941655	5.67	3.91	6.44	-2.53	8.08e-05	0.107	0	2	19.97	10	94.39	79.27
NM_001308285	Fhit	9550094	10453458	-	intron	chr14	10021837	10024220	5.66	3.77	6.45	-2.68	8.12e-05	0.107	0	2	20.29	7	91.71	83.14
NM_001286015	Csn1s1	87666208	87682577	+	promoter	chr5	87679468	87679762	2.49	3.45	-1.52	4.96	8.83e-05	1	1	0	10.8	11	0.24	0.46
NM_001160261,NM_001160262	Fam78b,Gm16701	166974023	166999730	-	promoter	chr1	166996467	166998043	5.27	3.53	6.04	-2.51	9.01e-05	0.113	0	2	13.09	10	70.24	61.05
NM_001040087	Sytl2	90386981	90410719	+	promoter	chr7	90366412	90368909	5.46	3.61	6.25	-2.64	9.15e-05	0.114	0	2	17.35	7	77.07	74.94
NM_023135,NR_039550	Mir3969,Sult1e1	87575968	87591611	-	promoter	chr5	87596816	87597213	2.78	3.75	-2.08	5.84	9.53e-05	1	1	0	2.95	24	0.24	0.23
NM_001346582	Nupl2	24164963	24184008	+	promoter	chr5	24149343	24149925	3.37	4.26	0.59	3.67	0.000102	1	1	0	18.33	20	0.73	2.28
NM_001163551,NM_028648	Gm7337,Prr27	87825697	87846386	+	promoter	chr5	87842835	87843356	2.79	3.72	-0.52	4.24	0.000103	1	1	0	17.35	9	0.49	0.91
NM_001252192	Eya1	14168958	14310199	-	promoter	chr1	14301817	14312877	9.58	10.35	7.81	2.54	0.000107	0.127	2	2	747.29	1868	235.36	212.98
NR_045398	4930474G06Rik	28560164	28998176	+	intron	chr18	28607607	28608590	3.59	0.4	4.51	-4.11	0.00011	1	0	2	1.64	1	15.61	29.84
NR_045924	1700066N21Rik	87908588	87979351	-	intron	chr5	87943556	87943965	3.48	4.36	0.85	3.51	0.000129	1	2	0	18	23	2.68	0.91
NM_146992	Olfr204	59314488	59315405	-	promoter	chr16	59325179	59325957	3.92	1.49	4.78	-3.29	0.00013	0.144	0	2	1.64	4	23.41	31.66
NM_001252387	Tafa2	123264076	123741204	+	intron	chr10	123554251	123555112	3.98	1.57	4.83	-3.26	0.000131	0.144	0	2	2.95	3	31.95	25.06
NM_027631,NR_045924	1700066N21Rik,Cabs1	87908588	87979351	-	promoter	chr5	87971560	87971948	2.89	3.79	-0.1	3.89	0.000138	1	1	0	13.75	14	0.73	1.14
NM_172733	Dera	137754577	137837872	+	intron	chr6	137827330	137829950	5.71	3.58	6.54	-2.96	0.000143	0.151	0	2	20.95	3	72.44	113.44
NM_183111	4930563M21Rik	55962589	55980932	-	promoter	chr9	55962848	55966640	6.41	4.91	7.13	-2.22	0.000144	0.151	0	2	33.06	27	111.46	169.25
NR_131011	4930554G24Rik	14072103	14179041	-	intron	chr11	14134258	14134788	3.3	-0.01	4.22	-4.24	0.000148	1	0	2	0.98	1	17.8	19.59
NM_001040654,NM_009877	Cdkn2a,Gm12610	89274473	89282192	-	promoter	chr4	89299311	89300867	5.31	6.04	3.74	2.3	0.000157	0.154	2	0	57.61	74	11.95	14.81
NM_001252387	Tafa2	123264076	123741204	+	intron	chr10	123598476	123599729	4.86	3.1	5.63	-2.52	0.000158	0.154	0	2	8.18	9	46.1	52.62
NM_001317388	Col5a3	20770057	20815067	-	exon	chr9	20770063	20772555	5.77	4.27	6.48	-2.21	0.000163	0.155	0	2	18.66	20	86.58	92.48
NM_001347326,NM_001363337	Krtcap3,Nrbp1	31240883	31251566	+	promoter	chr5	31251192	31253000	5.61	6.32	4.14	2.18	0.00018	0.164	2	1	86.74	73	19.02	16.17
NM_001001309	Itga8	12106634	12301944	-	intron	chr2	12205055	12206853	4.83	3.07	5.6	-2.52	0.000183	0.165	0	2	8.84	8	49.02	47.84
NM_001170705	Dthd1	62811656	62888318	+	intron	chr5	62854258	62855403	4.88	5.69	2.81	2.89	0.000184	0.165	1	0	21.6	82	5.37	8.66
NM_001005854	Gm609	45416755	45492969	-	promoter	chr16	45510777	45512309	4.68	2.86	5.46	-2.6	0.000188	0.168	0	2	7.53	7	42.93	44.87
NM_027128	Odam	87885010	87894809	+	promoter	chr5	87873134	87873504	2.38	3.33	-1.48	4.81	0.000191	1	1	0	14.08	6	0.49	0.23
NM_028850	Chic2	75005004	75044641	-	intron	chr5	75024055	75024486	3.39	4.26	0.82	3.44	0.000195	1	2	0	12.44	26	1.71	1.82
NM_001310449	Gm21190	15524456	15529222	-	promoter	chr5	15541403	15542119	4.21	5.04	2.03	3.01	0.000207	0.178	2	0	18	48	2.93	5.24
NM_001301334	Csn1s2b	87808121	87824421	+	promoter	chr5	87794856	87795238	2.33	3.28	-1.48	4.76	0.00021	1	1	0	12.44	7	0.49	0.23
NR_132431	Gm12610	89295180	89518621	+	intron	chr4	89353795	89354985	4.8	5.59	2.96	2.63	0.000219	0.185	1	0	27.17	69	7.32	8.2
NM_001168369	Ccdc7b	129067111	129183732	+	intron	chr8	129124090	129124663	3.23	-0.01	4.15	-4.17	0.000222	1	0	2	0.98	1	14.88	20.73
NM_001033324	Zbtb16	48651797	48835941	-	intron	chr9	48738400	48740641	5.7	4.23	6.41	-2.18	0.000227	0.19	0	2	18.66	19	83.41	86.79
NM_028687	Ccdc175	72101292	72185029	-	intron	chr12	72129287	72129772	3.08	-0.59	4.02	-4.61	0.000231	1	0	2	0.33	1	14.39	18
NM_001310719	Cnksr2	157821573	158043197	-	intron	chrX	157920210	157920533	2.54	3.47	-0.79	4.26	0.000238	1	1	0	12.11	10	0.24	0.91
NM_001039472	Kif21b	136131390	136178001	+	exon	chr1	136151790	136157583	7.11	5.59	7.83	-2.24	0.000238	0.198	1	2	66.12	30	206.82	247.83
NM_001286100	Ripor2	24582189	24733806	+	exon	chr13	24715295	24716453	4.54	2.2	5.39	-3.2	0.000246	0.2	0	2	8.18	1	49.27	34.85
NM_001310719	Cnksr2	157821573	158043197	-	intron	chrX	157898244	157898484	2.19	3.16	-2.08	5.24	0.000247	1	1	0	9.82	8	0.24	0.23
NM_001081383	Kmt2c	25271795	25498783	-	intron	chr5	25296956	25297144	2.29	3.24	-1.52	4.75	0.00026	1	1	0	7.86	11	0.24	0.46
NM_183087	Fam189a1	64756096	65156528	-	promoter	chr7	65141207	65142781	4.63	2.5	5.45	-2.96	0.000273	0.212	0	2	2.29	9	64.39	23.23
NM_001136085	Uba1	20658302	20683179	+	promoter	chrX	20642766	20643586	3.86	4.68	1.73	2.96	0.000276	0.214	1	0	34.37	17	3.66	2.96
NM_001310659	Igfbp2	72824480	72852471	+	promoter	chr1	72812005	72812925	4.25	2.21	5.06	-2.85	0.00028	0.215	0	2	4.26	5	41.46	25.28
NM_001081567	Mapk10	102908549	103058392	-	intron	chr5	102980377	102980732	2.98	3.87	0.22	3.66	0.000287	1	1	0	19.31	10	0.73	1.59
NM_007496	Zfhx3	108714644	108961636	+	exon	chr8	108798833	108802507	5.94	4.44	6.66	-2.22	0.000294	0.22	0	2	26.51	17	120.24	82.46
NM_001271809	Pcdh11x	120290327	120910618	+	intron	chrX	120411579	120411921	2.72	3.68	-1.48	5.16	0.0003	1	1	0	1.64	24	0.49	0.23
NM_001042491	Anapc5	122787461	122821342	-	promoter	chr5	122820774	122821678	6.12	6.84	4.6	2.23	0.000304	0.224	2	2	70.7	158	25.85	22.78
NR_027825	4930470P17Rik	170579418	170602017	-	promoter	chr2	170582715	170584484	5.11	3.47	5.86	-2.39	0.000306	0.224	0	2	11.13	11	72.93	43.28
NM_175228	Dipk2b	18414881	18461397	-	promoter	chrX	18469831	18470165	2.37	3.31	-1.06	4.37	0.000314	1	1	0	11.78	8	0.73	0.23
NM_175275	Cntln	84884309	85131921	+	intron	chr4	85106004	85106395	2.66	3.6	-1.11	4.71	0.000317	1	1	0	3.27	21	0.24	0.68
NM_011807	Dlg2	91090786	92449246	+	promoter	chr7	91089610	91089806	2.48	3.4	-0.75	4.16	0.000318	1	1	0	8.18	13	0.73	0.46
NM_027128	Odam	87885010	87894809	+	promoter	chr5	87887786	87888067	2.14	3.1	-2.08	5.18	0.000329	1	1	0	11.13	6	0.24	0.23
NM_001170540,NM_145455	Btf3,Gm9828	98309897	98316967	-	promoter	chr13	98316715	98319630	6.76	7.48	5.23	2.26	0.000337	0.232	2	2	106.05	252	45.61	29.38
NM_133362	Erdr1	90785442	90816465	+	intron	chrY	90808240	90809594	5.31	6.09	3.52	2.57	0.000345	0.237	2	0	29.79	106	11.95	10.93
NR_040615	8030442B05Rik	11338366	11398500	-	promoter	chr2	11382727	11385168	5.37	3.72	6.12	-2.4	0.000349	0.238	0	2	18.33	8	74.14	65.15
NM_001286015	Csn1s1	87666208	87682577	+	promoter	chr5	87655064	87656323	4.03	4.83	2.03	2.8	0.000359	0.24	1	0	36.99	20	3.17	5.01
NM_001167909	Nme8	19645079	19697760	-	intron	chr13	19671776	19673009	4.97	3.35	5.72	-2.36	0.000363	0.241	0	2	11.46	9	48.29	56.95
NR_045396	1700034G24Rik	112582936	112589996	-	promoter	chr5	112599447	112600903	5.48	3.84	6.23	-2.39	0.000367	0.242	0	2	19.64	9	90	60.36
NM_001301334,NM_001301335	Csn1s2a,Csn1s2b	87774450	87788798	+	promoter	chr5	87787694	87788136	2.59	3.51	-0.53	4.04	0.000371	1	1	0	13.75	9	0.24	1.14
NR_045731	1700030F04Rik	117679207	117751769	-	promoter	chr6	117731185	117736262	7.19	5.54	7.94	-2.39	0.000378	0.248	1	2	73.32	20	234.63	255.81
NM_133362	Erdr1	90785442	90816465	+	promoter	chrY	90802552	90806836	7.46	8.24	5.65	2.59	0.000381	0.249	2	2	97.54	508	47.32	53.07
NM_001252387	Tafa2	123264076	123741204	+	intron	chr10	123584275	123585041	3.94	1.73	4.78	-3.05	0.000396	0.253	0	2	1.64	5	19.76	35.08
NM_001311086,NM_001311087	Klhdc10,Zc3hc1	30366384	30391020	-	promoter	chr6	30401012	30404073	7.11	7.84	5.55	2.29	0.000397	0.253	2	2	115.55	343	50.73	43.28
NM_001198560,NM_001198561	H2-Q7,H2-Q9	35439155	35443773	+	promoter	chr17	35442345	35443931	5.88	4.22	6.63	-2.42	0.000398	0.253	1	2	24.22	13	57.8	140.77
NM_001136085	Uba1	20658302	20683179	+	promoter	chrX	20653145	20653564	3.48	4.32	1.24	3.08	0.000403	1	1	0	16.04	24	2.68	2.05
NM_001163551,NM_001301334	Csn1s2b,Prr27	87808121	87824421	+	promoter	chr5	87806819	87807072	2.3	3.23	-1.11	4.34	0.000403	1	1	0	9.82	9	0.24	0.68
NM_008548	Man1a	53904785	54075737	-	intron	chr10	54009206	54010069	4.5	5.34	2.32	3.01	0.000405	0.254	1	0	13.75	67	3.41	6.61
NM_001039084	Mrpl1	96210115	96239684	+	promoter	chr5	96209464	96210722	5.44	6.19	3.8	2.38	0.000408	0.254	2	2	39.93	106	16.1	11.85
NM_001289654	Fhod3	24708623	25133507	+	intron	chr18	24729697	24735432	7.1	5.83	7.77	-1.94	0.000424	0.261	0	2	60.56	53	223.17	212.75
NM_001142728	Lrrc9	72441866	72497239	+	promoter	chr12	72447395	72447980	3.11	-0.01	4.02	-4.03	0.00043	1	0	2	0.98	1	12.44	20.05
NM_001163551,NM_001301334	Csn1s2b,Prr27	87808121	87824421	+	promoter	chr5	87807820	87808074	2.06	3.01	-2.08	5.1	0.000439	1	1	0	9.17	7	0.24	0.23
NM_023054,NM_152839	Jchain,Utp3	88519809	88527897	-	promoter	chr5	88534537	88535734	5.41	6.21	3.48	2.73	0.000441	0.267	2	1	24.88	123	14.39	7.97
NM_001374725	Gm21149	15471706	15476536	-	promoter	chr5	15489693	15489882	2.19	3.13	-1.52	4.65	0.000451	1	1	0	6.55	11	0.24	0.46
NM_020598	Olfr17	107097467	107098414	+	promoter	chr7	107085554	107086377	3.91	1.39	4.78	-3.39	0.000451	0.271	0	2	4.26	1	19.76	35.31
NM_001305431,NM_027128	BC037156,Odam	87885010	87894809	+	promoter	chr5	87892136	87892509	3.37	4.25	0.69	3.56	0.000451	1	1	0	9.17	29	0.73	2.51
NM_027545	Cwf19l2	3404085	3479236	+	promoter	chr9	3403336	3404006	4.35	5.19	2.11	3.08	0.000455	0.273	1	0	11.13	62	3.41	5.24
NM_001163551,NM_028648	Gm7337,Prr27	87825697	87846386	+	promoter	chr5	87845268	87846031	3.19	4.04	0.83	3.22	0.000459	1	1	0	19.97	13	1.95	1.59
NR_045311	6030407O03Rik	73618381	73864466	-	intron	chr1	73814770	73815466	3.38	0.57	4.27	-3.7	0.00047	1	0	2	1.96	1	15.37	23.23
NM_001286020	Csn2	87692619	87699425	-	promoter	chr5	87714051	87714471	2.21	3.17	-2.08	5.26	0.000486	1	1	0	16.04	2	0.24	0.23
NM_001081052	Nhs	161836430	162159441	-	intron	chrX	162104928	162105378	3.07	-0.01	3.98	-3.99	0.000494	1	0	2	0.98	1	18.78	12.76
NM_001286020	Csn2	87692619	87699425	-	promoter	chr5	87709439	87710167	3.38	4.23	1.06	3.17	0.000505	1	1	0	22.59	15	1.22	2.96
NM_001033324	Zbtb16	48651797	48835941	-	intron	chr9	48730654	48733035	5.38	3.48	6.17	-2.69	0.000508	0.297	0	2	19.31	3	77.07	67.2
NM_001003671	Pcdhac1	37090136	37187657	+	promoter	chr18	37089363	37091656	6.03	4.66	6.71	-2.06	0.000518	0.299	0	2	27.5	23	125.36	84.74
NM_001360710,NM_008155	Gpi1,Pdcd2l	34184497	34196670	-	promoter	chr7	34213730	34217178	6.78	5.37	7.48	-2.11	0.000532	0.303	1	2	53.68	29	217.8	138.95
NM_001081345,NR_037569	1810026B05Rik,Chd2	73426652	73541746	-	promoter	chr7	73556822	73557741	4.13	4.98	1.79	3.19	0.000536	0.303	1	0	10.15	53	4.88	2.05
NM_011137	Pou2f1	165865154	166002634	-	promoter	chr1	166002894	166003565	5.05	5.82	3.3	2.53	0.000545	0.304	2	1	26.19	87	11.46	8.2
NM_147033	Olfr714	107073830	107074783	+	promoter	chr7	107073477	107076280	5.71	4.3	6.41	-2.11	0.000551	0.305	0	2	21.28	18	67.32	102.28
NM_001042617	Cadps	12372560	12823079	-	intron	chr14	12386326	12387865	4.56	2.86	5.32	-2.45	0.00056	0.305	0	2	5.56	9	47.07	32.57
NM_008278	Hpgd	56294552	56321046	+	promoter	chr8	56294310	56295389	4.26	2.35	5.05	-2.7	0.000562	0.305	0	2	6.22	4	32.19	34.17
NM_001304765	Csn1s2a	87774450	87788798	+	promoter	chr5	87776536	87776842	2	2.95	-2.08	5.04	0.000569	1	1	0	9.49	6	0.24	0.23
NM_138654	Sugct	16857475	17694765	-	intron	chr13	17599173	17600493	4.55	2.89	5.3	-2.41	0.000576	0.308	0	2	6.87	8	38.78	40.09
NR_045924	1700066N21Rik	87908588	87979351	-	exon	chr5	87954936	87955292	2.25	3.18	-1.11	4.29	0.000577	1	1	0	12.11	6	0.24	0.68
NM_001327821	Creb5	53287303	53700363	+	intron	chr6	53479777	53481076	5.12	3.39	5.89	-2.49	0.000594	0.313	1	2	16.04	5	54.88	63.33
NM_001286415	Fer	63878066	64139496	+	promoter	chr17	63894464	63895526	4.03	2.1	4.83	-2.73	0.000607	0.313	0	2	3.6	5	27.56	29.38
NM_007922,NM_013840,NR_027445	A230072C01Rik,Elk1,Uxt	20933395	20950608	-	promoter	chrX	20961373	20962150	4.24	5.05	2.28	2.77	0.000608	0.313	2	0	16.04	50	5.37	4.33
NR_106195	Mir8115	122682597	122682714	+	promoter	chr5	122672020	122672294	2.68	3.58	-0.27	3.85	0.000609	1	1	0	5.89	18	0.98	0.68
NM_001136085	Uba1	20658302	20683179	+	promoter	chrX	20661966	20664130	5.82	6.5	4.49	2	0.000611	0.313	2	0	103.44	77	26.34	18.68
NR_038088	Bc1	162407200	163352564	-	intron	chrX	163305544	163306659	4.39	2.2	5.22	-3.03	0.000616	0.314	0	2	8.18	1	38.54	36.22
NM_001357486,NM_001357487	6030442K20Rik,Rbbp5	132466631	132477064	-	promoter	chr1	132476558	132477936	5.89	6.64	4.25	2.39	0.000617	0.314	2	2	41.9	158	20.73	17.31
NM_027128	Odam	87885010	87894809	+	promoter	chr5	87878600	87879101	2.55	3.44	-0.28	3.73	0.000622	1	1	0	14.73	7	0.73	0.91
NM_001286020	Csn2	87692619	87699425	-	promoter	chr5	87706546	87706793	2.34	3.27	-1.06	4.33	0.000622	1	1	0	5.24	14	0.73	0.23
NM_172707	Ppp1cb	32458970	32493712	+	promoter	chr5	32476970	32477237	2.54	3.48	-1.08	4.56	0.000627	1	1	0	2.29	20	0.49	0.46
NM_001040085	Sytl2	90302355	90385170	+	intron	chr7	90362363	90366265	6.19	4.91	6.86	-1.95	0.000634	0.318	0	2	29.13	31	102.44	129.16
NR_003100	4930515G16Rik	67565234	67565699	-	promoter	chr6	67583715	67584300	2.83	-0.59	3.76	-4.35	0.000639	1	0	2	0.33	1	10.24	16.86
NM_001040654,NM_009877	Cdkn2a,Gm12610	89274473	89282192	-	promoter	chr4	89294069	89298713	7.96	8.63	6.67	1.96	0.00064	0.319	2	2	392.79	399	78.78	125.28
NM_001170705	Dthd1	62811656	62888318	+	intron	chr5	62846273	62847300	5.8	6.54	4.22	2.32	0.000641	0.319	2	2	44.19	142	17.32	20.05
NR_153824	Gm26682	5162840	5165731	-	promoter	chr18	5184567	5185754	4.16	2.31	4.94	-2.63	0.000653	0.323	0	2	3.93	6	34.39	27.11
NM_001310719	Cnksr2	157821573	158043197	-	intron	chrX	157915257	157915667	3.12	3.99	0.5	3.49	0.000681	1	1	0	6.87	25	1.46	1.37
NM_025759	Speer4d	15619099	15623864	+	promoter	chr5	15603455	15604480	4.6	5.42	2.45	2.97	0.000682	0.329	1	0	11.78	74	3.66	7.29
NM_011865,NR_037960	1600020E01Rik,Pcbp1	86524480	86526189	-	promoter	chr6	86526252	86527581	5.77	6.53	4.07	2.45	0.000688	0.329	2	2	36.33	148	20.24	13.44
NR_040342	A330093E20Rik	45683487	46045260	-	promoter	chr18	46062120	46063183	4.44	2.65	5.21	-2.57	0.000692	0.329	0	2	7.53	5	30	44.19
NM_001313919	Hif1a	73901324	73947530	+	promoter	chr12	73911705	73914366	5.88	6.63	4.26	2.36	0.000692	0.329	2	0	41.57	156	18.54	19.82
NR_045487	1700026F02Rik	71006728	71026755	-	promoter	chr8	71031407	71032350	4.13	2.26	4.92	-2.66	0.000721	0.338	0	2	4.58	5	25.61	34.85
NM_001122661,NR_001584	Speer4e,Speer8-ps1	14933631	14938475	-	promoter	chr5	14951942	14952233	2.98	3.89	-0.11	4	0.000724	1	1	0	3.6	26	0.49	1.37
NM_001166370	Trmt112	6909698	6911026	+	promoter	chr19	6901160	6902199	4.9	3.34	5.63	-2.29	0.000741	0.345	0	2	8.18	12	62.68	36.22
NM_011075,NR_152132	Abcb1b,Gm5106	8773577	8798523	-	promoter	chr5	8811855	8812100	2.31	3.27	-2.08	5.36	0.000742	1	1	0	1.31	18	0.24	0.23
NM_001163551,NM_001301334	Csn1s2b,Prr27	87808121	87824421	+	promoter	chr5	87811250	87811517	1.93	2.89	-2.08	4.97	0.000758	1	1	0	9.82	5	0.24	0.23
NM_028916	Efhc2	17132049	17319941	-	intron	chrX	17189655	17189939	2.4	3.31	-0.79	4.11	0.000767	1	1	0	5.89	14	0.24	0.91
NM_001168423	Spink13	62607540	62741387	-	intron	chr18	62691316	62691826	3.52	0.98	4.39	-3.41	0.000769	1	0	2	2.95	1	22.93	18.91
NM_028709	Btbd11	85386814	85660292	+	intron	chr10	85529718	85531876	5.52	3.98	6.25	-2.27	0.000769	0.349	0	2	22.59	9	87.56	64.92
NM_001039939	Asxl1	153345830	153404007	+	promoter	chr2	153333746	153335349	4.87	3.38	5.58	-2.2	0.000781	0.352	0	2	8.84	12	50.73	45.1
NM_001040654,NM_007670,NM_009877	Cdkn2a,Cdkn2b,Gm12610	89274473	89282192	-	promoter	chr4	89301662	89312112	9.19	9.87	7.88	2	0.000798	0.357	2	2	759.4	1114	204.87	264.69
NM_001346582	Nupl2	24164963	24184008	+	promoter	chr5	24160790	24166402	7.83	8.49	6.59	1.9	0.000811	0.359	2	2	287.39	431	99.27	93.62
NR_105922	Mir6957	80646073	80646136	+	promoter	chr15	80644062	80646970	5.67	4.15	6.39	-2.24	0.000824	0.361	0	2	25.53	10	97.8	70.16
NM_020598	Olfr17	107097467	107098414	+	promoter	chr7	107077306	107079427	5.57	4.24	6.25	-2.01	0.000825	0.361	0	2	14.73	23	71.71	80.64
NM_001034907	Zc3h12b	95711678	95931088	+	intron	chrX	95771644	95772211	2.95	-0.01	3.85	-3.87	0.000829	1	0	2	0.98	1	17.32	11.62
NM_001161430	Nxt2	142226770	142239700	+	promoter	chrX	142227336	142228260	4.67	5.51	2.49	3.01	0.000832	0.364	1	0	8.84	82	5.12	6.15
NM_198666,NR_001584	Gm9758,Speer8-ps1	14910124	14914889	-	promoter	chr5	14925206	14925620	3.57	4.43	1.08	3.35	0.000846	1	1	0	6.22	37	1.95	2.28
NR_045487	1700026F02Rik	71006728	71026755	-	promoter	chr8	71038255	71040341	5.38	3.94	6.09	-2.15	0.00086	0.369	0	2	19.64	11	62.44	73.8
NM_001081228,NM_030188	Ttc30a1,Ttc30a2	75976172	75978179	-	promoter	chr2	75981237	75982120	4.55	5.3	2.89	2.41	0.000866	0.371	2	0	23.89	55	7.32	7.52
NM_001304758	Coq7	118509659	118533356	-	promoter	chr7	118532447	118533764	5.99	6.72	4.42	2.3	0.000879	0.373	2	2	49.1	162	27.07	15.72
NM_001199060,NM_001199061	Carf,Wdr12	60076868	60097907	-	promoter	chr1	60097193	60099594	6.66	7.42	4.96	2.46	0.000884	0.374	2	1	53.68	288	35.85	26.42
NM_001159902	Klrb1a	128609227	128622934	-	promoter	chr6	128623938	128624761	3.91	1.86	4.73	-2.87	0.000915	0.382	0	2	4.26	3	20.24	32.8
NM_177324	Sbf2	110308013	110614920	-	intron	chr7	110426955	110427718	4.25	5.01	2.52	2.49	0.000921	0.383	2	0	22.59	42	4.63	6.83
NM_001040087	Sytl2	90386981	90410719	+	promoter	chr7	90369100	90372916	6.36	5.08	7.03	-1.95	0.000926	0.384	0	2	42.55	25	132.92	128.47
NM_001357418,NM_001357419	Mbd3l1,Zfp558	18454054	18473559	-	promoter	chr9	18472851	18474006	4.97	5.72	3.33	2.39	0.000932	0.385	2	1	26.19	79	11.46	8.66
NM_146992	Olfr204	59314488	59315405	-	promoter	chr16	59320655	59321632	4.35	2.66	5.11	-2.46	0.000938	0.386	0	2	3.6	9	32.93	36.22
NM_001081290	Prrc2c	162671785	162740556	-	promoter	chr1	162754481	162755459	4.67	3.13	5.39	-2.26	0.000956	0.39	0	2	8.51	9	37.32	46.7
NM_001363480	Auts2	131437333	132543220	-	intron	chr5	131851767	131854043	6.21	6.88	4.92	1.96	0.000965	0.392	2	2	94.27	142	22.93	37.81
NM_001033333	Myrfl	116776545	116896879	-	exon	chr10	116827085	116832774	7.47	6.22	8.13	-1.91	0.000965	0.392	1	2	92.96	56	301.94	257.17
NM_177167	Ppm1e	87226906	87358994	-	promoter	chr11	87353558	87356363	6.01	6.67	4.73	1.94	0.000968	0.392	1	0	130.93	73	27.07	25.97
NM_019397	Egfl6	166523007	166585716	-	promoter	chrX	166578661	166579204	3.69	1.3	4.55	-3.25	0.000974	0.394	0	2	3.93	1	19.51	27.33
NM_001167909	Nme8	19645079	19697760	-	intron	chr13	19662269	19663475	4.5	2.76	5.26	-2.51	0.000987	0.397	0	2	8.51	5	28.78	48.06
NM_001368661,NM_009584	Dnajc2,Psmc2	21757277	21785165	-	promoter	chr5	21786361	21787351	5.02	5.76	3.4	2.36	0.000995	0.398	2	1	27.5	81	8.54	12.53
NM_001308285	Fhit	9550094	11162035	-	intron	chr14	10594028	10595984	5.5	4.07	6.2	-2.13	0.00101	0.4	0	2	22.59	11	74.63	72.44
NM_011056	Pde4d	108654177	109955969	+	intron	chr13	108699134	108700605	4.64	2.71	5.43	-2.72	0.00101	0.4	0	2	11.13	2	36.83	49.66
NM_001142728	Lrrc9	72441866	72497239	+	promoter	chr12	72440906	72443387	5.76	4.41	6.45	-2.04	0.00102	0.4	0	2	27.5	15	87.56	87.02
NM_001252679	Smr2	88086556	88109053	+	promoter	chr5	88080304	88080799	2.91	3.77	0.51	3.26	0.00102	1	1	0	19.31	8	1.71	1.14
NR_001584	Speer8-ps1	14945294	14978541	+	intron	chr5	14972508	14972789	2.33	3.3	-2.08	5.38	0.00102	1	1	0	0.65	19	0.24	0.23
NM_001042501	Fam133b	3543833	3570546	+	promoter	chr5	3543387	3544460	5.99	6.67	4.66	2.01	0.00102	0.401	2	2	68.74	135	29.02	21.64
NM_023220	Sppl2a	126890395	126933235	-	intron	chr2	126898424	126898768	2.83	3.75	-0.53	4.29	0.00103	1	1	0	1.96	25	0.24	1.14
NM_001355366,NM_001355367	Dnajb4,Fubp1	152181580	152193845	-	promoter	chr3	152192895	152194834	6.46	7.14	5.13	2.01	0.00104	0.405	2	2	92.96	189	42.44	27.56
NM_027128	Odam	87885010	87894809	+	promoter	chr5	87864895	87865122	1.87	2.82	-2.08	4.91	0.00104	1	1	0	10.15	4	0.24	0.23
NM_007496	Zfhx3	108714644	108961636	+	intron	chr8	108813470	108814316	3.7	1.3	4.56	-3.25	0.00104	0.406	0	2	3.93	1	29.27	17.77
NM_001039472	Kif21b	136131390	136178001	+	exon	chr1	136162056	136169512	7.73	6.4	8.42	-2.02	0.00104	0.406	1	2	117.51	51	327.8	355.35
NM_178061	Mob3b	34949074	35157484	-	promoter	chr4	35169131	35171860	5.58	4.18	6.27	-2.09	0.00106	0.408	0	2	23.24	13	64.88	89.75
NM_001171801	Triqk	12906837	12981485	+	intron	chr4	12947516	12947996	2.71	-0.59	3.64	-4.23	0.00107	1	0	1	0.33	1	8.05	16.86
NM_001359852,NM_033572	Gtf2ird2,Rcc1l	134148058	134176767	-	promoter	chr5	134182889	134185192	6.44	7.14	5.01	2.13	0.00108	0.411	2	2	71.68	210	35.61	28.93
NM_011137	Pou2f1	165865154	166002634	-	promoter	chr1	166002288	166002591	3.28	4.15	0.74	3.41	0.00108	1	1	0	6.55	29	2.44	0.91
NM_009873	Cdk6	3343893	3531005	+	intron	chr5	3419983	3421137	4.93	5.65	3.43	2.22	0.00108	0.411	2	0	31.75	69	9.76	11.85
NM_001365111	Slitrk4	64264885	64276906	-	promoter	chrX	64277665	64277851	1.84	2.79	-2.08	4.87	0.00108	1	1	0	8.84	5	0.24	0.23
NM_001358057	Slc9b1	135348029	135393082	+	intron	chr3	135378835	135380284	4.75	3.01	5.52	-2.51	0.00109	0.411	0	2	12.11	4	56.1	35.76
NM_172416	Ostm1	42678916	42702462	+	promoter	chr10	42698323	42699568	5.02	5.72	3.62	2.09	0.00109	0.411	2	1	44.19	61	14.88	9.79
NM_001011736,NM_146992	Olfr204,Olfr205	59314488	59315405	-	promoter	chr16	59328537	59329112	3.17	0.73	4.04	-3.31	0.0011	1	0	2	1.31	2	13.9	18.91
NM_001347357,NM_001347358	Klb,Rfc1	65261852	65335639	-	promoter	chr5	65334930	65336155	5.74	6.44	4.32	2.12	0.00111	0.412	2	1	55.32	118	25.61	14.35
NR_045487	1700026F02Rik	71006728	71026755	-	promoter	chr8	71036413	71038070	4.99	3.28	5.75	-2.47	0.00111	0.413	0	2	14.4	5	35.85	71.98
NM_145073,NM_153173,NM_175661	H2ac10,H3c8,H4c8	23531044	23531478	+	promoter	chr13	23516763	23519608	6.3	7.05	4.64	2.4	0.00113	0.414	2	1	43.53	221	29.76	20.27
NM_001293300	Clasp1	118389058	118609462	+	promoter	chr1	118388087	118389363	5.73	6.5	3.97	2.52	0.00113	0.414	1	1	27.5	153	20	11.39
NM_020598	Olfr17	107097467	107098414	+	promoter	chr7	107092056	107094103	5.31	3.8	6.03	-2.23	0.00114	0.414	0	2	6.87	21	49.75	81.32
NM_001110779	Gm7714	88268919	88282835	+	promoter	chr5	88280066	88280472	2.62	3.49	0.07	3.42	0.00114	1	1	0	9.49	13	0.73	1.37
NR_046142	A530065N20Rik	60029711	60116669	+	intron	chr13	60070696	60072407	4.7	3.15	5.43	-2.28	0.00115	0.416	0	2	10.8	7	45.85	40.55
NM_001164369	Bcas1	170346991	170427845	-	promoter	chr2	170436033	170436899	4.45	2.39	5.26	-2.87	0.00115	0.416	0	2	9.49	1	37.07	39.64
NM_011898	Spry4	38586247	38601347	-	promoter	chr18	38619445	38621395	5.22	3.84	5.91	-2.07	0.00115	0.416	0	2	15.71	13	68.53	51.71
NM_001290536	Otud5	7841831	7876626	+	promoter	chrX	7840973	7842012	5.08	5.83	3.46	2.37	0.00116	0.418	2	0	27.5	86	8.05	13.9
NM_001347445	Med13l	118560719	118765437	+	intron	chr5	118704723	118705776	5.71	6.38	4.42	1.96	0.00117	0.418	2	2	100.16	66	26.1	16.63
NM_001277256	Spred1	117121071	117172853	+	promoter	chr2	117122276	117123369	4.99	5.76	3.22	2.54	0.00117	0.418	1	0	18.33	90	9.02	9.57
NM_001025597	Ikzf1	11685925	11772926	+	intron	chr11	11725182	11726574	5.18	5.87	3.81	2.06	0.00121	0.425	2	0	52.04	65	18.05	10.02
NM_001347389,NM_008146	Gm15787,Golga3	110167508	110176504	-	promoter	chr5	110176130	110177419	5.22	5.96	3.59	2.37	0.00122	0.425	2	0	32.73	92	17.07	7.06
NM_001033324	Zbtb16	48651797	48835941	-	intron	chr9	48723744	48724393	3.38	0.86	4.25	-3.39	0.00122	1	0	2	2.62	1	13.9	24.15
NM_011714	Baz1b	135187323	135246129	+	promoter	chr5	135185991	135188101	6.72	7.42	5.3	2.12	0.00123	0.427	2	2	93.94	249	51.22	27.79
NM_001136085	Uba1	20658302	20683179	+	promoter	chrX	20656477	20657061	4.02	4.82	2.05	2.77	0.00125	0.432	1	0	26.51	30	1.46	6.83
NM_181754	Gpr141	19749682	19824257	-	promoter	chr13	19834899	19838425	5.99	4.75	6.65	-1.9	0.00126	0.432	0	2	28.8	25	81.46	119.59
NM_020009	Mtor	148448582	148557685	+	promoter	chr4	148467366	148470969	6.42	4.8	7.17	-2.36	0.00126	0.432	0	2	46.81	9	174.39	112.98
NM_001162928	Pom121l2	21981181	21985903	+	promoter	chr13	21974014	21975423	6.33	7.03	4.9	2.13	0.00127	0.434	2	2	63.5	198	27.32	32.57
NR_004448	4930448K20Rik	9915965	9917397	-	promoter	chr4	9928479	9931184	5.75	4.39	6.44	-2.04	0.00128	0.435	0	2	17.02	25	56.83	116.4
NM_001112798	Slc8a1	81373105	81738387	-	intron	chr17	81425700	81426462	3.55	1.49	4.37	-2.87	0.00129	1	0	2	1.64	4	20.73	20.5
NM_001290430,NM_133991	Ftsj1,Slc38a5	8238668	8252406	-	promoter	chrX	8251968	8253041	4.99	5.72	3.4	2.32	0.00129	0.436	2	2	25.53	80	10.24	10.93
NM_147027	Olfr31	14328113	14329066	+	promoter	chr14	14308781	14310271	4.5	2.93	5.24	-2.31	0.00129	0.436	0	2	6.22	9	29.02	46.47
NM_053099	Setbp1	78750378	79109391	-	intron	chr18	78956009	78957175	4.52	2.48	5.33	-2.85	0.00129	0.436	0	2	10.15	1	32.44	48.06
NM_001033324	Zbtb16	48651797	48835941	-	intron	chr9	48734832	48736213	4.91	3.51	5.61	-2.1	0.00129	0.436	0	2	11.78	11	51.46	46.24
NR_045311,NR_105769	6030407O03Rik,Mir6351	73618381	73864466	-	promoter	chr1	73854731	73856425	4.71	3.18	5.43	-2.25	0.00131	0.441	0	2	11.13	7	44.15	42.14
NM_001356570	Csn3	87925579	87932264	+	promoter	chr5	87919271	87919526	1.8	2.75	-2.08	4.84	0.00132	1	1	0	9.49	4	0.24	0.23
NM_001163035,NM_016690	Enoph1,Hnrnpdl	100033579	100039222	-	promoter	chr5	100036910	100037668	3.34	4.23	0.54	3.69	0.00133	1	1	0	5.56	32	2.68	0.23
NM_178768	Tmem72	116692725	116716758	-	promoter	chr6	116736166	116737390	4.74	3.12	5.49	-2.36	0.00133	0.444	0	2	12.44	5	42.68	46.92
NR_046015	Gm1720	166662025	166689812	+	intron	chrX	166685744	166686215	3.07	0.4	3.95	-3.55	0.00133	1	0	2	1.64	1	12.19	18.68
NM_001033492	Mageb4	86250256	86256219	-	promoter	chrX	86266350	86267094	3.24	0.72	4.11	-3.39	0.00134	1	0	2	2.29	1	15.85	18.68
NM_001271797,NM_026557	Rchy1,Thap6	91948842	91962556	-	promoter	chr5	91960940	91963769	6.99	7.69	5.55	2.14	0.00134	0.447	2	2	94.92	319	53.66	40.32
NR_126329	D030068K23Rik	109075222	109253639	+	intron	chr8	109107784	109108227	2.6	-0.59	3.52	-4.11	0.00135	1	0	2	0.33	1	13.41	9.57
NM_028275	Lrmda	22019712	23056088	+	intron	chr14	22088801	22090458	5.13	3.71	5.83	-2.12	0.00135	0.449	0	2	12.11	14	73.9	39.64
NM_001025426,NM_001170567	Depdc5,Prr14l	32789207	32854230	-	promoter	chr5	32862952	32864360	5.35	6.04	3.98	2.06	0.00135	0.449	2	1	49.75	82	20.24	11.39
NM_001115010,NM_001346583	Cops4,Lin54	100442035	100498573	-	promoter	chr5	100500638	100502009	5.7	6.38	4.35	2.03	0.00136	0.45	2	1	55.97	111	25.12	15.72
NM_181754	Gpr141	19749682	19824257	-	intron	chr13	19776719	19778061	4.81	3.36	5.52	-2.16	0.00137	0.45	0	2	9.49	11	36.34	55.12
NM_001081567	Mapk10	102908549	103058392	-	intron	chr5	102982067	102982300	2.38	3.28	-0.47	3.75	0.00139	1	1	0	13.42	6	1.22	0.23
NM_001311061	Ing3	21949571	21976038	+	promoter	chr6	21948796	21950860	6.29	7.02	4.76	2.26	0.00139	0.453	2	2	48.77	211	29.27	24.83
NM_001195633	Epg5	77938466	78037321	+	exon	chr18	78031184	78033369	6.68	5.43	7.34	-1.92	0.00141	0.456	1	2	52.04	34	204.39	120.27
NM_133362	Erdr1	90785442	90816465	+	promoter	chrY	90800134	90801148	4.63	5.39	2.95	2.44	0.00143	0.462	2	0	20.62	63	9.76	5.69
NM_007559,NM_181859	Bmp8b,Oxct2b	123105161	123126094	+	promoter	chr4	123117519	123118247	3.49	1.4	4.31	-2.91	0.00144	1	0	2	2.29	3	21.46	18.22
NM_001168423,NM_177829	Spink10,Spink13	62548911	62661388	+	intron	chr18	62625973	62627094	3.94	1.98	4.75	-2.76	0.00144	0.462	0	2	4.91	3	19.51	34.17
NM_172733	Dera	137754577	137837872	+	intron	chr6	137835122	137836228	4.28	2.65	5.02	-2.37	0.00147	0.466	0	2	5.56	7	27.07	38.04
NM_001195284	Fsd1l	53631424	53707009	+	intron	chr4	53665659	53666433	3.73	1.65	4.55	-2.9	0.00147	0.466	0	2	4.26	2	22.93	23.92
NR_015521	1700030C10Rik	20804392	20815779	-	promoter	chr12	20815200	20816179	4.13	4.87	2.55	2.32	0.00147	0.466	2	0	29.46	29	5.37	6.38
NR_001585	Speer4cos	15680710	15714596	+	promoter	chr5	15693204	15693974	4.47	5.3	2.33	2.97	0.00148	0.466	1	0	7.53	71	3.66	6.38
NM_001167909	Nme8	19645079	19697760	-	intron	chr13	19670120	19671505	4.87	3.42	5.57	-2.15	0.00148	0.466	0	2	12.44	9	41.22	53.99
NM_001313760	Tlr8	167241123	167264329	-	exon	chrX	167241367	167243816	5.5	4.17	6.18	-2.01	0.00148	0.466	0	2	22.91	13	68.05	76.99
NR_045699	1700028E10Rik	151368675	151396164	+	promoter	chr5	151367892	151370252	7.1	7.78	5.74	2.04	0.00149	0.469	2	2	112.6	328	58.78	48.06
NM_001171801	Triqk	12906837	12981485	+	intron	chr4	12950288	12951019	3.09	0.58	3.96	-3.38	0.00149	1	0	1	0.98	2	9.27	21.87
NM_001109749,NM_001364566	Cntn4,Gm15631	105672338	105677581	-	promoter	chr6	105673558	105673948	2.92	0.41	3.79	-3.38	0.0015	1	0	2	0.65	2	15.12	12.53
NM_008234	Hells	38930990	38968277	+	promoter	chr19	38919423	38919727	2.54	3.43	-0.3	3.73	0.0015	1	1	0	4.58	17	0.49	1.14
NM_001356570	Csn3	87925579	87932264	+	promoter	chr5	87921937	87922288	2.47	3.36	-0.24	3.6	0.0015	1	1	0	10.47	10	1.46	0.23
NM_001252387	Tafa2	123264076	123741204	+	intron	chr10	123552273	123553310	4.63	3.02	5.37	-2.35	0.00151	0.47	0	2	3.27	13	42.19	40.55
NM_001363480	Auts2	131437333	132543220	-	intron	chr5	131840523	131840803	2.4	3.28	-0.3	3.58	0.00151	1	1	0	13.42	6	0.49	1.14
NR_040615	8030442B05Rik	11338366	11398500	-	promoter	chr2	11385368	11386916	5.07	3.67	5.77	-2.1	0.00151	0.47	0	2	15.38	10	47.56	61.28
NR_040615	8030442B05Rik	11338366	11398500	-	promoter	chr2	11378311	11382452	6.6	5.47	7.23	-1.76	0.00151	0.47	1	2	45.83	43	150.24	149.66
NM_177324	Sbf2	110308013	110614920	-	exon	chr7	110428277	110429295	4.17	4.9	2.62	2.29	0.00152	0.472	1	0	28.8	31	6.34	5.92
NM_001289654	Fhod3	24708623	25133507	+	promoter	chr18	24724580	24725889	4.28	2.61	5.03	-2.42	0.00153	0.472	0	2	7.2	5	35.12	30.3
NM_001081052	Nhs	161836430	162159441	-	intron	chrX	161906451	161912700	6.99	5.67	7.66	-2	0.00156	0.474	1	2	73.65	28	218.78	186.79
NM_001081020	Adamts6	104287835	104496695	+	promoter	chr13	104289023	104289618	4.13	4.93	2.17	2.76	0.00156	0.474	1	0	11.13	50	5.37	3.64
NM_001364551	Hcrtr2	76225880	76323623	-	promoter	chr9	76318361	76318895	3.53	4.32	1.67	2.65	0.00156	1	1	0	23.89	16	2.93	3.42
NM_001317124	Hrh1	114458522	114483298	+	promoter	chr6	114456794	114457904	3.97	2.04	4.77	-2.72	0.00156	0.474	0	2	5.24	3	33.9	20.5
NM_001289530	Adarb2	8202866	8760442	+	intron	chr13	8532832	8533224	2.68	-0.27	3.58	-3.86	0.00157	1	0	1	0.65	1	14.88	9.11
NM_001163551,NM_001301334	Csn1s2b,Prr27	87808121	87824421	+	promoter	chr5	87821351	87821688	2.24	3.15	-0.75	3.9	0.00158	1	1	0	14.73	3	0.73	0.46
NM_001256096	Dtx2	135994800	136032880	+	promoter	chr5	136013332	136017776	7.22	7.84	6.12	1.72	0.00158	0.478	2	2	236.66	222	75.61	63.55
NM_001289654	Fhod3	24708623	25133507	+	intron	chr18	24739574	24742649	6.38	4.89	7.1	-2.21	0.0016	0.479	1	2	48.12	11	138.05	135.99
NM_001347383,NM_001361466	Ccdc18,Tmed5	108121556	108132620	-	promoter	chr5	108131003	108133636	6.39	7.08	5.03	2.05	0.0016	0.479	2	2	78.89	192	42.68	22.55
NM_001081321	Pds5a	65605721	65698236	-	promoter	chr5	65698339	65699413	5.18	5.89	3.74	2.16	0.0016	0.479	2	0	36.66	82	17.07	9.57
NM_001310456,NM_001358931	Cdk16,Usp11	20687954	20699879	+	promoter	chrX	20686218	20686860	3.33	4.13	1.37	2.76	0.00161	1	1	0	20.95	14	2.44	2.73
NR_029806,NR_029807	Mir221,Mir222	19146294	19146388	-	promoter	chrX	19166363	19166675	2.65	3.54	-0.12	3.66	0.00162	1	1	0	6.22	17	0.24	1.59
NM_001310450	Gm21083	15576947	15582097	+	promoter	chr5	15581744	15582669	4.4	5.19	2.52	2.67	0.00162	0.484	1	0	12.77	60	4.39	7.06
NM_008987	Ptx3	66219887	66225806	+	promoter	chr3	66219738	66222962	6.33	5.16	6.97	-1.8	0.00164	0.485	0	2	40.59	31	137.56	112.53
NM_020295	Lmbr1	29229802	29378390	-	intron	chr5	29325082	29325593	3.27	4.07	1.31	2.77	0.00164	1	1	0	18.66	15	2.44	2.51
NM_001195130,NM_205823	Phc2,Tlr12	128615446	128618619	-	promoter	chr4	128636564	128639921	7.06	5.82	7.71	-1.89	0.00164	0.486	1	2	72.01	41	258.77	161.27
NM_007423	Afp	90490714	90508907	+	promoter	chr5	90492383	90493138	4.41	5.14	2.86	2.28	0.00165	0.486	2	0	32.73	38	10	4.56
NM_001082484	Snx27	94497542	94582716	-	promoter	chr3	94563801	94564608	4.78	5.57	2.89	2.67	0.00166	0.486	1	0	11.78	83	7.56	7.29
NM_001033299	Zfp217	170108643	170131220	-	promoter	chr2	170131659	170132916	4.9	5.65	3.23	2.41	0.00166	0.486	2	0	19.31	81	9.02	9.79
NM_001190786,NM_001190800,NM_146217	Aars,Ddx19b,Mir3473d	111003186	111027770	-	promoter	chr8	111029679	111030253	4.2	4.99	2.32	2.67	0.00167	0.488	1	0	12.44	51	5.85	4.1
NR_045381	4930455D15Rik	32663642	32837287	-	intron	chr18	32676537	32678158	4.79	3.38	5.49	-2.11	0.00168	0.488	0	2	10.8	10	39.51	50.11
NM_001289809,NM_001289811,NM_001370947	Ccdc63,Ppp1cc,Ppp1ccb	122108052	122134893	-	promoter	chr5	122143508	122144123	4.72	5.42	3.32	2.1	0.00173	0.502	2	0	36.66	49	12.44	7.52
NM_001038641,NM_001141946	Mkks,Slx4ip	136873781	136891406	-	promoter	chr2	136890694	136892487	6.51	7.26	4.89	2.37	0.00174	0.502	2	2	43.53	262	33.9	25.28
NM_144548	Il23r	67422932	67491855	-	exon	chr6	67464416	67466993	5.54	4.29	6.19	-1.91	0.00174	0.502	0	2	18	21	58.78	87.7
NM_172733	Dera	137754577	137837872	+	intron	chr6	137831460	137832889	4.96	3.57	5.66	-2.08	0.00174	0.502	0	2	12.77	11	39.76	61.05
NM_001111268	Grik2	49093681	49787937	-	intron	chr10	49484753	49485261	2.55	-0.59	3.47	-4.06	0.00176	1	0	1	0.33	1	14.39	7.74
NM_001001309	Itga8	12106634	12301944	-	intron	chr2	12207029	12208706	5.12	3.79	5.79	-2	0.00176	0.504	0	2	15.71	12	55.12	55.81
NM_025934	Riok2	17374332	17394899	+	promoter	chr17	17373150	17374970	6.08	6.79	4.58	2.21	0.00176	0.504	2	2	42.88	179	25.61	22.32
NR_027825	4930470P17Rik	170579418	170602017	-	promoter	chr2	170591601	170593036	5.31	3.98	5.99	-2	0.00177	0.504	0	2	18.66	13	74.63	52.39
NM_175291	Dock10	80501068	80758553	-	promoter	chr1	80762931	80763138	2.01	2.92	-1.08	4	0.00177	1	1	0	11.13	4	0.49	0.46
NR_045311,NR_105769	6030407O03Rik,Mir6351	73618381	73864466	-	promoter	chr1	73856950	73857988	3.84	1.64	4.68	-3.04	0.00178	0.504	0	2	5.24	1	19.02	32.12
NM_001282061	Rgs6	82616925	83162056	+	intron	chr12	83050200	83050982	4.2	2.4	4.97	-2.58	0.00178	0.504	0	2	7.53	3	34.88	28.02
NM_001356262,NM_001356482	Mitd1,Mrpl30	37874801	37890411	-	promoter	chr1	37890112	37890538	4.45	5.2	2.75	2.45	0.00179	0.508	2	0	16.69	57	7.07	6.38
NM_172733	Dera	137754577	137837872	+	intron	chr6	137810744	137816906	7.83	6.49	8.51	-2.02	0.0018	0.508	1	2	130.93	49	295.6	434.62
NM_001033330	Frmpd4	167471306	168123262	-	intron	chrX	168004185	168005376	4.23	2.53	4.99	-2.47	0.00181	0.508	0	2	7.53	4	33.41	30.3
NM_001077694	Dysf	84008598	84211059	+	exon	chr6	84141404	84143927	5.77	4.43	6.45	-2.02	0.00182	0.508	0	2	30.11	13	77.56	97.27
NM_001359279	Tceal3	136590842	136668378	+	promoter	chrX	136579970	136580474	2.74	-0.01	3.63	-3.64	0.00185	1	0	2	0.98	1	11.71	12.98
NM_025910	Riox2	59471775	59492451	+	promoter	chr16	59457583	59458080	3.34	0.98	4.19	-3.21	0.0019	1	0	2	2.95	1	18.05	18.45
NM_001323251	Gm8978	33613149	33625249	-	promoter	chr19	33636867	33637486	3.07	0.57	3.94	-3.37	0.0019	1	0	2	1.96	1	14.88	15.72
NM_052993	C1galt1	7845224	7872042	+	promoter	chr6	7845353	7846196	4.65	5.45	2.73	2.72	0.0019	0.527	2	0	10.15	77	7.56	5.69
NM_172707	Ppp1cb	32458970	32493712	+	promoter	chr5	32458329	32459518	5.95	6.61	4.66	1.95	0.00191	0.527	2	2	61.86	134	30	20.73
NM_001310737	Egf	129677577	129725086	-	promoter	chr3	129724570	129725868	6.04	6.76	4.55	2.21	0.00191	0.527	2	2	44.19	172	29.27	17.54
NM_001376940	Cc2d2b	40748817	40829778	+	exon	chr19	40786668	40789484	5.88	4.64	6.53	-1.89	0.00192	0.527	0	2	20.95	29	118.29	66.97
NM_001128086	Anks1b	89873509	90973300	+	intron	chr10	90531534	90532194	3.1	0.73	3.95	-3.21	0.00193	1	0	1	0.33	3	19.27	11.62
NM_001177621,NM_001177622,NM_001289522	Atraid,Cad,Slc5a6	31036036	31048079	-	promoter	chr5	31047100	31049674	6.98	7.66	5.64	2.02	0.00193	0.531	2	2	97.87	306	53.17	46.24
NM_001289798,NM_001289799,NM_145558	Hadha,Hadhb,Mir1960	30119423	30154980	-	promoter	chr5	30154356	30156536	6.48	7.12	5.3	1.82	0.00194	0.532	2	2	96.56	181	40.49	38.04
NM_008058	Fzd8	9212856	9216201	+	promoter	chr18	9201737	9202095	2.73	-0.01	3.62	-3.63	0.00195	1	0	2	0.98	1	10.49	14.12
NM_001015876,NM_023248	Sbds,Tyw1	130245732	130255530	-	promoter	chr5	130254732	130257606	6.69	7.37	5.38	1.99	0.00196	0.534	2	2	93.94	236	52.19	30.98
NM_001145879,NM_024175	Atp6ap1l,Rps23	90883449	90905355	-	promoter	chr13	90922465	90923677	5.21	5.95	3.58	2.38	0.00196	0.534	2	0	24.88	99	16.34	7.52
NM_026984,NR_040469	5031425E22Rik,Kmt2e	23382302	23433336	-	promoter	chr5	23431898	23434328	6.54	7.23	5.2	2.03	0.00199	0.539	2	2	79.21	220	45.85	27.56
NM_001359962	Cyb5r4	87022029	87077774	+	intron	chr9	87073853	87076808	5.89	4.58	6.56	-1.98	0.00199	0.539	0	2	23.89	24	56.34	132.8
NM_001081383,NM_198621,NR_030700	4831440E17Rik,Cct8l1,Kmt2c	25271795	25498783	-	promoter	chr5	25499082	25501929	7.34	8.01	6.07	1.94	0.00199	0.539	2	2	157.77	358	84.14	50.34
NM_177644,NR_027984	2810025M15Rik,Rasal2	157135183	157412595	-	promoter	chr1	157403120	157416202	9.36	10	8.15	1.85	0.00201	0.542	2	2	793.77	1261	271.7	297.72
NM_018782	Calcrl	84330627	84425266	-	intron	chr2	84387640	84388069	3.21	4.07	0.85	3.22	0.00201	1	1	0	6.55	27	2.68	0.91
NM_001033228	Itga1	114958081	115101964	-	intron	chr13	115025587	115027836	5.65	4.44	6.3	-1.86	0.00201	0.542	0	2	15.38	28	79.02	78.82
NM_001304765	Csn1s2a	87774450	87788798	+	promoter	chr5	87783267	87783456	2.24	3.13	-0.53	3.66	0.00201	1	1	0	9.49	8	0.24	1.14
NM_177324	Sbf2	110308013	110614920	-	intron	chr7	110431672	110433762	5.41	6.06	4.18	1.87	0.00203	0.543	1	1	82.16	51	19.51	16.86
NM_025849	Dmac1	75277351	75278292	-	promoter	chr4	75278087	75278671	4.4	5.18	2.62	2.56	0.00204	0.543	2	0	13.42	59	7.07	5.24
NM_138591	Gfm1	67430115	67475068	+	promoter	chr3	67443759	67444676	4.67	5.39	3.15	2.24	0.00205	0.547	2	0	24.88	59	10.98	6.83
NM_198105	Fam120c	151344223	151474134	+	intron	chrX	151378095	151378572	2.51	-0.59	3.42	-4.01	0.00205	1	0	1	0.33	1	7.32	14.12
NM_001310639,NM_001345902	Cenpc1,Stap1	86012025	86065583	-	promoter	chr5	86065133	86066971	6.41	7.12	4.91	2.21	0.00206	0.548	2	2	50.08	229	34.88	25.28
NM_008465	Kpna1	35983363	36036162	+	promoter	chr16	35982354	35983684	5.81	6.52	4.33	2.2	0.00207	0.548	2	1	46.15	138	28.54	11.62
NR_040385	Platr4	41487681	41493199	-	promoter	chr3	41497871	41499071	4.34	2.66	5.09	-2.44	0.00207	0.548	0	2	3.6	9	20.24	48.06
NM_001305431,NM_027128	BC037156,Odam	87885010	87894809	+	promoter	chr5	87894379	87894621	2.09	2.98	-0.75	3.73	0.00207	1	1	0	10.8	5	0.73	0.46
NM_001290680	Nsg2	32000419	32033414	+	intron	chr11	32028426	32029705	4.43	2.79	5.18	-2.39	0.00207	0.548	0	2	8.84	5	46.83	25.74
NM_001083917	Scn3b	40269216	40291618	+	promoter	chr9	40253699	40254093	2.58	-0.27	3.48	-3.75	0.00208	1	0	2	0.65	1	10.24	12.07
NM_177233	Tafa4	96831209	97060411	-	intron	chr6	97008661	97010193	6.15	4.88	6.81	-1.93	0.00209	0.55	1	2	40.92	18	122.68	102.28
NM_001163732	Frmd3	74013603	74189928	+	intron	chr4	74076200	74076484	2.28	3.22	-1.48	4.7	0.00209	1	1	0	0.65	18	0.49	0.23
NM_001122661,NR_001584	Speer4e,Speer8-ps1	14933631	14938475	-	promoter	chr5	14951113	14951367	2.93	3.84	-0.06	3.9	0.00209	1	1	0	1.64	27	1.46	0.46
NM_001287530	Arhgap6	169112878	169304440	+	promoter	chrX	169096681	169097910	4.42	2.6	5.2	-2.6	0.0021	0.55	0	2	10.15	2	33.41	40.09
NR_120500	Slco6b1	96906176	96997560	-	promoter	chr1	96981201	96982029	3.93	2.16	4.7	-2.55	0.0021	0.55	0	2	4.91	4	22.19	29.84
NM_001360931,NM_001360932,NM_001360933	Ppox,Ufc1,Usp21	171276992	171281186	-	promoter	chr1	171294831	171295115	2.95	3.84	0.28	3.56	0.00211	1	1	0	5.56	23	2.2	0.23
NM_001347445	Med13l	118560719	118765437	+	exon	chr5	118720366	118723498	6.97	7.63	5.71	1.91	0.00211	0.551	2	1	235.02	160	74.14	30.75
NM_175296	Mael	166201385	166238744	-	promoter	chr1	166229782	166230032	2.49	3.39	-0.31	3.7	0.00212	1	1	0	4.91	16	0.24	1.37
NM_009873	Cdk6	3343893	3531005	+	intron	chr5	3460256	3461602	5.77	6.46	4.42	2.03	0.00212	0.551	2	2	50.74	125	15.85	27.11
NM_001359199	Ubl3	148504631	148552788	-	promoter	chr5	148572569	148573843	5.68	6.32	4.49	1.83	0.00213	0.552	2	1	63.17	97	25.12	19.82
NM_027490	Dcp2	44380500	44424969	+	promoter	chr18	44367274	44367901	3.06	0.57	3.92	-3.36	0.00214	1	0	2	1.96	1	17.8	12.53
NM_009794	Capn2	182467253	182517610	-	promoter	chr1	182535622	182537659	5.71	4.52	6.36	-1.84	0.00215	0.554	1	2	26.84	19	81.22	82.92
NM_001001806	Zfp36l2	84183928	84187947	-	promoter	chr17	84184718	84185560	4.66	5.43	2.94	2.49	0.00215	0.554	2	1	19.97	66	11.46	3.87
NM_001310719	Cnksr2	157821573	158043197	-	intron	chrX	157918283	157918593	2.6	3.45	0.26	3.19	0.00215	1	1	0	11.78	10	1.71	0.68
NM_001316672	Prkcb	122289125	122634401	+	exon	chr7	122600555	122600996	2.73	-0.01	3.62	-3.63	0.00217	1	0	1	0.98	1	9.02	15.49
NM_001111017,NM_001357804	Gtf2h5,Serac1	6040571	6079739	-	promoter	chr17	6063274	6064015	4.25	2.69	4.98	-2.29	0.00217	0.554	0	2	4.91	8	26.1	37.13
NM_001141922	Bean1	104170513	104219097	+	intron	chr8	104201132	104205148	6.71	5.5	7.36	-1.86	0.00217	0.554	1	2	61.21	29	148.53	179.73
NM_001048208,NM_012005	Gm14634,Med14	12675371	12761973	-	promoter	chrX	12763988	12764171	1.99	2.9	-1.06	3.96	0.00218	1	1	0	5.89	9	0.73	0.23
NM_027128	Odam	87885010	87894809	+	promoter	chr5	87868478	87868773	2.17	3.07	-0.73	3.8	0.0022	1	1	0	12.77	4	0.98	0.23
NM_028923	Gle1	29935409	29959432	+	promoter	chr2	29921861	29923492	5.65	4.44	6.3	-1.86	0.0022	0.557	1	2	25.53	18	86.34	71.53
NM_177909	Slc9a9	94669892	95230452	+	intron	chr9	94788835	94789063	2.45	-0.59	3.36	-3.95	0.0022	1	0	2	0.33	1	10.73	9.79
NM_001040087	Sytl2	90386981	90410719	+	promoter	chr7	90373044	90373301	2.45	-0.59	3.36	-3.95	0.00221	1	0	2	0.33	1	11.22	9.34
NM_145630	Pdk3	93764616	93832150	-	promoter	chrX	93815088	93815543	3.06	0.57	3.93	-3.36	0.00221	1	0	2	1.96	1	11.71	18.68
NM_145356	Zbtb7c	75820178	76148564	+	intron	chr18	75890788	75892426	5.42	4.1	6.1	-2	0.00221	0.557	0	2	23.24	11	69.75	67.43
NM_001166391	F13a1	36867178	37049213	-	promoter	chr13	37049398	37050486	3.56	1.57	4.36	-2.79	0.00223	1	0	2	2.95	3	25.37	15.72
NM_028709	Btbd11	85386814	85660292	+	intron	chr10	85527575	85529365	5.17	3.86	5.85	-1.99	0.00224	0.56	0	2	16.04	13	70.49	44.65
NM_001359851	Rnf216	142990893	143113020	-	intron	chr5	143004258	143004781	3.91	4.66	2.27	2.39	0.00224	0.56	2	0	19.64	31	4.39	5.24
NM_009794	Capn2	182467253	182517610	-	promoter	chr1	182533240	182534485	4.69	3.15	5.42	-2.27	0.00224	0.56	0	2	12.77	5	45.85	39.86
NM_001007596	Rtn1	72211749	72235746	-	promoter	chr12	72234486	72234930	2.69	-0.01	3.58	-3.59	0.00225	1	0	2	0.98	1	13.17	10.71
NM_172463	Sned1	93235897	93296448	+	promoter	chr1	93204933	93218581	8.79	7.44	9.47	-2.03	0.00225	0.562	1	2	253.02	94	852.42	567.19
NM_133362	Erdr1	90785442	90816465	+	promoter	chrY	90799240	90799768	4.44	5.2	2.71	2.49	0.00226	0.562	1	0	16.69	57	9.02	4.1
NM_001136082,NM_001164080,NM_001164081	Mip,Spryd4,Timeless	128209910	128211794	-	promoter	chr10	128231562	128232014	3.99	4.79	2	2.79	0.00227	0.562	1	0	8.51	47	3.9	4.1
NM_001357447	Zfp24	24009717	24020370	-	promoter	chr18	24027132	24027581	3.68	1.79	4.48	-2.68	0.00228	0.562	0	2	3.93	3	22.19	22.32
NM_001081231	Lhfpl3	22746054	23275597	+	intron	chr5	22835157	22835444	2.87	3.73	0.4	3.33	0.00228	1	1	0	5.56	21	1.95	0.68
NM_001039546	Myo6	80165034	80311729	+	promoter	chr9	80157906	80158596	3.98	2.15	4.76	-2.6	0.00228	0.562	0	2	5.89	3	22.19	31.89
NM_001077694	Dysf	84008598	84211059	+	exon	chr6	84135917	84141150	6.77	5.35	7.47	-2.12	0.00229	0.563	0	2	65.79	16	152.68	202.73
NM_001357421	Mbd1	74268175	74281234	+	promoter	chr18	74252072	74252716	3.11	0.57	3.98	-3.41	0.00229	1	0	1	1.96	1	22.19	9.34
NM_010696	Lcp2	34046928	34092281	+	promoter	chr11	34020285	34037059	9.28	8.12	9.91	-1.8	0.0023	0.564	2	2	324.71	231	999.24	930.29
NM_177324	Sbf2	110308013	110614920	-	promoter	chr7	110598001	110598395	3.12	3.98	0.72	3.26	0.00231	1	1	0	4.58	27	1.46	1.82
NM_021560	Bhlhe22	18054325	18057514	+	promoter	chr3	18044616	18044916	2.45	-0.59	3.36	-3.95	0.00231	1	0	2	0.33	1	8.05	12.53
NM_001368309	Rmdn2	79614900	79682152	+	intron	chr17	79647988	79649721	4.87	3.53	5.55	-2.02	0.00231	0.566	0	2	13.09	10	48.05	45.79
NM_007389	Chrna1	73563281	73580338	-	promoter	chr2	73563174	73564195	5.57	6.25	4.21	2.04	0.00232	0.566	2	1	40.59	112	20.73	16.4
NM_178407	Arap2	62602446	62766177	-	promoter	chr5	62778512	62779311	5.46	6.14	4.12	2.02	0.00232	0.566	2	2	38.95	102	17.8	16.86
NM_001357797,NM_001359107	Slc35b1,Spop	95384856	95391776	+	promoter	chr11	95390174	95394468	7.2	5.87	7.88	-2	0.00232	0.566	1	2	77.25	40	335.6	133.94
NM_001276408,NM_001276409	Apol7d,Fn1	71585473	71653234	-	promoter	chr1	71650857	71652134	4.23	2.57	4.99	-2.42	0.00235	0.568	0	2	7.86	4	28.29	35.08
NM_001310760	Tenm4	96210637	96911092	+	promoter	chr7	96215013	96216067	5.04	5.7	3.75	1.95	0.00235	0.568	2	0	40.26	64	11.71	15.26
NM_001290455,NM_001359289	Gripap1,Mir1198	7789993	7820567	+	promoter	chrX	7789098	7790145	4.88	5.64	3.12	2.53	0.00235	0.568	1	0	14.08	86	10.73	6.61
NM_001357140,NM_001368687,NM_029798	Flywch2,Mir5125,Srrm2	23776916	23786081	-	promoter	chr17	23802477	23803845	6.13	6.85	4.61	2.25	0.00235	0.568	2	2	39.28	192	30	18.68
NM_001356971,NM_001356972	Paics,Ppat	76913249	76951578	-	promoter	chr5	76949873	76952665	6.99	7.65	5.7	1.95	0.00237	0.569	2	2	109.98	293	63.41	40.77
NM_001039472,NR_046167	Gm15850,Kif21b	136127719	136131183	-	promoter	chr1	136150193	136151409	4.43	2.86	5.16	-2.3	0.00238	0.569	0	2	9.49	5	31.46	40.09
NM_001310464	Reln	21884454	22344705	-	intron	chr5	22236982	22237304	2.78	3.61	0.6	3.01	0.00238	1	1	0	12.44	12	0.98	2.05
NM_133362	Erdr1	90785442	90816465	+	intron	chrY	90810051	90811118	4.38	5.18	2.4	2.78	0.00238	0.569	1	0	9.49	63	7.56	2.96
NM_001356576,NM_001356577,NM_001356600,NM_001356601	Cnpy4,Mblac1,Mcm7,Taf6	138164583	138171266	-	promoter	chr5	138186915	138188383	5.51	6.2	4.16	2.04	0.00239	0.569	2	1	38.95	108	19.76	15.95
NM_030210	Aacs	125475873	125517405	+	promoter	chr5	125492227	125493639	5.52	6.2	4.19	2.01	0.00239	0.569	1	1	97.54	49	24.88	11.62
NR_131896	Cdkal1	29191746	29855673	-	intron	chr13	29246947	29247897	4.27	2.76	4.99	-2.23	0.0024	0.57	0	2	5.56	8	32.44	30.98
NM_001037136	Agap1	89454811	89895282	+	intron	chr1	89574669	89577830	5.87	4.68	6.52	-1.83	0.0024	0.57	0	2	31.42	20	102.19	81.09
NM_028687	Ccdc175	72101292	72185029	-	exon	chr12	72128182	72128675	3	0.73	3.84	-3.11	0.00241	1	0	2	1.31	2	12.93	15.72
NR_045078	Gm3716	64593863	64610699	-	promoter	chr5	64598722	64600858	6.34	7.02	5.02	2	0.00243	0.575	2	2	67.43	192	39.76	25.28
NM_133239	Crb1	139198254	139377076	-	intron	chr1	139352111	139354620	5.61	4.33	6.27	-1.95	0.00244	0.575	0	2	25.2	15	96.1	58.77
NM_001356402	Xrn2	147012999	147077997	+	promoter	chr2	147012160	147014159	6.49	7.19	5.08	2.11	0.00244	0.575	2	2	57.61	234	35.85	31.89
NM_001170746	Magi2	19227046	20704791	+	intron	chr5	19512821	19513076	2.06	2.96	-0.79	3.75	0.00246	1	1	0	8.51	7	0.24	0.91
NR_153848	4933406J09Rik	134308951	134403415	-	exon	chr6	134313333	134314939	4.73	3.33	5.42	-2.09	0.00246	0.578	0	2	12.11	8	40.73	45.1
NM_001033233	Tmprss11a	86410410	86468990	-	intron	chr5	86439283	86439537	2.09	2.98	-0.73	3.72	0.00246	1	1	0	9.82	6	0.98	0.23
NM_178098	4930486L24Rik	60842612	60864416	-	promoter	chr13	60865579	60866075	2.55	-0.27	3.44	-3.72	0.00247	1	0	1	0.65	1	8.78	12.98
NM_178098	4930486L24Rik	60842612	60864416	-	promoter	chr13	60878177	60879021	4.11	2.53	4.84	-2.31	0.00247	0.58	0	2	4.58	7	29.02	28.25
NM_001024614	Cfap299	98329304	98802019	+	intron	chr5	98444994	98445273	2.33	3.25	-0.75	4	0.00249	1	1	0	1.96	17	0.73	0.46
NM_001357024,NM_009836	Cct3,Tsacc	88282755	88296838	-	promoter	chr3	88296115	88297699	6.64	7.33	5.27	2.06	0.00249	0.583	2	2	68.41	254	42.44	34.85
NM_001304765	Csn1s2a	87774450	87788798	+	promoter	chr5	87774412	87774619	2.06	2.96	-0.79	3.75	0.0025	1	1	0	7.53	8	0.24	0.91
NM_001357631	Rnf19a	36239934	36283147	-	promoter	chr15	36279420	36281301	5.77	6.4	4.63	1.77	0.00251	0.583	2	1	69.07	100	26.83	22.78
NM_001040654,NM_009877	Cdkn2a,Gm12610	89274473	89282192	-	promoter	chr4	89285719	89293875	8.91	9.58	7.62	1.96	0.00251	0.583	2	2	561.69	973	123.66	269.7
NM_001243741	C87436	86438376	86470387	+	promoter	chr6	86437627	86439115	5.83	6.56	4.27	2.3	0.00253	0.585	2	2	28.15	161	20.73	17.77
NM_030614	Fgf16	105764477	105776532	+	promoter	chrX	105750699	105752654	5.18	3.72	5.9	-2.18	0.00254	0.585	0	2	20.29	6	62.93	56.26
NM_001103367	Rai2	161717036	161779494	+	intron	chrX	161770134	161772197	5.27	4.01	5.93	-1.92	0.00254	0.585	0	2	19.31	13	64.88	57.18
NM_007496	Zfhx3	108714644	108961636	+	intron	chr8	108795836	108798532	5.76	4.46	6.43	-1.97	0.00254	0.585	0	2	29.13	15	110.49	62.41
NM_001166654	Cdkl3	52004221	52084667	+	intron	chr11	52068834	52069283	3.01	0.57	3.87	-3.31	0.00257	1	0	2	1.96	1	12.44	16.86
NM_001359180,NM_011604,NM_026667	Fam114a1,Mir574,Tlr6	64953106	64960048	-	promoter	chr5	64958424	64960321	6.01	6.74	4.48	2.26	0.00258	0.59	2	1	37.97	176	30.24	14.35
NM_001253681	Immt	71831320	71875266	+	exon	chr6	71874808	71876955	5.29	4.07	5.94	-1.86	0.00259	0.59	0	2	16.69	17	53.41	69.02
NM_001109749,NM_001364566	Cntn4,Gm15631	105672338	105677581	-	promoter	chr6	105676604	105681950	7.53	6.37	8.17	-1.8	0.00259	0.591	1	2	108.02	57	328.53	245.78
NR_040385	Platr4	41487681	41493199	-	promoter	chr3	41501020	41502012	4.22	2.57	4.97	-2.4	0.0026	0.592	0	2	6.87	5	21.71	41
NM_001081105	Rhoh	65861220	65896700	+	promoter	chr5	65862786	65864091	6.16	6.83	4.86	1.98	0.00261	0.592	2	2	61.21	167	35.61	22.32
NM_001008705,NM_001033313	Bud31,Pdap1	145128770	145140025	-	promoter	chr5	145139476	145140715	5.5	6.2	4.08	2.11	0.00261	0.592	2	1	40.59	106	23.41	10.48
NM_001323251	Gm8978	33613149	33625249	-	promoter	chr19	33623036	33623522	3.26	1.21	4.08	-2.86	0.00261	1	0	2	1.64	3	13.9	19.82
NM_020047	Tacstd2	67534059	67535822	-	promoter	chr6	67545178	67545692	2.9	0.4	3.77	-3.37	0.00261	1	0	1	1.64	1	11.71	15.49
NM_001081499	Tbc1d8b	139684996	139754218	+	intron	chrX	139709964	139710337	2.42	-0.59	3.33	-3.92	0.00262	1	0	2	0.33	1	7.56	12.53
NM_008058	Fzd8	9212856	9216201	+	promoter	chr18	9208698	9209622	4.31	2.68	5.05	-2.37	0.00263	0.594	0	2	8.84	4	34.88	31.43
NM_001359433	Pan3	147430156	147548501	+	intron	chr5	147476797	147477519	4.67	5.35	3.35	2	0.00264	0.594	2	0	37.32	44	12.19	8.2
NM_009342,NR_163600	Dynlt1b,Gm29719	6356813	6426942	-	promoter	chr17	6422839	6423122	2.9	0.58	3.75	-3.17	0.00264	1	0	2	0.98	2	10.49	16.4
NM_001290410	Nkain3	20118874	20778668	-	promoter	chr4	20783615	20784119	3.46	1.49	4.26	-2.77	0.00264	1	0	2	2.62	3	15.12	23.23
NM_080708	Bmp2k	96997689	97091048	+	intron	chr5	97055204	97055985	4.06	4.83	2.29	2.54	0.00265	0.594	1	0	15.06	42	6.83	2.96
NM_181850	Grm3	9485236	9725352	-	promoter	chr5	9723159	9724010	3.97	4.7	2.44	2.26	0.00265	0.594	1	0	27.82	24	5.12	5.69
NM_001159730	Pdc	150319417	150333906	+	promoter	chr1	150302656	150303020	2.52	-0.27	3.41	-3.68	0.00265	1	0	2	0.65	1	10.98	10.25
NM_028687	Ccdc175	72101292	72185029	-	promoter	chr12	72192326	72192740	2.52	-0.27	3.41	-3.69	0.00267	1	0	2	0.65	1	11.95	9.34
NM_025873	Trit1	123016593	123054949	+	exon	chr4	123050069	123052220	5.73	4.52	6.38	-1.86	0.00267	0.595	0	2	26.84	19	102.92	63.78
NM_001080746,NM_001080747	Gtf2i,Mir3965	134237832	134312398	-	promoter	chr5	134314306	134317648	7.4	8.02	6.3	1.71	0.00268	0.595	2	2	212.43	305	93.41	64.24
NM_009793	Camk4	32939041	33195767	+	intron	chr18	33042220	33042466	2.51	-0.27	3.4	-3.68	0.00268	1	0	2	0.65	1	10.24	10.93
NM_011185,NM_013684	Psmb1,Tbp	15475721	15498276	-	promoter	chr17	15497789	15500062	6.27	6.95	4.95	2	0.00268	0.595	2	2	62.19	185	37.8	24.15
NM_001359963	Napepld	21662901	21701396	-	promoter	chr5	21700920	21702388	6.34	7	5.09	1.91	0.00269	0.595	2	2	69.39	187	35.36	32.8
NM_001033330	Frmpd4	167471306	168577231	-	intron	chrX	168355893	168356537	3.75	1.64	4.58	-2.94	0.00269	0.595	0	2	5.24	1	19.02	28.7
NM_029509	Gbp8	105014153	105053561	-	promoter	chr5	105055756	105056295	3.42	1.2	4.26	-3.05	0.0027	1	0	2	3.6	1	19.76	18.45
NM_001081052	Nhs	161836430	162159441	-	intron	chrX	161974517	161975712	4.42	2.92	5.14	-2.21	0.0027	0.595	0	2	9.17	6	37.07	33.26
NM_145838	St8sia6	13654936	13793520	-	intron	chr2	13742235	13742665	2.7	0.22	3.56	-3.34	0.0027	1	0	2	0.33	2	9.51	14.12
NM_001177380	Cypt15	39346266	39346961	+	promoter	chrX	39341670	39342931	4.09	2.3	4.86	-2.56	0.0027	0.596	0	2	6.87	3	21.46	36.67
NM_001081383	Kmt2c	25271795	25498783	-	intron	chr5	25378942	25380351	5.09	5.84	3.45	2.39	0.00271	0.596	1	0	17.68	97	13.17	8.66
NM_181754	Gpr141	19749682	19824257	-	promoter	chr13	19811562	19812681	3.92	1.98	4.71	-2.73	0.00274	0.596	0	2	5.89	2	18.78	33.71
NM_001370968	Gabrb1	71657921	72149572	+	intron	chr5	72026537	72026922	3.15	3.96	1.14	2.82	0.00274	1	1	0	14.08	17	1.22	3.19
NM_144548	Il23r	67422932	67491855	-	promoter	chr6	67479617	67481522	5.1	3.68	5.8	-2.12	0.00274	0.596	0	2	18.66	7	49.02	62.41
NM_008423	Kcnd1	7823759	7838278	+	promoter	chrX	7813564	7813745	2.14	3.02	-0.48	3.5	0.00275	1	1	0	8.18	8	0.98	0.46
NR_040461	Gm19784	66924762	66949961	-	promoter	chr18	66947470	66948499	4.48	3.04	5.19	-2.15	0.00275	0.596	0	2	9.49	7	37.07	35.99
NM_172777	Gbp9	105076466	105110292	-	promoter	chr5	105094340	105094703	2.99	0.57	3.84	-3.28	0.00276	1	0	2	1.96	1	13.9	14.81
NM_001201413	Apbb2	66298725	66618817	-	intron	chr5	66538433	66538932	3.17	4.03	0.81	3.22	0.00276	1	1	0	4.58	28	1.22	2.28
NM_001033310	Cox18	90214725	90223996	-	promoter	chr5	90222908	90225055	6.31	6.98	5.05	1.92	0.00278	0.598	2	2	75.94	176	42.93	23.46
NM_001033330	Frmpd4	167471306	167855077	-	intron	chrX	167518949	167519589	3.8	1.98	4.58	-2.59	0.00278	0.598	0	2	4.91	3	22.44	25.28
NM_001142728	Lrrc9	72441866	72497239	+	promoter	chr12	72448188	72448527	2.42	-0.59	3.32	-3.92	0.00279	1	0	1	0.33	1	6.83	13.21
NM_001007596	Rtn1	72211749	72235746	-	promoter	chr12	72225474	72225990	2.66	-0.01	3.54	-3.56	0.00279	1	0	1	0.98	1	8.54	14.81
NM_001313722,NM_025432	Ofd1,Trappc2	166390033	166440704	-	promoter	chrX	166425089	166426789	4.91	3.42	5.63	-2.22	0.0028	0.599	0	2	16.37	5	47.56	51.71
NM_011110	Pla2g5	138799247	138819257	-	promoter	chr4	138804609	138808373	7	5.81	7.65	-1.84	0.00281	0.599	1	2	76.92	35	234.87	166.29
NM_011263,NR_039557	Mir5098,Rest	77265494	77283697	+	promoter	chr5	77265541	77267607	6.49	7.12	5.34	1.78	0.00281	0.599	2	2	102.78	175	49.75	30.98
NM_001114333	Grm1	10686059	11082331	-	intron	chr10	10703401	10704162	2.79	-0.27	3.7	-3.97	0.00281	1	0	1	0.65	1	3.17	22.78
NM_001163551,NM_001301334	Csn1s2b,Prr27	87808121	87824421	+	promoter	chr5	87805727	87805907	1.59	2.53	-2.08	4.61	0.00282	1	1	0	6.55	5	0.24	0.23
NM_178098	4930486L24Rik	60842612	60864416	-	promoter	chr13	60863359	60865044	4.9	3.62	5.57	-1.96	0.00282	0.6	0	2	8.51	16	44.39	50.8
NR_106135	Mir7674	32050946	32051008	+	promoter	chr2	32033337	32033743	2.63	-0.01	3.51	-3.52	0.00284	1	0	2	0.98	1	10.49	12.3
NM_001081345,NR_037569	1810026B05Rik,Chd2	73426652	73541746	-	promoter	chr7	73558016	73559474	5.86	6.54	4.53	2.02	0.00284	0.603	2	2	44.52	142	25.37	20.73
NM_153417	Trpm6	18749730	18892511	+	intron	chr19	18835150	18835413	2.92	3.75	0.81	2.93	0.00286	1	2	0	8.84	18	1.46	2.05
NM_001122661,NR_001584	Speer4e,Speer8-ps1	14933631	14938475	-	promoter	chr5	14955106	14955429	2.85	3.71	0.35	3.36	0.00287	1	1	0	4.26	22	0.73	1.82
NM_001167767	Ldah	8208126	8276223	+	promoter	chr12	8192001	8195361	6.43	5.25	7.07	-1.81	0.00288	0.61	0	2	42.23	34	89.51	178.36
NM_001286452	Daam1	71831068	71992376	+	intron	chr12	71922139	71922544	2.43	-0.59	3.34	-3.93	0.00288	1	0	1	0.33	1	6.1	14.12
NM_001146292	Celf4	25477620	25754157	-	promoter	chr18	25734301	25734863	3.48	1.3	4.31	-3.01	0.00288	1	0	2	3.93	1	19.76	19.82
NM_025763	4933436I01Rik	67919864	67921450	-	promoter	chrX	67933768	67934002	1.58	2.53	-2.08	4.61	0.0029	1	1	0	7.53	4	0.24	0.23
NM_001310464	Reln	21884454	22344705	-	promoter	chr5	22360328	22361435	5.28	5.92	4.07	1.85	0.00291	0.615	2	1	50.41	71	13.66	20.05
NM_001355749	Ndfip1	38418907	38465197	+	promoter	chr18	38413654	38414421	3.54	1.65	4.33	-2.68	0.00292	1	0	2	3.27	3	17.56	22.78
NM_007496	Zfhx3	108714644	108961636	+	exon	chr8	108784887	108795024	8.33	7.03	9	-1.97	0.00292	0.616	1	2	180.68	81	690.71	333.71
NM_001198560,NM_001198561	H2-Q7,H2-Q9	35439155	35443773	+	promoter	chr17	35435577	35438070	6.83	5.61	7.48	-1.88	0.00293	0.616	1	2	64.48	33	122.44	235.31
NM_001177955	Gpm6b	166344553	166389033	+	promoter	chrX	166360538	166361505	3.86	1.98	4.65	-2.67	0.00294	0.617	0	2	5.89	2	24.15	26.2
NM_001368621	Adamtsl1	86053915	86428382	+	promoter	chr4	86051355	86051545	1.92	2.82	-1.06	3.88	0.00294	1	1	0	10.15	4	0.73	0.23
NM_001164593	Pdzrn4	92396810	92771819	+	intron	chr15	92468141	92468456	2.51	-0.27	3.4	-3.68	0.00295	1	0	1	0.65	1	13.17	7.97
NM_001305431,NM_027128	BC037156,Odam	87885010	87894809	+	promoter	chr5	87889223	87889487	2.3	3.18	-0.31	3.49	0.00296	1	1	0	12.11	6	0.24	1.37
NM_172992,NM_177601	Phtf2,Tmem60	20758664	20882124	-	promoter	chr5	20880608	20883125	6.78	7.42	5.62	1.8	0.00297	0.622	2	2	105.73	236	49.75	48.52
NM_177324	Sbf2	110308013	110614920	-	intron	chr7	110437112	110437536	3.03	3.83	1.09	2.74	0.00298	1	1	0	17.35	11	2.2	2.05
NM_001308285	Fhit	9550094	10453458	-	intron	chr14	10039426	10039783	2.75	0.21	3.62	-3.41	0.00298	1	0	2	1.31	1	14.15	10.48
NM_001289924	Aopep	62964893	63302877	+	intron	chr13	63107945	63109139	4.84	3.44	5.53	-2.09	0.00298	0.622	0	2	14.73	7	46.83	45.79
NM_001005342,NM_144887	Ypel4,Zdhhc5	84687920	84715164	-	promoter	chr2	84714576	84716623	6.41	7.12	4.94	2.17	0.00299	0.622	2	2	45.5	232	34.63	26.88
NM_133237	Apcdd1	62922327	62953814	+	promoter	chr18	62917342	62927116	8.19	7.08	8.81	-1.72	0.00301	0.624	1	2	167.26	104	450.23	446.47
NM_080708	Bmp2k	96997689	97091048	+	promoter	chr5	96979059	96981457	6.85	7.49	5.69	1.8	0.00302	0.625	2	2	112.6	246	58.05	44.87
NM_001033330	Frmpd4	167471306	168577231	-	intron	chrX	168479561	168482271	5.74	4.45	6.41	-1.96	0.00303	0.625	0	2	31.75	12	87.8	82
NM_001114386,NM_031881	Mir466p,Nedd4l	64887756	65217826	+	intron	chr18	65197031	65197491	2.58	-0.27	3.48	-3.75	0.00303	1	0	1	0.65	1	16.58	5.69
NM_001039478	Lrif1	106684987	106736576	+	promoter	chr3	106669718	106670172	2.74	0.21	3.61	-3.4	0.00304	1	0	1	1.31	1	10.98	13.44
NM_001077265	Hnrnpd	99955935	99978938	-	promoter	chr5	99975959	99976233	2.89	3.73	0.61	3.12	0.00306	1	1	0	5.56	21	1.46	1.59
NM_183197	Serpinb9f	33324077	33335366	+	promoter	chr13	33323684	33324350	3.07	0.72	3.92	-3.2	0.00306	1	0	2	2.29	1	17.32	12.98
NM_001135727	Sh3kbp1	159627272	159975920	+	intron	chrX	159661211	159662477	4.85	3.53	5.53	-2	0.00306	0.627	0	2	14.08	9	45.85	46.7
NM_001252387	Tafa2	123264076	123741204	+	intron	chr10	123548590	123548905	2.35	-0.59	3.26	-3.85	0.00307	1	0	2	0.33	1	9.76	9.34
NM_001357031,NM_001357032	Gm8773,Gtpbp10	5537454	5559541	-	promoter	chr5	5558806	5559982	5.25	5.91	3.96	1.95	0.00307	0.627	2	2	36.66	84	16.34	14.81
NM_053075	Rheb	24802823	24842361	-	promoter	chr5	24840880	24844184	7.65	8.27	6.54	1.73	0.00307	0.627	2	2	223.56	395	104.63	81.55
NR_045924	1700066N21Rik	87908588	87979351	-	promoter	chr5	87958939	87959450	2.41	3.3	-0.31	3.61	0.00307	1	1	0	16.69	3	0.24	1.37
NR_045396	1700034G24Rik	112582936	112589996	-	promoter	chr5	112609691	112612189	6.1	4.79	6.78	-1.99	0.00307	0.627	1	2	42.23	13	119.02	100.23
NM_009290	Wnt8a	34542327	34548061	+	promoter	chr18	34544090	34544882	4.08	2.49	4.82	-2.33	0.00308	0.627	0	2	6.22	5	30.97	25.51
NR_046142	A530065N20Rik	60029711	60116669	+	intron	chr13	60059702	60060081	2.73	0.21	3.6	-3.4	0.00308	1	0	2	1.31	1	12.93	11.39
NM_001316672	Prkcb	122289125	122634401	+	exon	chr7	122594242	122595355	4.11	2.57	4.84	-2.27	0.00308	0.627	0	2	5.89	6	30.24	27.11
NM_001043354	Rorb	18930609	19001117	-	intron	chr19	18975038	18975387	2.72	3.55	0.53	3.02	0.00309	1	1	0	13.42	10	2.2	0.68
NM_027548	Serpinb7	107422689	107452689	+	exon	chr1	107447496	107448185	4.65	5.42	2.91	2.51	0.00309	0.627	1	0	13.42	72	10.24	4.78
NM_147033	Olfr714	107073830	107074783	+	promoter	chr7	107065882	107067801	5.36	4.06	6.03	-1.97	0.00309	0.628	1	2	22.26	11	52.68	77.9
NM_001167909	Nme8	19645079	19697760	-	exon	chr13	19673960	19674806	3.6	1.72	4.39	-2.67	0.00312	1	0	2	3.6	3	16.1	25.97
NM_025759	Speer4d	15619099	15623864	+	promoter	chr5	15605721	15606144	3.41	4.22	1.45	2.76	0.00312	1	2	0	10.15	27	3.66	1.82
NM_146730	Olfr1095	86850770	86851696	-	promoter	chr2	86862373	86862823	2.4	-0.59	3.3	-3.9	0.00314	1	0	1	0.33	1	6.1	13.67
NM_010681	Lama4	38965515	39110188	+	promoter	chr10	38949234	38949693	2.85	0.4	3.71	-3.31	0.00314	1	0	2	1.64	1	12.68	13.44
NM_001286100	Ripor2	24582189	24733806	+	exon	chr13	24706074	24706953	3.95	2.2	4.72	-2.52	0.00317	0.639	0	2	6.22	3	29.02	23.69
NM_001359884	9330182L06Rik	9266118	9411545	+	intron	chr5	9314836	9315501	3.51	1.49	4.32	-2.83	0.00317	1	0	2	3.6	2	14.63	25.28
NM_026984,NR_040469	5031425E22Rik,Kmt2e	23382302	23433336	-	promoter	chr5	23449147	23449410	1.92	2.87	-2.08	4.96	0.00317	1	1	0	0.65	14	0.24	0.23
NM_183087	Fam189a1	64756096	65156528	-	intron	chr7	65125329	65126454	4.22	2.5	4.98	-2.48	0.00319	0.642	0	2	2.29	9	45.85	17.31
NM_001377078	Tox	6686353	6990836	-	intron	chr4	6917882	6919622	4.79	3.49	5.46	-1.97	0.0032	0.643	0	2	11.46	11	50.73	37.36
NM_001277268	Fgf5	98254184	98277033	+	promoter	chr5	98261661	98261899	2.56	3.4	0.37	3.03	0.0032	1	1	0	14.08	7	1.22	1.37
NM_001001297,NM_001362772	Enkur,Thnsl1	21180731	21205365	-	promoter	chr2	21204733	21206694	6.15	6.79	4.96	1.83	0.00321	0.643	2	2	71.36	150	37.32	25.06
NM_001017525	Btbd11	85386814	85660292	+	intron	chr10	85655045	85656934	6.06	4.91	6.69	-1.79	0.00321	0.643	1	2	35.02	25	129.51	77.68
NM_001362068,NM_001362069	Polr1a,Ptcd3	71880638	71908762	-	promoter	chr6	71908568	71909637	4.78	5.54	3.11	2.42	0.00321	0.643	1	0	13.75	79	9.76	7.52
NM_001039129,NM_001076789,NM_001358950,NM_010447	Cbx5,Gm10052,Gm5643,Hnrnpa1	103191546	103239852	-	promoter	chr15	103239128	103241163	6.95	7.67	5.46	2.21	0.00322	0.644	2	2	60.88	347	54.39	33.48
NM_001110273	Slc14a2	78146144	78179172	-	promoter	chr18	78164258	78166336	5.37	4.04	6.05	-2.01	0.00323	0.644	1	2	23.89	9	64.63	67.65
NM_025509	Ostc	130695917	130709444	-	promoter	chr3	130708519	130710696	6.56	7.28	5.04	2.24	0.00325	0.646	2	1	49.75	261	45.12	20.73
NM_001360694	Slc12a7	73763660	73816754	+	intron	chr13	73803302	73804523	5.13	3.89	5.79	-1.9	0.00325	0.646	0	2	17.68	12	54.14	56.26
NM_001359963	Napepld	21662901	21701396	-	intron	chr5	21672972	21673847	5.55	6.27	4.07	2.2	0.00326	0.646	2	2	29.46	125	21.95	11.62
NM_008936,NM_146910,NM_146911	Olfr1377,Olfr1378,Prop1	50950806	50953757	-	promoter	chr11	50969055	50970563	4.65	3.34	5.32	-1.99	0.00327	0.646	0	2	8.18	12	36.1	43.96
NM_001285452	Tmem33	67260565	67291461	+	promoter	chr5	67259098	67261785	6.84	7.48	5.68	1.8	0.00328	0.646	2	2	115.22	242	62.44	39.86
NM_001271447	Enox2	49009707	49288242	-	intron	chrX	49085708	49086459	3.75	1.86	4.54	-2.68	0.00331	0.648	0	2	5.24	2	23.66	22.78
NM_001377004	Aasdh	76873659	76905476	-	promoter	chr5	76904913	76905985	5.42	6.12	4.03	2.08	0.00332	0.648	2	2	31.75	107	19.51	13.21
NM_001359308,NM_001359408,NM_011079,NM_024166	Chchd2,Nupr1l,Phkg1,Zbed5	129863431	129879088	-	promoter	chr5	129895244	129896140	6.03	6.64	4.94	1.7	0.00332	0.648	2	2	80.85	119	34.39	27.11
NM_030688	Il1rapl2	137570754	138849077	+	intron	chrX	138144945	138145266	2.33	-0.59	3.23	-3.82	0.00333	1	0	2	0.33	1	8.54	10.25
NM_031174	Dscam	96592079	97170735	-	promoter	chr16	97152479	97152932	2.72	0.21	3.59	-3.38	0.00334	1	0	2	1.31	1	10	14.12
NM_019582,NM_138603	Cacna1f,Ccdc22	7593809	7605420	-	promoter	chrX	7605188	7605813	4.06	4.8	2.44	2.36	0.00335	0.648	2	0	15.71	40	5.85	5.01
NM_001081020	Adamts6	104287835	104496695	+	promoter	chr13	104288012	104288765	5.05	5.75	3.62	2.13	0.00335	0.648	2	1	25.86	82	14.88	9.79
NM_001081105	Rhoh	65861220	65896700	+	promoter	chr5	65854050	65856418	6.2	6.9	4.77	2.13	0.00336	0.648	2	2	40.59	199	28.05	26.65
NM_001077694	Dysf	84008598	84211059	+	intron	chr6	84155306	84156901	4.98	3.66	5.66	-1.99	0.00336	0.648	0	2	16.37	9	45.12	55.81
NM_001304765	Csn1s2a	87774450	87788798	+	promoter	chr5	87767776	87767963	1.55	2.49	-2.08	4.57	0.00336	1	1	0	7.2	4	0.24	0.23
NM_001304765	Csn1s2a	87774450	87788798	+	promoter	chr5	87756661	87757192	2.55	3.39	0.22	3.18	0.00337	1	1	0	16.04	5	0.73	1.59
NM_001199123,NM_001199124	G6pc2,Spc25	69193895	69206213	-	promoter	chr2	69206790	69207051	2.74	3.62	0.05	3.57	0.00338	1	1	0	3.6	21	0.24	1.82
NM_001310456,NM_001358931	Cdk16,Usp11	20687954	20699879	+	promoter	chrX	20690697	20691027	3.1	3.9	1.15	2.75	0.00338	1	1	0	20.95	9	1.71	2.73
NM_001109909,NM_001109910	Mir7036,Srrt	137295704	137307674	-	promoter	chr5	137307670	137308160	4.54	5.26	3.03	2.23	0.00338	0.65	2	0	22.59	54	5.12	11.16
NM_001013820	Slc22a28	8062209	8131982	-	intron	chr19	8066202	8066611	2.42	-0.59	3.33	-3.92	0.00338	1	0	1	0.33	1	4.88	15.26
NM_001081564	Gm6592	8843994	8849607	+	promoter	chrX	8832461	8832697	1.72	2.64	-1.52	4.16	0.00339	1	1	0	9.49	3	0.24	0.46
NM_027128	Odam	87885010	87894809	+	promoter	chr5	87865538	87865833	2.64	3.46	0.48	2.98	0.0034	1	1	0	14.08	8	0.98	1.82
NM_007635	Ccng2	93267573	93276231	+	promoter	chr5	93264406	93269188	7.79	8.44	6.56	1.88	0.00341	0.653	2	2	204.58	492	119.75	69.48
NM_026102	Daam1	71831068	71992376	+	promoter	chr12	71826922	71829771	6.28	5.24	6.88	-1.63	0.00341	0.654	0	2	36.66	39	121.7	113.21
NR_027388	1700096K18Rik	25530018	25531466	+	promoter	chr5	25528896	25532991	7.72	8.33	6.62	1.71	0.00343	0.655	2	2	232.4	412	109.51	87.02
NM_001361073	Arhgap26	38993145	39376285	+	intron	chr18	39022674	39023092	3.09	0.99	3.92	-2.93	0.00343	1	0	2	1.96	2	15.37	14.81
NR_003368	Pvt1	62037986	62250976	+	intron	chr15	62106473	62107008	3.67	1.56	4.49	-2.93	0.00343	0.655	0	2	4.91	1	28.78	16.17
NM_133821	Phlpp1	106171869	106394245	+	intron	chr1	106314449	106315474	4.58	3.1	5.29	-2.2	0.00343	0.655	0	2	12.11	5	36.58	41.91
NM_001081052	Nhs	161836430	162159441	-	intron	chrX	162060512	162061067	3.03	0.72	3.88	-3.16	0.00344	1	0	2	2.29	1	15.12	14.35
NM_001289895	Tns1	73910232	74124548	-	intron	chr1	74054239	74057101	6.28	5.07	6.93	-1.86	0.00344	0.656	1	2	45.17	22	88.29	156.26
NM_144548	Il23r	67422932	67491855	-	promoter	chr6	67490751	67492514	4.84	3.53	5.51	-1.98	0.00345	0.656	0	2	10.15	13	33.17	58.09
NM_207225	Hdac4	91928779	92180341	-	intron	chr1	92088773	92091143	6.15	5.02	6.78	-1.76	0.00346	0.657	1	2	41.9	23	110.24	108.88
NM_001033228	Itga1	114958081	115101964	-	intron	chr13	115032508	115032861	2.58	-0.01	3.45	-3.46	0.00347	1	0	2	0.98	1	10.49	11.39
NM_153525	Tmem41b	109972187	109986230	-	promoter	chr7	109985498	109987237	6.4	7.08	5.1	1.98	0.00347	0.657	2	2	64.16	206	42.68	25.97
NM_001361281	Lsamp	39984364	42181679	+	intron	chr16	40585586	40586117	2.62	-0.01	3.5	-3.51	0.00349	1	0	1	0.98	1	15.12	7.52
NM_008058	Fzd8	9212856	9216201	+	promoter	chr18	9209823	9217686	8.58	7.34	9.24	-1.9	0.00349	0.659	1	2	232.73	92	700.71	508.43
NM_001142781	Mindy4	55203383	55278625	+	exon	chr6	55273640	55278556	7.1	5.99	7.72	-1.73	0.0035	0.66	1	2	83.14	44	236.82	185.65
NM_001038696	Rnpc3	113605067	113630149	-	promoter	chr3	113629598	113631149	6.01	6.66	4.78	1.88	0.00351	0.66	2	2	56.3	146	30.73	24.37
NM_001008419	Aox2	58278326	58379264	+	exon	chr1	58309392	58310334	3.94	2.36	4.67	-2.31	0.00352	0.661	0	2	4.26	6	27.56	23.46
NM_001310449	Gm21190	15524456	15529222	-	promoter	chr5	15535091	15535718	3.51	4.34	1.35	2.99	0.00353	1	1	0	6.55	34	1.22	3.87
NM_001111268	Grik2	49093681	49787937	-	intron	chr10	49483399	49484378	3.49	1.41	4.31	-2.89	0.00357	1	0	1	0.33	5	26.1	13.44
NM_001077694	Dysf	84008598	84211059	+	intron	chr6	84166131	84166788	3.17	0.86	4.02	-3.16	0.00358	1	0	1	2.62	1	10.73	21.64
NM_001358045	Ptk2	73205105	73423191	-	intron	chr15	73282930	73283187	2.69	3.51	0.63	2.88	0.00359	1	1	0	11.78	11	1.95	1.14
NM_001286062	Angpt1	42424667	42676977	-	intron	chr15	42466273	42466944	3.39	1.4	4.2	-2.8	0.00359	1	0	2	3.27	2	15.61	21.18
NM_001159523,NM_001310337,NM_009168,NM_028381	Gm16712,Shd,Yju2,Zfp119b	55938373	55945259	-	promoter	chr17	55958806	55959538	5.22	5.96	3.62	2.34	0.0036	0.664	2	2	17.35	107	14.15	10.48
NM_008310	Htr1f	64924729	65105784	-	intron	chr16	64977284	64978045	3.71	1.99	4.47	-2.48	0.0036	0.664	0	2	1.96	6	19.76	24.6
NM_001123370,NM_001360983,NM_024250	9030025P20Rik,Phf10,Wdr27	14818672	14943124	-	promoter	chr17	14958270	14961201	6.56	7.17	5.49	1.68	0.0036	0.664	2	2	126.68	161	56.1	33.48
NR_004448	4930448K20Rik	9915965	9917397	-	promoter	chr4	9919778	9921856	5.55	4.24	6.22	-1.99	0.0036	0.664	0	2	16.69	21	38.54	110.93
NM_153389	Atp10d	72203329	72298771	+	promoter	chr5	72205382	72206326	4.29	5.01	2.77	2.25	0.00361	0.664	2	0	21.6	43	9.27	4.33
NM_001145820	Gpd2	57237678	57370719	+	promoter	chr2	57223307	57225194	5.43	4.28	6.05	-1.77	0.00363	0.664	0	2	20.95	18	60.49	72.44
NM_001015099	G2e3	51348230	51376986	+	promoter	chr12	51347430	51348618	5.28	5.94	4.03	1.91	0.00363	0.664	2	2	37.64	85	15.85	16.86
NM_001364281	Syt16	73997777	74267916	+	intron	chr12	74249010	74250513	4.73	3.33	5.43	-2.1	0.00364	0.664	0	2	13.09	7	33.66	52.39
NM_001356361,NM_025334,NM_027453	Btf3l4,Kti12,Txndc12	108814295	108833640	-	promoter	chr4	108833351	108834793	5.92	6.63	4.48	2.15	0.00365	0.664	2	2	34.37	164	27.32	17.31
NR_040667	A630077J23Rik	43751859	43759464	+	promoter	chr4	43749778	43751547	4.74	3.28	5.45	-2.17	0.00366	0.664	0	2	14.4	5	46.1	41.23
NM_030886,NM_198010	Ankrd17,Gm9958	90227166	90366185	-	promoter	chr5	90364715	90367322	6.23	6.88	5.01	1.87	0.00366	0.664	2	1	83.14	153	45.12	19.36
NM_010889	Neb	52136647	52338798	-	promoter	chr2	52318991	52319448	3.8	2.16	4.55	-2.39	0.00367	0.664	0	2	3.93	5	24.39	22.32
NM_001162921	Zc3h12c	52109571	52168406	-	promoter	chr9	52179273	52182241	6.34	5.23	6.95	-1.72	0.00367	0.664	1	2	48.12	27	121.7	126.2
NM_175645	Xylt1	117380979	117667630	+	intron	chr7	117605176	117607052	4.99	3.63	5.68	-2.05	0.00368	0.664	0	2	17.68	7	52.19	50.11
NM_008143,NR_028563,NR_028564	Rack1,Snord95,Snord96a	48800360	48806241	+	promoter	chr11	48799835	48800850	5.04	5.72	3.73	1.99	0.00368	0.664	2	2	30.44	75	14.88	11.62
NM_001357447	Zfp24	24009717	24020370	-	promoter	chr18	24026242	24027019	3.93	1.98	4.73	-2.76	0.00369	0.665	0	2	6.87	1	30	23.23
NM_001159963	Fbxl5	43744618	43782149	-	exon	chr5	43760738	43760998	2.67	3.56	-0.1	3.66	0.0037	1	1	0	1.64	22	0.73	1.14
NM_001285945,NM_001357573	R3hdm1,Zranb3	127954179	128102471	-	promoter	chr1	128102391	128103937	6.52	7.23	5.08	2.15	0.00371	0.666	2	2	46.48	254	37.56	30.3
NM_172733	Dera	137754577	137837872	+	intron	chr6	137805767	137810537	6.76	5.58	7.4	-1.81	0.00371	0.666	1	2	66.77	29	138.29	198.4
NM_001039126	Asb1	91540565	91559590	+	promoter	chr1	91529947	91530390	2.7	0.21	3.57	-3.36	0.00371	1	0	2	1.31	1	14.15	9.57
NM_001081020	Adamts6	104287835	104496695	+	promoter	chr13	104286487	104287277	4.89	5.61	3.39	2.22	0.00373	0.669	2	2	18.98	79	11.22	9.79
NM_001198560,NM_001198561,NM_001201460,NM_001368741	H2-Q6,H2-Q7,H2-Q8,H2-Q9	35424847	35428361	+	promoter	chr17	35427920	35431481	7.45	6.25	8.1	-1.85	0.00374	0.669	1	2	107.36	45	206.58	341.68
NM_010199	Fgf12	28157783	28753243	-	intron	chr16	28589395	28589803	2.56	-0.01	3.43	-3.45	0.00374	1	0	2	0.98	1	9.76	11.85
NM_001081203,NM_001310723	Kmt5a,Sbno1	124368702	124425602	-	promoter	chr5	124425740	124426670	4.42	5.11	3.06	2.05	0.00375	0.67	2	0	29.13	40	10.49	6.15
NM_001289895	Tns1	73910232	74124548	-	intron	chr1	74047723	74048616	4.23	2.72	4.95	-2.23	0.00376	0.67	0	2	7.2	6	24.15	37.59
NM_001310464	Reln	21884454	22344705	-	intron	chr5	22139702	22140164	3.29	4.06	1.49	2.57	0.00377	1	1	0	13.42	20	2.44	3.19
NM_001033228	Itga1	114958081	115101964	-	intron	chr13	115027905	115029242	4.61	3.31	5.28	-1.98	0.00377	0.67	0	2	9.82	10	41.95	35.99
NM_001276408,NM_001276409	Apol7d,Fn1	71585473	71653234	-	promoter	chr1	71649513	71649797	2.29	-0.59	3.19	-3.79	0.00377	1	0	1	0.33	1	8.05	10.25
NM_007855	Twist2	91801461	91848034	+	intron	chr1	91843667	91844068	2.29	-0.59	3.19	-3.79	0.00377	1	0	2	0.33	1	8.05	10.25
NM_001103367	Rai2	161717036	161779494	+	promoter	chrX	161719889	161724202	6.4	5.07	7.08	-2.01	0.00378	0.67	0	2	54.01	13	134.14	136.22
NM_001271857,NM_001271858	Add2,Figla	86017191	86020996	+	promoter	chr6	86011603	86011998	2.91	0.57	3.76	-3.19	0.00378	1	0	2	1.96	1	13.9	13.21
NR_045311	6030407O03Rik	73618381	73864466	-	intron	chr1	73829524	73831168	5.51	4.29	6.16	-1.87	0.00379	0.671	1	2	26.19	13	78.78	64.46
NM_001037846	Cnot2	116485160	116580536	-	promoter	chr10	116582305	116582921	4.42	5.2	2.6	2.6	0.00379	0.671	1	0	9.49	64	8.05	4.1
NM_011056	Pde4d	108654177	109955969	+	promoter	chr13	108672461	108676040	6.65	5.53	7.27	-1.74	0.0038	0.671	1	2	61.54	31	140.73	168.34
NM_001242396	Jmjd1c	67185750	67256326	+	promoter	chr10	67186834	67187562	4.37	5.1	2.8	2.3	0.0038	0.672	2	0	15.71	53	7.8	6.15
NM_001122754	Txk	72695978	72752777	-	promoter	chr5	72760902	72761859	4.75	5.46	3.28	2.18	0.00381	0.672	2	0	21.28	67	12.19	7.29
NM_011898	Spry4	38586247	38601347	-	promoter	chr18	38612855	38613833	4.72	3.42	5.4	-1.97	0.00382	0.673	0	2	12.44	9	40.49	43.74
NM_139294	Braf	39603237	39725463	-	promoter	chr6	39725525	39726818	5.29	5.98	3.94	2.04	0.00383	0.673	2	1	30.11	96	17.32	13.44
NM_001033324	Zbtb16	48651797	48835941	-	exon	chr9	48740996	48743693	5.65	4.52	6.28	-1.76	0.00385	0.673	0	2	19.97	26	95.61	59.68
NM_001031772	Lin28b	45376619	45470201	-	promoter	chr10	45482234	45485695	7.55	8.21	6.29	1.92	0.00385	0.673	2	2	138.13	456	88.05	68.56
NM_001310719	Cnksr2	157821573	158043197	-	intron	chrX	157845621	157846046	2.96	3.76	0.98	2.78	0.00386	1	1	0	12.11	15	1.22	2.73
NM_133816	Sh3bp4	89070415	89155087	+	promoter	chr1	89078942	89079718	3.61	1.56	4.43	-2.86	0.00386	1	0	2	4.91	1	19.51	23.46
NM_001081052	Nhs	161836430	162159441	-	intron	chrX	161932740	161933019	2.29	-0.59	3.19	-3.78	0.00387	1	0	1	0.33	1	7.56	10.71
NM_001357447	Zfp24	24009717	24020370	-	promoter	chr18	24027999	24029882	4.95	3.63	5.63	-2	0.00388	0.675	0	2	16.69	8	54.14	44.87
NM_177644	Rasal2	157135183	157412595	-	intron	chr1	157143665	157143928	2.34	3.18	0.08	3.1	0.00388	1	1	0	11.13	7	0.98	1.14
NM_009745,NM_011714	Baz1b,Bcl7b	135168372	135181852	+	promoter	chr5	135169421	135170178	4.25	4.99	2.66	2.33	0.00388	0.675	1	0	17.35	46	8.54	4.1
NM_177789	Vsig4	96247201	96293438	-	intron	chrX	96254660	96255011	2.57	-0.01	3.44	-3.45	0.00389	1	0	2	0.98	1	8.29	13.44
NM_001254761	Rnf128	139563340	139673145	+	promoter	chrX	139565309	139565898	3.23	1.21	4.04	-2.83	0.00391	1	0	2	2.62	2	17.32	15.49
NM_177171	Heatr5a	51875873	51971321	-	promoter	chr12	51969904	51972110	6.16	6.81	4.96	1.85	0.00392	0.68	2	2	60.88	163	33.66	28.47
NR_151518	Gm33354	166448252	166455488	-	promoter	chr1	166450442	166450709	2.29	-0.59	3.19	-3.78	0.00393	1	0	2	0.33	1	7.32	10.93
NM_130449	Colec12	9707648	9877995	+	promoter	chr18	9706487	9709438	6.06	4.89	6.7	-1.81	0.00393	0.681	1	2	39.28	20	125.12	82.46
NM_028053	Tmem38b	53826045	53862018	+	promoter	chr4	53829887	53830372	3.26	1.1	4.09	-3	0.00393	1	0	2	3.27	1	17.32	16.86
NM_021420	Stk4	164074138	164155524	+	intron	chr2	164127946	164129232	4.97	5.61	3.79	1.81	0.00393	0.681	2	1	49.43	48	16.34	11.39
NM_001361073	Arhgap26	38993145	39376285	+	intron	chr18	39248734	39249358	3.68	1.64	4.49	-2.85	0.00395	0.683	0	2	5.24	1	27.32	17.77
NM_001357782	Gng13	25717172	25719102	+	promoter	chr17	25704862	25705456	2.71	0.21	3.57	-3.37	0.00395	1	0	1	1.31	1	15.37	8.43
NM_009723	Atp2b2	113743831	114042080	-	intron	chr6	113987455	113988726	5.18	4.03	5.81	-1.78	0.00396	0.683	0	2	15.71	17	54.39	57.86
NR_045487	1700026F02Rik	71006728	71026755	-	promoter	chr8	71027227	71028806	5.04	3.81	5.7	-1.89	0.00396	0.683	0	2	17.02	11	50.24	53.53
NM_001195065	Phactr2	13207717	13474396	-	promoter	chr10	13454485	13454863	2.57	-0.01	3.44	-3.45	0.00397	1	0	1	0.98	1	8.05	13.67
NM_007596	Caml	55623005	55632416	+	promoter	chr13	55613409	55613959	2.79	0.4	3.64	-3.24	0.00399	1	0	2	1.64	1	12.44	12.53
NM_001363331	Aff4	53350767	53421830	+	promoter	chr11	53357968	53358238	2.87	3.67	0.92	2.76	0.004	1	1	0	10.47	15	1.95	1.82
NM_001142948	Pogk	166393612	166409828	-	promoter	chr1	166425094	166427046	5.33	4.2	5.96	-1.76	0.004	0.687	0	2	19.64	17	63.41	60.82
NM_001252387	Tafa2	123264076	123741204	+	intron	chr10	123510663	123511145	2.6	0.22	3.46	-3.24	0.004	1	0	1	0.33	2	8.29	13.67
NM_001195130	Phc2	128654702	128752881	+	promoter	chr4	128640174	128643939	6.68	5.51	7.32	-1.82	0.00401	0.687	1	2	63.83	27	190.24	129.38
NM_001253713	Mbnl1	60472830	60629750	+	promoter	chr3	60472280	60473349	5.14	5.85	3.68	2.18	0.00401	0.687	2	1	21.6	94	14.39	11.16
NM_001310631,NM_023784	Guf1,Yipf7	69516670	69542647	-	promoter	chr5	69556583	69558216	5.83	6.47	4.66	1.81	0.00404	0.689	2	2	71.68	106	34.63	15.95
NM_001293637,NM_001293638	Clcn3,Nek1	60910389	60983311	-	promoter	chr8	60982193	60982524	2.67	3.52	0.36	3.16	0.00404	1	1	0	4.91	18	0.98	1.59
NM_023598	Arid5b	68095593	68278726	-	promoter	chr10	68277919	68278480	3.97	4.74	2.18	2.56	0.00404	0.689	1	0	10.47	43	5.85	3.19
NM_012038	Vsnl1	11325245	11436649	-	intron	chr12	11391135	11394105	6.29	5.05	6.94	-1.89	0.00404	0.689	1	2	49.43	17	140.48	105.69
NM_172631	Ldlrad4	67933173	68255549	+	intron	chr18	68202199	68203454	4.61	3.28	5.28	-2	0.00405	0.689	0	2	10.47	9	44.88	33.03
NM_001364281	Syt16	73997777	74267916	+	intron	chr12	74067035	74067492	2.57	-0.01	3.44	-3.45	0.00406	1	0	1	0.98	1	7.8	13.9
NM_054053	Adgrv1	81095068	81633144	-	intron	chr13	81352855	81353319	3.53	4.32	1.68	2.64	0.00406	1	2	0	9.82	30	3.9	2.51
NM_001033324	Zbtb16	48651797	48835941	-	intron	chr9	48743887	48745094	4.25	2.83	4.95	-2.12	0.00409	0.689	0	2	7.2	7	30	31.89
NR_131152	Gm8013	96921272	96934867	+	promoter	chr5	96916847	96918630	6.11	6.77	4.84	1.93	0.00409	0.689	2	2	55.65	163	36.34	20.96
NM_027901,NM_153680	Gtf3c2,Snx17	31156006	31180144	-	promoter	chr5	31178939	31180545	6.14	6.79	4.9	1.89	0.00409	0.689	2	2	58.59	163	36.58	23.01
NM_001377078	Tox	6686353	6990836	-	intron	chr4	6920386	6920876	3.01	0.99	3.82	-2.83	0.00409	1	0	2	0.98	3	13.9	14.35
NM_172632	Mapk4	73928486	74064949	-	intron	chr18	73965937	73968170	5.25	4.06	5.89	-1.84	0.0041	0.691	0	2	20.29	13	54.88	64.01
NM_029195,NM_177869	Ccdc146,Fam185a	21292961	21424677	-	promoter	chr5	21410699	21412443	6.19	6.85	4.94	1.9	0.00411	0.691	2	2	54.99	175	30.97	30.52
NM_016866	Stk39	68210447	68471981	-	intron	chr2	68433796	68435288	5.36	5.99	4.19	1.81	0.00412	0.691	2	1	44.52	83	16.83	19.59
NM_001042617	Cadps	12372560	12823079	-	intron	chr14	12388921	12389500	3.23	1.21	4.04	-2.83	0.00412	1	0	2	1.64	3	23.17	9.79
NM_001013833	Prkg1	30564487	31664370	-	intron	chr19	31238308	31238654	2.3	-0.59	3.2	-3.79	0.00413	1	0	1	0.33	1	6.1	12.3
NM_001146081,NM_001290523	Fancb,Mospd2	164936171	164980375	-	promoter	chrX	164969462	164970798	4.72	3.28	5.42	-2.14	0.00413	0.692	0	2	14.4	5	43.9	41.91
NM_001033795	Rtl4	144688907	145122410	+	intron	chrX	145059695	145060301	3.59	1.56	4.41	-2.84	0.00414	1	0	2	4.91	1	20.98	21.41
NM_001011769,NM_001011818,NM_146501	Olfr316,Olfr317,Olfr318	58720069	58721094	-	promoter	chr11	58731097	58737721	7.6	6.48	8.22	-1.74	0.00415	0.692	1	2	120.13	58	339.02	256.26
NM_009224,NM_010596,NM_198190	Kcna7,Ntf5,Snrnp70	45376454	45395742	-	promoter	chr7	45395120	45396593	6.02	6.7	4.69	2.01	0.00416	0.692	2	2	42.23	166	29.27	22.32
NM_001305431,NM_001356570	BC037156,Csn3	87908779	87914171	+	promoter	chr5	87910946	87911164	2.13	2.99	-0.28	3.27	0.00416	1	1	0	8.84	7	0.73	0.91
NM_011147	Ppef1	160623094	160719972	-	exon	chrX	160676523	160677272	3.27	1.31	4.07	-2.76	0.00416	1	0	1	1.96	3	22.19	11.39
NM_027128	Odam	87885010	87894809	+	promoter	chr5	87886717	87886897	1.5	2.44	-2.08	4.52	0.00418	1	1	0	7.86	3	0.24	0.23
NM_028392	Ppp2r2b	42645221	42899506	-	intron	chr18	42788971	42789166	2.43	3.26	0.23	3.03	0.00418	1	1	0	8.18	11	0.98	1.37
NM_001113351	Synj2	5941280	6039390	+	intron	chr17	6035733	6036344	2.78	0.4	3.63	-3.23	0.0042	1	0	2	1.64	1	13.66	11.16
NM_001356621,NM_001356623	Iscu,Sart3	113742444	113772400	-	promoter	chr5	113770893	113774275	7.52	8.16	6.33	1.83	0.0042	0.696	2	2	173.16	400	104.88	55.81
NM_029696,NM_172422	Fastkd2,Mdh1b	63698827	63730318	-	promoter	chr1	63729827	63730994	5.04	5.72	3.74	1.97	0.0042	0.696	2	1	31.1	74	16.1	10.71
NM_001039368,NM_001081253,NM_001359980	Fbxo43,Polr2k,Spag1	36150060	36164861	-	promoter	chr15	36173065	36174360	5.62	6.29	4.34	1.95	0.0042	0.696	2	1	40.26	116	24.39	16.17
NM_009156	Selenow	15917208	15922371	-	promoter	chr7	15927714	15927999	2.4	-0.27	3.28	-3.55	0.00421	1	0	2	0.65	1	10.98	8.43
NM_001289568,NM_001289571	Sass6,Trmt13	116580728	116594887	-	promoter	chr3	116594482	116595657	5.14	5.81	3.85	1.96	0.00424	0.701	2	1	31.1	81	15.85	12.98
NM_001287530	Arhgap6	168795099	169304440	+	intron	chrX	169136884	169140140	5.9	4.68	6.55	-1.87	0.00424	0.701	1	2	37.32	14	95.12	92.03
NM_001167767	Ldah	8208126	8276223	+	promoter	chr12	8183933	8189428	6.59	5.43	7.22	-1.79	0.00427	0.704	0	2	51.39	35	92.92	205.92
NM_001159627	Heph	96455436	96574484	+	intron	chrX	96512846	96513459	3.49	1.65	4.27	-2.62	0.00429	1	0	2	3.27	3	14.88	23.69
NM_001033399	Gfod1	43195519	43304172	-	intron	chr13	43233774	43234325	3.11	0.86	3.96	-3.1	0.00429	1	0	1	2.62	1	10.98	20.05
NM_001301334	Csn1s2b	87808121	87824421	+	promoter	chr5	87792449	87792786	2.52	3.35	0.38	2.97	0.00429	1	1	0	14.4	6	1.46	1.14
NM_001253916,NM_001253917	1700034G24Rik,Sez6l	112419151	112577198	-	promoter	chr5	112594219	112596454	5.39	4.18	6.04	-1.86	0.00431	0.707	0	2	24.22	12	65.36	65.83
NM_172862	Frem2	53513938	53657355	-	intron	chr3	53598333	53598677	2.56	0.22	3.41	-3.19	0.00432	1	0	2	0.33	2	11.46	9.79
NM_001323065	Lipo1	33776037	33787452	-	promoter	chr19	33795605	33796404	3.85	1.98	4.64	-2.66	0.00432	0.707	0	2	5.89	2	16.34	33.48
NM_001252528,NM_001252529	Pqbp1,Timm17b	7894519	7899000	-	promoter	chrX	7898921	7899717	4.76	5.44	3.42	2.03	0.00434	0.709	2	0	25.86	61	12.68	8.66
NM_008224	Hcfc1	73942792	73966357	-	promoter	chrX	73970645	73970928	2.25	-0.59	3.14	-3.73	0.00435	1	0	2	0.33	1	8.78	8.88
NM_177059	Fstl4	52764706	53187347	+	promoter	chr11	52768477	52769580	4.8	3.57	5.46	-1.89	0.00435	0.71	0	2	12.77	11	43.41	44.42
NM_001024917	N4bp2	65763521	65826784	+	promoter	chr5	65761746	65765462	7	7.62	5.86	1.77	0.00436	0.71	2	2	125.69	269	72.68	43.28
NM_001122953	Nfia	97777626	98118876	+	promoter	chr4	97771376	97777350	8.65	9.3	7.46	1.84	0.00436	0.71	2	2	359.4	900	200	151.25
NM_001167775,NM_001167776	Ndufb11,Rbm10	20615326	20617619	-	promoter	chrX	20616777	20618126	5.4	6.05	4.18	1.87	0.00437	0.711	2	2	40.26	92	20.73	15.49
NM_001142731	Kctd1	14968685	15063582	-	promoter	chr18	15059253	15060180	4.22	2.72	4.94	-2.22	0.00438	0.711	0	2	8.18	5	33.9	27.33
NM_183087	Fam189a1	64756096	65156528	-	intron	chr7	65047206	65047687	2.32	-0.59	3.22	-3.81	0.00439	1	0	1	0.33	1	13.66	5.01
NM_001166432	Hnrnpf	117900340	117925622	+	promoter	chr6	117878846	117881369	6.62	7.31	5.22	2.09	0.0044	0.713	2	1	63.5	254	52.93	21.87
NM_001103367	Rai2	161717036	161779494	+	intron	chrX	161744736	161746430	5.29	4.01	5.96	-1.95	0.00442	0.714	0	2	23.24	9	62.68	61.5
NM_001346582	Nupl2	24164963	24184008	+	promoter	chr5	24159561	24160533	4.9	5.57	3.6	1.97	0.00443	0.714	2	0	27.82	67	11.46	12.76
NM_001127189	Zfp984	147753974	147809788	-	promoter	chr4	147808528	147809872	5.25	5.92	3.96	1.96	0.00443	0.714	2	0	31.42	90	16.83	14.35
NM_001077499	Scn8a	100870645	101045938	+	intron	chr15	100909235	100909578	2.38	-0.27	3.26	-3.53	0.00443	1	0	2	0.65	1	10	9.11
NM_001195284	Fsd1l	53631424	53707009	+	intron	chr4	53666738	53668274	4.8	3.53	5.47	-1.94	0.00444	0.716	0	2	14.08	9	42.44	46.01
NM_019639	Ubc	125385965	125390017	-	promoter	chr5	125389192	125390512	5.12	5.78	3.85	1.92	0.00448	0.717	2	0	33.71	76	17.32	11.62
NM_001291348,NM_001291349	Anapc15,Lamtor1	101881325	101899545	+	promoter	chr7	101896205	101896912	5.56	6.28	4.04	2.24	0.00448	0.717	2	2	21.28	134	18.78	14.12
NM_001166066	Mroh2b	4898737	4962201	+	promoter	chr15	4898610	4899081	2.98	0.72	3.82	-3.1	0.00449	1	0	2	2.29	1	12.68	15.49
NM_001136181	Hsbp1l1	80229756	80247102	-	promoter	chr18	80229171	80229862	3.09	0.86	3.93	-3.07	0.0045	1	0	2	2.62	1	18.54	11.85
NM_001347086	Frmd4a	4017683	4614043	+	intron	chr2	4363843	4365751	5.19	3.8	5.88	-2.08	0.00451	0.717	0	2	21.93	6	52.68	65.38
NM_001327821	Creb5	53287303	53700363	+	intron	chr6	53474977	53477074	5.5	4.37	6.13	-1.76	0.00451	0.717	0	2	24.22	17	59.75	79.95
NM_001038015	Gnpda2	69575001	69592304	-	promoter	chr5	69591260	69592818	5.89	6.51	4.8	1.71	0.00452	0.717	2	2	102.13	80	36.34	19.36
NM_172473	Hace1	45577829	45712345	+	promoter	chr10	45573727	45575907	5.45	4.22	6.1	-1.89	0.00452	0.717	0	2	26.19	11	65.12	72.44
NM_001355002,NM_001374745	Cbx3,Hnrnpa2b1	51460435	51469845	-	promoter	chr6	51467808	51471767	7.13	7.83	5.72	2.11	0.00452	0.717	2	2	72.01	384	66.1	39.41
NM_026484	Ccny	9312304	9450154	-	intron	chr18	9418322	9419153	3.81	2.21	4.55	-2.34	0.00452	0.717	0	2	4.26	5	20	26.88
NM_001111118,NM_012038	Rad51ap2,Vsnl1	11325245	11436649	-	promoter	chr12	11451555	11453396	5.11	3.97	5.74	-1.77	0.00453	0.717	0	2	13.42	18	50	57.18
NR_045433	4930452A19Rik	9750752	9775866	-	promoter	chr17	9762498	9762857	2.77	0.4	3.62	-3.22	0.00453	1	0	2	1.64	1	10.24	14.35
NM_177066	Tnni3k	154786291	155055407	-	intron	chr3	154840509	154841227	3.1	0.86	3.94	-3.08	0.00454	1	0	2	2.62	1	19.76	10.93
NM_001305264	Nub1	24685815	24710378	+	promoter	chr5	24684595	24686926	6.66	7.28	5.51	1.77	0.00455	0.72	2	2	99.83	212	58.05	33.26
NM_001360615	Acer3	98213810	98309542	-	intron	chr7	98282424	98282652	2.21	3.08	-0.31	3.39	0.00456	1	1	0	6.87	10	0.24	1.37
NM_172777	Gbp9	105076466	105110292	-	promoter	chr5	105099326	105100212	4.02	2.49	4.75	-2.26	0.00458	0.721	0	2	6.22	5	29.76	23.92
NM_001252679	Smr2	88086556	88109053	+	promoter	chr5	88096833	88097039	1.46	2.4	-2.08	4.48	0.00458	1	1	0	6.55	4	0.24	0.23
NM_001142781	Mindy4	55203383	55320222	+	exon	chr6	55294244	55299044	7.07	5.92	7.71	-1.79	0.00458	0.721	1	2	88.05	33	215.12	202.73
NM_001195130,NM_205823	Phc2,Tlr12	128615446	128618619	-	promoter	chr4	128631138	128635719	6.86	5.68	7.49	-1.82	0.00459	0.721	1	2	74.3	28	212.92	147.84
NM_001081052	Nhs	161836430	162159441	-	intron	chrX	161959210	161960001	3.5	1.65	4.29	-2.64	0.0046	1	0	2	3.27	3	12.93	26.2
NM_001081001,NM_001159693	Brca2,Zar1l	150507055	150518159	-	promoter	chr5	150522267	150523049	4.25	4.98	2.74	2.24	0.00462	0.724	2	0	18.98	44	9.02	4.33
NM_001134399	Megf11	64385626	64700975	+	intron	chr9	64515577	64516047	2.86	0.57	3.71	-3.14	0.00462	1	0	2	1.96	1	12.68	13.44
NM_172834	Loxhd1	77281658	77442932	+	promoter	chr18	77299270	77299613	2.23	-0.59	3.12	-3.71	0.00462	1	0	2	0.33	1	8.54	8.88
NM_030688	Il1rapl2	137570754	138849077	+	intron	chrX	138124183	138124800	3.23	1.1	4.05	-2.96	0.00463	1	0	2	3.27	1	16.83	16.4
NM_001286020	Csn2	87692619	87699425	-	promoter	chr5	87696880	87697090	1.58	2.52	-2.08	4.6	0.00463	1	1	0	10.47	1	0.24	0.23
NR_163859	Gm28269	21743434	21745111	-	promoter	chrX	21755392	21755688	1.58	2.52	-2.08	4.6	0.00463	1	1	0	10.47	1	0.24	0.23
NM_024452	Luzp1	136469761	136549318	+	intron	chr4	136532171	136532558	3.04	3.87	0.89	2.98	0.00463	1	1	0	6.22	23	0.98	2.73
NM_001310659	Igfbp2	72824480	72852471	+	promoter	chr1	72816267	72817577	4.81	3.57	5.46	-1.89	0.00464	0.726	0	2	12.77	11	50.73	37.59
NM_172485	Thsd7b	129273304	130219278	+	intron	chr1	130079739	130080017	1.62	2.53	-1.48	4.01	0.00464	1	1	0	6.55	5	0.49	0.23
NM_001359387	Cts7	61352461	61358196	-	promoter	chr13	61375599	61376009	2.39	-0.27	3.27	-3.55	0.00465	1	0	1	0.65	1	6.83	12.53
NM_001081567	Mapk10	102908549	103058392	-	intron	chr5	102978460	102978641	1.61	2.53	-1.52	4.04	0.00465	1	1	0	7.53	4	0.24	0.46
NM_172632	Mapk4	73928486	74064949	-	intron	chr18	73962850	73965620	5.51	4.3	6.16	-1.85	0.00466	0.726	0	2	26.51	13	58.78	83.83
NM_001308285	Fhit	9550094	10453458	-	intron	chr14	10099158	10099618	2.63	0.21	3.49	-3.28	0.00467	1	0	2	1.31	1	11.71	10.71
NM_175500	Gpc5	115092215	116525192	+	intron	chr14	115608036	115608715	3.1	0.99	3.92	-2.93	0.00467	1	0	1	0.98	3	7.56	22.78
NM_007464	Birc3	7848701	7873170	-	promoter	chr9	7872636	7873152	5.08	5.72	3.89	1.83	0.0047	0.73	2	2	36.66	69	13.9	15.72
NM_175515	Intu	40540767	40704774	+	promoter	chr3	40545489	40547982	5.17	3.94	5.82	-1.88	0.0047	0.73	0	2	16.69	14	38.29	74.94
NM_001290410	Nkain3	20118874	20778668	-	promoter	chr4	20767811	20768807	4.1	2.44	4.85	-2.41	0.0047	0.73	0	2	7.86	3	22.44	35.08
NM_001364450	Ppp1r3b	35375759	35388137	+	promoter	chr8	35386885	35387252	2.62	0.21	3.48	-3.28	0.0047	1	0	2	1.31	1	10.98	11.39
NM_001190717,NM_001289595	Dbf4,Slc25a40	8396969	8422716	-	promoter	chr5	8421933	8424184	6.43	7.08	5.21	1.88	0.00471	0.731	2	2	66.45	205	43.9	30.07
NM_182939	Ppp4r2	100833638	100868717	+	promoter	chr6	100818613	100818834	2.24	-0.59	3.13	-3.72	0.00473	1	0	1	0.33	1	6.83	10.71
NM_001360725	Il33	29925113	29960717	+	promoter	chr19	29904928	29905973	4.37	2.92	5.08	-2.16	0.00475	0.736	0	2	10.15	5	37.07	30.75
NM_172588	Serinc5	92611138	92711946	+	intron	chr13	92655548	92655901	2.49	-0.01	3.36	-3.37	0.00477	1	0	2	0.98	1	10.73	9.79
NM_001081057	Tecpr2	110889264	110972394	+	intron	chr12	110941863	110943935	5.75	4.68	6.36	-1.68	0.00478	0.738	1	2	30.11	21	80	84.28
NM_001359433	Pan3	147430156	147548501	+	promoter	chr5	147448008	147449320	5.49	6.13	4.31	1.82	0.00479	0.738	2	1	49.43	91	25.61	14.12
NM_172836	9930021J03Rik	29714402	29806009	-	promoter	chr19	29806243	29806718	3.69	4.46	1.93	2.53	0.0048	0.738	2	0	12.11	32	5.37	2.28
NM_017367,NM_029363	2010109A12Rik,Ccni	93181933	93206495	-	promoter	chr5	93205812	93208335	6.59	7.24	5.37	1.87	0.00481	0.738	2	2	70.05	232	44.63	37.81
NM_001080927	Rbpj	53590346	53657445	+	promoter	chr5	53590975	53593700	6.8	7.38	5.83	1.55	0.00481	0.738	2	2	160.06	172	63.17	50.57
NM_198106	Slc9c1	45535266	45607001	+	intron	chr16	45574683	45575314	3.21	0.98	4.04	-3.06	0.00481	1	0	1	2.95	1	10	23.01
NM_183087	Fam189a1	64756096	65156528	-	promoter	chr7	65144492	65145151	3.14	0.86	3.98	-3.12	0.00482	1	0	1	2.62	1	22.68	8.88
NM_178061	Mob3b	34949074	35157484	-	promoter	chr4	35177025	35179034	5.41	4.31	6.03	-1.73	0.00484	0.742	0	2	22.59	17	63.41	67.65
NM_138590	Zcchc7	44756559	44932214	+	exon	chr4	44893464	44894268	3.8	4.59	1.88	2.71	0.00486	0.744	1	0	7.2	41	4.88	2.51
NM_177353	Slc9a7	20098851	20291827	-	intron	chrX	20125015	20125210	1.88	2.76	-0.75	3.51	0.00487	1	1	0	6.55	7	0.73	0.46
NM_001359175	Srpk2	23503356	23616571	-	promoter	chr5	23616191	23617102	5.2	5.91	3.74	2.17	0.00488	0.746	1	1	19.97	100	14.15	12.53
NM_001317388	Col5a3	20770057	20815067	-	intron	chr9	20789905	20790765	4.2	2.35	4.99	-2.64	0.00489	0.746	0	2	9.17	1	22.19	41.23
NM_001080754,NM_001355416,NM_001355417	Ambra1,Atg13,Harbi1	91674612	91710592	-	promoter	chr2	91710023	91711186	5.44	6.13	4.07	2.05	0.00489	0.746	2	1	28.8	111	20.49	13.21
NM_030688	Il1rapl2	137570754	138849077	+	intron	chrX	137603315	137603863	2.64	0.21	3.5	-3.29	0.0049	1	0	1	1.31	1	13.9	8.66
NM_001013378	Uspl1	149184560	149215434	+	intron	chr5	149208136	149208416	2.49	3.37	-0.11	3.47	0.00491	1	1	0	2.62	18	0.49	1.37
NM_001163476,NM_001356549	Abhd12,Gins1	150832515	150904731	-	promoter	chr2	150909320	150910162	5.32	5.99	4.04	1.95	0.00492	0.746	2	2	32.08	95	18.78	14.12
NM_001033215	Zfp957	79212355	79247367	-	promoter	chr14	79259391	79261338	5.38	4.05	6.06	-2	0.00492	0.746	0	2	24.22	9	46.1	87.02
NM_010806,NM_022311	Afdn,Tcte2	13716436	13761403	-	promoter	chr17	13754274	13755561	4.48	3.16	5.16	-2.01	0.00493	0.746	0	2	9.82	8	31.22	40.32
NM_001082531,NM_011110	Pla2g2a,Pla2g5	138799247	138819257	-	promoter	chr4	138826821	138830941	6.73	5.68	7.33	-1.65	0.00493	0.746	1	2	65.47	37	169.51	151.25
NM_001142781	Mindy4	55203383	55320222	+	exon	chr6	55284302	55294019	8.64	7.46	9.29	-1.83	0.00493	0.747	1	2	255.97	96	634.62	613.21
NM_173379	P3h2	25959284	26105813	-	intron	chr16	26070465	26070716	2.82	3.68	0.46	3.22	0.00495	1	1	0	6.55	19	0.24	2.51
NM_001357412	Ubash3b	41013626	41079506	-	intron	chr9	41041682	41041890	2.3	3.16	-0.12	3.28	0.00496	1	1	0	7.86	10	0.24	1.59
NM_172557	Rufy1	50389286	50431125	-	promoter	chr11	50430122	50431590	5.57	6.22	4.36	1.86	0.00496	0.748	2	0	41.57	107	23.41	17.54
NM_001038616,NM_027591	1700018G05Rik,Dmrtc1a	102903221	102906469	-	promoter	chrX	102919588	102920078	3.43	1.65	4.21	-2.56	0.00496	1	0	2	3.27	3	17.8	19.13
NR_045140	1700012I11Rik	67226769	67377094	+	intron	chr15	67312811	67316993	6.69	5.51	7.33	-1.82	0.00497	0.748	1	2	67.43	24	137.31	184.96
NM_001042660,NR_155535	Gm20544,Smad7	75358639	75367088	-	promoter	chr18	75379137	75380838	4.82	3.55	5.48	-1.93	0.00499	0.75	0	2	14.4	9	38.05	51.25
NM_027906	Vwa8	78849178	79202310	+	intron	chr14	79133655	79133890	2.21	-0.59	3.1	-3.69	0.005	1	0	1	0.33	1	7.8	9.34
NM_008362	Il1r1	40225080	40316177	+	promoter	chr1	40235220	40238120	6.32	5.31	6.91	-1.59	0.005	0.751	0	2	43.53	36	107.56	132.35
NM_001033228	Itga1	114958081	115101964	-	intron	chr13	115010702	115010987	2.25	-0.59	3.14	-3.74	0.00501	1	0	1	0.33	1	5.61	12.07
NR_132431	Gm12610	89295180	89518621	+	intron	chr4	89388605	89389193	3.75	4.53	1.97	2.55	0.00501	0.751	2	0	14.08	32	1.71	6.15
NR_132431	Gm12610	89295180	89518621	+	intron	chr4	89363200	89363636	3.46	4.25	1.58	2.67	0.00502	1	1	0	16.04	22	0.98	5.01
NM_001168273,NM_001310431,NM_001310432,NM_021508,NM_028428	Fut11,Mir6946,Myoz1,Sec24c,Synpo2l	20649102	20656540	-	promoter	chr14	20673015	20675001	5.98	6.61	4.8	1.81	0.00503	0.751	2	2	55.97	140	33.41	22.32
NM_172632	Mapk4	73928486	74064949	-	intron	chr18	73988709	73990746	6.22	5.04	6.87	-1.83	0.00504	0.751	1	2	47.79	18	136.58	96.58
NM_133816	Sh3bp4	89070415	89155087	+	promoter	chr1	89076661	89077383	3.95	2.45	4.67	-2.22	0.00504	0.751	0	2	4.91	6	28.54	22.32
NM_001038637	Gng2	19872559	19976693	-	promoter	chr14	19970425	19971569	4.84	5.51	3.53	1.98	0.00504	0.751	2	0	31.1	60	15.61	7.52
NM_001310464	Reln	21884454	22344705	-	intron	chr5	22192377	22192811	3.53	4.3	1.8	2.5	0.00505	1	1	0	14.4	25	1.95	5.01
NM_001043354	Rorb	18930609	19111196	-	promoter	chr19	19113159	19113590	3.15	3.96	1.06	2.9	0.00505	1	1	0	6.22	25	1.22	2.96
NM_001081963	Jcad	4634929	4682869	+	promoter	chr18	4620689	4621242	3.04	0.86	3.87	-3.02	0.00505	1	0	2	2.62	1	13.17	16.17
NM_016769	Smad3	63646767	63757994	-	intron	chr9	63694830	63695383	3.99	2.25	4.75	-2.5	0.00506	0.752	0	2	7.53	2	23.66	30.3
NM_008769	Otc	10252305	10321024	+	promoter	chrX	10241288	10241485	1.61	2.52	-1.52	4.04	0.00506	1	1	0	8.51	3	0.24	0.46
NM_001164167,NM_001164168	Katnal2,Pias2	76976029	77047297	-	promoter	chr18	77060061	77060492	3.04	0.86	3.87	-3.02	0.00507	1	0	2	2.62	1	15.85	13.44
NR_015551	Rab10os	3235791	3250374	+	promoter	chr12	3235054	3236357	5.3	6.04	3.74	2.3	0.00507	0.753	2	0	15.38	116	13.66	12.98
NM_008466	Kpna3	61365186	61439947	-	promoter	chr14	61438449	61438709	3.15	3.98	0.92	3.06	0.00508	1	1	0	3.6	28	2.2	1.59
NM_001310335	Dnah7c	46425518	46807477	+	promoter	chr1	46439248	46439683	2.64	0.41	3.47	-3.06	0.00508	1	0	2	0.65	2	8.54	13.67
NM_029797	Mnd1	84087934	84155786	-	intron	chr3	84127230	84127486	2.48	3.34	0.06	3.28	0.0051	1	1	0	4.26	16	0.49	1.59
NM_172882	Wdfy3	101832953	102069921	-	intron	chr5	101921358	101921549	1.78	2.68	-1.11	3.79	0.0051	1	1	0	9.82	3	0.24	0.68
NM_001045807	Rbm15	107326110	107333289	-	promoter	chr3	107332915	107334501	6.7	7.38	5.36	2.02	0.00511	0.755	2	2	55.97	278	42.44	39.86
NM_001033228	Itga1	114958081	115101964	-	intron	chr13	115019822	115022766	5.99	4.93	6.59	-1.66	0.00511	0.756	1	2	21.93	39	110	82.92
NM_001301402	Pir	164269431	164373013	+	intron	chrX	164335477	164335726	2.36	-0.27	3.24	-3.51	0.00512	1	0	1	0.65	1	6.83	12.07
NM_001015876,NM_023248	Sbds,Tyw1	130245732	130255530	-	promoter	chr5	130253506	130253779	2.36	3.22	-0.08	3.3	0.00515	1	1	0	3.6	15	0.98	0.91
NM_001252200	Map4k4	39900913	40026310	+	intron	chr1	39988061	39988241	1.91	2.79	-0.73	3.53	0.00516	1	1	0	7.86	6	0.98	0.23
NM_010706,NM_010707,NM_016772	Ech1,Lgals4,Lgals6	28825338	28832239	+	promoter	chr7	28829687	28832723	6.14	5.03	6.75	-1.73	0.00517	0.756	0	2	44.19	21	100	115.94
NM_001033330	Frmpd4	167471306	167855077	-	intron	chrX	167500163	167500552	2.94	0.72	3.77	-3.06	0.00517	1	0	2	2.29	1	14.39	12.98
NM_133816	Sh3bp4	89070415	89155087	+	intron	chr1	89108240	89109367	4.08	2.49	4.82	-2.34	0.00518	0.756	0	2	6.22	5	40	16.63
NM_001355269	Lrig1	94604529	94700145	-	promoter	chr6	94704994	94705210	2.2	-0.59	3.09	-3.68	0.00518	1	0	2	0.33	1	9.51	7.52
NM_009793	Camk4	32939041	33195767	+	intron	chr18	33036929	33037585	3.87	2.36	4.59	-2.23	0.00519	0.756	0	2	4.26	6	23.41	24.83
NM_001163471,NM_172637	Hectd2,Hectd2os	36554639	36621135	+	exon	chr19	36620129	36621146	5.07	5.73	3.82	1.91	0.0052	0.756	2	2	30.11	76	13.9	14.35
NM_001115010,NM_001346583	Cops4,Lin54	100442035	100498573	-	promoter	chr5	100511050	100513004	5.38	6	4.27	1.73	0.0052	0.756	2	0	72.67	55	24.39	14.12
NM_001327821	Creb5	53287303	53700363	+	intron	chr6	53409392	53410719	4.71	3.49	5.36	-1.87	0.0052	0.756	0	2	9.49	13	34.88	47.38
NM_008565,NM_011159	Mcm4,Prkdc	15623897	15637400	-	promoter	chr16	15637265	15638108	5.38	6.06	4.07	1.99	0.00521	0.756	2	2	29.46	104	18.78	14.81
NM_001081206	Dgki	36837382	37299976	-	intron	chr6	36996663	36996877	1.61	2.52	-1.48	4.01	0.00521	1	1	0	8.51	3	0.49	0.23
NM_001323065	Lipo1	33776037	33787452	-	promoter	chr19	33787917	33788327	2.26	-0.59	3.16	-3.75	0.00521	1	0	1	0.33	1	4.88	12.98
NM_001347230,NM_001360875	Pla2g2d,Pla2g2f	138750533	138757598	-	promoter	chr4	138769663	138772200	6.09	5.02	6.7	-1.68	0.00521	0.756	0	2	38.95	26	124.14	83.37
NM_011240	Ranbp2	58446852	58494154	+	promoter	chr10	58446168	58446712	4.25	5.05	2.32	2.73	0.00521	0.756	1	0	5.24	61	6.1	3.87
NM_053105	Klhl1	96105265	96519034	-	intron	chr14	96116644	96117179	3.01	0.99	3.82	-2.82	0.00521	1	0	1	0.98	3	9.27	18.91
NR_040615	8030442B05Rik	11338366	11398500	-	intron	chr2	11367342	11369060	5.14	3.98	5.77	-1.79	0.00521	0.756	0	2	18.66	13	53.9	55.35
NM_001048207	Gypc	32528320	32560034	-	promoter	chr18	32540609	32540958	2.23	-0.59	3.12	-3.71	0.00521	1	0	1	0.33	1	11.46	5.92
NM_019639	Ubc	125385965	125390017	-	promoter	chr5	125392657	125394586	6.77	7.4	5.63	1.77	0.00521	0.756	2	2	103.11	235	63.66	35.31
NM_001168423,NM_177829	Spink10,Spink13	62548911	62661388	+	intron	chr18	62629082	62629807	3.72	2.11	4.47	-2.36	0.00521	0.756	0	2	2.62	6	17.32	26.88
NM_011110	Pla2g5	138799247	138819257	-	promoter	chr4	138835499	138836011	3.21	1.1	4.03	-2.93	0.00524	1	0	2	3.27	1	14.63	18
NM_001286468	Arhgap24	102768810	102897937	+	promoter	chr5	102777038	102778767	5.8	6.39	4.78	1.61	0.00525	0.759	2	1	92.31	76	31.95	23.01
NM_021876	Eed	89954654	89980976	-	promoter	chr7	89979456	89981776	6.14	6.82	4.77	2.06	0.00525	0.759	2	2	37.64	189	31.71	22.78
NM_001005426,NM_001360023	Mepce,Zcwpw1	137781906	137786701	-	promoter	chr5	137784592	137788517	7.23	7.85	6.14	1.71	0.00526	0.759	2	2	144.68	316	82.92	58.31
NM_011215	Ptprn2	116485720	117278167	+	intron	chr12	116547630	116548008	2.76	0.4	3.61	-3.21	0.00526	1	0	1	1.64	1	8.29	16.17
NM_025641,NM_153521	Lrrc41,Uqcrh	116066965	116075070	-	promoter	chr4	116074797	116075475	4.8	5.54	3.25	2.29	0.00526	0.759	2	0	13.75	79	8.54	10.48
NM_001281514	Gm10354	14974497	14978899	-	promoter	chr5	14989189	14989949	4.47	5.24	2.65	2.6	0.00527	0.759	1	0	8.84	67	3.17	9.34
NM_001368690	Pcgf5	36348329	36460970	+	intron	chr19	36451104	36451681	4.08	4.85	2.38	2.47	0.00527	0.759	1	0	9.49	48	5.37	5.01
NM_008936,NM_146910,NM_146911	Olfr1377,Olfr1378,Prop1	50950806	50953757	-	promoter	chr11	50966237	50968018	5.21	4.01	5.86	-1.85	0.0053	0.761	0	2	21.28	11	52.68	63.33
NM_001310719	Cnksr2	157821573	158043197	-	intron	chrX	157911312	157911615	2.6	3.45	0.27	3.19	0.00531	1	1	0	4.91	17	1.95	0.46
NM_001356265	Zfand3	30005039	30210823	+	promoter	chr17	29987819	29990064	5.86	4.66	6.51	-1.85	0.00533	0.764	0	2	36.66	14	74.14	108.2
NM_027340	Lipn	34067358	34084918	+	promoter	chr19	34067263	34067515	2.19	-0.59	3.08	-3.67	0.00534	1	0	2	0.33	1	7.56	9.34
NM_001033630,NM_001142744,NM_001142745,NM_001163818,NM_001347378	2310061I04Rik,Atat1,Mir1894,Mrps18b,Ppp1r10	35892677	35897378	-	promoter	chr17	35916083	35916780	5.16	5.84	3.83	2.01	0.00535	0.765	2	2	25.53	89	15.61	12.76
NM_198106	Slc9c1	45535266	45607001	+	intron	chr16	45562979	45564472	4.87	3.63	5.52	-1.89	0.00536	0.765	0	2	12.77	12	32.93	59
NM_001363022	Tshz2	169632509	169888504	+	intron	chr2	169693902	169696182	5.66	4.44	6.31	-1.87	0.00536	0.765	0	2	31.42	12	94.14	64.92
NM_001115010,NM_001346583	Cops4,Lin54	100442035	100498573	-	promoter	chr5	100516632	100519320	7.18	7.8	6.08	1.72	0.00539	0.768	2	2	147.95	298	86.58	48.97
NM_028709	Btbd11	85386814	85660292	+	intron	chr10	85503490	85505515	5.18	3.85	5.86	-2	0.0054	0.769	0	2	21.93	7	67.32	48.75
NM_001038698	Elavl4	110203737	110286834	-	intron	chr4	110217516	110217712	1.78	2.68	-1.06	3.74	0.00541	1	1	0	9.82	3	0.73	0.23
NM_013672	Sp1	102406316	102436404	+	promoter	chr15	102404977	102406887	6.87	7.5	5.7	1.8	0.00544	0.772	2	2	90.01	273	55.36	48.75
NM_001281929	Gria3	41400854	41678601	+	promoter	chrX	41420613	41421121	3.03	0.86	3.87	-3.01	0.00544	1	0	2	2.62	1	17.07	12.07
NM_001301334	Csn1s2b	87808121	87824421	+	promoter	chr5	87802843	87803163	2.2	3.04	-0.1	3.14	0.00545	1	1	0	11.46	5	0.73	1.14
NM_001205349	Lipk	34008254	34047903	+	intron	chr19	34032374	34032740	2.74	0.4	3.59	-3.19	0.00545	1	0	1	1.64	1	8.78	15.26
NM_133907	Ube3c	29569242	29676077	+	promoter	chr5	29568430	29570475	6.69	7.31	5.59	1.72	0.00545	0.774	2	2	106.71	211	62.19	33.94
NM_001305936	Kctd6	8214081	8223569	+	promoter	chr14	8206926	8208015	5.07	3.74	5.75	-2.01	0.00547	0.776	1	2	19.64	7	65.61	41.91
NM_008362	Il1r1	40225080	40316177	+	promoter	chr1	40238639	40238945	2.95	0.72	3.79	-3.07	0.00547	1	0	2	2.29	1	10.49	17.08
NM_001033330	Frmpd4	167471306	168123262	-	intron	chrX	167948198	167948729	3.36	1.3	4.17	-2.87	0.00548	1	0	2	3.93	1	14.63	21.41
NM_026436	Tmem86a	47050640	47054776	+	promoter	chr7	47030486	47032134	5.15	3.94	5.8	-1.86	0.00548	0.776	0	2	19.64	11	66.83	44.65
NM_177561	Usp46	74000038	74068411	-	intron	chr5	74021405	74022570	4.73	5.36	3.59	1.78	0.00551	0.776	2	0	42.23	40	11.71	12.3
NM_177324	Sbf2	110308013	110614920	-	intron	chr7	110439039	110440398	4.81	5.47	3.57	1.9	0.00551	0.776	1	0	53.68	35	7.56	16.17
NM_010518	Igfbp5	72858065	72874865	-	promoter	chr1	72890134	72890478	2.21	-0.59	3.11	-3.7	0.00552	1	0	1	0.33	1	5.61	11.62
NM_030595	Nbea	55625198	56183701	-	intron	chr3	55791518	55792611	4.54	3.19	5.23	-2.04	0.00552	0.776	0	2	7.2	11	22.93	52.16
NM_001252387	Tafa2	123264076	123741204	+	intron	chr10	123588114	123588499	2.28	-0.59	3.17	-3.76	0.00553	1	0	1	0.33	1	4.15	13.9
NM_001164167,NM_001164168	Katnal2,Pias2	76976029	77047297	-	promoter	chr18	77059292	77059765	2.82	0.73	3.64	-2.9	0.00553	1	0	2	0.33	3	14.15	10.71
NM_001177955	Gpm6b	166344553	166389033	+	promoter	chrX	166341307	166341829	2.82	0.57	3.66	-3.09	0.00553	1	0	2	1.96	1	13.41	11.85
NM_009707	Arhgap6	168795099	169304440	+	intron	chrX	168981685	168981997	2.59	0.21	3.44	-3.24	0.00554	1	0	2	1.31	1	12.44	9.34
NR_155521	9330198I05Rik	108354895	108363865	+	promoter	chr5	108349345	108349879	3.48	4.22	1.87	2.35	0.00555	1	2	0	15.38	22	4.15	3.19
NM_001252387	Tafa2	123264076	123741204	+	intron	chr10	123592516	123592812	2.2	-0.59	3.09	-3.68	0.00555	1	0	1	0.33	1	6.1	10.93
NR_029804	Mir33	82198122	82198190	+	promoter	chr15	82178509	82179617	5.2	5.81	4.14	1.66	0.00555	0.776	2	2	58.92	53	17.8	17.54
NM_001319151	Myo16	10153911	10634742	+	intron	chr8	10217056	10218796	5.11	3.89	5.76	-1.87	0.00555	0.776	0	2	19.64	10	48.05	60.14
NM_001037987	Edil3	88821472	89323225	+	promoter	chr13	88820812	88824157	6.71	5.55	7.35	-1.8	0.00555	0.776	1	2	62.85	31	223.17	102.96
NM_001310537	Atp2b3	73503086	73558214	+	exon	chrX	73550081	73551827	5.23	4.09	5.87	-1.78	0.00556	0.776	0	2	20.95	13	54.63	61.96
NM_001039394	Rab43	87788853	87809757	-	promoter	chr6	87786801	87791868	7.66	6.4	8.33	-1.93	0.00557	0.776	1	2	133.55	35	391.7	250.57
NM_001251890	Gm38425	74966844	74969125	-	promoter	chrX	74981831	74982623	3.85	2.2	4.6	-2.4	0.00557	0.776	0	2	6.22	3	22.19	26.42
NM_001356413	Ergic3	156008028	156018279	+	promoter	chr2	155990966	155991420	2.95	0.72	3.78	-3.07	0.00557	1	0	1	2.29	1	17.32	10.25
NM_016769	Smad3	63646767	63757994	-	intron	chr9	63676481	63677207	3.59	1.64	4.39	-2.75	0.00558	1	0	2	5.24	1	21.95	20.05
NM_001290792,NM_001290794	Praf2,Wdr45	7722220	7728201	+	promoter	chrX	7714331	7714928	3.63	4.45	1.61	2.84	0.00559	0.776	1	0	4.58	39	2.68	3.42
NM_177324	Sbf2	110308013	110614920	-	promoter	chr7	110601474	110603659	5.58	6.2	4.45	1.75	0.00559	0.776	2	1	84.12	63	13.9	29.84
NM_181754	Gpr141	19749682	19824257	-	intron	chr13	19757378	19761525	6.61	5.55	7.22	-1.67	0.00559	0.776	1	2	60.88	33	123.41	174.71
NR_040338	Redrum	54422295	54453294	+	promoter	chr18	54439513	54440031	2.81	0.57	3.65	-3.09	0.0056	1	0	2	1.96	1	12.19	12.98
NM_007986	Fap	62500936	62574021	-	exon	chr2	62517413	62517643	2.17	-0.59	3.06	-3.65	0.0056	1	0	2	0.33	1	7.8	8.88
NM_001033330	Frmpd4	167471306	167855077	-	exon	chrX	167478401	167479963	5.07	3.56	5.79	-2.23	0.0056	0.776	0	2	20.62	3	48.78	61.96
NM_026984,NR_040469	5031425E22Rik,Kmt2e	23382302	23433336	-	promoter	chr5	23436956	23437304	2.95	3.75	1.01	2.74	0.00561	1	1	0	7.86	19	2.44	1.59
NM_001082531,NM_011110	Pla2g2a,Pla2g5	138799247	138819257	-	promoter	chr4	138810792	138817514	7.67	6.63	8.27	-1.63	0.00565	0.782	1	2	129.29	69	326.58	289.06
NM_001289654	Fhod3	24708623	25133507	+	intron	chr18	24735572	24739427	6.74	5.7	7.34	-1.65	0.00566	0.782	1	2	68.74	35	161.95	162.87
NM_183087	Fam189a1	64756096	65156528	-	intron	chr7	65124256	65124999	3.25	1.1	4.07	-2.97	0.00566	1	0	1	2.29	2	27.07	6.61
NM_021715	Chst7	20059570	20097520	+	intron	chrX	20081510	20081737	1.71	2.61	-1.11	3.72	0.00566	1	1	0	7.2	5	0.24	0.68
NR_003100	4930515G16Rik	67565234	67565699	-	promoter	chr6	67569865	67570282	2.92	0.72	3.75	-3.03	0.00567	1	0	2	2.29	1	14.15	12.76
NM_009428	Trpc5	144377327	144688180	-	intron	chrX	144543126	144543976	4.08	2.61	4.79	-2.18	0.00568	0.783	0	2	7.2	5	27.07	28.25
NM_001163035,NM_016690	Enoph1,Hnrnpdl	100033579	100039222	-	promoter	chr5	100038263	100040825	6.88	7.48	5.83	1.66	0.00568	0.783	2	2	138.13	220	73.66	39.86
NM_001310335	Dnah7c	46425518	46807477	+	intron	chr1	46758556	46758794	2.31	-0.27	3.18	-3.45	0.00568	1	0	2	0.65	1	8.78	9.34
NM_026779	Mocos	24653691	24701556	+	promoter	chr18	24633733	24635719	5.51	4.24	6.17	-1.93	0.00569	0.783	0	2	28.8	9	81.95	62.41
NM_001005740	Phactr1	42680799	43138512	+	intron	chr13	43098883	43099331	2.45	-0.01	3.31	-3.33	0.0057	1	0	1	0.98	1	11.22	8.66
NM_001007577	Tceanc	166499815	166510478	-	promoter	chrX	166518873	166521206	5.56	4.44	6.18	-1.73	0.0057	0.783	0	2	27.5	16	79.75	64.92
NR_045846	4933416M06Rik	101254319	101293396	+	promoter	chr13	101259987	101260241	2.17	-0.59	3.06	-3.65	0.00571	1	0	1	0.33	1	7.32	9.34
NM_017477	Copg1	87887940	87913594	+	promoter	chr6	87874133	87874889	3.44	1.49	4.24	-2.75	0.00571	1	0	1	3.6	2	26.83	10.93
NM_001177629	Grb10	11930499	12027971	-	promoter	chr11	12020641	12024274	6.51	5.46	7.11	-1.65	0.00572	0.784	1	2	57.28	31	150.73	125.51
NR_152734	Gm32141	117446023	117447435	-	promoter	chr10	117458546	117459553	4.6	3.12	5.31	-2.19	0.00573	0.784	0	2	13.42	4	48.29	30.98
NM_001370825	Cdcp3	131174402	131250945	+	promoter	chr7	131168415	131169882	4.65	3.3	5.34	-2.03	0.00573	0.784	0	2	12.77	7	51.22	29.61
NM_001004066	Zfp386	116047724	116063207	+	promoter	chr12	116044063	116045520	4.74	3.45	5.41	-1.97	0.00573	0.784	0	2	9.82	12	26.1	59.23
NM_001355068,NM_001370629	Entpd6,Pygb	150749080	150771673	+	promoter	chr2	150768976	150769307	2.18	-0.59	3.07	-3.66	0.00574	1	0	1	0.33	1	6.34	10.48
NM_001101501	Gm15104	150312951	150313364	-	promoter	chrX	150331344	150331708	2.4	3.23	0.21	3.02	0.00575	1	1	0	10.8	8	0.49	1.82
NM_019517	Bace2	97356728	97442936	+	intron	chr16	97377257	97377966	3.1	0.98	3.92	-2.94	0.00575	1	0	2	2.95	1	14.15	16.17
NM_001081366	Vps8	21423118	21644680	+	intron	chr16	21551880	21552147	2.41	3.3	-0.3	3.59	0.00575	1	1	0	1.64	18	0.49	1.14
NR_033139	AI427809	53261356	53265492	-	promoter	chr4	53276398	53276862	2.89	0.86	3.7	-2.84	0.00576	1	0	2	1.64	2	14.15	11.85
NM_177855	Med12l	59006978	59318412	+	exon	chr3	59312685	59313051	2.81	0.57	3.65	-3.08	0.00577	1	0	2	1.96	1	11.22	13.9
NM_027416	Calml3	3802893	3804318	-	promoter	chr13	3813221	3813621	2.2	-0.59	3.09	-3.68	0.0058	1	0	1	0.33	1	5.61	11.39
NM_177644	Rasal2	157135183	157412595	-	intron	chr1	157287639	157288313	4.06	4.79	2.5	2.29	0.0058	0.789	2	0	24.22	31	2.44	8.88
NR_030692	A930011G23Rik	99297244	99729060	-	intron	chr5	99337661	99337973	2.84	3.65	0.85	2.8	0.0058	1	1	0	12.11	13	2.93	0.68
NM_001103367	Rai2	161717036	161779494	+	promoter	chrX	161715828	161719719	6.26	5.1	6.89	-1.8	0.00582	0.789	0	2	50.41	18	131.7	105.69
NM_001163565	Ptpn5	47077800	47132598	-	promoter	chr7	47128361	47135890	7.94	6.73	8.59	-1.86	0.00583	0.789	1	2	164.65	47	368.77	401.36
NM_001164312	Gm4847	166628971	166647693	-	promoter	chr1	166652728	166653454	3.87	2.2	4.62	-2.41	0.00584	0.789	0	2	6.22	3	19.02	30.07
NM_001081422	Bod1l	41787540	41844315	-	promoter	chr5	41842734	41846348	7.21	7.81	6.19	1.61	0.00584	0.789	2	2	171.52	276	89.51	56.72
NM_001359162,NM_176982	Eldr,Fbxo48	16934709	16951282	-	promoter	chr11	16940901	16941877	4.41	3.1	5.08	-1.98	0.00584	0.789	0	2	8.18	9	27.56	40.09
NM_001081403	Klhl14	21550379	21655013	-	intron	chr18	21571648	21572551	5.48	4.41	6.08	-1.67	0.00584	0.789	1	2	21.6	21	77.8	57.63
NM_177909	Slc9a9	94669892	95230452	+	intron	chr9	94788086	94788549	2.8	0.57	3.64	-3.07	0.00586	1	0	1	1.96	1	12.19	12.76
NM_001142781	Mindy4	55203383	55320222	+	exon	chr6	55278909	55282581	6.62	5.54	7.23	-1.68	0.00587	0.791	1	2	64.16	29	146.83	152.39
NM_009433,NM_030203	Tspyl1,Tspyl4	34282190	34284885	+	promoter	chr10	34280358	34281530	5.16	5.85	3.8	2.04	0.00587	0.791	2	1	23.24	92	15.85	12.07
NM_001374725	Gm21149	15471706	15476536	-	promoter	chr5	15483450	15484353	4.65	5.33	3.32	2.01	0.00588	0.791	2	0	21.6	59	9.51	10.48
NM_001163748	Pde9a	31386234	31476309	+	intron	chr17	31407563	31407856	2.15	-0.59	3.04	-3.63	0.0059	1	0	1	0.33	1	8.05	8.43
NM_010515	Igf2r	12682406	12769706	-	promoter	chr17	12784646	12785286	3.18	1.1	4	-2.9	0.0059	1	0	2	3.27	1	14.39	17.54
NM_008388	Eif3e	43250040	43282736	-	promoter	chr15	43282351	43283436	5.03	5.71	3.69	2.02	0.0059	0.793	2	1	22.91	82	12.68	13.21
NR_027643	4932435O22Rik	114413405	114448860	-	intron	chr11	114421178	114421603	2.8	0.57	3.64	-3.07	0.00593	1	0	2	1.96	1	11.71	13.21
NM_177324	Sbf2	110308013	110614920	-	intron	chr7	110452690	110453369	3.62	4.34	2.12	2.22	0.00593	0.794	1	0	22.59	18	4.15	4.56
NM_001025084,NM_001033234	Gm9,Rhox1	37208502	37211041	-	promoter	chrX	37216116	37216503	2.7	0.4	3.55	-3.15	0.00596	1	0	2	1.64	1	9.27	14.12
NM_001370813	Ak9	41303934	41433568	+	intron	chr10	41420818	41421358	3.58	1.79	4.36	-2.57	0.00596	1	0	2	4.91	2	21.71	19.36
NR_165300	5031425E22Rik	23382302	23433336	-	intron	chr5	23386476	23387861	6.54	7.18	5.34	1.84	0.00596	0.794	2	2	68.08	222	48.05	32.8
NM_001161431	Slitrk2	66649318	66661402	+	promoter	chrX	66651160	66651356	1.5	2.44	-2.08	4.52	0.00596	1	1	0	9.82	1	0.24	0.23
NM_001011736,NM_146992	Olfr204,Olfr205	59314488	59315405	-	promoter	chr16	59329397	59330057	3.48	1.65	4.26	-2.62	0.00597	1	0	2	4.26	2	16.1	22.32
NM_020611	Srd5a3	76140273	76155503	+	promoter	chr5	76138992	76141296	6.9	7.49	5.86	1.63	0.00597	0.794	2	2	120.78	239	63.41	53.07
NM_001369046	Dab1	103619500	104680383	+	intron	chr4	103671560	103672450	4.16	2.77	4.86	-2.1	0.00597	0.794	0	2	3.6	10	28.54	29.61
NM_001162921	Zc3h12c	52109571	52168406	-	promoter	chr9	52185740	52186142	2.69	0.4	3.53	-3.14	0.00597	1	0	2	1.64	1	12.93	10.25
NM_178654,NR_152127	9530052C20Rik,Pkn2	142790902	142882004	-	promoter	chr3	142881208	142882980	6.2	6.82	5.08	1.74	0.00597	0.794	2	2	69.39	157	41.95	25.74
NM_172631	Ldlrad4	67933173	68255549	+	intron	chr18	67990422	67990862	2.51	-0.01	3.38	-3.39	0.00599	1	0	1	0.98	1	15.12	5.69
NM_001029990,NM_001039676	Mettl17,Slc39a2	51884842	51891868	+	promoter	chr14	51883043	51884363	5.23	5.85	4.11	1.74	0.00599	0.794	2	2	41.57	74	19.02	15.49
NM_144802	Hnrnpll	80029487	80062268	-	exon	chr17	80031788	80034202	5.57	4.54	6.16	-1.62	0.006	0.794	0	2	23.57	23	71.22	71.98
NM_001199676	Camkk2	122731170	122779410	-	promoter	chr5	122762078	122762983	5.87	6.5	4.75	1.75	0.006	0.794	2	2	56.63	124	32.93	20.73
NM_028687	Ccdc175	72101292	72185029	-	promoter	chr12	72184373	72185031	2.84	0.57	3.68	-3.11	0.006	1	0	1	1.96	1	8.78	16.86
NM_001077694	Dysf	84008598	84211059	+	exon	chr6	84099459	84104421	6.71	5.6	7.33	-1.73	0.006	0.794	1	2	68.08	29	131.22	189.98
NR_027707	Gm5166	102791196	102798389	+	promoter	chrX	102777447	102777847	2.17	-0.59	3.05	-3.65	0.00601	1	0	1	0.33	1	10.24	6.38
NM_001291071	Pfkp	6579874	6648771	-	exon	chr13	6588589	6588921	3.08	0.86	3.91	-3.06	0.00603	1	0	1	2.62	1	21.46	8.66
NM_025444,NM_026198,NR_028538	Scarna2,Taf13,Tmem167b	108554342	108554402	-	promoter	chr3	108561776	108563774	6.88	7.55	5.58	1.98	0.00603	0.796	2	2	66.45	309	57.56	37.81
NM_026444	Cs	128337727	128362482	+	promoter	chr10	128336900	128338508	6.12	6.74	5.01	1.73	0.00603	0.796	2	2	66.45	147	39.02	25.51
NM_001252560,NM_001252561	Mllt10,Skida1	18044087	18048449	-	promoter	chr2	18060856	18061894	4.73	5.46	3.19	2.27	0.00604	0.796	1	0	14.08	74	11.71	6.61
NM_001301402	Pir	164269431	164373013	+	intron	chrX	164350407	164351174	3.52	1.56	4.32	-2.76	0.00605	1	0	2	4.91	1	21.46	18.45
NM_026334	Lipf	33961248	33976813	+	promoter	chr19	33961565	33961873	2.16	-0.59	3.05	-3.64	0.00605	1	0	1	0.33	1	6.34	10.25
NM_145838	St8sia6	13654936	13793520	-	intron	chr2	13754415	13756069	5.04	3.93	5.66	-1.74	0.00608	0.798	0	2	13.42	17	44.15	57.18
NM_001081052	Nhs	161836430	162159441	-	intron	chrX	162062215	162063745	4.74	3.55	5.38	-1.83	0.00609	0.798	0	2	12.44	11	43.9	39.41
NM_001242358,NM_001242360	Il5ra,Trnt1	106710379	106749037	-	promoter	chr6	106768618	106769693	5.76	6.4	4.56	1.84	0.00609	0.798	2	2	47.13	122	30.24	17.08
NM_001252220,NM_001252222	Brca1,Nbr1	101488764	101551955	-	promoter	chr11	101551521	101553208	6.27	6.95	4.93	2.02	0.0061	0.799	2	2	42.23	205	37.8	23.23
NM_001083315	St7	17693994	17943023	+	intron	chr6	17776299	17776565	3.3	4.14	1.01	3.13	0.00611	1	1	0	2.29	33	2.44	1.59
NM_001243223	Rgsl1	153779387	153844141	-	promoter	chr1	153833815	153834543	3.59	1.99	4.32	-2.33	0.00611	1	0	2	2.95	5	20.49	19.59
NM_001305941	Gdpd2	100729847	100738901	+	promoter	chrX	100712169	100712540	2.56	0.21	3.41	-3.2	0.00611	1	0	2	1.31	1	11.46	9.79
NM_001359835,NM_001363308	Chek2,Hscb	110829070	110839777	-	promoter	chr5	110839170	110840740	6.85	7.44	5.81	1.64	0.00612	0.8	2	2	114.24	234	61.46	50.57
NM_001081383,NM_198621,NR_030700	4831440E17Rik,Cct8l1,Kmt2c	25271795	25498783	-	promoter	chr5	25495590	25498330	7.15	7.75	6.13	1.61	0.00612	0.8	2	2	178.07	251	90.49	49.89
NM_172892,NM_173375,NR_040526	1700065J11Rik,Fam180a,Slc13a4	35267953	35308126	-	promoter	chr6	35313456	35313787	2.56	0.21	3.41	-3.2	0.00613	1	0	2	1.31	1	10.73	10.48
NR_033638	Olfr29-ps1	43781365	43782327	-	promoter	chr4	43796881	43797335	2.69	0.4	3.53	-3.14	0.00613	1	0	1	1.64	1	9.51	13.67
NM_001302966	Gm21188	120034605	120052204	-	promoter	chr13	120036601	120037027	4.31	5.03	2.78	2.25	0.00613	0.801	2	0	14.4	51	5.12	8.66
NM_001243223	Rgsl1	153779387	153844141	-	promoter	chr1	153823686	153827811	6.11	4.89	6.76	-1.87	0.00614	0.801	1	2	46.48	13	107.07	110.02
NM_174853	Disc1	125054195	125261151	+	exon	chr8	125232116	125233047	4.3	2.99	4.98	-1.99	0.00617	0.804	0	2	7.86	8	28.29	34.85
NM_001304269	Rnf4	34336250	34353445	+	promoter	chr5	34335573	34337239	6.34	7.01	5.08	1.93	0.00618	0.804	2	2	63.5	194	48.29	19.36
NM_001040696	Nlrp1b	71153102	71201456	-	promoter	chr11	71216095	71218314	5.34	4.15	5.99	-1.84	0.00619	0.804	0	2	24.55	11	53.9	73.12
NM_001311097	Sema6a	47245254	47368868	-	intron	chr18	47326469	47328470	5.73	4.64	6.35	-1.71	0.0062	0.805	1	2	32.73	17	87.07	75.85
NM_175171	Mast4	102732489	103334492	-	intron	chr13	103061273	103061610	2.8	0.57	3.64	-3.07	0.00621	1	0	2	1.96	1	14.39	10.48
NM_001081290	Prrc2c	162671785	162740556	-	promoter	chr1	162749465	162749806	2.72	0.4	3.57	-3.17	0.00621	1	0	1	1.64	1	7.8	15.95
NM_001081337	Sipa1l2	125418068	125492833	-	promoter	chr8	125485841	125486357	3.16	1.1	3.98	-2.88	0.00624	1	0	2	3.27	1	15.12	16.4
NM_001033330	Frmpd4	167471306	168577231	-	intron	chrX	168247521	168247896	2.8	0.57	3.64	-3.07	0.00625	1	0	1	1.96	1	14.63	10.25
NM_001313919	Hif1a	73901324	73947530	+	promoter	chr12	73914651	73915190	4.05	4.74	2.66	2.08	0.00626	0.807	2	0	20.62	33	5.37	7.29
NM_018782	Calcrl	84330627	84425266	-	promoter	chr2	84425986	84427030	4.33	5.07	2.75	2.32	0.00627	0.807	1	0	11.13	56	6.59	6.83
NM_007496	Zfhx3	108714644	108961636	+	intron	chr8	108805370	108806727	4.66	3.33	5.34	-2.01	0.00628	0.807	0	2	13.09	7	51.46	29.61
NM_001081287	Mpp7	7347962	7626863	-	promoter	chr18	7629181	7630452	4.63	3.3	5.31	-2.01	0.00628	0.807	0	2	13.75	6	42.68	36.9
NM_001316742,NM_001357130,NM_025302,NM_025611	Cul7,Klc4,Mrpl2,Ptk7	46564451	46629504	-	promoter	chr17	46643146	46643409	2.13	-0.59	3.02	-3.61	0.00629	1	0	2	0.33	1	7.8	8.43
NM_172631	Ldlrad4	67933173	68255549	+	intron	chr18	68128706	68128973	2.13	-0.59	3.02	-3.61	0.00629	1	0	1	0.33	1	7.8	8.43
NM_028194	Fryl	73020191	73256618	-	promoter	chr5	73254797	73257830	6.89	7.51	5.79	1.72	0.00629	0.807	2	2	106.05	258	67.07	43.28
NM_001136085	Uba1	20658302	20683179	+	promoter	chrX	20655534	20655750	2.24	3.07	0.07	3	0.0063	1	1	0	9.82	7	0.73	1.37
NM_001164369	Bcas1	170346991	170427845	-	promoter	chr2	170432147	170433379	5.15	4.01	5.78	-1.76	0.00631	0.807	0	2	18.33	14	65.36	44.42
NR_120500	Slco6b1	96906176	96997560	-	promoter	chr1	96989518	96989883	2.67	0.4	3.51	-3.11	0.00633	1	0	2	1.64	1	10.98	11.85
NM_001013802	Macrod2	140395430	142390050	+	intron	chr2	140740125	140740712	2.74	0.21	3.61	-3.4	0.00633	1	0	1	1.31	1	4.15	20.27
NM_020290,NM_147061	Olfr690,Olfr691	105329217	105330278	-	promoter	chr7	105341826	105342773	4.3	2.56	5.06	-2.5	0.00633	0.807	0	2	10.8	1	28.78	38.04
NM_001197321	Foxp1	98925342	99266515	-	intron	chr6	99052922	99054249	5.55	6.19	4.37	1.81	0.00634	0.807	2	1	44.52	101	26.58	14.81
NM_026102	Daam1	71831068	71992376	+	intron	chr12	71862736	71863539	3.9	2.35	4.62	-2.27	0.00634	0.807	0	2	6.22	4	22.44	26.88
NM_134112	Kctd1	14968685	15151446	-	promoter	chr18	15162738	15164362	5.02	3.74	5.69	-1.96	0.00635	0.807	0	2	19.64	7	46.34	56.95
NM_001081567	Mapk10	102908549	103058392	-	intron	chr5	102971203	102971436	1.41	2.35	-2.08	4.43	0.00636	1	1	0	8.18	2	0.24	0.23
NM_001077694	Dysf	84008598	84211059	+	intron	chr6	84123917	84128308	6.57	5.52	7.17	-1.65	0.00636	0.807	0	2	60.88	31	126.34	161.27
NM_001310639,NM_001345902	Cenpc1,Stap1	86012025	86065583	-	promoter	chr5	86071426	86072013	3.89	4.67	2.07	2.6	0.00636	0.807	1	0	8.84	42	6.34	2.05
NM_001323251	Gm8978	33613149	33625249	-	promoter	chr19	33624379	33624940	3.24	1.1	4.07	-2.98	0.00637	1	0	1	3.27	1	9.27	24.37
NM_030886	Ankrd17	90227166	90366185	-	promoter	chr5	90376529	90376748	1.81	2.68	-0.75	3.44	0.00637	1	1	0	7.86	5	0.73	0.46
NM_001357821	Stk3	34875499	35155806	-	intron	chr15	34952554	34953399	4.12	4.88	2.44	2.44	0.00637	0.807	1	0	8.84	50	5.61	5.24
NM_001313984,NM_011664	Cenpv,Ubb	62524944	62539261	-	promoter	chr11	62549615	62551511	6.16	6.86	4.75	2.11	0.00638	0.807	2	1	35.02	197	36.34	17.54
NM_172632	Mapk4	73928486	74064949	-	exon	chr18	73969242	73970277	4	2.49	4.72	-2.24	0.00638	0.807	0	2	7.2	4	24.63	28.25
NM_023598	Arid5b	68095593	68278726	-	intron	chr10	68240644	68241152	3.68	4.44	1.97	2.47	0.0064	0.808	1	0	9.49	34	4.63	3.19
NM_053171	Csmd1	15892545	17535385	-	intron	chr8	16615300	16615705	2.48	-0.01	3.34	-3.36	0.0064	1	0	1	0.98	1	14.39	5.92
NR_045396	1700034G24Rik	112582936	112589996	-	promoter	chr5	112597443	112599270	5.79	4.73	6.4	-1.66	0.0064	0.808	0	2	23.24	30	107.8	60.59
NM_001317124	Hrh1	114458522	114483298	+	promoter	chr6	114455703	114456390	3.38	1.39	4.19	-2.79	0.00641	1	0	2	4.26	1	16.34	20.05
NM_144785	Slc22a19	7673076	7711310	-	promoter	chr19	7711664	7711915	2.78	0.57	3.62	-3.05	0.00641	1	0	2	1.96	1	12.44	12.07
NM_001177352	Myc	61985341	61990361	+	promoter	chr15	61980831	61981167	2.41	-0.01	3.27	-3.28	0.00641	1	0	2	0.98	1	9.51	9.79
NM_001289654	Fhod3	24708623	25133507	+	intron	chr18	24729147	24729490	2.15	-0.59	3.04	-3.63	0.00643	1	0	1	0.33	1	10.24	6.15
NM_001355492	Epb41l4b	56991973	57143156	-	intron	chr4	57102333	57102798	3.24	3.99	1.62	2.37	0.00644	1	1	0	16.69	15	3.17	2.96
NM_201600	Myo5b	74442619	74771477	+	intron	chr18	74706201	74706721	2.98	0.86	3.81	-2.95	0.00644	1	0	2	2.62	1	13.17	14.81
NM_183126	6030498E09Rik	38772780	38962688	+	intron	chrX	38883878	38884095	2.28	-0.27	3.15	-3.43	0.00645	1	0	1	0.65	1	10.49	7.29
NM_008362	Il1r1	40225080	40316177	+	promoter	chr1	40243278	40243925	3.81	2.1	4.58	-2.48	0.00646	0.811	0	2	6.55	2	26.1	21.64
NM_031185	Akap12	4266329	4359471	+	exon	chr10	4355300	4356568	4.66	3.49	5.3	-1.81	0.00647	0.812	0	2	9.49	13	40	38.95
NM_009290	Wnt8a	34542327	34548061	+	promoter	chr18	34546530	34549672	6.03	4.86	6.67	-1.81	0.00648	0.812	1	2	42.23	16	126.34	77.68
NM_001359884	9330182L06Rik	9266118	9411545	+	promoter	chr5	9283249	9286235	5.99	4.97	6.58	-1.6	0.00648	0.812	0	2	27.82	35	73.9	117.08
NM_001359323	Sec31a	100361649	100409969	-	promoter	chr5	100415639	100417383	6.09	6.7	4.99	1.71	0.0065	0.814	2	2	68.08	140	40	23.69
NR_003652	Gm7337	87850359	87853012	+	promoter	chr5	87848331	87848635	2.07	2.92	-0.27	3.19	0.00651	1	1	0	11.13	4	0.98	0.68
NM_001376940	Cc2d2b	40748817	40829778	+	intron	chr19	40785332	40785714	2.55	0.21	3.4	-3.19	0.00651	1	0	1	1.31	1	11.95	9.11
NM_011110	Pla2g5	138799247	138819257	-	promoter	chr4	138808415	138810571	5.96	4.83	6.59	-1.75	0.00652	0.814	1	2	40.92	16	96.34	95.67
NM_177167	Ppm1e	87226906	87358994	-	promoter	chr11	87356901	87362201	7.8	8.37	6.83	1.55	0.00652	0.814	2	2	311.61	352	137.56	89.75
NM_001011875,NM_001011877	Rnase11,Rnase12	51049451	51050163	-	promoter	chr14	51064263	51065233	4.91	5.63	3.38	2.25	0.00653	0.814	1	0	13.09	86	11.22	9.57
NM_001159374,NM_001174099,NM_016880	Krt32,Krt35,Krt36	100080848	100088269	-	promoter	chr11	100094437	100110678	8.95	7.78	9.59	-1.81	0.00654	0.814	1	2	322.42	117	895.34	647.38
NM_001310515	Mbnl3	51113494	51205990	-	promoter	chrX	51187563	51187860	2.54	0.21	3.39	-3.18	0.00655	1	0	2	1.31	1	10	10.93
NM_001081643,NM_001243002	Spin2d,Xlr3b	73175302	73176989	-	promoter	chrX	73193651	73194079	2.33	-0.59	3.24	-3.83	0.00655	1	0	1	0.33	1	2.44	16.4
NM_001110218	Ppm1h	122678762	122921974	+	intron	chr10	122750067	122750401	2.88	0.72	3.71	-2.99	0.00656	1	0	2	2.29	1	12.93	13.21
NM_133237	Apcdd1	62922327	62953814	+	promoter	chr18	62932154	62933467	4.16	2.72	4.86	-2.14	0.00657	0.816	0	2	6.22	7	19.02	39.18
NM_013549,NM_054045,NM_175662,NM_178212,NM_178216	H2ac18,H2ac19,H2ac20,H3c14,H3c15	96220413	96220880	-	promoter	chr3	96240390	96241253	4.95	5.67	3.42	2.25	0.00658	0.816	1	1	13.09	89	10	11.39
NM_001355269	Lrig1	94604529	94700145	-	promoter	chr6	94675803	94680278	6.63	5.62	7.22	-1.6	0.00659	0.816	1	2	63.5	35	141.95	156.72
NM_182957	Gm17019	15028950	15033007	-	promoter	chr5	15044692	15045445	3.81	4.62	1.75	2.87	0.0066	0.816	1	0	4.26	45	1.71	5.01
NM_001271386	Hdac9	34047582	34917095	-	intron	chr12	34621422	34621726	2.91	0.72	3.75	-3.03	0.0066	1	0	2	2.29	1	9.51	17.31
NM_001276489	Ism1	139678178	139758581	+	promoter	chr2	139676220	139680160	6.96	5.81	7.59	-1.77	0.00662	0.816	1	2	85.43	27	192.19	192.48
NM_001001327	Vkorc1l1	129942109	129986692	+	promoter	chr5	129939630	129943131	7.01	7.59	6.02	1.57	0.00662	0.816	2	2	140.1	246	71.46	58.54
NM_001290410	Nkain3	20118874	20778668	-	promoter	chr4	20785537	20786759	4.49	3.07	5.19	-2.12	0.00663	0.816	0	2	11.78	5	26.34	46.7
NM_028120,NM_178643	Cep89,Faap24	35392152	35396767	-	promoter	chr7	35414407	35417444	6.71	7.29	5.76	1.53	0.00663	0.816	2	2	165.95	146	65.36	42.82
NM_177213	Abca15	120328684	120407687	+	intron	chr7	120372285	120372468	1.37	2.3	-2.08	4.39	0.00665	1	1	0	6.87	3	0.24	0.23
NM_025728	Spag16	69826970	70725132	+	intron	chr1	70352945	70353370	2.2	-0.59	3.09	-3.68	0.00666	1	0	1	0.33	1	12.68	4.33
NM_001164099	Add3	53140443	53247326	+	promoter	chr19	53139324	53143427	8.01	8.61	6.97	1.63	0.00668	0.821	2	2	259.9	520	137.8	113.44
NM_145820	Veph1	66053558	66296837	-	intron	chr3	66236687	66237707	4.11	2.73	4.8	-2.07	0.0067	0.823	0	2	4.26	9	31.46	24.15
NM_011156	Prep	45067216	45162751	+	intron	chr10	45122222	45122810	2.93	0.72	3.77	-3.05	0.0067	1	0	1	2.29	1	18.54	8.66
NM_007566	Birc6	74528295	74703356	+	promoter	chr17	74527604	74529327	6.36	7.01	5.15	1.86	0.00672	0.823	2	2	67.43	190	49.27	21.87
NM_009154	Sema5a	32244813	32696341	+	intron	chr15	32333913	32334397	2.79	0.57	3.63	-3.06	0.00673	1	0	1	1.96	1	9.27	15.49
NM_001081052	Nhs	161836430	162159441	-	intron	chrX	162002929	162004826	5.16	4	5.79	-1.8	0.00673	0.823	0	2	20.95	11	59.27	51.71
NM_001166427	Hnrnpf	117900340	117925622	+	promoter	chr6	117916329	117917914	5.66	6.34	4.32	2.02	0.00673	0.823	2	1	32.08	130	27.07	12.98
NM_001358270	4930519F16Rik	103182971	103256614	-	intron	chrX	103212295	103213088	4.25	2.64	4.99	-2.35	0.00674	0.823	0	2	10.47	2	33.9	29.84
NM_028709	Btbd11	85386814	85660292	+	intron	chr10	85521573	85523773	5.55	4.45	6.16	-1.7	0.00674	0.823	0	2	25.86	18	87.8	55.12
NM_001024716	Triobp	78983056	79005864	+	promoter	chr15	78972256	78974476	5.8	4.53	6.46	-1.93	0.00675	0.823	1	2	37.32	9	91.22	84.74
NM_029570	Atp11b	35754063	35856276	+	promoter	chr3	35755375	35755808	2.93	3.79	0.51	3.28	0.00675	1	1	0	1.64	26	1.71	1.14
NM_173770,NR_155706	Dipk1c,Gm38576	84720144	84740436	+	promoter	chr18	84724747	84725271	3.23	1.2	4.05	-2.84	0.00675	1	0	2	3.6	1	13.66	19.36
NM_001278671	Kbtbd12	88545117	88627429	-	promoter	chr6	88644163	88644561	2.65	0.4	3.49	-3.1	0.00679	1	0	2	1.64	1	10.24	12.3
NM_001364281	Syt16	73997777	74267916	+	intron	chr12	74053153	74055899	5.58	4.36	6.23	-1.87	0.00679	0.826	1	2	31.1	10	66.1	84.05
NM_028669	Spata48	11489266	11515190	+	promoter	chr11	11485253	11485715	3.55	4.35	1.57	2.78	0.00679	1	1	0	4.91	36	3.9	2.05
NM_001327821	Creb5	53287303	53700363	+	intron	chr6	53413004	53417368	6.72	5.78	7.28	-1.5	0.0068	0.826	0	2	60.56	49	150	160.82
NM_001286015	Csn1s1	87666208	87682577	+	promoter	chr5	87679035	87679220	1.45	2.39	-2.08	4.48	0.00681	1	1	0	9.49	1	0.24	0.23
NM_001357221,NM_001357222,NM_001359610	Bco2,Il18,Tex12	50533087	50553662	-	promoter	chr9	50557562	50557875	3.09	3.9	1.03	2.87	0.00681	1	1	0	5.89	24	3.17	0.91
NR_046142	A530065N20Rik	60029711	60116669	+	promoter	chr13	60013642	60013998	2.4	-0.01	3.25	-3.27	0.00681	1	0	2	0.98	1	9.27	9.79
NM_026295	Ctdp1	80407959	80469692	-	intron	chr18	80440284	80442705	5.68	4.53	6.32	-1.79	0.00682	0.827	0	2	29.13	17	108.05	51.48
NM_008926	Prkg2	98929773	99037079	-	promoter	chr5	99039351	99040057	3.85	4.57	2.36	2.21	0.00682	0.827	1	0	30.44	17	7.07	3.19
NM_009592	Abcb7	104280565	104413846	-	intron	chrX	104388114	104389321	4.21	2.48	4.97	-2.5	0.00686	0.83	0	2	10.15	1	34.63	28.25
NM_153389	Atp10d	72203329	72298771	+	promoter	chr5	72201463	72201724	2.59	3.41	0.5	2.91	0.00686	1	1	0	5.24	16	1.46	1.37
NM_016771	Sult1d1	87554650	87569006	-	promoter	chr5	87570732	87570974	2.12	2.96	-0.1	3.05	0.00689	1	1	0	8.51	7	0.73	1.14
NM_008177	Grpr	163513904	163549736	-	promoter	chrX	163536232	163536503	2.52	0.21	3.37	-3.16	0.0069	1	0	2	1.31	1	10	10.71
NM_028576	Camkmt	85090626	85458589	+	intron	chr17	85325033	85325274	2.25	-0.27	3.12	-3.39	0.00691	1	0	1	0.65	1	8.05	9.34
NM_133816	Sh3bp4	89070415	89155087	+	intron	chr1	89112628	89113153	3.1	1.21	3.89	-2.68	0.00692	1	0	2	2.62	2	14.63	15.03
NM_001347075,NM_133726	St13,Xpnpep3	81365044	81399694	-	promoter	chr15	81399305	81400573	5.34	6.05	3.9	2.15	0.00693	0.836	2	1	21.28	111	20.49	9.34
NR_046142	A530065N20Rik	60029711	60116669	+	intron	chr13	60076229	60076750	3.42	1.72	4.18	-2.46	0.00695	1	0	2	3.6	3	19.27	17.08
NM_001358812,NM_001358813,NM_011295,NM_183116	Rps12,Slc18b1,Snora33,Snord100	23785183	23787209	-	promoter	chr10	23786703	23788156	5.61	6.3	4.26	2.04	0.00696	0.836	2	1	29.46	128	25.85	12.53
NM_001253759	Enox1	77156763	77721763	+	intron	chr14	77414380	77418760	6.27	5.02	6.93	-1.91	0.00696	0.836	1	2	52.7	12	134.63	108.43
NM_001167691,NM_011223	Pxn,Sirt4	115478010	115484297	-	promoter	chr5	115488291	115493506	8.27	8.92	7.07	1.85	0.00696	0.836	2	2	256.95	711	182.68	85.65
NM_001290549	Tek	94739289	94874976	+	intron	chr4	94834676	94835213	2.97	0.99	3.77	-2.78	0.00697	1	0	2	1.96	2	9.76	17.54
NM_001079883	Bcl11b	107910403	108003414	-	intron	chr12	107979327	107981190	5.29	3.88	5.99	-2.11	0.00698	0.837	0	2	25.53	4	62.44	64.92
NM_054053	Adgrv1	81095068	81633144	-	intron	chr13	81343079	81343533	2.76	0.57	3.6	-3.03	0.007	1	0	2	1.96	1	10.73	13.44
NM_019538	Plac1	53069996	53114405	-	promoter	chrX	53107802	53108884	4.59	3.4	5.23	-1.83	0.00701	0.838	0	2	8.18	13	36.34	38.72
NM_001167944,NM_001359187,NM_001359188	Atp5j2,Zkscan14,Zkscan5	145183706	145191592	-	promoter	chr5	145203740	145205928	6.59	7.21	5.48	1.74	0.00701	0.838	2	2	77.58	219	50.24	38.72
NM_001177556	Gng12	66896397	67021361	+	intron	chr6	66926065	66926552	3.17	1.31	3.96	-2.65	0.00703	1	0	2	2.95	2	15.61	15.49
NM_013596	Mc5r	68337511	68342446	+	promoter	chr18	68333887	68335982	4.92	3.79	5.55	-1.76	0.00703	0.838	0	2	15.71	12	47.32	46.47
NM_001347645,NM_001361462	Kctd2,Mrpl58	115403752	115410919	+	promoter	chr11	115406828	115407317	3.36	1.39	4.16	-2.76	0.00705	1	0	2	4.26	1	16.58	19.13
NM_001327821	Creb5	53287303	53700363	+	intron	chr6	53420779	53424894	6.36	5.38	6.93	-1.56	0.00705	0.838	1	2	50.08	33	116.34	128.02
NR_040342	A330093E20Rik	45683487	46045260	-	intron	chr18	46019906	46020264	2.46	-0.01	3.33	-3.34	0.00705	1	0	1	0.98	1	14.63	5.47
NM_001081977	Rnf144a	26306794	26415262	-	promoter	chr12	26406444	26406971	3.06	0.98	3.88	-2.9	0.00705	1	0	2	2.95	1	16.83	12.53
NM_001347086	Frmd4a	4017683	4614043	+	intron	chr2	4196704	4197132	2.57	0.21	3.42	-3.21	0.00705	1	0	1	1.31	1	6.83	14.58
NM_011056	Pde4d	108654177	109955969	+	intron	chr13	108696890	108697774	4	2.35	4.75	-2.4	0.00706	0.838	0	2	8.18	2	27.56	26.2
NM_001110228	Celf2	6539699	6872035	-	intron	chr2	6795328	6795657	2.64	0.4	3.48	-3.08	0.00706	1	0	2	1.64	1	10.49	11.85
NM_080285	Cttnbp2	18366472	18514869	-	exon	chr6	18367305	18367610	2.7	3.49	0.83	2.66	0.00706	1	1	0	9.49	13	2.2	1.37
NR_155348	Gm33251	40045188	40128982	+	intron	chr15	40093259	40093984	3.66	1.99	4.41	-2.42	0.00708	0.839	0	2	2.95	5	11.71	30.75
NM_001099305	Ctag2l1	74480287	74481399	-	promoter	chrX	74482387	74482712	2.53	0.21	3.38	-3.17	0.00709	1	0	2	1.31	1	8.29	12.53
NM_133239	Crb1	139198254	139377076	-	intron	chr1	139210557	139211176	3.05	0.98	3.87	-2.88	0.0071	1	0	2	2.95	1	13.66	15.49
NM_133821	Phlpp1	106171869	106394245	+	intron	chr1	106310800	106312282	4.65	3.49	5.29	-1.8	0.00712	0.843	0	2	10.47	12	36.34	41.91
NM_001201413	Apbb2	66298725	66618817	-	intron	chr5	66473611	66473991	3.31	4.05	1.72	2.33	0.00713	1	1	0	15.06	18	2.93	3.64
NR_030523	Mir652	142739000	142739097	+	promoter	chrX	142731025	142731997	4.04	2.48	4.77	-2.29	0.00714	0.843	0	2	8.18	3	30	24.6
NM_177324	Sbf2	110308013	110614920	-	exon	chr7	110422048	110422702	3.05	3.84	1.19	2.65	0.00714	1	1	0	18.66	10	3.66	0.91
NM_001168600	Gnl3l	150983133	151017293	-	promoter	chrX	150998576	150999119	3.06	0.98	3.88	-2.9	0.00715	1	0	2	2.95	1	11.71	17.77
NM_001284189	Homer1	93303757	93356885	+	promoter	chr13	93285289	93287163	5.17	4	5.81	-1.81	0.00715	0.844	0	2	20.95	11	45.61	66.29
NM_001081347,NM_001252636	A930033H14Rik,Rhobtb1	69208552	69291784	+	promoter	chr10	69217427	69217982	2.86	0.72	3.68	-2.96	0.00716	1	0	2	2.29	1	13.17	12.53
NM_201531	Kcnf1	17172100	17176888	-	promoter	chr12	17178390	17180048	5.03	3.85	5.67	-1.83	0.00717	0.845	0	2	13.75	15	69.51	32.35
NM_001253358	Kcnma1	23298694	24004205	-	intron	chr14	23424019	23424545	2.54	0.21	3.39	-3.18	0.00717	1	0	1	1.31	1	7.56	13.44
NM_001081083	Armc3	19199118	19310243	+	promoter	chr2	19209359	19209732	2.47	0.22	3.31	-3.09	0.00717	1	0	1	0.33	2	6.34	13.44
NM_001167909	Nme8	19645079	19697760	-	intron	chr13	19667442	19669381	5.34	4.31	5.94	-1.63	0.00717	0.845	1	2	20.62	19	60.49	62.19
NM_007496	Zfhx3	108714644	108961636	+	intron	chr8	108773715	108777629	6.4	5.37	6.99	-1.63	0.00719	0.845	0	2	47.46	35	165.61	88.84
NM_001355153	Plcb4	135659547	136014593	+	intron	chr2	135801979	135802375	2.5	-0.01	3.36	-3.38	0.00721	1	0	1	0.98	1	4.63	15.95
NR_045731	1700030F04Rik	117679207	117751769	-	promoter	chr6	117738872	117740971	5.6	4.44	6.23	-1.79	0.00721	0.846	1	2	31.42	12	73.17	76.76
NM_019496	Ammecr1	142851146	142966726	-	intron	chrX	142910802	142911373	3.02	1.1	3.81	-2.71	0.00721	1	0	1	2.29	2	11.95	16.17
NM_001164306	Gm4846	166483613	166497588	-	promoter	chr1	166510529	166511076	3.49	1.86	4.23	-2.37	0.00722	1	0	2	3.27	4	16.34	21.18
NM_019438,NR_073433	1600023N17Rik,Ncapg	45668701	45669708	-	promoter	chr5	45667865	45670612	6.64	7.25	5.56	1.69	0.00724	0.849	2	2	86.09	219	53.17	41.46
NR_040615	8030442B05Rik	11338366	11398500	-	promoter	chr2	11391685	11392321	3.23	1.49	4	-2.51	0.00725	1	0	2	2.62	3	15.37	16.63
NM_001359745,NM_011196	4930592C13Rik,Ptger3	157527515	157534090	-	promoter	chr3	157552145	157552621	2.8	0.87	3.6	-2.73	0.00726	1	0	2	0.65	3	11.46	12.76
NM_001314013	Atg5	44268339	44364299	+	promoter	chr10	44250938	44251207	2.42	0.22	3.25	-3.03	0.00728	1	0	2	0.33	2	8.78	10.25
NM_011110	Pla2g5	138799247	138819257	-	promoter	chr4	138799269	138804032	7.29	6.2	7.9	-1.7	0.00729	0.852	1	2	107.36	40	262.68	216.63
NM_001289530	Adarb2	8202866	8760442	+	intron	chr13	8518835	8520398	4.71	3.57	5.34	-1.77	0.0073	0.852	0	2	10.8	13	40.97	40.09
NM_001289895	Tns1	73910232	74124548	-	intron	chr1	74046353	74047578	5.2	4.1	5.81	-1.71	0.00731	0.852	0	2	15.38	19	42.44	69.7
NM_009793	Camk4	32939041	33195767	+	intron	chr18	33139435	33140296	3.83	2.36	4.55	-2.19	0.00733	0.852	0	2	5.24	5	21.46	25.28
NM_007646	Cd38	43868809	43912374	+	promoter	chr5	43884650	43886007	5.89	6.51	4.76	1.76	0.00734	0.852	2	2	47.79	135	26.34	27.79
NM_201354	Ctif	75431221	75697696	-	intron	chr18	75528644	75533915	6.74	5.73	7.33	-1.6	0.00737	0.852	1	2	67.1	39	194.14	127.79
NM_022814	Svep1	58042796	58206596	-	intron	chr4	58127765	58128089	2.45	0.22	3.29	-3.07	0.00737	1	0	1	0.33	2	12.93	6.61
NR_151512	I0C0044D17Rik	98818475	98823840	-	promoter	chr4	98842518	98843816	4.47	3.04	5.18	-2.14	0.00737	0.852	0	2	12.44	4	29.02	43.28
NM_019426	Atf7ip	136518851	136607379	+	promoter	chr6	136518766	136519465	4.86	5.53	3.53	2	0.00738	0.852	2	1	20.62	72	12.93	10.25
NM_001080706,NM_028263	Btaf1,Fgfbp3	36917550	36919599	-	promoter	chr19	36920758	36928780	8.43	9.02	7.4	1.62	0.00738	0.852	2	2	369.55	670	197.31	139.86
NM_134117	Pkdcc	83215283	83225069	+	promoter	chr17	83206896	83208370	5.4	4.2	6.05	-1.84	0.00738	0.852	1	2	26.84	10	76.83	55.35
NM_177324	Sbf2	110308013	110614920	-	exon	chr7	110420795	110421181	3.09	3.84	1.43	2.42	0.00739	1	1	0	14.73	14	2.2	3.19
NM_001122952	Nfia	97581943	98118876	+	intron	chr4	97710134	97711544	4.48	3.26	5.13	-1.88	0.00739	0.852	0	2	10.15	9	35.61	34.62
NM_001163551	Prr27	87825697	87846386	+	promoter	chr5	87826532	87826714	1.37	2.3	-2.08	4.39	0.00739	1	1	0	7.86	2	0.24	0.23
NM_001024458	Add1	34573664	34632308	+	promoter	chr5	34574629	34575769	5.37	5.98	4.32	1.66	0.00739	0.852	2	2	51.06	75	24.15	15.72
NM_001205349	Lipk	34008254	34047903	+	promoter	chr19	33994505	33994905	2.75	0.57	3.58	-3.01	0.00739	1	0	1	1.96	1	10.49	13.44
NM_008376,NM_175035	Gimap1,Gimap5	48739047	48743795	+	promoter	chr6	48732555	48733488	5.79	6.42	4.64	1.77	0.0074	0.852	2	2	51.72	119	32.93	17.08
NM_001039939	Asxl1	153345830	153404007	+	promoter	chr2	153337104	153338407	4.56	3.25	5.23	-1.98	0.00741	0.852	0	2	13.09	6	36.34	38.95
NM_001034907	Zc3h12b	95711678	95931088	+	promoter	chrX	95692457	95693183	3.96	2.53	4.66	-2.13	0.00741	0.852	0	2	5.56	6	20.73	29.84
NM_010706,NM_010707	Lgals4,Lgals6	28833794	28841703	+	promoter	chr7	28835367	28836341	4.48	3.23	5.14	-1.9	0.00741	0.852	0	2	10.8	8	34.39	35.99
NR_045661	4930524C18Rik	114831965	114861327	+	promoter	chr14	114845970	114846479	3.53	1.93	4.27	-2.34	0.00741	1	0	2	3.6	4	21.46	17.08
NM_001374227,NM_001374228	Gm10536,Marchf3	56761716	56925515	-	promoter	chr18	56918106	56918753	3.64	1.71	4.44	-2.73	0.00741	0.852	0	2	5.56	1	29.51	13.9
NM_001311097	Sema6a	47245254	47368868	-	promoter	chr18	47328717	47353366	9.74	8.61	10.36	-1.76	0.00742	0.852	2	2	548.6	231	1446.06	1187.69
NM_001170847	Rbm20	53677306	53867080	+	intron	chr19	53824656	53825689	4.87	5.49	3.73	1.76	0.00742	0.852	2	1	33.06	57	12.19	14.35
NM_001142728	Lrrc9	72441866	72497239	+	promoter	chr12	72446841	72447081	2.38	-0.01	3.23	-3.24	0.00744	1	0	2	0.98	1	8.29	10.48
NM_001285891,NM_001285892	Sae1,Zc3h4	16320236	16387896	-	promoter	chr7	16398682	16400688	6.03	6.67	4.84	1.83	0.00747	0.854	2	1	51.06	153	37.56	19.82
NM_001162917	Dennd4a	64811011	64919667	+	promoter	chr9	64797307	64798215	5.18	5.87	3.83	2.03	0.00747	0.854	2	2	20.62	96	13.66	14.81
NM_175500	Gpc5	115092215	116525192	+	intron	chr14	115603288	115603627	2.22	-0.59	3.11	-3.7	0.00747	1	0	1	0.33	1	3.17	14.12
NM_181399	Usp6nl	6352736	6443820	+	promoter	chr2	6366454	6366789	2.52	0.41	3.35	-2.94	0.00748	1	0	2	0.65	2	8.29	12.07
NM_009789	S100g	162961992	162964599	-	promoter	chrX	162969297	162970181	3.72	1.85	4.5	-2.65	0.00749	0.855	0	2	6.22	1	28.29	17.08
NM_178061	Mob3b	34949074	35157484	-	promoter	chr4	35174024	35175882	5.15	3.95	5.8	-1.84	0.00749	0.855	0	2	21.93	9	60.49	50.57
NM_019538	Plac1	53069996	53114405	-	promoter	chrX	53116919	53117599	4.06	2.69	4.76	-2.07	0.00751	0.856	0	2	6.87	6	25.37	28.7
NM_001166685,NM_001353435,NM_001355676,NM_001355677	Cep95,Ddx5,Mir3064,Polg2	106768204	106779537	-	promoter	chr11	106788577	106790057	5.68	6.32	4.5	1.82	0.00751	0.856	2	1	41.57	118	28.29	16.86
NM_001024512	Fam149b	20348162	20383491	+	intron	chr14	20379154	20380843	6.39	7.02	5.26	1.75	0.00752	0.856	2	2	67.1	192	46.34	30.52
NM_001361350	Stx8	67966458	68207148	+	intron	chr11	68125963	68126609	4.37	3.04	5.05	-2.01	0.00754	0.856	0	2	9.49	7	41.71	24.6
NM_007496	Zfhx3	108714644	108961636	+	intron	chr8	108810175	108811018	4.26	2.82	4.97	-2.15	0.00754	0.856	0	2	10.15	4	34.88	27.79
NM_001003909,NM_001170552	Ankib1,Krit1	3689999	3803124	-	promoter	chr5	3800895	3804885	6.92	7.53	5.86	1.67	0.00754	0.856	2	2	104.74	264	63.66	52.62
NM_172707	Ppp1cb	32458970	32493712	+	promoter	chr5	32459518	32460528	4.21	4.94	2.62	2.32	0.00756	0.857	1	0	10.47	51	7.32	5.01
NM_177324	Sbf2	110308013	110614920	-	intron	chr7	110519691	110521698	5.6	6.2	4.53	1.67	0.00758	0.858	2	1	56.3	91	16.83	29.38
NM_001164190	Mtm1	71210767	71315295	+	intron	chrX	71246195	71246841	3.34	1.39	4.14	-2.75	0.00759	1	0	2	4.26	1	16.34	18.91
NM_001253877	Mtf2	108065674	108109219	+	promoter	chr5	108066244	108066466	2.92	3.69	1.18	2.51	0.0076	1	1	0	12.77	13	2.93	1.59
NM_001347345	Foxp1	98925342	99435345	-	intron	chr6	99335825	99336991	5.15	5.81	3.92	1.89	0.0076	0.86	2	1	28.15	84	17.8	12.53
NM_001355724	Pramef8	143412426	143421091	+	promoter	chr4	143412169	143413145	4.62	5.37	3	2.37	0.0076	0.86	1	0	10.47	72	11.22	4.78
NM_001009940	Il19	130932656	130940115	-	promoter	chr1	130951284	130951665	2.41	-0.01	3.27	-3.28	0.00762	1	0	1	0.98	1	6.1	13.21
NM_008362	Il1r1	40225080	40316177	+	promoter	chr1	40231594	40235108	6.41	5.3	7.03	-1.73	0.00763	0.861	1	2	58.59	20	126.58	134.85
NM_027952	Tcp11x2	135654698	135693790	-	promoter	chrX	135695812	135696018	2.07	-0.59	2.96	-3.55	0.00764	1	0	1	0.33	1	7.32	8.2
NM_009707	Arhgap6	168795099	169304440	+	intron	chrX	169078970	169079535	2.72	0.73	3.53	-2.8	0.00765	1	0	2	1.31	2	10.73	12.3
NM_027495	Tmem144	79813153	79842662	-	promoter	chr3	79842025	79842988	5.25	5.95	3.82	2.13	0.00765	0.861	2	2	17.02	107	14.88	13.44
NM_028875	Xrcc3	111803192	111813879	-	promoter	chr12	111829468	111831015	5.3	4.15	5.92	-1.77	0.00767	0.861	1	2	23.57	12	49.75	71.75
NM_172733	Dera	137754577	137837872	+	intron	chr6	137833157	137834834	4.79	3.56	5.45	-1.89	0.00767	0.861	0	2	8.51	15	26.58	60.82
NM_011147	Ppef1	160623094	160719972	-	intron	chrX	160688532	160689126	3.48	1.72	4.24	-2.53	0.00769	1	0	2	4.58	2	18.78	19.13
NM_138654	Sugct	16857475	17694765	-	intron	chr13	17602223	17605671	6.18	5.25	6.74	-1.49	0.00769	0.861	1	2	36.99	39	108.53	105.01
NM_001282061	Rgs6	82616925	83162056	+	intron	chr12	82702514	82702882	2.5	0.21	3.35	-3.14	0.00769	1	0	1	1.31	1	8.54	11.85
NM_001356445	Rhbdl2	123813631	123829918	+	promoter	chr4	123810599	123811423	4.2	2.48	4.96	-2.49	0.0077	0.861	0	2	10.15	1	24.63	37.81
NM_001310589	Rab28	41624973	41707691	-	promoter	chr5	41704909	41711489	8.34	8.92	7.34	1.58	0.0077	0.861	2	2	359.73	609	181.22	143.51
NM_025951	Pi4k2b	52741574	52769344	+	promoter	chr5	52741011	52742583	5.72	6.32	4.67	1.66	0.0077	0.861	2	1	66.12	94	33.66	17.08
NM_010154	Erbb4	68032187	69108059	-	promoter	chr1	69100541	69100992	2.11	-0.59	3	-3.59	0.00771	1	0	1	0.33	1	10.98	5.01
NM_175013	Pgm5	24678261	24861842	-	exon	chr19	24833599	24837294	6.08	5.06	6.67	-1.6	0.00771	0.861	0	2	41.9	25	115.36	87.7
NM_007964	Evi5	107744795	107875107	-	intron	chr5	107753933	107754537	4.28	4.99	2.83	2.17	0.00771	0.861	1	0	13.75	50	7.8	6.38
NM_001005854	Gm609	45416755	45492969	-	promoter	chr16	45507263	45507652	2.49	0.21	3.34	-3.13	0.00771	1	0	2	1.31	1	9.76	10.48
NM_008671	Nap1l2	103184059	103186664	-	promoter	chrX	103193566	103194918	4.55	3.15	5.25	-2.1	0.00772	0.861	0	2	13.75	4	42.68	33.48
NM_001033805,NM_001253694	Tmem253,Zfp219	52006075	52014558	-	promoter	chr14	52014699	52017104	6.27	6.84	5.32	1.52	0.00772	0.861	2	2	137.48	91	44.39	35.31
NM_001177377,NM_027512	3830417A13Rik,Gm6760	64151405	64152198	-	promoter	chrX	64156221	64156412	1.53	2.44	-1.52	3.95	0.00774	1	1	0	8.84	2	0.24	0.46
NM_001310449	Gm21190	15524456	15529222	-	promoter	chr5	15537119	15537942	4.63	5.54	1.58	3.95	0.00774	0.862	2	0	12.77	80	0.98	5.01
NM_016891	Ppp2r1a	20945454	20965905	+	promoter	chr17	20944718	20945908	6.05	6.66	4.98	1.68	0.00776	0.862	2	2	57.94	144	31.71	31.21
NM_175171	Mast4	102732489	103334492	-	intron	chr13	103066621	103068420	5.45	4.4	6.05	-1.65	0.00777	0.862	1	2	25.2	17	60.49	71.98
NM_001145965	Dlgap2	14095875	14847686	+	intron	chr8	14346487	14348372	5.59	4.55	6.18	-1.64	0.00777	0.862	1	2	28.8	18	73.66	71.75
NR_131152	Gm8013	96921272	96934867	+	promoter	chr5	96920814	96922221	5.65	6.26	4.54	1.72	0.00779	0.862	2	1	47.79	106	28.54	18
NM_001362451	Pacs1	5133685	5273107	-	intron	chr19	5182486	5183215	4.79	5.44	3.58	1.87	0.0078	0.862	2	1	31.1	56	16.1	7.74
NM_001252072	Hs3st4	123982828	124398989	+	intron	chr7	124061068	124061277	1.41	2.35	-2.08	4.43	0.0078	1	1	0	9.17	1	0.24	0.23
NM_001363463	Sepsecs	52640089	52669701	-	promoter	chr5	52669071	52670326	5.94	6.54	4.89	1.66	0.00781	0.862	2	2	75.29	111	40	19.13
NM_001324472	Lipc	70798128	70934808	-	intron	chr9	70902876	70903744	3.95	2.4	4.68	-2.28	0.00781	0.862	0	2	7.53	3	26.1	25.06
NM_027250	Coa7	108328152	108340718	+	promoter	chr4	108327629	108328689	5.82	6.43	4.74	1.69	0.00782	0.862	2	2	54.99	117	32.44	20.96
NM_001081433	Ankrd44	54645340	54926387	-	promoter	chr1	54914324	54914992	4.1	4.85	2.45	2.4	0.00782	0.862	1	0	8.84	49	6.83	4.1
NM_001164312	Gm4847	166628971	166647693	-	promoter	chr1	166657989	166658405	2.86	0.72	3.68	-2.97	0.00782	1	0	1	2.29	1	9.76	15.95
NM_001003909	Ankib1	3689999	3772787	-	intron	chr5	3705315	3705497	1.64	2.53	-1.11	3.64	0.00782	1	1	0	7.53	4	0.24	0.68
NM_001369056	Secisbp2l	125736986	125767986	-	promoter	chr2	125782043	125784252	6.07	6.68	5.01	1.67	0.00783	0.862	2	1	84.45	120	44.88	19.36
NM_009065	Rit2	30974314	31317128	-	intron	chr18	31189224	31189414	1.32	2.25	-2.08	4.34	0.00783	1	1	0	6.55	3	0.24	0.23
NM_001363129	Ints2	86210681	86257594	-	promoter	chr11	86256584	86257899	5.24	5.9	3.96	1.94	0.00783	0.862	2	1	24.55	95	15.61	15.49
NM_133237	Apcdd1	62922327	62953814	+	promoter	chr18	62914981	62916701	5.26	3.92	5.94	-2.02	0.00783	0.862	1	2	25.2	5	58.78	63.78
NM_001199003	Rgs7	175059076	175492545	-	intron	chr1	175365686	175366727	3.99	2.58	4.69	-2.11	0.00784	0.862	0	2	3.93	8	32.19	19.36
NM_001303033,NM_029280	Mettl5,Ubr3	69871195	69885615	-	promoter	chr2	69885146	69886434	5.12	5.77	3.92	1.85	0.00785	0.863	2	1	30.77	78	18.78	11.39
NM_026001	Rnaseh2b	62332068	62372996	+	exon	chr14	62372530	62372809	2.73	3.51	0.93	2.58	0.00786	1	1	0	12.77	10	2.44	1.37
NM_001081052	Nhs	161836430	162159441	-	intron	chrX	161901591	161901958	2.83	0.72	3.66	-2.94	0.00786	1	0	2	2.29	1	12.93	12.3
NM_001033228	Itga1	114958081	115101964	-	intron	chr13	115002351	115002870	2.78	0.87	3.58	-2.71	0.00787	1	0	2	0.65	3	12.93	10.93
NM_001163627	Fam151b	92449620	92484031	-	promoter	chr13	92483513	92484238	4.32	5.04	2.84	2.2	0.00787	0.864	2	1	14.73	51	9.76	4.56
NM_001364415	Rbm25	83632243	83683127	+	promoter	chr12	83631760	83632710	5.37	6.04	4.09	1.95	0.0079	0.864	2	1	29.46	102	22.68	11.39
NM_001005525,NM_001042421	Kntc1,Rsrc2	123728426	123749414	-	promoter	chr5	123748743	123749868	5.53	6.17	4.32	1.86	0.00791	0.864	2	2	34.37	110	24.15	15.72
NM_013697,NR_155534	Gm16090,Ttr	20597964	20665260	-	promoter	chr18	20651678	20651966	2.23	-0.27	3.09	-3.37	0.00792	1	0	1	0.65	1	6.59	10.48
NM_001005854	Gm609	45416755	45492969	-	promoter	chr16	45507929	45508447	3.09	1.31	3.86	-2.55	0.00792	1	0	2	1.96	3	12.19	16.86
NM_001252642	Hrh1	114397936	114483298	+	promoter	chr6	114412101	114412746	3.66	2.16	4.39	-2.23	0.00792	0.864	0	2	3.93	5	19.02	22.78
NM_001122952	Nfia	97581943	98118876	+	intron	chr4	97647688	97648219	3.68	1.98	4.44	-2.46	0.00794	0.864	0	2	5.89	2	24.15	19.36
NM_001085497	Slc25a43	36743632	36777307	+	promoter	chrX	36724789	36725115	2.93	0.86	3.75	-2.9	0.00795	1	0	2	2.62	1	15.12	11.85
NM_009511	Vipr2	116077726	116146261	+	promoter	chr12	116069494	116072751	6.1	5.02	6.72	-1.7	0.00795	0.864	0	2	35.68	29	60.97	149.2
NM_001347455,NM_009013,NM_138594	D6Wsu163e,Dyrk4,Rad51ap1	126876199	126921839	-	promoter	chr6	126938837	126940181	5.96	6.57	4.88	1.69	0.00795	0.864	2	2	62.85	127	38.05	20.96
NM_027382	Hdac8	102284638	102505158	-	intron	chrX	102295372	102296154	3.52	1.64	4.3	-2.66	0.00796	1	0	2	5.24	1	19.02	20.5
NM_028709	Btbd11	85386814	85660292	+	intron	chr10	85516532	85520088	6.18	5.13	6.78	-1.66	0.00796	0.864	1	2	44.84	25	139.51	80.64
NM_001103367	Rai2	161717036	161779494	+	intron	chrX	161768207	161769899	5.16	4.1	5.77	-1.67	0.00796	0.864	0	2	19.31	15	52.44	56.72
NM_001033335,NM_001168294	Serpina3f,Serpina3g	104214454	104241944	+	promoter	chr12	104198307	104200175	5.39	4.32	6	-1.68	0.00796	0.864	0	2	20.95	19	46.58	81.32
NM_001080743,NM_019497	Grk4,Nop14	34638536	34660148	-	promoter	chr5	34659171	34662137	7.16	7.71	6.24	1.47	0.00799	0.865	2	2	200	219	88.53	62.64
NM_001289895	Tns1	73910232	74124548	-	intron	chr1	74051088	74051984	4.02	2.49	4.74	-2.26	0.008	0.865	0	1	6.22	5	14.88	38.72
NM_008857	Prkci	30995771	31052740	+	promoter	chr3	30994831	30996585	6.33	6.97	5.14	1.83	0.00801	0.865	2	2	54.34	197	42.68	28.02
NM_001033324	Zbtb16	48651797	48835941	-	intron	chr9	48675271	48676803	4.74	3.42	5.42	-2.01	0.00801	0.865	0	2	16.37	5	43.17	42.6
NM_007724,NR_003243	Cnga2,Fate1	71972986	71989046	+	promoter	chrX	71976800	71977253	3.57	1.71	4.36	-2.64	0.00802	1	0	2	5.56	1	20.24	20.73
NM_001145778,NM_001368182	Mir6942,Zkscan3	21387004	21402755	-	promoter	chr13	21402304	21403258	5.04	5.65	3.94	1.71	0.00804	0.866	2	1	37.64	63	17.56	13.21
NM_001281929	Gria3	41400854	41678601	+	promoter	chrX	41399027	41400945	5.59	4.42	6.22	-1.8	0.00804	0.866	1	2	31.75	11	66.58	82.69
NM_001033350	Bank1	136053364	136326066	-	intron	chr3	136244661	136245176	3.61	4.36	1.97	2.39	0.00805	1	1	0	10.15	31	4.88	2.96
NR_015505	Firre	50563120	50635321	-	intron	chrX	50607673	50608168	4.38	5.04	3.14	1.91	0.00805	0.866	2	1	25.86	40	10.98	6.61
NM_028916	Efhc2	17132049	17319941	-	promoter	chrX	17322801	17323714	3.42	4.15	1.84	2.32	0.00806	1	1	0	23.57	12	4.63	2.51
NM_001122843,NM_001357202	Asna1,Tnpo2	85017929	85025287	-	promoter	chr8	85034869	85036717	5.62	6.28	4.36	1.93	0.00806	0.866	2	1	32.73	123	26.58	14.35
NM_001168505,NM_001195338	Bbip1,Shoc2	53929659	53944627	-	promoter	chr19	53943509	53945087	6.58	7.21	5.43	1.78	0.00806	0.866	2	2	74.96	222	56.34	30.07
NM_001244692	St18	6487231	6860940	+	intron	chr1	6562037	6562808	4.39	3.1	5.06	-1.96	0.00806	0.866	0	2	9.17	8	24.39	42.37
NM_001093759,NM_001093760,NM_001360778	Shld3,Trappc13,Trim23	104142153	104178466	-	promoter	chr13	104178216	104179245	5.54	6.19	4.34	1.85	0.00808	0.867	2	2	35.68	110	25.37	15.03
NM_001284189	Homer1	93303757	93356885	+	promoter	chr13	93300868	93301788	4.7	5.39	3.31	2.08	0.00809	0.867	1	0	16.04	68	10.98	8.88
NM_001033228	Itga1	114958081	115101964	-	intron	chr13	115035614	115036031	2.61	0.4	3.44	-3.04	0.0081	1	0	2	1.64	1	11.46	10.25
NM_001309373,NM_001309374,NM_198322	4930525G20Rik,Gm10037,Zfp273	67796594	67830985	-	promoter	chr13	67813786	67814680	4.53	5.19	3.25	1.95	0.0081	0.867	2	1	22.26	51	11.71	7.29
NM_001346671	Zfp33b	104571672	104584620	+	promoter	chr5	104571332	104572110	4.81	5.51	3.4	2.11	0.00811	0.867	2	1	21.28	70	15.85	5.24
NM_001024928	Zfp667	6286580	6307883	+	promoter	chr7	6282875	6283391	3.58	4.35	1.84	2.52	0.00811	1	1	0	7.86	33	4.63	2.51
NM_080433	Fezf2	12341892	12345865	-	promoter	chr14	12361202	12361590	2.35	-0.01	3.2	-3.21	0.00812	1	0	2	0.98	1	9.02	9.34
NR_040615	8030442B05Rik	11338366	11398500	-	intron	chr2	11370683	11378204	8.12	7.2	8.67	-1.48	0.00813	0.867	1	2	157.12	136	427.79	389.29
NM_001025381	Gpr17	31942999	31949636	-	promoter	chr18	31953720	31958866	6.86	5.74	7.48	-1.75	0.00813	0.868	1	2	81.83	25	170.24	187.93
NM_001199357	Tmem164	142680347	142838371	+	intron	chrX	142748018	142748350	2.62	0.4	3.46	-3.06	0.00815	1	0	1	1.64	1	8.54	13.44
NM_027494	Zcchc8	123698302	123721044	-	promoter	chr5	123719798	123721552	5.66	6.29	4.5	1.8	0.00815	0.868	2	2	37.97	119	24.15	20.96
NM_001167997	Tex11	100838648	101059639	-	promoter	chrX	101075557	101075844	2.49	0.41	3.31	-2.9	0.00815	1	0	2	0.65	2	10.73	9.11
NM_001162903	Ccdc71l	32378789	32382943	+	promoter	chr12	32365331	32366041	3.67	1.85	4.45	-2.6	0.00816	0.868	0	2	6.22	1	22.19	21.64
NM_001327821	Creb5	53287303	53700363	+	intron	chr6	53434383	53444002	8.03	6.98	8.63	-1.65	0.00816	0.868	1	2	177.41	75	414.87	376.99
NM_001003910,NM_001003939	Hsp90b1,Ttc41	86690841	86705444	-	promoter	chr10	86704689	86707241	7.18	7.79	6.07	1.72	0.00816	0.868	2	2	115.87	328	81.95	52.85
NM_011147	Ppef1	160623094	160719972	-	intron	chrX	160661061	160661341	2.36	-0.01	3.21	-3.22	0.00817	1	0	1	0.98	1	7.56	10.93
NM_001190443,NM_001359205,NM_013853	Abcf2,Chpf2,Mir671	24565341	24577346	-	promoter	chr5	24576711	24578506	6.9	7.5	5.85	1.64	0.00817	0.868	2	2	109.33	252	69.27	46.47
NM_025910	Riox2	59471775	59492451	+	promoter	chr16	59462210	59462885	3.39	1.48	4.19	-2.71	0.00818	1	0	2	4.58	1	20.24	16.17
NM_001361350	Stx8	67966458	68207148	+	intron	chr11	68154865	68155100	2.21	-0.27	3.07	-3.34	0.00818	1	0	1	0.65	1	9.51	7.29
NM_001356265	Zfand3	30005039	30210823	+	promoter	chr17	29986264	29987372	4.58	3.25	5.27	-2.01	0.00818	0.868	1	2	14.08	5	40.24	36.67
NM_001357689	Armc1	19131402	19163095	-	promoter	chr3	19162619	19163842	5.92	6.56	4.73	1.83	0.0082	0.868	2	2	45.5	143	34.39	18.68
NM_001033318	Cog7	121922839	121981693	-	exon	chr7	121929453	121931982	6.32	5.36	6.89	-1.53	0.00821	0.868	1	2	49.1	33	129.27	107.97
NM_001198872	Dync1i2	71211706	71263302	+	promoter	chr2	71211314	71212534	5.98	6.6	4.88	1.73	0.00822	0.868	2	2	50.41	144	30.49	28.25
NM_009758	Bmpr1a	34411068	34502546	-	exon	chr14	34441106	34441436	2.21	-0.27	3.07	-3.35	0.00822	1	0	1	0.65	1	9.76	7.06
NM_001311097	Sema6a	47245254	47368868	-	promoter	chr18	47358311	47359019	3.6	1.98	4.34	-2.36	0.00822	1	0	2	4.91	3	21.22	19.36
NM_172733	Dera	137754577	137837872	+	promoter	chr6	137772834	137773712	4.11	2.72	4.8	-2.08	0.00823	0.868	0	2	8.18	5	29.02	26.88
NM_001025385,NM_001286663	Ssbp1,Tas2r137	40471415	40478587	+	promoter	chr6	40470875	40471916	4.98	5.66	3.62	2.04	0.00823	0.868	2	2	18.33	83	11.22	13.44
NR_040342	A330093E20Rik	45683487	46045260	-	promoter	chr18	46042775	46043143	2.07	-0.59	2.95	-3.54	0.00824	1	0	1	0.33	1	5.85	9.57
NM_198409	Rai2	161717553	161779494	+	promoter	chrX	161737101	161740552	6	5.06	6.56	-1.5	0.00824	0.868	0	2	34.7	32	95.85	92.94
NM_001290755	Tlr7	167304926	167330571	-	promoter	chrX	167335513	167336474	4.03	2.3	4.79	-2.49	0.00824	0.868	0	2	8.84	1	24.88	30.52
NM_001168423	Spink13	62607540	62741387	-	promoter	chr18	62738706	62739179	2.83	0.72	3.65	-2.93	0.00825	1	0	1	2.29	1	10.98	14.12
NM_021434,NM_029578	Gpr180,Tgds	118111911	118132765	-	promoter	chr14	118146412	118147540	4.59	3.3	5.26	-1.95	0.00825	0.868	0	2	13.75	6	37.07	39.41
NM_030595	Nbea	55625198	56183701	-	intron	chr3	55788784	55790683	5.22	4	5.87	-1.87	0.00826	0.868	0	2	20.95	11	35.85	80.87
NM_013932,NM_023292	Ddx25,Pus3	35541848	35558470	-	promoter	chr9	35558853	35560092	5.83	6.46	4.69	1.77	0.00826	0.868	2	2	46.15	130	31.46	20.27
NM_183186	Foxn3	99195094	99450074	-	intron	chr12	99269379	99269733	2.82	0.72	3.64	-2.92	0.00826	1	0	2	2.29	1	12.44	12.53
NM_010373	Gzme	56117619	56120625	-	promoter	chr14	56127245	56127697	2.82	0.72	3.64	-2.92	0.00826	1	0	2	2.29	1	12.44	12.53
NM_177644	Rasal2	157135183	157412595	-	intron	chr1	157228325	157228858	3.37	4.1	1.81	2.29	0.00826	1	1	0	21.28	13	2.68	4.33
NM_027631,NR_045924	1700066N21Rik,Cabs1	87908588	87979351	-	promoter	chr5	87979938	87980290	2.09	2.92	-0.1	3.02	0.00828	1	1	0	10.15	5	0.73	1.14
NM_001159548	Nr6a1	38723374	38784515	-	promoter	chr2	38799050	38799378	2.09	-0.59	2.98	-3.57	0.0083	1	0	1	0.33	1	10.98	4.78
NM_001195229	Nek10	14820815	15006693	+	intron	chr14	14923677	14923944	2.1	-0.59	2.98	-3.57	0.00832	1	0	1	0.33	1	4.63	11.16
NM_172733	Dera	137754577	137837872	+	intron	chr6	137817096	137826414	8.13	7.21	8.69	-1.48	0.00832	0.869	2	2	152.53	143	366.33	459.22
NM_011156	Prep	45067216	45162751	+	promoter	chr10	45070501	45071900	4.95	3.81	5.58	-1.77	0.00833	0.869	0	2	17.02	11	40.49	54.9
NM_025759	Speer4d	15619099	15623864	+	promoter	chr5	15600352	15600770	3.75	4.5	2.1	2.4	0.00833	0.869	2	0	12.11	33	2.2	6.38
NM_001081052	Nhs	161836430	162159441	-	intron	chrX	162088933	162089648	3.91	2.15	4.67	-2.53	0.00834	0.869	0	2	7.86	1	28.29	22.78
NM_181754	Gpr141	19749682	19824257	-	promoter	chr13	19838532	19839358	4.25	2.89	4.94	-2.05	0.00834	0.869	0	2	9.82	5	30	31.43
NM_001081344	Stxbp5	9755547	9901040	-	promoter	chr10	9914279	9914860	2.83	0.72	3.65	-2.93	0.00834	1	0	2	2.29	1	10.73	14.35
NM_010696	Lcp2	34046928	34092281	+	promoter	chr11	34053589	34058023	6.65	5.68	7.23	-1.55	0.00834	0.869	2	2	59.25	43	185.61	113.67
NM_001170785	Mthfd1l	3973075	4156130	+	intron	chr10	4111628	4111980	2.68	3.46	0.81	2.65	0.00835	1	1	0	16.04	6	1.46	2.05
NM_001355738	Nphp4	152476706	152563184	+	exon	chr4	152556060	152557363	5.14	3.8	5.82	-2.01	0.00836	0.869	1	2	21.93	6	74.63	38.04
NM_013476	Ar	98148757	98323218	+	promoter	chrX	98148105	98153136	7.05	5.96	7.67	-1.71	0.00837	0.869	1	2	92.31	32	237.56	169.7
NM_019573	Wwox	114439652	115352712	+	intron	chr8	114628152	114630993	6.23	6.81	5.25	1.56	0.00837	0.869	2	1	130.93	94	49.02	27.11
NM_001348198,NM_001348199	Gm13483,Mmadhc	50279881	50296801	-	promoter	chr2	50295802	50296926	5.33	5.95	4.25	1.7	0.00837	0.869	2	2	39.28	84	19.02	18.91
NM_007670,NM_009877,NR_132431	Cdkn2a,Cdkn2b,Gm12610	89274473	89294619	-	promoter	chr4	89313241	89314602	4.79	5.43	3.63	1.81	0.00838	0.869	1	0	53.35	33	8.05	16.63
NM_028639	Ttc7	87282886	87381770	+	exon	chr17	87360875	87362221	4.76	3.59	5.4	-1.82	0.00839	0.869	0	2	15.06	9	40.24	44.42
NM_015755	Hunk	90386397	90499553	+	promoter	chr16	90404912	90406734	5.09	4.05	5.69	-1.64	0.00839	0.869	0	2	16.04	17	51.71	51.25
NM_175358	Zdhhc15	104536970	104671064	-	promoter	chrX	104655066	104657451	5.6	4.57	6.19	-1.62	0.0084	0.869	1	2	29.46	18	70.97	75.17
NM_001145937	Tenm3	48225665	48674690	-	intron	chr8	48295515	48295812	2.11	-0.59	3	-3.59	0.00842	1	0	1	0.33	1	4.15	11.85
NM_001110853	Crem	3266354	3281132	-	promoter	chr18	3280507	3281943	5.92	6.61	4.57	2.04	0.00842	0.869	2	2	26.51	169	27.56	19.82
NM_001359041	Gabra4	71569734	71658308	-	intron	chr5	71616590	71616968	2.71	3.49	0.92	2.56	0.00842	1	1	0	14.4	8	2.2	1.59
NM_027130	Afg3l2	67404764	67449192	-	intron	chr18	67421909	67422791	3.65	2.04	4.39	-2.34	0.00843	0.869	0	2	5.24	3	19.02	22.78
NM_001362209	Kbtbd2	56777525	56797213	-	promoter	chr6	56796530	56797123	4.3	5.01	2.83	2.18	0.00843	0.869	2	0	13.42	51	8.78	5.47
NM_001359962	Cyb5r4	87022029	87077774	+	exon	chr9	87066437	87067301	4.47	3.21	5.14	-1.92	0.00843	0.869	0	2	7.53	11	23.17	47.15
NM_007548	Prdm1	44437174	44458748	-	promoter	chr10	44468565	44469720	4.17	2.79	4.86	-2.07	0.00843	0.869	0	2	8.84	5	31.71	26.42
NM_029078	Pcf11	92643712	92669912	-	promoter	chr7	92668059	92668376	2.64	3.45	0.62	2.83	0.00843	1	1	0	4.91	17	1.71	1.37
NM_001308285	Fhit	9550094	10453458	-	intron	chr14	10013474	10014163	3.38	1.48	4.18	-2.7	0.00845	1	0	2	4.58	1	16.34	19.82
NM_175358	Zdhhc15	104536970	104671064	-	promoter	chrX	104660913	104662289	4.76	3.44	5.44	-2	0.00845	0.869	0	2	16.69	5	37.8	49.2
NM_001170705	Dthd1	62811656	62888318	+	intron	chr5	62865649	62866319	4.12	4.84	2.65	2.18	0.00845	0.869	2	0	13.09	44	7.32	5.24
NM_201529	Lmo7	101729928	101934693	+	promoter	chr14	101720489	101720836	2.35	-0.01	3.21	-3.22	0.00845	1	0	1	0.98	1	7.07	11.39
NM_001361073	Arhgap26	38993145	39376285	+	exon	chr18	39119604	39120215	3.72	1.92	4.5	-2.58	0.00845	0.869	0	2	6.55	1	24.63	20.5
NM_001252387	Tafa2	123264076	123741204	+	intron	chr10	123592122	123592334	2.05	-0.59	2.93	-3.52	0.00846	1	0	1	0.33	1	6.34	8.88
NM_001024699,NM_001360833	Trim28,Zbtb45	13005666	13009852	-	promoter	chr7	13022815	13025202	6.98	7.6	5.85	1.75	0.00846	0.87	2	2	95.91	292	71.95	43.51
NM_009651,NM_183015	Akap4,Ccnb3	6979652	7041619	-	promoter	chrX	7047259	7047524	1.9	2.78	-0.77	3.56	0.00847	1	1	0	12.77	1	0.49	0.68
NM_001289757	Rnf32	29195993	29225524	+	intron	chr5	29217129	29217800	4.44	5.1	3.22	1.88	0.00847	0.87	2	1	34.37	34	12.68	5.92
NM_133816	Sh3bp4	89070415	89155087	+	promoter	chr1	89067881	89075043	7.89	6.92	8.47	-1.55	0.00849	0.87	2	2	151.88	91	402.67	306.38
NM_001310721,NM_001358259	Cep57,Fam76b	13807783	13827107	-	promoter	chr9	13826189	13828372	6.77	7.39	5.65	1.74	0.00849	0.87	2	2	80.19	256	57.8	42.82
NM_181421	Hectd4	121220219	121368577	+	exon	chr5	121329497	121329906	3.23	3.98	1.61	2.36	0.00851	1	2	0	11.46	20	2.93	3.19
NM_001045533	Marchf4	72427112	72537159	-	intron	chr1	72454907	72455306	2.8	0.86	3.59	-2.73	0.00851	1	0	2	1.64	2	10.49	13.67
NM_007548	Prdm1	44437174	44458748	-	promoter	chr10	44477831	44478856	4.79	3.48	5.47	-1.98	0.00852	0.871	1	2	15.38	7	60.49	28.02
NR_045910	1700031P21Rik	52599984	52602322	-	promoter	chr12	52601970	52605251	7.74	8.37	6.59	1.77	0.00852	0.871	2	2	146.97	513	104.39	88.84
NM_001099323	Zkscan16	58943628	58962620	+	promoter	chr4	58940886	58942159	6.08	6.7	4.96	1.74	0.00853	0.871	2	2	50.74	157	30.49	31.66
NM_001081052	Nhs	161836430	162159441	-	intron	chrX	161849601	161849861	2.47	0.21	3.31	-3.1	0.00853	1	0	2	1.31	1	10.73	9.11
NM_133907	Ube3c	29569242	29676077	+	promoter	chr5	29552946	29553177	2.94	3.71	1.22	2.48	0.00854	1	1	0	11.13	15	1.71	2.96
NM_001195284	Fsd1l	53631424	53707009	+	intron	chr4	53690333	53691066	3.94	2.2	4.7	-2.5	0.00855	0.872	0	2	8.18	1	26.34	25.74
NM_007983	Faf1	109676627	109963960	+	intron	chr4	109760945	109761462	3.45	4.24	1.55	2.7	0.00856	1	1	0	4.91	33	2.2	3.64
NM_001289654	Fhod3	24708623	25133507	+	intron	chr18	24755297	24755766	3.17	1.2	3.98	-2.77	0.00856	1	0	2	3.6	1	17.8	13.67
NM_001033290	Gpr55	85939537	85961055	-	promoter	chr1	85958208	85960411	5.47	4.31	6.1	-1.78	0.00856	0.873	0	2	28.8	11	59.51	77.45
NM_001167983	Sipa1l1	82170016	82451784	+	intron	chr12	82196366	82196695	2.19	-0.27	3.06	-3.33	0.00857	1	0	1	0.65	1	7.07	9.57
NM_001310760	Tenm4	96171244	96911092	+	intron	chr7	96821949	96822473	3.13	1.4	3.89	-2.49	0.00857	1	0	2	2.29	3	15.61	14.12
NR_045398	4930474G06Rik	28560164	28998176	+	intron	chr18	28632997	28633297	2.05	-0.59	2.93	-3.52	0.00858	1	0	1	0.33	1	6.1	9.11
NM_009169	Sem1	6558275	6578658	-	promoter	chr6	6577541	6579164	5.56	6.21	4.31	1.9	0.00858	0.873	2	2	33.39	115	26.34	13.44
NM_183087	Fam189a1	64756096	65156528	-	promoter	chr7	65156805	65157450	3.24	1.2	4.05	-2.85	0.00859	1	0	1	3.6	1	23.66	9.57
NM_009223	Snn	11066298	11074986	+	promoter	chr16	11046416	11048023	4.98	3.81	5.62	-1.81	0.00859	0.873	0	2	18.98	9	44.88	53.3
NM_001304362	Cgnl1	71626507	71771602	-	exon	chr9	71651162	71651706	3.09	1.1	3.9	-2.8	0.0086	1	0	2	3.27	1	16.58	13.21
NR_040631,NR_126479	4930412B13Rik,Gm13986	117821928	117909136	+	intron	chr2	117881595	117881856	2.04	-0.59	2.92	-3.51	0.0086	1	0	1	0.33	1	8.78	6.38
NM_001289895	Tns1	73910232	74124548	-	intron	chr1	74052681	74053910	4.91	3.66	5.57	-1.91	0.00861	0.873	0	2	16.37	9	30	65.15
NM_001374227	Marchf3	56761716	56925515	-	intron	chr18	56815293	56815667	2.33	-0.01	3.18	-3.19	0.00861	1	0	2	0.98	1	9.02	9.11
NM_025394,NR_028536,NR_045040	2700038G22Rik,Snord93,Tomm7	23838944	23844145	-	promoter	chr5	23843435	23844834	5.28	5.9	4.18	1.72	0.00861	0.873	2	2	37.64	82	20.73	15.49
NM_027597	Fam71d	78691535	78734519	+	promoter	chr12	78708937	78709364	2.8	0.86	3.59	-2.73	0.00862	1	0	2	1.64	2	10.24	13.9
NM_011147	Ppef1	160623094	160719972	-	intron	chrX	160674650	160675068	2.71	0.57	3.54	-2.97	0.00862	1	0	1	1.96	1	10	13.21
NM_001048177	Jak2	29251803	29313092	+	promoter	chr19	29270246	29272467	5.82	6.43	4.73	1.7	0.00862	0.873	2	2	49.43	123	30.24	23.01
NM_001025438	Camk2d	126596951	126818798	+	intron	chr3	126806308	126807124	4.33	5.03	2.89	2.14	0.00862	0.873	1	0	13.42	52	7.56	7.29
NM_001360775	Ssbp2	91461097	91701245	+	intron	chr13	91636619	91636956	3.28	4.02	1.67	2.35	0.00864	1	1	0	11.46	21	3.41	2.96
NM_001281929	Gria3	41400854	41678601	+	promoter	chrX	41401222	41403848	6.06	5.01	6.66	-1.65	0.00864	0.874	1	2	44.52	20	110.97	91.34
NM_138595	Gldc	30098441	30175441	-	promoter	chr19	30171351	30171786	2.81	0.72	3.63	-2.91	0.00865	1	0	2	2.29	1	12.44	12.3
NM_019426	Atf7ip	136518851	136607379	+	promoter	chr6	136520597	136520904	2.22	3.08	-0.28	3.37	0.00865	1	1	0	1.96	15	0.73	0.91
NM_001115130	Zbtb44	31030644	31075885	+	promoter	chr9	31022229	31022620	2.61	0.4	3.44	-3.04	0.00867	1	0	2	1.64	1	8.29	13.44
NM_001376973	Smim14	65446844	65479877	-	promoter	chr5	65491608	65493529	6.56	7.14	5.58	1.56	0.00867	0.874	2	2	116.53	165	61.95	33.71
NM_001377078	Tox	6686353	6990836	-	promoter	chr4	7008803	7009199	2.24	-0.27	3.1	-3.38	0.00867	1	0	1	0.65	1	5.12	12.07
NM_001112798	Slc8a1	81373105	81738387	-	intron	chr17	81673262	81673765	3	0.98	3.82	-2.83	0.00868	1	0	2	2.95	1	15.85	12.3
NM_026102	Daam1	71831068	71992376	+	promoter	chr12	71841236	71843327	4.92	3.6	5.6	-1.99	0.00868	0.874	0	2	19.31	5	53.17	43.51
NM_001370754	Plac8	100553726	100563096	-	promoter	chr5	100562188	100564203	6.03	6.6	5.05	1.56	0.00869	0.874	2	1	84.45	110	41.95	24.15
NM_001159627	Heph	96455436	96574484	+	intron	chrX	96568930	96569261	2.7	0.57	3.53	-2.96	0.0087	1	0	2	1.96	1	10.98	12.07
NM_001356576,NM_001356577,NM_008568,NM_019747,NM_021392,NM_178612,NR_029658	Ap4m1,Cnpy4,Mcm7,Mir106b,Mir25,Mir93,Zfp113	138139702	138155744	-	promoter	chr5	138170673	138172460	6.25	6.87	5.13	1.74	0.00871	0.874	2	2	61.54	173	44.39	25.74
NM_181754	Gpr141	19749682	19824257	-	intron	chr13	19784943	19785938	4.61	3.4	5.25	-1.85	0.00871	0.874	0	2	12.11	9	30.24	46.01
NM_001122892	Fyn	39369799	39565374	+	intron	chr10	39432814	39433247	2.81	0.72	3.63	-2.91	0.00871	1	0	2	2.29	1	11.95	12.76
NM_001347445	Med13l	118560719	118765437	+	exon	chr5	118715006	118720278	7.38	7.96	6.4	1.56	0.00872	0.874	2	2	281.5	217	112.68	56.72
NM_145151	Crebzf	90442781	90448043	+	promoter	chr7	90442076	90442476	3.67	4.46	1.82	2.63	0.00872	0.874	1	0	4.91	39	3.66	3.42
NM_019430	Cacng3	122671744	122769394	+	intron	chr7	122744050	122744527	2.68	0.73	3.49	-2.76	0.00872	1	0	1	1.31	2	11.46	10.93
NM_001360787	Zfp608	54888045	54990180	-	intron	chr18	54918291	54918517	2.11	-0.59	3	-3.59	0.00873	1	0	1	0.33	1	3.9	12.07
NM_178639	Sfxn5	85213051	85333422	-	exon	chr6	85262501	85269877	8.09	7	8.7	-1.7	0.00873	0.874	1	2	188.87	67	440.96	390.66
NM_011294	Sub1	11981339	11996007	-	promoter	chr15	12010179	12011004	5.49	6.16	4.22	1.94	0.00873	0.874	2	2	25.86	117	19.27	18
NM_178683	Depdc1b	108316337	108389557	+	promoter	chr13	108312070	108312280	2.03	-0.59	2.91	-3.5	0.00877	1	0	2	0.33	1	6.83	8.2
NM_007496	Zfhx3	108714644	108961636	+	intron	chr8	108765968	108766607	3.13	1.4	3.89	-2.48	0.00877	1	0	2	2.29	3	13.9	15.72
NM_001142690,NM_001142691,NM_001310684	Dmrtc1c1,Dmrtc1c2,Gm5166	102791196	102798389	+	promoter	chrX	102795698	102796475	3.65	1.98	4.4	-2.42	0.00877	0.876	0	1	4.91	3	13.17	29.16
NM_007534	Bcl2a1b	89199273	89207838	+	promoter	chr9	89186049	89186628	3.28	1.4	4.07	-2.67	0.00877	1	0	1	3.27	2	9.27	24.37
NM_001376940	Cc2d2b	40748817	40829778	+	intron	chr19	40782688	40784597	5.19	4.1	5.8	-1.7	0.00877	0.876	1	2	21.28	13	61.71	49.66
NM_001081083	Armc3	19199118	19310243	+	intron	chr2	19225533	19226152	3.51	1.79	4.27	-2.48	0.00879	1	0	2	4.91	2	17.8	20.73
NM_001113364	Tbc1d14	36490604	36530623	-	promoter	chr5	36532024	36532927	4.87	5.47	3.82	1.66	0.0088	0.876	2	2	39.93	49	13.41	14.81
NM_001163538,NM_008993,NM_011132	Pgam5,Pole,Pxmp2	110259135	110269899	-	promoter	chr5	110283559	110287158	7.24	7.8	6.32	1.49	0.0088	0.876	2	2	196.07	251	97.07	62.19
NM_175358	Zdhhc15	104536970	104671064	-	promoter	chrX	104677024	104677940	3.93	2.2	4.7	-2.5	0.00881	0.876	0	2	8.18	1	23.9	28.02
NM_011056	Pde4d	108654177	109955969	+	promoter	chr13	108654621	108657763	6.05	5.12	6.61	-1.49	0.00881	0.876	0	2	36.66	33	93.17	102.05
NM_001308285	Fhit	9550094	11162035	-	intron	chr14	10591488	10592329	4.07	2.76	4.74	-1.98	0.00882	0.876	0	2	5.56	8	24.88	28.7
NM_008960	Pten	32757577	32826160	+	promoter	chr19	32761428	32761688	2.37	3.27	-0.5	3.77	0.00882	1	1	0	0.33	19	0.73	0.68
NR_130637	Gm12108	32095259	32101228	-	promoter	chr11	32102165	32103128	3.89	2.15	4.66	-2.51	0.00882	0.876	0	2	7.86	1	23.17	27.33
NM_001130164	Oxr1	41830958	41861047	+	promoter	chr15	41830302	41832934	6.18	6.86	4.88	1.98	0.00883	0.876	2	2	36.01	196	37.32	21.41
NM_001145875	Adtrp	41763148	41847488	-	intron	chr13	41784441	41785148	3.69	2.16	4.42	-2.26	0.00884	0.877	0	2	4.91	4	25.61	17.08
NM_001103367	Rai2	161717036	161779494	+	promoter	chrX	161712865	161714701	5.02	3.97	5.62	-1.64	0.00888	0.877	0	2	13.42	18	51.22	46.92
NM_001081052	Nhs	161836430	162159441	-	intron	chrX	161996216	161997914	4.66	3.3	5.35	-2.05	0.00888	0.877	0	2	15.71	4	39.76	41.91
NM_001301710,NM_001301711	Mir1934,Mpdu1	69656699	69662649	-	promoter	chr11	69662275	69663518	5.76	6.36	4.69	1.67	0.00888	0.877	2	2	48.77	116	28.05	23.69
NM_011422,NR_045924	1700066N21Rik,Smr3a	87908588	87979351	-	promoter	chr5	87982600	87982982	2.39	3.2	0.35	2.85	0.00888	1	1	0	13.42	5	0.73	1.82
NM_008867	Pla2r1	60417543	60553308	-	intron	chr2	60435354	60435688	2.05	-0.59	2.93	-3.52	0.00889	1	0	1	0.33	1	9.76	5.47
NM_007472	Aqp1	55336299	55348555	+	promoter	chr6	55318418	55319493	4.3	2.95	4.98	-2.03	0.00891	0.878	0	2	10.47	5	31.22	31.89
NM_001081345	Chd2	73426652	73541746	-	promoter	chr7	73537413	73538176	4.89	5.53	3.71	1.82	0.00891	0.878	2	2	26.51	66	13.9	12.3
NM_001127355,NM_001127356,NM_010122	Eif2b4,Gtf3c2,Snx17	31156006	31180144	-	promoter	chr5	31192070	31194165	6.82	7.39	5.88	1.51	0.00892	0.878	2	2	131.59	204	70	47.84
NM_001285928,NM_001285929	Pla2g2c,Ubxn10	138709837	138725265	-	promoter	chr4	138728824	138734903	7.33	6.32	7.92	-1.59	0.00892	0.878	1	2	110.96	49	235.12	247.61
NM_001085370,NM_001085371	Des,Speg	75360292	75368579	+	promoter	chr1	75366189	75367617	4.85	3.68	5.48	-1.8	0.00893	0.878	0	2	16.69	9	46.83	42.6
NM_177798	Frs2	117070127	117148474	-	promoter	chr10	117147913	117150745	7.34	7.94	6.31	1.62	0.00893	0.878	2	2	188.54	301	109.75	48.97
NM_172632,NR_164344	Gm9925,Mapk4	73928486	74064949	-	promoter	chr18	74059568	74068290	8.2	7.1	8.81	-1.71	0.00894	0.878	1	2	203.27	71	496.82	401.59
NM_001168693,NM_008902	Endou,Rpap3	97675105	97705822	-	promoter	chr15	97707735	97713459	7.09	6.02	7.7	-1.69	0.00895	0.878	1	2	96.56	33	226.34	190.43
NM_001077354	Nexmif	104077432	104201184	-	intron	chrX	104145356	104146259	4	2.48	4.72	-2.23	0.00895	0.878	0	2	8.18	3	27.56	25.06
NM_020267	Trim44	102300119	102400900	-	promoter	chr2	102382602	102383214	3.62	4.41	1.74	2.67	0.00895	0.878	1	0	6.55	36	1.46	5.24
NM_001347445	Med13l	118560719	118765437	+	intron	chr5	118665977	118667569	5.38	6.01	4.23	1.78	0.00897	0.879	1	1	96.56	32	22.19	15.26
NM_144548	Il23r	67422932	67491855	-	intron	chr6	67468386	67468827	2.99	0.98	3.8	-2.82	0.00898	1	0	2	2.95	1	14.39	13.44
NM_001347375	Ythdc1	86804266	86836659	+	promoter	chr5	86803804	86805373	5.77	6.36	4.77	1.59	0.00899	0.879	2	2	66.12	98	34.39	20.05
NM_001204134,NM_008537	Amacr,C1qtnf3	10952332	10980162	+	promoter	chr15	10963165	10963509	2.48	0.41	3.3	-2.89	0.009	1	0	1	0.65	2	12.19	7.52
NR_106063	Mir7094-2	114513635	114513694	-	promoter	chr12	114513344	114513714	2.58	0.4	3.41	-3.01	0.009	1	0	2	1.64	1	11.22	10.02
NM_001254762	Mospd3	137596647	137600708	-	promoter	chr5	137596711	137597646	5.17	5.79	4.03	1.76	0.00901	0.88	2	2	38.95	72	21.95	10.71
NM_025277	Gng10	59035156	59041899	+	promoter	chr4	59039159	59039689	3.49	1.64	4.28	-2.64	0.00902	1	0	2	5.24	1	21.22	17.54
NM_007836,NR_040278	E230016M11Rik,Gadd45a	67035096	67037407	-	promoter	chr6	67042963	67043372	2.9	0.86	3.71	-2.86	0.00902	1	0	2	2.62	1	13.9	12.3
NM_001327821	Creb5	53287303	53700363	+	intron	chr6	53477465	53479546	5.61	4.62	6.2	-1.58	0.00902	0.881	1	2	28.15	21	64.39	82.46
NM_028053	Tmem38b	53826045	53862018	+	promoter	chr4	53810490	53810738	2.19	-0.27	3.06	-3.33	0.00903	1	0	2	0.65	1	10.49	6.15
NM_153138	Wipf1	73429610	73529487	-	promoter	chr2	73540164	73541625	5.96	6.61	4.77	1.83	0.00904	0.881	2	2	39.93	155	31.22	23.46
NM_001033442	Gm1604b	8038510	8101228	-	intron	chr17	8067125	8067444	2.47	0.21	3.31	-3.1	0.00905	1	0	1	1.31	1	7.56	12.3
NM_001162921	Zc3h12c	52109571	52168406	-	promoter	chr9	52183563	52184357	4.4	2.95	5.1	-2.16	0.00905	0.881	0	2	12.44	3	31.46	37.36
NM_001346582	Nupl2	24164963	24184008	+	promoter	chr5	24144683	24144981	2.91	3.72	0.87	2.85	0.00905	1	1	0	12.44	14	0.24	3.42
NM_019564	Htra1	130936203	130985658	+	promoter	chr7	130928914	130930090	4.24	2.89	4.93	-2.04	0.00906	0.881	0	2	9.82	5	28.05	32.8
NM_009029	Rb1	73195502	73325822	-	promoter	chr14	73331641	73331983	2.04	-0.59	2.92	-3.51	0.00906	1	0	1	0.33	1	5.37	9.79
NM_173414	Lancl3	9199973	9268085	+	intron	chrX	9231289	9231840	2.88	3.66	1.07	2.59	0.00906	1	1	0	19.31	6	1.46	2.73
NM_144785	Slc22a19	7673076	7711310	-	promoter	chr19	7712865	7713304	2.78	0.73	3.59	-2.86	0.00906	1	0	1	0.33	3	6.1	18
NM_133237	Apcdd1	62922327	62953814	+	promoter	chr18	62906056	62906820	3.75	2.26	4.47	-2.21	0.00908	0.882	0	2	5.56	4	21.46	22.78
NM_001276489	Ism1	139678178	139758581	+	promoter	chr2	139675758	139675963	2.03	-0.59	2.91	-3.5	0.0091	1	0	1	0.33	1	6.1	8.88
NM_001177937	Eda	99975606	100400760	+	intron	chrX	100041310	100041806	2.78	0.86	3.58	-2.72	0.00911	1	0	2	1.64	2	10	13.9
NM_001081309	Pik3r4	105642995	105687655	+	promoter	chr9	105657947	105659272	5.31	5.93	4.2	1.73	0.00913	0.885	2	1	41.24	81	23.9	12.98
NM_001190302	Gm14326	177935993	177957288	-	promoter	chr2	177974026	177974519	2.68	0.58	3.5	-2.93	0.00913	1	0	1	0.98	2	5.37	17.31
NM_031391	Gtf2a1	91555262	91589649	-	promoter	chr12	91595868	91596173	2.38	-0.01	3.23	-3.25	0.00915	1	0	1	0.98	1	5.37	13.44
NM_001205367	Septin7	25251991	25308571	+	promoter	chr9	25252073	25252487	3.68	4.49	1.69	2.8	0.00915	0.887	1	0	3.93	41	4.88	1.59
NM_001277149	Chd7	8690406	8868449	+	intron	chr4	8717863	8718060	2.02	-0.59	2.89	-3.48	0.00916	1	0	2	0.33	1	7.56	7.29
NR_033613	1700001J11Rik	40050558	40053025	+	promoter	chr9	40048279	40049093	3.68	2.16	4.41	-2.25	0.00918	0.888	0	2	3.93	5	14.39	28.02
NM_001039116	Dmrtc1b	102707881	102715209	+	promoter	chrX	102693031	102694269	4.84	3.54	5.52	-1.97	0.00919	0.888	0	2	18.33	5	45.12	46.47
NM_001142690,NM_001142691,NM_001310684	Dmrtc1c1,Dmrtc1c2,Gm5166	102791196	102798389	+	promoter	chrX	102791976	102792152	2.01	-0.59	2.89	-3.48	0.00919	1	0	2	0.33	1	7.32	7.52
NM_001081567	Mapk10	102908549	103058392	-	intron	chr5	102977059	102977634	3.54	4.25	2.09	2.15	0.0092	1	1	0	20.95	17	5.12	3.42
NM_177324	Sbf2	110308013	110614920	-	exon	chr7	110339920	110340465	2.73	3.52	0.84	2.68	0.00921	1	1	0	18	5	2.44	1.14
NM_001201569	Atp9b	80734141	80934058	-	exon	chr18	80752418	80752870	2.46	0.21	3.3	-3.09	0.00921	1	0	1	1.31	1	11.71	7.97
NM_011658	Twist1	33957671	33959831	+	promoter	chr12	33949139	33949519	2.32	-0.01	3.17	-3.18	0.00922	1	0	1	0.98	1	7.32	10.71
NM_001310760	Tenm4	96171244	96911092	+	intron	chr7	96625691	96627142	4.92	3.7	5.57	-1.87	0.00923	0.889	0	2	18.98	7	49.75	45.33
NM_001171801	Triqk	12906837	12981485	+	promoter	chr4	12923786	12924297	2.42	-0.01	3.28	-3.29	0.00923	1	0	1	0.98	1	4.39	15.03
NM_030683	Slc14a2	78146144	78596950	-	intron	chr18	78485483	78485958	3.36	1.48	4.15	-2.67	0.00923	1	0	2	4.58	1	16.83	18.68
NM_001112798	Slc8a1	81373105	81738387	-	intron	chr17	81668800	81670075	4.73	3.37	5.41	-2.04	0.00924	0.89	0	2	15.71	5	56.34	28.93
NM_001142728	Lrrc9	72441866	72497239	+	promoter	chr12	72439040	72439651	3.19	1.2	4	-2.79	0.00926	1	0	1	3.6	1	10.73	21.18
NM_001289895	Tns1	73910232	74124548	-	intron	chr1	74039721	74043984	6.45	5.47	7.03	-1.56	0.00927	0.89	0	2	50.74	38	92.92	168.56
NM_001376940	Cc2d2b	40748817	40829778	+	exon	chr19	40790202	40792519	5.4	4.4	5.98	-1.58	0.00928	0.89	0	2	17.35	25	71.46	55.12
NM_001007570,NM_001168290,NM_133972	Armc6,Slc25a42,Sugp2	70184340	70212281	-	promoter	chr8	70231258	70231635	2.22	-0.27	3.08	-3.36	0.00928	1	0	1	0.65	1	11.95	5.01
NM_021434,NM_029578	Gpr180,Tgds	118111911	118132765	-	promoter	chr14	118148627	118149016	2.9	0.86	3.72	-2.86	0.00928	1	0	2	2.62	1	15.61	10.71
NM_001164167,NM_001164168	Katnal2,Pias2	76976029	77047297	-	promoter	chr18	77060826	77062047	5.01	3.96	5.61	-1.66	0.00928	0.89	1	2	16.04	15	54.14	43.74
NM_009087,NM_080795	Lnx2,Polr1d	147016655	147076572	-	promoter	chr5	147074864	147078942	7.52	8.09	6.56	1.52	0.00929	0.89	2	2	206.87	337	113.9	75.4
NM_001025392,NM_001025393	Bclaf1,Mir6413	20297581	20297688	-	promoter	chr10	20311623	20313158	5.98	6.59	4.91	1.68	0.0093	0.89	2	2	52.37	140	32.68	27.33
NM_011970	Psmb2	126677643	126709715	+	promoter	chr4	126677095	126678015	5.14	5.79	3.95	1.83	0.0093	0.89	2	1	33.39	77	21.22	9.79
NM_001310444	Kdm6a	18162575	18279936	+	promoter	chrX	18156940	18157353	3.09	3.83	1.5	2.33	0.0093	1	1	0	13.42	15	2.68	2.96
NM_001177961	Gpm6b	166238943	166389033	+	intron	chrX	166262702	166265209	5.62	4.6	6.21	-1.61	0.00932	0.89	0	2	30.44	18	81.22	66.97
NM_175645	Xylt1	117380979	117667630	+	exon	chr7	117637349	117638374	3.87	2.4	4.59	-2.19	0.00932	0.89	0	2	5.56	5	31.95	16.17
NM_001163610	Nhsl2	101849385	102092055	+	promoter	chrX	101853869	101855415	5.32	4.31	5.9	-1.6	0.00932	0.89	0	2	21.6	18	63.66	56.04
NM_001290755	Tlr7	167304926	167330571	-	intron	chrX	167309665	167309980	2.45	0.21	3.28	-3.08	0.00932	1	0	1	1.31	1	8.78	10.71
NM_001033174	Osbp	11965844	11994114	+	promoter	chr19	11964780	11965901	5.96	6.59	4.81	1.77	0.00933	0.89	2	2	43.53	149	31.22	25.06
NM_009707	Arhgap6	168795099	169304440	+	intron	chrX	168993030	168994989	5	3.84	5.63	-1.79	0.00933	0.89	0	2	19.64	9	51.46	47.61
NM_001347086	Frmd4a	4017683	4614043	+	intron	chr2	4224227	4224757	2.94	0.86	3.76	-2.9	0.00934	1	0	1	2.62	1	8.78	18.22
NM_001161800	Klhl7	24100590	24161231	+	intron	chr5	24144113	24144300	2.33	3.13	0.37	2.76	0.00935	1	1	0	7.53	10	1.22	1.37
NM_001310448	Cdk14	4803384	5266068	-	intron	chr5	5004586	5005238	4.07	2.76	4.75	-1.99	0.00937	0.893	0	2	5.56	8	31.95	21.87
NM_001304765	Csn1s2a	87774450	87788798	+	promoter	chr5	87764076	87764281	1.74	2.6	-0.77	3.38	0.00937	1	1	0	9.17	3	0.49	0.68
NM_001310722	Gemin8	166170454	166190512	+	promoter	chrX	166173850	166175171	4.43	3.13	5.11	-1.98	0.00939	0.893	0	2	11.46	6	42.44	26.42
NM_021459	Isl1	116298270	116309688	-	promoter	chr13	116302422	116304598	6.17	5.01	6.81	-1.8	0.0094	0.893	1	2	51.39	13	106.34	118.22
NM_001136086	Dpysl3	43320979	43373272	-	intron	chr18	43343072	43343302	2.01	-0.59	2.89	-3.48	0.00941	1	0	1	0.33	1	6.59	8.2
NM_001013833	Prkg1	30564487	31664370	-	intron	chr19	31343510	31343729	2.01	-0.59	2.89	-3.48	0.00941	1	0	2	0.33	1	6.59	8.2
NM_008936,NM_146910	Olfr1378,Prop1	50950806	50953757	-	promoter	chr11	50961359	50961810	3.36	1.48	4.15	-2.67	0.00941	1	0	2	4.58	1	19.27	16.17
NR_037693	2700046A07Rik	62751674	62756347	-	promoter	chr18	62775991	62776432	2.68	0.57	3.51	-2.94	0.00942	1	0	2	1.96	1	10	12.76
NM_013500	Hapln1	89540636	89611832	+	promoter	chr13	89541813	89542438	3.91	4.62	2.45	2.17	0.00942	0.893	1	0	16.04	33	3.41	7.52
NM_009793	Camk4	32939041	33195767	+	intron	chr18	33039124	33039527	2.98	0.98	3.78	-2.8	0.00943	1	0	2	2.95	1	13.66	13.9
NM_001305980	Diaph1	37843601	37935476	-	intron	chr18	37877492	37878604	5.31	6	3.98	2.02	0.00943	0.894	2	1	22.59	105	21.22	10.25
NM_001007577	Tceanc	166499815	166510478	-	promoter	chrX	166521532	166521765	2.03	-0.59	2.9	-3.5	0.00944	1	0	1	0.33	1	9.51	5.47
NR_105776	Mir6358	76170552	76170652	+	promoter	chr18	76163832	76165800	5.47	4.45	6.06	-1.61	0.00944	0.894	0	2	26.84	17	66.34	67.43
NM_007496	Zfhx3	108714644	108961636	+	intron	chr8	108755837	108756406	3.36	1.48	4.15	-2.67	0.00945	1	0	2	4.58	1	15.85	19.59
NM_146992	Olfr204	59314488	59315405	-	promoter	chr16	59319007	59319454	3.66	2.21	4.37	-2.15	0.00946	0.894	0	2	3.27	6	21.22	20.05
NM_029532,NM_030259	Rilpl2,Snrnp35	124463265	124478235	-	promoter	chr5	124482354	124484349	6.05	6.66	4.97	1.68	0.00946	0.894	2	2	62.85	139	41.46	21.41
NM_010264	Nr6a1	38723374	38926461	-	intron	chr2	38824727	38825578	4.85	5.55	3.45	2.09	0.00948	0.894	1	1	14.4	79	10.98	10.93
NM_001039495,NR_029876	Cfap65,Mir375	74900658	74900721	-	promoter	chr1	74917216	74917610	2.61	0.4	3.45	-3.05	0.00949	1	0	1	1.64	1	6.83	15.03
NM_001302833	Nsun7	66259898	66297062	+	promoter	chr5	66256423	66256789	2.74	3.51	1.01	2.5	0.00949	1	1	0	14.73	8	2.2	1.82
NM_018872	Tmem131	36792189	36939527	-	promoter	chr1	36958740	36959089	2.35	0.22	3.17	-2.95	0.00951	1	0	1	0.33	2	7.56	10.48
NR_165300	5031425E22Rik	23382302	23433336	-	intron	chr5	23405269	23406991	6.25	6.82	5.29	1.53	0.00952	0.894	2	2	90.34	136	48.54	29.61
NM_001077202	Hs6st2	51386637	51680477	-	intron	chrX	51535322	51535487	2.01	-0.59	2.88	-3.48	0.00952	1	0	1	0.33	1	6.34	8.43
NM_001103367	Rai2	161717036	161779494	+	intron	chrX	161757030	161758180	4.35	3.1	5.01	-1.91	0.00952	0.894	0	2	10.15	7	34.88	29.61
NM_028934	4930452B06Rik	8431172	8666290	-	intron	chr14	8459989	8460757	4.55	5.18	3.43	1.75	0.00952	0.894	2	1	29.46	43	11.46	10.02
NR_132431	Gm12610	89295180	89518621	+	intron	chr4	89388082	89388349	3.1	3.88	1.21	2.67	0.00953	1	1	0	6.55	23	1.22	3.42
NR_030692	A930011G23Rik	99297244	99729060	-	intron	chr5	99335745	99337039	5.49	6.12	4.35	1.77	0.00953	0.894	2	1	56.63	82	30.49	10.25
NM_001081052	Nhs	161836430	162159441	-	intron	chrX	161848324	161849030	3.11	1.31	3.89	-2.58	0.00955	1	0	2	2.95	2	16.83	12.76
NM_001112798	Slc8a1	81373105	81738387	-	intron	chr17	81480315	81480697	2.82	0.86	3.62	-2.76	0.00955	1	0	1	1.64	2	16.83	7.74
NM_144867	Prelid3a	67464849	67480581	+	promoter	chr18	67476853	67481142	6.52	5.52	7.11	-1.59	0.00955	0.894	1	2	62.85	29	147.56	128.02
NM_001033330	Frmpd4	167471306	168123262	-	intron	chrX	167919038	167920594	4.51	3.28	5.16	-1.88	0.00956	0.894	0	2	12.44	7	36.58	35.08
NM_153158	E130308A19Rik	59626211	59721401	+	exon	chr4	59720865	59722237	5.2	5.87	3.91	1.96	0.00956	0.894	1	1	23.57	93	19.51	10.48
NR_153824	Gm26682	5162840	5165731	-	promoter	chr18	5182323	5183866	4.86	3.69	5.5	-1.82	0.00957	0.894	0	2	14.73	11	60.49	30.07
NM_001110824	Foxp4	47867133	47924632	-	promoter	chr17	47937627	47938791	5.06	3.89	5.7	-1.81	0.00958	0.894	1	2	20.62	9	42.19	61.73
NM_001166249	Mgll	88724412	88828360	+	intron	chr6	88788301	88789250	3.85	2.3	4.57	-2.27	0.00958	0.894	0	2	6.87	3	28.05	19.59
NR_045365	2900057B20Rik	76091557	76098471	-	promoter	chr18	76094296	76095108	3.98	2.39	4.72	-2.33	0.00959	0.894	0	2	8.51	2	29.02	23.69
NM_138654	Sugct	16857475	17694765	-	intron	chr13	17326343	17327506	4.18	2.89	4.85	-1.96	0.00959	0.894	0	2	7.86	7	24.63	33.03
NM_177233	Tafa4	96831209	97060411	-	exon	chr6	97011432	97023912	8.87	7.79	9.48	-1.69	0.0096	0.894	1	2	322.74	120	725.59	706.83
NM_053185	Col4a6	141165403	141474076	-	intron	chrX	141234213	141234939	3.36	1.48	4.15	-2.67	0.00961	1	0	2	4.58	1	20.73	14.81
NM_177758,NM_205823	Tlr12,Zscan20	128583539	128610098	-	promoter	chr4	128620753	128621491	3.93	2.57	4.62	-2.05	0.00961	0.894	0	2	5.89	6	25.85	23.23
NM_001037221	Samd4	46882965	47105817	+	intron	chr14	46908843	46909249	2.57	0.4	3.4	-3	0.00961	1	0	1	1.64	1	12.19	8.88
NM_001025605	Gm527	64917911	64924591	+	promoter	chr12	64924513	64924787	3.24	3.99	1.57	2.43	0.00961	1	1	0	8.84	23	3.41	2.51
NM_007496	Zfhx3	108714644	108961636	+	intron	chr8	108778054	108779363	4.68	3.47	5.33	-1.86	0.00962	0.894	0	2	13.09	9	52.68	27.79
NM_009506	Vegfc	54077532	54186454	+	intron	chr8	54163672	54163940	2.52	3.39	-0.06	3.45	0.00962	1	1	0	0.98	20	1.46	0.46
NR_045311	6030407O03Rik	73618381	73864466	-	intron	chr1	73817361	73828822	8.53	7.47	9.14	-1.66	0.00963	0.894	1	2	253.68	102	620.72	503.87
NM_001359433	Pan3	147430156	147548501	+	intron	chr5	147473006	147475163	6.37	6.95	5.4	1.55	0.00964	0.894	2	2	84.12	163	48.05	36.22
NM_001081206	Dgki	36837382	37299976	-	intron	chr6	36904051	36904284	2.41	3.24	0.28	2.96	0.00964	1	1	0	8.84	10	2.2	0.23
NM_001347239,NM_001358203	Atp6v1a,Naa50	44085404	44139259	-	promoter	chr16	44138734	44139702	5.4	6.05	4.19	1.86	0.00966	0.894	2	1	29.79	103	22.68	13.9
NM_146275	Olfr1402	97410217	97411179	-	promoter	chr3	97418793	97419377	3.93	4.67	2.32	2.34	0.00967	0.894	1	0	9.82	41	6.83	3.19
NM_001164735	Crlf2	109554709	109558993	-	promoter	chr5	109556725	109559755	7.73	8.6	5.24	3.35	0.00967	0.894	2	2	81.83	692	44.63	31.21
NM_001163379,NM_001368728,NM_001368729	Agpat1,Prrt1,Rnf5	34601099	34603561	-	promoter	chr17	34612597	34613075	2.81	0.86	3.61	-2.75	0.00967	1	0	1	1.64	2	7.8	16.63
NM_001199988,NM_144927	Snord13,Tti2	31149861	31149958	-	promoter	chr8	31148093	31151381	6.87	7.5	5.69	1.81	0.00967	0.894	2	2	76.27	287	66.83	36.67
NM_001103367	Rai2	161717036	161779494	+	intron	chrX	161760942	161762844	5.16	4	5.79	-1.8	0.00969	0.894	1	2	22.91	9	61.71	49.2
NM_001310645	Zfp442	150402914	150451501	-	promoter	chr2	150459260	150459677	2.31	-0.01	3.15	-3.17	0.00973	1	0	1	0.98	1	7.32	10.48
NM_001127318	Gucy2c	136697284	136781742	-	promoter	chr6	136767955	136768687	3.48	1.64	4.26	-2.62	0.00973	1	0	2	5.24	1	17.07	21.18
NR_004447	Gm5523	13785685	13786929	-	promoter	chr1	13805280	13805485	2	-0.59	2.87	-3.46	0.00975	1	0	2	0.33	1	7.8	6.83
NM_001177937	Eda	99975606	100400760	+	promoter	chrX	99992549	99992767	2	-0.59	2.87	-3.46	0.00975	1	0	1	0.33	1	7.8	6.83
NM_001289774	Rufy3	88565040	88642704	+	promoter	chr5	88560456	88562401	5.91	6.47	5.01	1.46	0.00976	0.894	2	2	82.81	94	34.63	29.61
NM_183087	Fam189a1	64756096	65156528	-	promoter	chr7	65158550	65158890	2.46	0.21	3.3	-3.1	0.00977	1	0	1	1.31	1	12.93	6.83
NM_001256382	Rims2	39198286	39684372	+	intron	chr15	39616779	39617311	3.92	4.59	2.61	1.99	0.00977	0.894	2	0	21.28	27	5.12	7.06
NM_001122733	Kit	75574987	75656721	+	promoter	chr5	75574227	75579316	7.34	6.37	7.91	-1.54	0.00979	0.894	1	2	109.65	56	267.8	213.89
NM_001346799	Scaf4	90228951	90284486	-	promoter	chr16	90287883	90288129	2.02	-0.59	2.9	-3.49	0.00979	1	0	1	0.33	1	5.12	9.79
NM_009428	Trpc5	144377327	144688180	-	intron	chrX	144513482	144513733	2.02	-0.59	2.9	-3.49	0.00979	1	0	1	0.33	1	5.12	9.79
NM_031174	Dscam	96592079	97170735	-	intron	chr16	97003540	97004382	4.05	2.68	4.74	-2.05	0.00979	0.894	0	2	7.86	5	25.61	27.79
NM_001081225	Slf2	44931119	44983785	+	promoter	chr19	44930222	44931766	6.4	6.99	5.4	1.59	0.00981	0.894	2	2	90.34	164	54.88	29.38
NM_025755	Pacrgl	48372392	48388756	+	promoter	chr5	48371957	48374590	6.7	7.33	5.55	1.77	0.00983	0.894	2	1	92.96	228	69.02	24.83
NM_001346582	Nupl2	24164963	24184008	+	promoter	chr5	24157519	24158107	3.93	4.61	2.61	2	0.00984	0.894	1	0	31.75	17	5.37	6.83
NM_026073,NR_015555	4933404O12Rik,Ift22	136908150	136913244	+	promoter	chr5	136907738	136909540	6.17	6.73	5.24	1.49	0.00984	0.894	2	2	81.83	130	40.24	35.08
NM_172473	Hace1	45577829	45712345	+	promoter	chr10	45561515	45561756	1.99	-0.59	2.87	-3.46	0.00985	1	0	2	0.33	1	7.07	7.52
NM_001285988,NM_001285989	Cdc27,Myl4	104502526	104550620	-	promoter	chr11	104549403	104549765	3.45	4.2	1.81	2.39	0.00985	1	1	0	8.84	28	2.93	4.1
NM_146992	Olfr204	59314488	59315405	-	promoter	chr16	59326205	59327412	4.4	3.13	5.06	-1.93	0.00986	0.894	0	2	8.51	9	21.46	45.33
NM_053103	Entpd7	43689689	43733853	+	promoter	chr19	43695045	43696372	5.19	4.03	5.82	-1.8	0.00986	0.894	0	2	23.57	9	64.39	48.97
NM_001310464	Reln	21884454	22344705	-	intron	chr5	22312159	22312404	2.06	2.89	-0.11	3	0.00986	1	1	0	7.86	7	0.49	1.37
NM_001034085	Ppp2r1b	50856924	50894229	+	intron	chr9	50887537	50887738	2.15	-0.27	3	-3.28	0.00987	1	0	2	0.65	1	8.54	7.52
NM_001253700,NM_001291125,NM_001291126,NM_001291127	Dvl2,Elp5,Gabarap,Phf23	69968226	69980330	-	promoter	chr11	69990675	69991939	5.56	6.2	4.37	1.83	0.00987	0.894	2	1	33.39	114	25.85	15.49
NM_183087	Fam189a1	64756096	65156528	-	promoter	chr7	65151564	65151967	2.83	0.99	3.62	-2.62	0.00988	1	0	2	0.98	3	15.85	8.66
NM_001289614	Btn2a2	23477063	23488857	-	promoter	chr13	23500329	23501073	4.48	5.18	3.05	2.13	0.00988	0.894	1	0	13.42	59	6.34	10.25
NM_001361661,NM_009837	Cct4,Commd1	22899728	22972866	-	promoter	chr11	22981903	22982861	5.82	6.43	4.74	1.69	0.0099	0.894	2	2	54.01	119	35.36	18.22
NM_001310639,NM_001345902	Cenpc1,Stap1	86012025	86065583	-	promoter	chr5	86073362	86073882	3.8	4.5	2.38	2.12	0.0099	0.894	2	0	15.38	30	6.34	4.1
NM_001362272,NM_008612	Mnat1,Six4	73099609	73113245	-	promoter	chr12	73123102	73124123	5.51	6.2	4.15	2.04	0.00991	0.894	2	1	20.62	126	21.95	13.67
NM_009838,NM_133900,NR_003681	Cct6a,Psph,Snora15	129765558	129787253	-	promoter	chr5	129786449	129788162	6.17	6.8	5.05	1.75	0.00992	0.894	2	2	54.34	168	41.95	24.15
NM_016917	Slc40a1	45908070	45925594	-	promoter	chr1	45918818	45919099	2.36	0.22	3.18	-2.97	0.00992	1	0	1	0.33	2	6.34	11.85
NM_001122738	Kansl1l	66719243	66817595	-	promoter	chr1	66815496	66819004	6.99	7.61	5.89	1.72	0.00992	0.894	2	2	94.92	296	73.41	45.56
NM_001368972	Mlip	77102084	77347856	-	promoter	chr9	77360988	77361232	3.1	3.88	1.26	2.63	0.00993	1	1	0	6.55	23	3.41	1.37
NM_019794	Dnaja2	85537633	85555361	-	promoter	chr8	85555106	85556177	5.04	5.7	3.8	1.91	0.00993	0.894	2	1	24.22	80	17.8	10.02
NM_028916	Efhc2	17132049	17319941	-	intron	chrX	17194186	17194548	2.42	3.23	0.41	2.83	0.00994	1	1	0	11.78	7	2.2	0.46
NM_001163549	Plec	76170974	76195710	-	promoter	chr15	76180072	76184816	6.87	5.88	7.46	-1.58	0.00996	0.894	1	2	78.89	39	140	211.62
NM_008214,NR_027885	Hars,Vaultrc5	36766528	36783205	-	promoter	chr18	36802008	36802975	4.41	5.15	2.82	2.32	0.00996	0.894	1	0	7.86	63	7.32	6.83
NM_001289442	Grap2	80572597	80652854	+	promoter	chr15	80582629	80583469	3.76	2.36	4.46	-2.1	0.00996	0.894	0	2	4.26	6	20	23.92
NM_001289895	Tns1	73910232	74124548	-	intron	chr1	74044959	74046164	4.49	3.23	5.15	-1.92	0.00997	0.894	0	2	9.82	9	22.19	48.97
NM_001310695	Mff	82724890	82752389	+	promoter	chr1	82724464	82725969	5.41	6.04	4.28	1.76	0.00998	0.894	2	1	45.17	86	27.56	11.16
NM_001110146	Prg4	150449412	150466165	-	promoter	chr1	150451860	150454805	6.11	5.19	6.67	-1.48	0.00998	0.894	0	2	41.9	31	108.05	95.9
NM_031174	Dscam	96592079	97170735	-	intron	chr16	96785700	96785994	2.45	0.21	3.28	-3.08	0.01	1	0	1	1.31	1	12.19	7.29
NM_001359806,NM_181423	4930507D05Rik,Supv3l1	62429221	62449738	-	promoter	chr10	62449142	62450578	6.02	6.69	4.73	1.96	0.01	0.894	2	1	35.35	171	36.58	16.63
NM_001142728	Lrrc9	72441866	72497239	+	intron	chr12	72487308	72487590	2.02	-0.59	2.9	-3.49	0.01	1	0	1	0.33	1	4.88	10.02
NM_001361661,NM_009837	Cct4,Commd1	22899728	22972866	-	promoter	chr11	22987151	22987713	3.93	4.63	2.56	2.07	0.01	0.894	2	0	15.38	34	5.85	5.92
NR_045731	1700030F04Rik	117679207	117751769	-	intron	chr6	117691380	117691946	3.52	1.71	4.3	-2.58	0.01	1	0	2	5.56	1	20.24	19.13
NM_175179	Amer1	95420314	95444840	-	promoter	chrX	95427445	95428678	4.65	3.55	5.26	-1.71	0.0101	0.894	0	2	10.47	13	40	36.9
NM_001290428	Frmpd4	167471306	167855077	-	promoter	chrX	167869690	167870060	2.55	0.4	3.37	-2.97	0.0101	1	0	2	1.64	1	10.24	10.48
NM_009782	Cacna1e	154392519	154725920	-	promoter	chr1	154724532	154726371	4.81	3.69	5.43	-1.74	0.0101	0.894	0	2	14.73	11	35.12	51.02
NM_001290148	Snx29	11322904	11755473	+	intron	chr16	11727376	11727773	2.55	0.58	3.35	-2.77	0.0101	1	0	1	0.98	2	8.78	11.62
NM_001013802	Macrod2	140395430	142390050	+	intron	chr2	140758708	140759466	2.79	0.57	3.63	-3.06	0.0101	1	0	1	1.96	1	5.37	19.36
NR_045311	6030407O03Rik	73618381	73864466	-	intron	chr1	73816865	73817209	2.17	-0.27	3.03	-3.3	0.0101	1	0	1	0.65	1	5.61	10.71
NM_001099305	Ctag2l1	74480287	74481399	-	promoter	chrX	74486184	74486384	1.99	-0.59	2.86	-3.45	0.0101	1	0	1	0.33	1	6.34	8.2
NM_001042617	Cadps	12372560	12823079	-	intron	chr14	12402064	12402730	2.87	0.99	3.66	-2.67	0.0101	1	0	1	0.98	3	18.29	7.06
NM_001359995	Nup54	92415540	92435199	-	promoter	chr5	92434671	92436015	6.07	6.68	5.01	1.68	0.0101	0.894	2	2	55.32	150	37.8	26.42
NM_001142948	Pogk	166393612	166409828	-	promoter	chr1	166411406	166415216	6.5	5.58	7.06	-1.48	0.0101	0.894	1	2	58.59	37	131.46	135.76
NM_010336	Lpar1	58435252	58553293	-	promoter	chr4	58546585	58546807	2	-0.59	2.88	-3.47	0.0101	1	0	1	0.33	1	5.37	9.34
NM_007472	Aqp1	55336299	55348555	+	promoter	chr6	55341759	55342032	2	-0.59	2.88	-3.47	0.0101	1	0	1	0.33	1	5.37	9.34
NM_001286100	Ripor2	24582189	24733806	+	exon	chr13	24709395	24712031	6.72	5.63	7.34	-1.71	0.0102	0.894	1	2	75.94	23	181.46	142.37
NM_177644	Rasal2	157135183	157412595	-	intron	chr1	157371747	157372367	3.85	4.57	2.39	2.18	0.0102	0.894	2	0	14.4	33	3.41	7.06
NM_001313754	Ophn1	98554280	98891025	-	intron	chrX	98635448	98636395	3.75	2.1	4.51	-2.41	0.0102	0.894	0	1	6.55	2	29.02	16.4
NM_028842	Rnf138rt1	163760139	163761332	-	promoter	chrX	163768114	163768762	3.05	1.1	3.85	-2.76	0.0102	1	0	2	3.27	1	16.34	12.53
NM_011581	Thbs2	14665500	14694262	-	promoter	chr17	14701841	14704371	5.71	4.66	6.31	-1.65	0.0102	0.894	0	2	17.68	33	106.09	52.62
NM_172777	Gbp9	105076466	105110292	-	promoter	chr5	105102052	105102436	2.43	0.21	3.26	-3.05	0.0102	1	0	2	1.31	1	10.98	8.2
NM_001033330	Frmpd4	167471306	167855077	-	exon	chrX	167472874	167473434	2.78	0.72	3.6	-2.88	0.0102	1	0	2	2.29	1	14.39	9.79
NM_001081196,NM_001136064,NM_001290823	Bscl2,Hnrnpul2,Ttc9c	8809075	8819294	-	promoter	chr19	8819171	8820512	5.7	6.37	4.42	1.95	0.0102	0.894	2	1	25.53	140	22.44	20.5
NM_001346512	Parp11	127446840	127494261	+	promoter	chr6	127453328	127454431	5.96	6.55	4.92	1.63	0.0102	0.894	2	2	63.83	124	39.76	20.73
NM_007496	Zfhx3	108714644	108961636	+	intron	chr8	108779696	108783093	6.4	5.28	7.02	-1.74	0.0102	0.894	1	2	56.63	21	174.14	84.97
NM_001322338	Lipo2	33719674	33761951	-	intron	chr19	33731549	33731891	2.36	-0.01	3.21	-3.23	0.0102	1	0	1	0.98	1	4.88	13.67
NM_001244952	Col25a1	130180845	130599883	+	intron	chr3	130446406	130447061	3.77	2.15	4.51	-2.36	0.0102	0.894	0	2	6.87	2	23.66	21.87
NR_045311,NR_105769	6030407O03Rik,Mir6351	73618381	73864466	-	promoter	chr1	73858692	73859731	3.79	2.04	4.56	-2.53	0.0102	0.894	0	2	7.2	1	18.05	29.16
NM_001167775,NM_001167776	Ndufb11,Rbm10	20615326	20617619	-	promoter	chrX	20635824	20636467	3.4	4.14	1.82	2.32	0.0102	1	1	0	27.17	8	3.17	3.87
NM_021458	Fzd3	65192441	65262463	-	exon	chr14	65239648	65239901	2.54	3.35	0.46	2.89	0.0102	1	1	0	12.44	8	0.24	2.51
NM_001001803	Spink7	62592413	62596325	-	promoter	chr18	62615445	62615881	2.96	0.98	3.76	-2.78	0.0102	1	0	2	2.95	1	14.63	12.53
NR_027924	2010204K13Rik	7411817	7422988	-	promoter	chrX	7422140	7422387	2.59	3.35	0.83	2.53	0.0102	1	1	0	11.46	9	1.95	1.59
NM_001356611	Commd8	72156576	72168189	-	promoter	chr5	72162886	72163340	3.87	4.57	2.47	2.1	0.0102	0.894	2	0	14.4	33	5.37	5.69
NM_001302372	Trpc7	56773098	56895789	-	intron	chr13	56825624	56826543	4.13	2.83	4.81	-1.98	0.0102	0.894	0	2	8.18	6	30.97	25.06
NM_177215	Ocrl	47912456	47965866	+	promoter	chrX	47927541	47932110	6.62	5.62	7.21	-1.59	0.0102	0.894	0	2	69.07	29	149.75	145.79
NM_001289654	Fhod3	24708623	25133507	+	intron	chr18	24757031	24757243	1.99	-0.59	2.86	-3.45	0.0102	1	0	2	0.33	1	6.1	8.43
NM_026933,NM_029645	Gatc,Triap1	115333242	115341161	-	promoter	chr5	115340349	115341947	6.18	6.79	5.1	1.69	0.0102	0.894	2	2	61.86	159	44.15	24.37
NM_001359210,NM_019727	Ciao2a,Snx1	66088127	66124886	-	promoter	chr9	66125866	66127329	6.25	6.91	5	1.91	0.0103	0.894	2	2	36.99	204	35.36	28.7
NM_001198560,NM_001198561	H2-Q7,H2-Q9	35439155	35443773	+	promoter	chr17	35431638	35433211	5.5	4.33	6.14	-1.81	0.0103	0.894	1	2	29.13	11	47.32	93.62
NM_172473	Hace1	45577829	45712345	+	promoter	chr10	45571677	45572351	3.82	2.45	4.51	-2.06	0.0103	0.894	0	2	4.91	6	21.46	24.15
NM_001305671	Glis3	28258851	28680077	-	exon	chr19	28356889	28358024	4.64	3.53	5.26	-1.72	0.0103	0.894	0	2	10.15	13	42.68	33.71
NR_132431	Gm12610	89295180	89518621	+	intron	chr4	89350927	89351721	5	5.65	3.82	1.83	0.0103	0.894	2	1	29.13	71	9.51	18.68
NR_045053	2610307P16Rik	28460034	28885422	-	promoter	chr13	28874548	28874895	2.29	-0.01	3.13	-3.15	0.0103	1	0	2	0.98	1	7.32	10.25
NM_144548	Il23r	67422932	67491855	-	intron	chr6	67445508	67445709	2.28	-0.01	3.13	-3.14	0.0103	1	0	2	0.98	1	9.02	8.43
NM_181850	Grm3	9485236	9725352	-	intron	chr5	9688681	9688863	1.6	2.48	-1.06	3.54	0.0103	1	1	0	8.18	3	0.73	0.23
NM_001285807	Dtna	23415409	23604231	+	promoter	chr18	23419290	23419682	2.77	0.72	3.58	-2.86	0.0103	1	0	1	2.29	1	10.73	13.21
NR_038088	Bc1	162407200	163352564	-	intron	chrX	163234562	163235548	3.87	2.15	4.63	-2.49	0.0103	0.894	0	2	7.86	1	20.24	29.38
NM_001163073	Lcorl	45697184	45856552	-	promoter	chr5	45855649	45858405	6.97	7.54	6.01	1.53	0.0103	0.894	2	2	119.8	253	66.34	62.64
NM_001322338	Lipo2	33719674	33761951	-	promoter	chr19	33744272	33744598	2.04	-0.59	2.91	-3.51	0.0103	1	0	1	0.33	1	4.15	10.93
NM_001289895	Tns1	73910232	74124548	-	exon	chr1	74066134	74071674	7.21	6.2	7.79	-1.59	0.0103	0.894	1	2	100.49	47	171.7	272.21
NM_145838	St8sia6	13654936	13793520	-	intron	chr2	13740417	13741490	4.16	2.86	4.83	-1.97	0.0103	0.894	0	2	8.51	6	26.34	30.52
NR_015552	5330434G04Rik	105372994	105391754	-	promoter	chrX	105377037	105377512	3.4	1.56	4.18	-2.62	0.0103	1	0	2	4.91	1	16.1	20.27
NM_001289895	Tns1	73910232	74124548	-	intron	chr1	74028807	74032436	6.18	5.19	6.76	-1.57	0.0103	0.894	0	2	45.83	27	82.19	134.62
NM_001307998,NM_146361,NM_147093	Olfr557,Olfr558,Trim68	102677579	102687327	-	promoter	chr7	102691445	102691655	2.37	3.16	0.49	2.66	0.0104	1	1	0	9.82	8	1.22	1.59
NM_201354	Ctif	75431221	75697696	-	intron	chr18	75551318	75551947	3.46	1.64	4.24	-2.6	0.0104	1	0	2	5.24	1	18.78	18.91
NM_001162872	Exoc7	116287998	116306750	-	promoter	chr11	116311060	116314353	6.45	5.42	7.05	-1.62	0.0104	0.894	1	2	59.9	26	159.26	105.24
NM_001007580	Fndc3c1	106420043	106485229	-	intron	chrX	106454199	106455217	4.84	3.72	5.46	-1.74	0.0104	0.894	0	2	16.37	10	47.56	40.55
NM_001310664,NM_172713	Art3,Sdad1	92284010	92310024	-	promoter	chr5	92311715	92312954	5.28	5.87	4.27	1.6	0.0104	0.894	2	1	49.75	67	23.9	14.58
NM_001163551,NM_028648	Gm7337,Prr27	87825697	87846386	+	promoter	chr5	87837191	87837425	1.32	2.25	-2.08	4.33	0.0104	1	1	0	8.51	1	0.24	0.23
NM_001163609	Psma8	14706151	14762299	+	intron	chr18	14755181	14755414	2.28	-0.01	3.12	-3.13	0.0104	1	0	2	0.98	1	8.29	9.11
NM_001080794	G3bp2	92052145	92082917	-	promoter	chr5	92082870	92084321	6.31	6.9	5.28	1.62	0.0104	0.894	2	2	79.21	160	51.22	26.65
NM_026240	Gramd3	56432132	56503792	+	promoter	chr18	56421063	56421254	1.98	-0.59	2.85	-3.44	0.0104	1	0	2	0.33	1	8.05	6.38
NM_145947	Slc26a7	14505197	14621778	-	intron	chr4	14560462	14560787	2.65	0.73	3.45	-2.72	0.0104	1	0	2	1.31	2	12.93	8.88
NM_001081308	Taok3	117120129	117275098	+	intron	chr5	117158423	117161301	6.99	7.54	6.08	1.46	0.0104	0.894	2	2	145.01	227	75.85	59.68
NM_001042660,NR_155535	Gm20544,Smad7	75358639	75367088	-	promoter	chr18	75358819	75360764	5.27	4.14	5.9	-1.76	0.0105	0.894	0	2	25.2	10	68.29	51.02
NM_013548,NM_145073,NM_153173,NM_175661	H2ac10,H3c7,H3c8,H4c8	23531044	23531478	+	promoter	chr13	23530114	23532305	6.61	7.27	5.37	1.89	0.0105	0.894	2	2	50.74	257	51.95	30.98
NM_001377093,NM_001377094	Cenpk,Ppwd1	104205122	104228844	-	promoter	chr13	104228445	104229686	5.51	6.16	4.29	1.88	0.0105	0.894	2	2	27.17	116	21.71	17.31
NM_172992,NM_177601	Phtf2,Tmem60	20758664	20882124	-	promoter	chr5	20864132	20865114	4.61	5.27	3.37	1.91	0.0105	0.894	2	0	20.29	57	12.19	8.43
NM_001347461	Lama3	12333934	12583012	+	intron	chr18	12571181	12571508	2.76	0.72	3.57	-2.85	0.0105	1	0	2	2.29	1	11.71	12.07
NM_001286100	Ripor2	24582189	24733806	+	exon	chr13	24712568	24715072	5.7	4.67	6.3	-1.63	0.0105	0.894	1	2	30.77	20	101.95	55.35
NM_201600	Myo5b	74442619	74771477	+	promoter	chr18	74431882	74432255	2.56	0.4	3.39	-2.99	0.0105	1	0	1	1.64	1	7.56	13.44
NM_001358057	Slc9b1	135348029	135393082	+	intron	chr3	135385594	135385808	2.28	-0.01	3.12	-3.13	0.0105	1	0	2	0.98	1	8.05	9.34
NM_001356361,NM_025334,NM_027453	Btf3l4,Kti12,Txndc12	108814295	108833640	-	promoter	chr4	108832831	108833260	3.91	4.7	2.06	2.64	0.0105	0.894	1	0	3.93	48	5.37	2.96
NM_183087	Fam189a1	64756096	65156528	-	intron	chr7	65129124	65129588	2.67	0.73	3.47	-2.73	0.0105	1	0	1	0.33	3	14.39	7.74
NM_029332	Akap13	75455534	75754609	+	intron	chr7	75656007	75656964	4.58	5.25	3.31	1.94	0.0105	0.894	2	1	18	58	10.24	9.57
NM_001115010	Lin54	100442035	100498573	-	intron	chr5	100476490	100477164	3.66	4.45	1.79	2.65	0.0105	0.894	1	0	4.58	39	4.88	2.05
NR_045140	1700012I11Rik	67226769	67377094	+	intron	chr15	67311480	67312558	4.57	3.38	5.22	-1.84	0.0105	0.894	0	2	10.8	10	25.37	48.97
NM_001167983	Sipa1l1	82170016	82451784	+	intron	chr12	82338613	82338884	1.98	-0.59	2.86	-3.45	0.0106	1	0	1	0.33	1	5.61	8.88
NR_045381	4930455D15Rik	32663642	32837287	-	intron	chr18	32697457	32697691	1.98	-0.59	2.86	-3.45	0.0106	1	0	1	0.33	1	5.61	8.88
NM_001081083	Armc3	19199118	19310243	+	intron	chr2	19222347	19222604	1.98	-0.59	2.86	-3.45	0.0106	1	0	1	0.33	1	5.61	8.88
NM_001111060,NM_007652	A930018P22Rik,Cd59a	104095801	104115410	+	promoter	chr2	104114689	104114950	1.98	-0.59	2.86	-3.45	0.0106	1	0	2	0.33	1	5.61	8.88
NM_001195271	Tex13c1	43590989	43593530	+	promoter	chrX	43575530	43575785	1.98	-0.59	2.86	-3.45	0.0106	1	0	1	0.33	1	5.61	8.88
NM_010902	Nfe2l2	75675513	75704663	-	intron	chr2	75682838	75683742	5.2	5.86	3.94	1.92	0.0106	0.894	2	1	29.13	87	22.44	8.2
NM_009290	Wnt8a	34542327	34548061	+	promoter	chr18	34527697	34528271	2.96	0.98	3.77	-2.79	0.0106	1	0	1	2.95	1	16.34	10.93
NM_199018	Stard8	99042581	99074728	+	promoter	chrX	99032124	99032297	1.97	-0.59	2.84	-3.43	0.0106	1	0	1	0.33	1	6.83	7.52
NM_029315	Pou5f2	78024902	78026296	+	promoter	chr13	78024872	78025397	3.03	1.1	3.83	-2.74	0.0106	1	0	2	3.27	1	14.15	14.35
NM_178639	Sfxn5	85213051	85333422	-	intron	chr6	85250418	85250797	2.13	-0.27	2.99	-3.26	0.0106	1	0	1	0.65	1	9.02	6.83
NM_001159299	Itih4	30886476	30901986	+	promoter	chr14	30899839	30900122	2.54	0.4	3.36	-2.96	0.0106	1	0	2	1.64	1	11.22	9.34
NM_001374227	Marchf3	56761716	56925515	-	intron	chr18	56855785	56856240	2.54	0.4	3.36	-2.96	0.0106	1	0	2	1.64	1	11.22	9.34
NM_001163495	Arhgap19	41766588	41802084	-	promoter	chr19	41793610	41795288	5.46	4.51	6.03	-1.52	0.0106	0.894	0	2	20.62	25	64.14	66.29
NM_027113	Wdr5b	36041190	36042974	+	promoter	chr16	36040742	36041699	5.41	6.05	4.23	1.82	0.0106	0.894	2	2	30.44	102	22.93	14.58
NM_172486	Zfp677	21383748	21399265	+	promoter	chr17	21383282	21384373	6.12	6.76	4.93	1.83	0.0106	0.894	2	2	39.28	178	32.93	28.02
NM_174875	Atg4a	140956907	141164270	+	promoter	chrX	140945138	140946709	5.07	3.98	5.68	-1.7	0.0106	0.894	0	2	18.66	13	39.27	63.33
NM_001290633,NM_001359102	Bc1,Reps2	162407200	163352564	-	intron	chrX	162596101	162596941	4.01	2.69	4.68	-2	0.0106	0.894	0	2	6.87	6	25.61	25.74
NM_001310760	Tenm4	96171244	96911092	+	intron	chr7	96327674	96328086	3	3.74	1.38	2.36	0.0106	1	1	0	11.78	15	3.17	2.05
NM_001361209	Nr3c1	39410545	39489279	-	promoter	chr18	39490907	39492001	6.07	6.72	4.89	1.82	0.0106	0.894	2	2	41.24	169	36.34	23.01
NM_001033333	Myrfl	116776545	116896879	-	intron	chr10	116820545	116820805	2.16	-0.27	3.03	-3.3	0.0106	1	0	1	0.65	1	5.12	11.16
NM_001166547,NM_001166548	Eif4enif1,Sfi1	3131850	3193603	-	promoter	chr11	3198802	3199948	6.37	7	5.19	1.81	0.0106	0.894	2	2	46.81	210	36.83	36.22
NM_001301412,NM_008017	Smc2,Smc2os	52430284	52438964	-	promoter	chr4	52438249	52439783	5.42	6.08	4.16	1.92	0.0106	0.894	2	1	28.48	107	24.88	10.93
NM_001083917	Scn3b	40269216	40291618	+	promoter	chr9	40276268	40276966	3.15	1.2	3.94	-2.74	0.0106	1	0	1	3.6	1	10.98	19.82
NM_173384	Sox30	45980310	46017992	+	intron	chr11	46001716	46001953	1.97	-0.59	2.84	-3.43	0.0107	1	0	1	0.33	1	6.59	7.74
NM_001085473,NM_001374770	1700123O20Rik,Acin1	54642161	54686931	-	promoter	chr14	54685742	54687446	6.07	6.7	4.9	1.8	0.0107	0.894	2	2	42.55	166	36.1	23.69
NM_001081281	Trim55	19644460	19692584	+	intron	chr3	19688503	19688755	2.15	-0.27	3.01	-3.28	0.0107	1	0	1	0.65	1	5.61	10.48
NM_144548	Il23r	67422932	67491855	-	promoter	chr6	67483035	67484219	4.1	2.76	4.79	-2.03	0.0107	0.894	0	2	8.51	5	24.39	30.75
NM_013657	Sema3c	17574816	17730267	+	promoter	chr5	17574286	17576518	4.82	3.4	5.53	-2.12	0.0107	0.894	0	1	10.15	11	78.78	13.44
NM_201531	Kcnf1	17172100	17176888	-	promoter	chr12	17172579	17178002	7.87	6.69	8.51	-1.81	0.0107	0.894	1	2	161.7	45	489.01	237.58
NM_172777	Gbp9	105076466	105110292	-	intron	chr5	105081886	105082251	2.65	0.57	3.47	-2.9	0.0107	1	0	2	1.96	1	10.24	11.85
NM_001205330	Map4	109931774	110005784	+	promoter	chr9	109911886	109912071	2.75	3.51	1.01	2.5	0.0107	1	1	0	8.84	14	2.44	1.59
NM_001083937,NM_078484	Pim2,Slc35a2	7878306	7883432	+	promoter	chrX	7865615	7865886	3.3	4.1	1.41	2.68	0.0107	1	1	0	8.18	26	4.63	0.68
NM_139200,NR_045895	Cytip,Gm13546	58129139	58160122	-	promoter	chr2	58156054	58156788	4.67	5.38	3.22	2.15	0.0107	0.894	1	0	14.08	69	13.41	5.24
NM_001291025,NM_001357592,NM_011822	D630044L22Rik,Pigq,Rab40c	25882114	25919714	-	promoter	chr17	25939611	25939873	2.12	-0.27	2.98	-3.25	0.0107	1	0	2	0.65	1	7.32	8.43
NM_001081341	Scaper	55549879	55938119	-	intron	chr9	55671064	55671570	2.86	0.86	3.66	-2.81	0.0108	1	0	2	2.62	1	11.22	14.12
NM_139198	Plac8	100553726	100572205	-	promoter	chr5	100591858	100592509	3.9	4.61	2.43	2.18	0.0108	0.894	1	0	11.78	37	4.63	6.15
NM_001376940	Cc2d2b	40748817	40829778	+	intron	chr19	40786237	40786459	2.13	-0.27	2.99	-3.26	0.0108	1	0	2	0.65	1	9.76	6.15
NM_001033266	Gm525	89073841	89093064	+	promoter	chr11	89087209	89087466	2.52	0.58	3.32	-2.75	0.0108	1	0	2	0.98	2	9.76	10.25
NM_001161366	Tdrd6	43615335	43630299	-	promoter	chr17	43646014	43646611	2.95	0.98	3.75	-2.77	0.0108	1	0	2	2.95	1	15.37	11.62
NM_001081064	Pdzd2	12359711	12739892	-	promoter	chr15	12722557	12722794	2.64	3.4	0.91	2.49	0.0108	1	1	0	10.15	11	1.71	2.05
NM_175484	Coro2b	62419492	62537044	-	intron	chr9	62436189	62436908	3.49	1.92	4.23	-2.31	0.0108	1	0	2	4.58	3	19.27	18.22
NM_028709	Btbd11	85386814	85660292	+	intron	chr10	85520472	85521143	3.97	2.4	4.7	-2.31	0.0108	0.894	0	2	7.53	3	37.32	14.81
NM_173189	Mcph1	18595131	18803188	+	promoter	chr8	18597047	18597305	2.01	-0.59	2.89	-3.48	0.0108	1	0	1	0.33	1	10.49	4.33
NM_011075,NR_152132	Abcb1b,Gm5106	8773577	8798523	-	promoter	chr5	8807325	8807612	3.31	4.07	1.62	2.44	0.0108	1	1	0	7.53	26	3.66	2.51
NM_001033713	Mef2a	67231163	67372858	-	promoter	chr7	67370514	67372504	6.08	6.67	5.08	1.59	0.0108	0.894	2	2	73.65	130	44.39	23.46
NM_001039084	Mrpl1	96210115	96239684	+	promoter	chr5	96221508	96222530	5.42	6.01	4.39	1.62	0.0108	0.894	2	2	45.17	84	25.12	16.86
NM_001356445	Rhbdl2	123813631	123829918	+	promoter	chr4	123819370	123819908	3.14	1.2	3.93	-2.73	0.0108	1	0	2	3.6	1	11.22	19.36
NM_001281514	Gm10354	14974497	14978899	-	promoter	chr5	14990770	14991119	3.91	4.7	2.05	2.65	0.0108	0.894	1	1	7.86	44	0.98	7.29
NM_001286415	Fer	63878066	64139496	+	promoter	chr17	63893083	63894028	4.31	3.1	4.95	-1.85	0.0109	0.894	0	2	9.17	8	30.24	31.66
NM_175472	Tut4	108459426	108559415	+	promoter	chr4	108461506	108462094	4.15	4.86	2.71	2.15	0.0109	0.894	1	0	12.11	46	8.05	5.01
NM_001291071	Pfkp	6579874	6648771	-	promoter	chr13	6665072	6665769	3.91	2.53	4.61	-2.08	0.0109	0.894	0	2	5.56	6	17.32	31.43
NM_001347534	Hsph1	149616845	149636315	-	promoter	chr5	149634380	149637028	7.25	7.83	6.28	1.55	0.0109	0.894	2	2	142.06	313	88.29	67.2
NM_001205132	Yes1	32611171	32687066	+	intron	chr5	32657213	32657928	4.32	4.97	3.09	1.88	0.0109	0.894	2	1	21.6	41	10	7.06
NM_177712	Zfp874a	67440431	67451624	-	promoter	chr13	67463129	67463488	2.02	-0.59	2.89	-3.48	0.0109	1	0	1	0.33	1	4.15	10.71
NM_001331049,NM_001331050	Gm15246,Hccs	169311531	169320372	-	promoter	chrX	169332455	169334411	4.99	3.89	5.6	-1.71	0.0109	0.894	0	2	18.66	11	56.34	41
NM_001199321,NM_009561	Zfp61,Zfp94	24291046	24299549	-	promoter	chr7	24314359	24315454	5.38	6.01	4.23	1.78	0.0109	0.894	2	1	33.06	96	23.66	13.9
NM_001331119,NM_001331176	Arid4b,Ggps1	14049790	14063488	-	promoter	chr13	14068039	14068393	3.32	4.13	1.32	2.81	0.0109	1	1	0	2.95	32	3.17	1.82
NM_145630	Pdk3	93764616	93832150	-	intron	chrX	93798693	93798885	1.97	-0.59	2.84	-3.43	0.0109	1	0	1	0.33	1	6.1	8.2
NM_133816	Sh3bp4	89070415	89155087	+	promoter	chr1	89083319	89083985	3.5	1.71	4.28	-2.56	0.0109	1	0	2	5.56	1	18.54	20.27
NM_001145965	Dlgap2	14095875	14847686	+	intron	chr8	14302525	14302851	2.14	-0.27	2.99	-3.27	0.0109	1	0	1	0.65	1	10	5.92
NM_001113460	Tec	72755718	72868448	-	intron	chr5	72812293	72813430	5.09	5.72	3.95	1.77	0.0109	0.894	2	1	29.46	76	18.78	12.07
NM_001161774	St3gal3	117932153	118134946	-	intron	chr4	118058243	118058591	2.65	0.57	3.46	-2.9	0.0109	1	0	1	1.96	1	9.76	12.3
NR_131087	C330004P14Rik	15791777	15807065	+	promoter	chr10	15782275	15782608	2.05	-0.59	2.93	-3.52	0.0109	1	0	1	0.33	1	3.41	11.85
NM_001166619	Fmr1nb	68761839	68804560	+	intron	chrX	68790037	68790267	1.7	2.57	-0.75	3.32	0.0109	1	1	0	8.84	3	0.73	0.46
NM_183087	Fam189a1	64756096	65156528	-	promoter	chr7	65140166	65140750	3.55	1.99	4.28	-2.29	0.0109	1	0	2	2.95	5	27.56	11.39
NM_001313754	Ophn1	98554280	98891025	-	intron	chrX	98791783	98793705	5.31	4.22	5.93	-1.71	0.0109	0.894	0	2	26.19	11	59.27	62.41
NM_001081231	Lhfpl3	22746054	23275597	+	intron	chr5	22821981	22822193	2.04	2.86	-0.07	2.93	0.0109	1	1	0	6.55	8	1.22	0.68
NM_001289803,NM_001289804	Haus3,Poln	34007179	34169526	-	promoter	chr5	34168967	34170214	6.45	7.04	5.42	1.62	0.0109	0.894	2	2	106.38	157	61.71	23.92
NM_001177758	Pfkfb3	11471431	11553929	-	promoter	chr2	11549630	11550942	5.36	4.15	6.01	-1.86	0.0109	0.894	1	2	28.48	7	69.75	59.23
NM_019766	Ptges3	128058982	128077254	+	promoter	chr10	128058159	128059372	5.41	5.98	4.47	1.52	0.0109	0.894	2	2	55.32	71	23.9	20.27
NM_001018019	Grxcr1	68031835	68166398	+	promoter	chr5	68035072	68035364	2.67	3.52	0.34	3.18	0.0109	1	1	0	1.96	21	0.49	2.05
NM_001103367	Rai2	161717036	161779494	+	intron	chrX	161749045	161750501	4.77	3.55	5.43	-1.88	0.0109	0.894	0	2	17.35	6	43.66	42.37
NM_026574	Ino80	119373043	119477687	-	promoter	chr2	119476174	119478525	6.29	6.93	5.14	1.79	0.0109	0.894	2	1	55.32	188	47.56	23.01
NM_001177980	Pde4b	102570060	102607262	+	promoter	chr4	102553486	102554143	3.11	1.2	3.9	-2.7	0.011	1	0	2	3.6	1	14.15	15.72
NM_001286100	Ripor2	24582189	24733806	+	intron	chr13	24708210	24708988	3.38	1.65	4.15	-2.5	0.011	1	0	2	4.26	2	23.41	12.07
NM_001081401	Adamts3	89673841	89883334	-	promoter	chr5	89879241	89879472	2.45	3.23	0.6	2.64	0.011	1	1	0	10.8	8	0.98	2.05
NM_001040435,NM_001289724,NM_001289725	Slbp,Tacc3,Tmem129	33640055	33652574	-	promoter	chr5	33651207	33653284	7.04	7.62	6.05	1.57	0.011	0.894	2	2	123.07	271	80.97	51.48
NM_001033330	Frmpd4	167471306	168123262	-	intron	chrX	168001096	168001377	2.27	-0.01	3.11	-3.12	0.011	1	0	1	0.98	1	9.76	7.52
NM_001113351	Synj2	5975580	6040191	+	promoter	chr17	5972595	5973392	4.16	2.72	4.86	-2.14	0.011	0.894	0	2	10.15	3	28.54	29.61
NM_001111016	Nav2	48959073	49610088	+	exon	chr7	49596557	49598557	4.82	3.66	5.46	-1.79	0.011	0.894	0	2	17.35	8	42.93	44.87
NM_001198560,NM_001198561,NM_001201460,NM_001368741	H2-Q6,H2-Q7,H2-Q8,H2-Q9	35424847	35428361	+	promoter	chr17	35417835	35423735	8.61	7.55	9.21	-1.66	0.011	0.894	1	2	268.73	107	480.23	706.37
NM_001163551,NM_028648	Gm7337,Prr27	87825697	87846386	+	promoter	chr5	87836488	87836711	2.57	3.36	0.69	2.66	0.011	1	1	0	9.49	11	0.73	2.51
NM_001311097	Sema6a	47245254	47368868	-	intron	chr18	47326022	47326313	3.02	1.1	3.82	-2.73	0.011	1	0	2	3.27	1	14.39	13.9
NM_019397	Egfl6	166523007	166585716	-	intron	chrX	166534657	166535659	3.95	2.39	4.69	-2.29	0.011	0.894	0	2	8.51	2	23.9	27.56
NM_001177572	Slc25a13	6041218	6217173	-	promoter	chr6	6207322	6207659	2.26	-0.01	3.1	-3.12	0.011	1	0	2	0.98	1	8.54	8.66
NM_001277292	Grip1	119454034	120077156	+	intron	chr10	120052125	120052497	2.51	3.28	0.72	2.56	0.011	1	1	0	12.44	7	1.71	1.59
NM_177066	Tnni3k	154786291	155055407	-	promoter	chr3	155058644	155059300	2.8	0.86	3.59	-2.73	0.011	1	0	1	1.64	2	17.07	7.06
NM_001081105	Rhoh	65861220	65896700	+	promoter	chr5	65865906	65868021	6.05	6.65	5.01	1.63	0.011	0.894	2	1	54.34	146	32.68	31.89
NM_001347446,NM_053166	Trim41,Trim7	48806404	48817391	-	promoter	chr11	48816398	48818487	6.14	6.75	5.08	1.67	0.011	0.894	2	2	54.99	160	38.29	29.38
NM_007633	Ccne1	38097984	38107490	-	promoter	chr7	38110279	38110572	2.4	0.21	3.23	-3.02	0.011	1	0	1	1.31	1	8.54	10.25
NM_001359962	Cyb5r4	87022029	87077774	+	exon	chr9	87077505	87078484	4.43	3.1	5.1	-2.01	0.011	0.894	0	2	11.13	6	21.22	47.61
NM_001130513	Ace2	164139342	164188418	+	promoter	chrX	164139257	164140769	4.67	3.57	5.28	-1.71	0.011	0.894	0	2	12.77	11	40.97	36.9
NM_011714	Baz1b	135187323	135246129	+	promoter	chr5	135196199	135196468	2.72	3.54	0.64	2.91	0.011	1	1	0	3.27	20	2.2	0.91
NM_011395	Slc22a3	12419974	12507704	-	promoter	chr17	12501246	12502131	3.89	2.2	4.65	-2.45	0.0111	0.894	0	2	8.18	1	28.54	21.64
NM_011056	Pde4d	108654177	109955969	+	promoter	chr13	108638142	108639052	3.99	2.52	4.7	-2.18	0.0111	0.894	0	2	8.51	3	24.15	28.02
NM_001159963	Fbxl5	43744618	43782149	-	promoter	chr5	43771141	43771762	4.01	4.71	2.59	2.12	0.0111	0.894	1	0	12.44	40	6.34	5.69
NM_001081052	Nhs	161836430	162159441	-	intron	chrX	161860386	161860890	3.03	1.1	3.83	-2.73	0.0111	1	0	2	3.27	1	16.1	12.3
NM_026993	Ddah1	145758692	145894277	+	intron	chr3	145874020	145874421	3.02	1.1	3.82	-2.72	0.0111	1	0	2	3.27	1	13.66	14.58
NM_027448	Lca5	83391355	83441127	-	promoter	chr9	83459428	83460200	3.47	1.79	4.23	-2.44	0.0111	1	0	2	4.91	2	14.88	22.55
NM_001134902,NM_001360340,NM_025848	Nkapd1,Pih1d2,Sdhd	50596340	50603849	-	promoter	chr9	50616847	50617778	5.2	5.87	3.9	1.97	0.0111	0.894	2	1	25.2	92	21.95	7.97
NM_001356953	Fndc3b	27416135	27710452	-	intron	chr3	27455521	27456341	3.34	1.48	4.13	-2.64	0.0111	1	0	1	4.58	1	21.71	13.21
NM_001271467	Gabpb1	126628907	126675352	-	promoter	chr2	126675747	126676379	4.17	4.88	2.75	2.13	0.0111	0.894	2	1	11.78	47	6.83	6.61
NM_001252387	Tafa2	123264076	123741204	+	intron	chr10	123602259	123602743	2.85	0.86	3.66	-2.81	0.0111	1	0	2	2.62	1	10.49	14.81
NM_001347328,NM_001359154	Slc4a1ap,Supt7l	31514569	31526762	-	promoter	chr5	31526227	31527529	5.23	5.9	3.95	1.95	0.0111	0.894	2	1	22.59	97	20.49	10.48
NM_153393	Col23a1	51289920	51583925	+	exon	chr11	51549349	51554749	7.74	6.63	8.35	-1.73	0.0111	0.894	1	2	154.83	43	367.55	287.24
NM_009511	Vipr2	116077726	116146261	+	promoter	chr12	116082705	116086452	6.6	5.69	7.15	-1.46	0.0112	0.894	0	2	54.34	49	109.51	174.71
NM_001033385	Tbc1d32	56014294	56228689	-	promoter	chr10	56210668	56211113	2.52	0.4	3.34	-2.95	0.0112	1	0	2	1.64	1	10.98	9.34
NM_008177	Grpr	163513904	163549736	-	promoter	chrX	163548252	163548444	1.95	-0.59	2.82	-3.41	0.0112	1	0	2	0.33	1	7.32	6.83
NM_001122992,NM_020273,NM_025579	Gmeb1,Rnu11,Taf12	132221025	132261549	-	promoter	chr4	132269070	132270745	5.89	6.54	4.65	1.9	0.0112	0.894	2	1	32.73	154	32.44	17.77
NM_001081020	Adamts6	104287835	104496695	+	promoter	chr13	104285118	104286142	4.98	5.64	3.74	1.91	0.0112	0.894	2	1	19.97	80	13.66	12.98
NM_001163610	Nhsl2	101849385	102092055	+	intron	chrX	102022176	102024057	5.36	4.33	5.95	-1.62	0.0112	0.894	1	2	25.2	15	70	53.76
NM_001331110	Alcam	52248996	52453081	-	promoter	chr16	52440948	52441161	1.96	-0.59	2.83	-3.43	0.0112	1	0	1	0.33	1	5.61	8.66
NM_017369,NR_029808,NR_029974	Gabre,Mir224,Mir452	72257432	72274721	-	promoter	chrX	72266034	72266370	2.41	0.21	3.24	-3.04	0.0112	1	0	2	1.31	1	7.32	11.62
NM_001252520,NM_001252521	2310010J17Rik,Picalm	90124836	90129474	-	promoter	chr7	90129160	90130066	5.36	6.02	4.14	1.88	0.0112	0.894	2	1	27.5	102	23.17	12.07
NM_001281929	Gria3	41400854	41678601	+	intron	chrX	41571920	41573568	5.06	3.95	5.68	-1.72	0.0112	0.894	0	2	20.95	10	54.63	47.61
NM_001253754	Gpm6a	54779434	55060878	+	intron	chr8	54986970	54987614	4.47	5.18	3.01	2.17	0.0112	0.894	1	0	10.47	62	9.02	7.06
NM_001033764	4931408C20Rik	26681801	26687460	-	promoter	chr1	26687315	26688171	4.25	4.89	3.1	1.79	0.0112	0.894	1	0	30.11	29	7.56	9.57
NM_175013	Pgm5	24678261	24861842	-	intron	chr19	24807950	24809698	5.01	3.87	5.64	-1.77	0.0112	0.894	0	2	20.29	9	56.83	42.82
NM_145625	Eif4b	102073773	102097173	+	promoter	chr15	102072933	102074714	6.31	6.91	5.27	1.64	0.0112	0.894	2	2	62.85	178	43.17	33.94
NM_001359962	Cyb5r4	87022029	87077774	+	intron	chr9	87052191	87054125	5.16	4.16	5.75	-1.59	0.0112	0.894	0	2	14.73	21	45.12	62.19
NM_001358045	Ptk2	73205105	73423191	-	intron	chr15	73356813	73357143	2.68	3.45	0.93	2.51	0.0112	1	1	0	11.78	10	2.68	1.14
NM_001037294,NR_105742	Alpk2,Mir466p	65195453	65619615	-	intron	chr18	65318212	65320807	5.62	4.67	6.19	-1.53	0.0112	0.894	1	2	29.79	21	70.49	75.85
NM_001177556	Gng12	66896397	67021361	+	intron	chr6	66996389	66996772	2.34	0.22	3.16	-2.94	0.0112	1	0	1	0.33	2	12.19	5.69
NM_001290378	Ap1s2	163909017	163929546	+	promoter	chrX	163893396	163893745	2.52	0.4	3.35	-2.95	0.0112	1	0	2	1.64	1	11.46	8.88
NM_001305671	Glis3	28258851	28680077	-	intron	chr19	28366628	28367578	4.09	2.76	4.77	-2.01	0.0112	0.894	0	2	8.51	5	28.05	26.42
NM_001033330	Frmpd4	167471306	168123262	-	intron	chrX	167973253	167974512	4.78	3.63	5.42	-1.79	0.0112	0.894	0	2	16.69	8	40.49	44.87
NM_001103367	Rai2	161717036	161779494	+	intron	chrX	161764379	161766834	5.61	4.49	6.23	-1.74	0.0112	0.894	1	2	34.04	11	79.51	70.61
NM_001359433	Pan3	147430156	147548501	+	promoter	chr5	147428460	147431885	6.62	7.19	5.67	1.52	0.0112	0.894	2	2	110.31	181	64.63	37.13
NM_177077	Exoc6b	84618486	85069513	-	intron	chr6	84746081	84746401	1.99	-0.59	2.86	-3.45	0.0112	1	0	1	0.33	1	10	4.56
NM_001024846,NM_001362725	Btnl9,Zfp62	49168325	49187089	-	promoter	chr11	49204420	49204720	2.94	3.75	0.92	2.84	0.0113	1	1	0	2.95	24	1.95	1.82
NM_008446	Kif4	100626065	100727271	+	exon	chrX	100679189	100680205	4.15	2.82	4.82	-2	0.0113	0.894	0	2	9.17	5	26.83	29.84
NM_001109909,NM_001109910	Mir7036,Srrt	137295704	137307674	-	promoter	chr5	137306510	137307387	4.86	5.48	3.75	1.74	0.0113	0.894	2	1	27.5	62	13.41	13.44
NM_146992	Olfr204	59314488	59315405	-	promoter	chr16	59316047	59316340	1.95	-0.59	2.82	-3.41	0.0113	1	0	2	0.33	1	6.83	7.29
NM_027030	Dcps	35124414	35175987	-	promoter	chr9	35175091	35176464	5.54	6.16	4.4	1.76	0.0113	0.894	2	2	36.33	107	26.83	15.49
NM_001037756	Brms1l	55836366	55869736	+	intron	chr12	55866835	55867054	1.96	-0.59	2.83	-3.42	0.0113	1	0	1	0.33	1	8.54	5.69
NM_027332	Rpf1	146506346	146521423	-	promoter	chr3	146521186	146521856	4.28	4.99	2.87	2.12	0.0113	0.894	1	1	14.4	49	10.24	4.33
NM_020010	Cyp51	4080674	4104697	-	promoter	chr5	4103087	4106282	6.87	7.42	5.99	1.43	0.0113	0.894	2	2	143.37	198	73.17	53.76
NR_132431	Gm12610	89295180	89518621	+	intron	chr4	89390381	89390799	3.21	4.01	1.27	2.74	0.0113	1	1	0	6.22	26	0.73	4.1
NM_025443,NM_178909	Pno1,Wdr92	17203200	17211589	-	promoter	chr11	17211263	17212363	5.41	6.05	4.26	1.78	0.0113	0.894	2	2	31.1	101	22.68	15.72
NR_045311	6030407O03Rik	73618381	73864466	-	intron	chr1	73772415	73772753	2.19	-0.27	3.06	-3.33	0.0113	1	0	1	0.65	1	3.9	12.76
NR_046032	4930448F12Rik	18084947	18100202	-	promoter	chr13	18109810	18110148	2.26	-0.01	3.1	-3.11	0.0113	1	0	1	0.98	1	7.56	9.57
NR_110478	4930405L22Rik	45926822	45932409	-	promoter	chr5	45944581	45944896	2.77	3.54	1.01	2.53	0.0113	1	1	0	7.2	16	2.2	1.82
NM_001356292	Prpf38b	108902805	108911729	-	promoter	chr3	108910775	108912315	5.75	6.36	4.69	1.67	0.0113	0.894	2	2	44.84	119	29.76	21.87
NM_001077694	Dysf	84008598	84211059	+	exon	chr6	84086619	84088250	4.58	3.3	5.25	-1.95	0.0113	0.894	0	2	14.73	5	32.68	43.51
NM_001374725	Gm21149	15471706	15476536	-	promoter	chr5	15488878	15489122	2.49	3.32	0.37	2.95	0.0113	1	1	0	2.95	17	1.22	1.37
NM_001100591,NM_001290642,NM_001362957	Rabgap1,Rc3h2,Zbtb6	37370071	37422903	-	promoter	chr2	37430467	37431628	5.07	5.73	3.85	1.87	0.0113	0.894	2	1	26.84	79	20	8.88
NM_001311122	Carmil1	24012481	24280790	-	exon	chr13	24035379	24036787	4.75	3.59	5.39	-1.8	0.0113	0.894	0	2	16.04	8	48.05	35.76
NM_001355726	Syt2	134646612	134753149	+	intron	chr1	134736350	134736648	2.51	0.4	3.34	-2.94	0.0114	1	0	2	1.64	1	9.51	10.71
NM_001285805	Zbtb20	42907645	43619123	+	intron	chr16	43508110	43508557	3.14	1.49	3.88	-2.39	0.0114	1	0	2	2.62	3	15.85	13.67
NR_131896	Cdkal1	29191746	29855673	-	intron	chr13	29243049	29244553	4.67	3.55	5.29	-1.74	0.0114	0.894	0	2	13.42	10	34.39	43.74
NM_001313702	Mtmr1	71364760	71419196	+	promoter	chrX	71356366	71356818	2.93	0.98	3.73	-2.75	0.0114	1	0	2	2.95	1	12.44	14.12
NM_001136056	Cntfr	41657498	41695453	-	promoter	chr4	41688800	41689053	2.27	-0.01	3.11	-3.13	0.0114	1	0	2	0.98	1	6.59	10.71
NM_001289654	Fhod3	24708623	25133507	+	promoter	chr18	24726333	24728664	5.57	4.62	6.14	-1.52	0.0114	0.894	0	2	26.19	23	60	81.09
NM_001024673,NM_026716,NM_177396	Ifnl2,Ifnl3,Sycn	28508861	28510360	-	promoter	chr7	28522003	28522518	3.11	1.2	3.9	-2.7	0.0114	1	0	2	3.6	1	17.32	12.53
NM_001001186,NM_001038651	Zfp456,Zfp953	67339309	67360572	-	promoter	chr13	67375590	67376355	4.22	4.91	2.87	2.04	0.0114	0.894	1	0	14.08	46	7.56	7.06
NM_001080963	Plpp4	129257094	129391307	+	intron	chr7	129325848	129326306	2.67	3.44	0.92	2.52	0.0114	1	1	0	15.71	6	2.2	1.59
NR_151518	Gm33354	166448252	166455488	-	promoter	chr1	166465315	166466819	5.01	3.99	5.6	-1.61	0.0114	0.894	0	2	14.73	17	40	57.18
NM_018826,NR_033641	Crnde,Irx5	92326031	92356120	-	promoter	chr8	92347906	92348304	3.01	3.76	1.39	2.36	0.0114	1	1	0	16.04	11	3.66	1.59
NR_045874	Gm15413	96791433	96801549	-	promoter	chr7	96797752	96798098	2.74	0.72	3.55	-2.83	0.0115	1	0	2	2.29	1	12.68	10.71
NM_001081057	Tecpr2	110889264	110972394	+	exon	chr12	110944451	110946929	5.87	4.75	6.49	-1.74	0.0115	0.894	1	2	41.9	12	82.68	97.49
NM_201600	Myo5b	74442619	74771477	+	intron	chr18	74666681	74667113	2.93	0.98	3.73	-2.75	0.0115	1	0	2	2.95	1	12.19	14.35
NM_001368655	Katnal2	76976029	77047297	-	intron	chr18	77023256	77023877	3.67	2.21	4.38	-2.17	0.0115	0.894	0	2	5.24	4	22.68	18.91
NM_172632	Mapk4	73928486	74064949	-	intron	chr18	73979777	73982768	5.97	4.95	6.56	-1.61	0.0115	0.894	1	2	42.88	19	109.51	79.73
NM_011374	St8sia1	142821541	142964452	-	intron	chr6	142880028	142880272	2.26	-0.01	3.1	-3.11	0.0115	1	0	2	0.98	1	7.32	9.79
NM_001313722,NM_025432	Ofd1,Trappc2	166390033	166440704	-	promoter	chrX	166433724	166433926	1.96	-0.59	2.83	-3.43	0.0115	1	0	1	0.33	1	9.02	5.24
NM_177324	Sbf2	110308013	110614920	-	intron	chr7	110429583	110430539	4.04	4.71	2.75	1.96	0.0115	0.894	1	0	37.32	15	6.83	6.61
NM_001038616,NM_027591	1700018G05Rik,Dmrtc1a	102903221	102906469	-	promoter	chrX	102917685	102918477	3.63	1.85	4.4	-2.55	0.0115	0.894	0	2	6.22	1	15.37	26.88
NM_013876	Rnf11	109452857	109476505	-	promoter	chr4	109468146	109468413	2.21	3.05	-0.07	3.13	0.0115	1	1	0	2.62	14	1.22	0.68
NM_001356524	Arhgap29	121953229	122016677	+	promoter	chr3	121960772	121961181	3.44	4.15	2	2.15	0.0115	1	1	0	14.4	21	3.66	4.33
NM_029195,NM_177869	Ccdc146,Fam185a	21292961	21424677	-	promoter	chr5	21424145	21426163	6.32	6.89	5.37	1.52	0.0115	0.894	2	2	80.85	156	47.07	35.76
NM_001110148	Mgat1	49244191	49263024	+	promoter	chr11	49244885	49246006	4.92	5.57	3.71	1.85	0.0115	0.894	2	0	21.93	73	14.63	11.62
NM_013811	Dnah8	30626936	30875264	+	exon	chr17	30761077	30761531	3.84	4.51	2.52	1.99	0.0115	0.894	2	0	18.66	27	4.88	6.61
NM_027699	Lrrc72	36208329	36218218	-	promoter	chr12	36223013	36223314	2.53	0.4	3.35	-2.95	0.0115	1	0	2	1.64	1	12.44	7.97
NM_009530	Atrx	105797615	105929372	-	intron	chrX	105804009	105804222	2.1	-0.27	2.95	-3.23	0.0115	1	0	2	0.65	1	7.07	8.43
NM_001111015	Syn2	115134902	115276563	+	promoter	chr6	115126907	115127161	2.28	-0.01	3.13	-3.14	0.0115	1	0	1	0.98	1	5.85	11.62
NM_001081358	Lrrc7	158067186	158561761	-	intron	chr3	158309058	158309721	3.9	4.64	2.3	2.34	0.0115	0.894	1	0	9.82	40	7.32	2.51
NM_001013411	Nkain2	31689319	32889915	-	intron	chr10	32833447	32835277	4.67	3.41	5.34	-1.93	0.0115	0.894	0	2	5.24	16	58.29	22.55
NM_001164202	Gm8369	11492038	11512577	+	promoter	chr19	11491886	11492340	3.48	4.24	1.75	2.49	0.0116	1	1	0	7.86	30	5.12	1.59
NM_172824	Ccdc14	34690616	34725194	+	promoter	chr16	34690193	34690959	4.84	5.44	3.79	1.64	0.0116	0.894	2	2	33.71	53	13.17	14.58
NM_001374609,NM_172736,NR_033548	9430041J12Rik,D030047H15Rik,Leng8	4074125	4120728	-	promoter	chr7	4136337	4137789	6.27	6.86	5.27	1.59	0.0116	0.894	2	2	72.01	160	47.56	29.61
NM_001195727,NM_001242363	Fam160a2,Gm5901	105371211	105400054	-	promoter	chr7	105374370	105380210	7.2	6.23	7.77	-1.55	0.0116	0.894	1	2	100.82	49	173.65	263.78
NM_001361645	Hpcal1	17690809	17791928	+	intron	chr12	17745412	17745686	2.39	0.21	3.23	-3.02	0.0116	1	0	2	1.31	1	7.56	11.16
NM_001358955,NM_001358957	Npy1r,Npy5r	66679965	66688094	-	promoter	chr8	66688055	66688553	2.84	0.86	3.65	-2.79	0.0116	1	0	1	2.62	1	10.49	14.58
NM_001110274	Slc14a2	78183241	78206440	-	promoter	chr18	78218160	78219066	4	2.72	4.67	-1.94	0.0116	0.894	0	2	6.22	7	24.63	26.2
NM_054053	Adgrv1	81095068	81633144	-	intron	chr13	81338751	81339009	1.96	-0.59	2.83	-3.42	0.0116	1	0	1	0.33	1	5.12	9.11
NR_015560	2610028E06Rik	125887851	125922403	-	promoter	chr4	125904326	125904541	1.96	-0.59	2.83	-3.42	0.0116	1	0	1	0.33	1	5.12	9.11
NM_001206926,NM_207158	Olfr426,Olfr427	174099460	174100408	+	promoter	chr1	174091985	174092243	2.33	3.19	-0.1	3.29	0.0116	1	1	0	1.31	17	0.73	1.14
NM_001243100	Gm11837	14929908	14953030	+	intron	chr4	14951218	14951765	4.28	4.92	3.1	1.82	0.0116	0.894	1	0	32.73	28	11.22	5.92
NM_001286809	Camk2a	60963554	60988152	+	promoter	chr18	60962927	60967350	6.63	5.64	7.21	-1.57	0.0116	0.894	1	2	70.7	29	154.39	142.14
NM_001363469	Ssh1	113937094	113993790	-	exon	chr5	113941877	113942322	2.93	3.68	1.26	2.43	0.0116	1	1	0	16.69	9	3.41	1.37
NM_001290741	Cnot6	49671497	49712722	-	promoter	chr11	49696570	49696869	2.3	3.14	0.08	3.06	0.0116	1	1	0	2.62	15	0.98	1.14
NM_173764	Tapt1	44175162	44226606	-	promoter	chr5	44225550	44227729	6.09	6.64	5.18	1.46	0.0116	0.894	2	2	82.49	117	42.44	29.84
NM_025763	4933436I01Rik	67919864	67921450	-	promoter	chrX	67924682	67925021	2.11	2.95	-0.12	3.07	0.0116	1	1	0	11.46	4	0.24	1.59
NM_001277273	Fancl	26387084	26471883	+	promoter	chr11	26386892	26387734	4.89	5.53	3.72	1.81	0.0117	0.894	2	2	26.51	66	17.07	9.34
NM_001163454,NM_001282118	Mtif2,Prorsd1	29511757	29515033	-	promoter	chr11	29514591	29515560	5.24	5.84	4.21	1.62	0.0117	0.894	2	2	42.23	72	22.93	14.12
NM_001101531	Aadacl2fm2	59729786	59752397	+	promoter	chr3	59712742	59713028	2.24	-0.01	3.08	-3.1	0.0117	1	0	1	0.98	1	8.54	8.43
NM_001103367	Rai2	161717036	161779494	+	intron	chrX	161753420	161756059	5.9	4.96	6.47	-1.51	0.0117	0.894	0	2	38.3	24	84.14	92.71
NM_001081052	Nhs	161836430	162159441	-	intron	chrX	161949905	161951061	4.19	2.96	4.85	-1.89	0.0117	0.894	0	2	8.51	7	31.22	26.42
NM_011578	Tgfbr3	107106567	107289629	-	exon	chr5	107136829	107137034	3.06	3.8	1.5	2.29	0.0117	1	1	0	11.78	16	3.17	2.51
NM_001081567	Mapk10	102908549	103058392	-	intron	chr5	102980984	102981210	1.63	2.52	-1.08	3.6	0.0117	1	1	0	10.47	1	0.49	0.46
NM_001122733	Kit	75574987	75656721	+	intron	chr5	75621886	75622366	3.09	1.2	3.89	-2.68	0.0117	1	0	2	3.6	1	16.34	13.21
NM_177387	Ust	8204753	8518825	-	intron	chr10	8290354	8291720	4.49	3.04	5.19	-2.16	0.0117	0.894	0	2	13.42	3	50.24	23.01
NM_025932,NR_037311	Mir3473a,Syap1	162856843	162888462	-	promoter	chrX	162877502	162878585	4.12	2.86	4.78	-1.92	0.0117	0.894	0	2	7.53	7	30.73	24.15
NM_207225	Hdac4	91928779	92180341	-	intron	chr1	92091418	92092642	4.58	3.2	5.27	-2.07	0.0117	0.894	0	2	15.38	3	37.8	39.18
NM_133749	Emc7	112455025	112467436	+	promoter	chr2	112454513	112455603	5.29	5.94	4.09	1.85	0.0117	0.894	2	1	34.37	88	25.12	8.88
NM_011855	Tenm1	42532393	43274784	-	intron	chrX	43189769	43190222	2.84	0.86	3.65	-2.79	0.0117	1	0	1	2.62	1	10.24	14.81
NM_033269	Chrm3	9876613	10360803	-	intron	chr13	10338522	10338767	1.94	-0.59	2.81	-3.4	0.0117	1	0	1	0.33	1	5.85	8.2
NR_040566	4930542D17Rik	50590503	50654166	+	intron	chr16	50630064	50630296	1.94	-0.59	2.81	-3.4	0.0117	1	0	1	0.33	1	5.85	8.2
NR_040333	A230108P19Rik	6193251	6321611	+	intron	chr2	6237571	6238723	4.78	3.59	5.42	-1.83	0.0117	0.894	0	2	16.04	8	54.63	30.98
NM_001361645	Hpcal1	17690809	17791928	+	intron	chr12	17714952	17715945	3.72	1.98	4.49	-2.51	0.0117	0.894	0	2	6.87	1	16.58	28.25
NM_001352887,NR_045995	1110019D14Rik,2610001J05Rik	13867735	13871518	-	promoter	chr6	13871070	13871731	4.44	5.11	3.13	1.98	0.0117	0.894	2	0	16.04	53	10.24	7.29
NM_001195284	Fsd1l	53631424	53707009	+	intron	chr4	53676057	53676378	2.83	1.11	3.6	-2.49	0.0118	1	0	2	1.31	3	11.22	12.98
NM_013512	Epb41l4a	33796327	34007206	-	intron	chr18	33852724	33852990	1.97	-0.59	2.84	-3.43	0.0118	1	0	1	0.33	1	9.51	4.78
NM_001039478	Lrif1	106684987	106736576	+	promoter	chr3	106672757	106673538	3.95	2.65	4.63	-1.98	0.0118	0.894	0	2	5.56	7	20.49	28.93
NM_001080963	Plpp4	129257094	129391307	+	intron	chr7	129307071	129307388	3.16	3.9	1.56	2.34	0.0118	1	1	0	22.91	7	2.93	2.96
NR_045731	1700030F04Rik	117679207	117751769	-	intron	chr6	117701584	117702559	4.15	2.93	4.8	-1.87	0.0118	0.894	0	2	7.2	8	28.78	26.88
NR_045140	1700012I11Rik	67226769	67377094	+	intron	chr15	67277242	67278676	4.26	2.99	4.93	-1.95	0.0118	0.894	0	2	8.84	7	20.73	40.32
NM_001313919	Hif1a	73901324	73947530	+	promoter	chr12	73905042	73911390	8.38	8.95	7.4	1.55	0.0118	0.894	2	2	326.34	665	193.65	144.87
NM_001195284	Fsd1l	53631424	53707009	+	intron	chr4	53680199	53680500	2.1	-0.27	2.95	-3.22	0.0118	1	0	1	0.65	1	6.59	8.88
NM_001122756	Corin	72300025	72504208	-	intron	chr5	72447398	72447650	2.09	2.92	-0.12	3.04	0.0118	1	1	0	10.15	5	0.24	1.59
NM_007472	Aqp1	55336299	55348555	+	promoter	chr6	55327773	55330848	5.77	4.54	6.43	-1.89	0.0118	0.894	0	2	39.61	7	82.19	90.2
NM_001195065	Phactr2	13207717	13388970	-	intron	chr10	13345696	13346137	2.76	0.72	3.57	-2.85	0.0118	1	0	1	2.29	1	15.37	8.43
NM_175546,NR_106174	Mir8098,Wdfy2	62837690	62956886	+	promoter	chr14	62836788	62843524	8.51	9.07	7.6	1.47	0.0118	0.894	2	2	443.85	628	220.97	167.2
NM_001048208,NM_012005	Gm14634,Med14	12675371	12761973	-	promoter	chrX	12760787	12762585	5.82	6.37	4.91	1.47	0.0118	0.894	2	2	75.94	90	35.85	24.15
NR_040705,NR_102285	4833411C07Rik,B930025P03Rik	10870422	10882454	-	promoter	chr8	10896146	10896650	2.93	0.98	3.73	-2.75	0.0118	1	0	2	2.95	1	15.37	11.16
NM_053171	Csmd1	15892545	17535385	-	intron	chr8	16427511	16427991	3.05	1.1	3.85	-2.76	0.0118	1	0	2	3.27	1	9.51	19.36
NM_001170746	Magi2	19227046	20704791	+	intron	chr5	19262717	19263103	2.62	3.38	0.91	2.47	0.0118	1	1	0	12.77	8	1.71	2.05
NM_001134480	Plcxd2	45959261	46010413	-	promoter	chr16	46024041	46024423	2.25	-0.01	3.09	-3.11	0.0118	1	0	1	0.98	1	10.24	6.83
NM_020295	Lmbr1	29229802	29378390	-	intron	chr5	29288206	29289190	4.22	4.87	3.04	1.83	0.0118	0.894	1	0	37.32	21	7.07	9.34
NM_001253860	Scn5a	119483408	119562678	-	exon	chr9	119517024	119519388	5.93	4.97	6.5	-1.53	0.0119	0.894	0	2	40.59	22	93.66	87.47
NM_001286452	Daam1	71889543	71992376	+	promoter	chr12	71892152	71892416	1.96	-0.59	2.83	-3.42	0.0119	1	0	1	0.33	1	4.88	9.34
NM_001166066	Mroh2b	4898737	4962201	+	promoter	chr15	4891488	4892028	3.09	1.2	3.88	-2.68	0.0119	1	0	2	3.6	1	13.9	15.49
NM_177192	Dennd5b	148988069	149101680	-	intron	chr6	149039775	149040682	4.3	4.99	2.94	2.05	0.0119	0.894	1	0	13.42	50	8.29	7.06
NM_001357863	Zfp687	95006590	95015238	-	promoter	chr3	95015082	95016939	6.87	7.46	5.84	1.62	0.0119	0.894	2	2	88.71	264	54.14	60.36
NM_027128	Odam	87885010	87894809	+	promoter	chr5	87866579	87866764	1.22	2.15	-2.08	4.23	0.0119	1	1	0	6.87	2	0.24	0.23
NM_001310760	Tenm4	96171244	96911092	+	intron	chr7	96267316	96267557	2.7	3.47	0.98	2.48	0.0119	1	1	0	13.09	9	1.22	2.73
NM_001081038	Btbd16	130774069	130825899	+	exon	chr7	130821350	130825884	6.81	5.86	7.38	-1.52	0.0119	0.894	1	2	78.89	37	155.12	177.68
NM_001114361	Eml4	83350931	83480359	+	promoter	chr17	83365421	83366610	5.02	5.61	3.98	1.64	0.0119	0.894	2	1	36.99	61	18.78	12.76
NM_001142943	Zfp949	88548020	88571086	+	promoter	chr9	88547166	88549033	6.38	6.95	5.42	1.53	0.0119	0.894	2	2	80.19	167	48.29	37.59
NM_001361212	Nr3c1	39410545	39519421	-	promoter	chr18	39531793	39532066	1.93	-0.59	2.8	-3.39	0.0119	1	0	1	0.33	1	7.32	6.61
NM_001324526	Gm7827	71140369	71171456	+	promoter	chr8	71156257	71156477	1.93	-0.59	2.8	-3.39	0.0119	1	0	2	0.33	1	7.32	6.61
NM_001198977	Syk	52583437	52648792	+	promoter	chr13	52569619	52569866	1.99	-0.59	2.87	-3.46	0.0119	1	0	1	0.33	1	10.73	3.87
NM_001164593	Pdzrn4	92396810	92771819	+	intron	chr15	92469574	92470003	1.99	-0.59	2.87	-3.46	0.0119	1	0	1	0.33	1	10.73	3.87
NM_018826,NR_033641	Crnde,Irx5	92326031	92356120	-	promoter	chr8	92349036	92349514	3.24	3.95	1.77	2.19	0.012	1	1	0	18	13	2.93	3.87
NM_001347135	Fmo9	166662055	166681845	-	promoter	chr1	166671584	166672341	3.83	2.15	4.58	-2.43	0.012	0.894	0	2	7.86	1	24.39	23.46
NM_172133,NM_183275	Adap2,Tefm	80136678	80142153	-	promoter	chr11	80138808	80139166	3.12	3.92	1.2	2.72	0.012	1	1	0	6.22	24	3.9	0.68
NM_001033330	Frmpd4	167471306	168577231	-	intron	chrX	168425694	168426923	4.51	3.4	5.12	-1.72	0.012	0.894	0	2	10.15	11	35.36	34.4
NM_026062	Dipk1a	107908042	107987077	-	promoter	chr5	107986043	107988264	6.71	7.29	5.72	1.57	0.012	0.894	2	2	92.31	221	62.44	42.82
NM_001360000	Zfp512	31452436	31481753	+	promoter	chr5	31451163	31453703	6.49	7.1	5.43	1.66	0.012	0.894	2	2	69.07	205	53.17	33.26
NM_001331110	Alcam	52248996	52453081	-	exon	chr16	52288795	52288999	1.93	-0.59	2.8	-3.39	0.012	1	0	2	0.33	1	7.07	6.83
NM_007772	Hivep1	42052021	42185026	+	promoter	chr13	42035702	42035940	2.41	3.18	0.61	2.57	0.012	1	1	0	10.15	8	1.46	1.59
NM_013841	Vps45	95999832	96058455	-	promoter	chr3	96059318	96059634	2.65	3.48	0.51	2.97	0.012	1	1	0	2.29	20	1.71	1.14
NM_027452	Lrfn2	48932582	49097590	+	promoter	chr17	48950682	48950879	1.94	-0.59	2.8	-3.4	0.012	1	0	1	0.33	1	8.05	5.92
NM_001013833	Prkg1	30564487	31664370	-	intron	chr19	31581169	31581706	3.95	4.65	2.53	2.12	0.012	0.894	1	0	12.11	38	6.1	5.47
NM_001316723	Cdh4	179442431	179847704	+	intron	chr2	179650977	179651525	2.55	0.41	3.37	-2.97	0.012	1	0	1	0.65	2	3.66	17.08
NM_001081978	Amelx	169176114	169187209	-	promoter	chrX	169203346	169204547	4.35	2.88	5.07	-2.18	0.012	0.894	0	2	12.77	2	34.39	32.57
NM_001347125	Vamp4	162570515	162599080	+	promoter	chr1	162569984	162571837	6.04	6.61	5.1	1.51	0.012	0.894	2	2	70.38	125	40	28.7
NR_163803	Gm14853	105844216	105849075	-	promoter	chrX	105857629	105857959	2.6	0.73	3.39	-2.66	0.012	1	0	2	1.31	2	10.24	10.71
NM_026171,NM_030131	Cnih4,Nvl	181087138	181144204	-	promoter	chr1	181143814	181145074	5.57	6.2	4.44	1.76	0.012	0.894	2	2	37.97	109	29.02	14.35
NM_009782	Cacna1e	154392519	154725920	-	intron	chr1	154451743	154451963	1.93	-0.59	2.8	-3.39	0.012	1	0	1	0.33	1	6.83	7.06
NM_183126	6030498E09Rik	38772780	38962688	+	intron	chrX	38890594	38890780	1.93	-0.59	2.8	-3.39	0.012	1	0	2	0.33	1	6.83	7.06
NM_001347086	Frmd4a	4017683	4614043	+	intron	chr2	4204461	4205498	4.05	2.72	4.73	-2	0.012	0.894	0	1	7.2	6	19.27	33.71
NM_008784	Igbp1	100494291	100516125	+	promoter	chrX	100496710	100497359	3.69	1.98	4.45	-2.47	0.012	0.894	0	2	6.87	1	20.73	23.01
NR_151518	Gm33354	166448252	166455488	-	promoter	chr1	166455209	166456208	4.47	3.23	5.12	-1.89	0.012	0.894	0	2	11.78	7	24.88	44.87
NM_001127338,NM_001162989	Aldh7a1,Phax	56525736	56562298	-	promoter	chr18	56566527	56566722	1.94	-0.59	2.81	-3.4	0.012	1	0	2	0.33	1	8.29	5.69
NM_001357625	Ptprm	66666848	67354459	-	promoter	chr17	67356119	67356643	2.78	0.72	3.59	-2.87	0.0121	1	0	1	2.29	1	16.58	7.52
NM_001311120	Msh3	92211878	92355003	-	exon	chr13	92274424	92275641	4.17	2.92	4.83	-1.9	0.0121	0.894	0	2	8.18	7	32.93	23.92
NM_001270996,NM_007404	Adam9,Tm2d2	24949611	25016922	-	promoter	chr8	25015526	25016164	4.35	5.02	3.03	1.99	0.0121	0.894	1	0	15.06	50	9.27	7.06
NM_001359745,NM_011196	4930592C13Rik,Ptger3	157527515	157534090	-	promoter	chr3	157549440	157550714	4.29	2.92	4.98	-2.06	0.0121	0.894	0	2	11.13	4	40	23.23
NR_045390	D730045A05Rik	74017907	74020088	+	promoter	chr18	74012561	74013075	3.37	1.79	4.1	-2.31	0.0121	1	0	2	3.93	3	15.85	18.45
NM_001363318	Zfp644	106616741	106696019	-	promoter	chr5	106694517	106695273	4.25	4.93	2.92	2.01	0.0121	0.894	1	0	15.06	46	9.02	6.15
NM_008310	Htr1f	64924729	65105784	-	intron	chr16	64976123	64977121	3.56	1.99	4.29	-2.31	0.0121	1	0	1	3.93	4	10.98	28.25
NM_012002,NM_019747,NM_021392	Ap4m1,Cops6,Zfp113	138139702	138155744	-	promoter	chr5	138154997	138156340	5.64	6.24	4.61	1.63	0.0121	0.894	2	2	50.08	101	31.71	17.08
NM_001276315	Cdkl2	92006074	92042696	-	promoter	chr5	92040828	92045199	8.33	8.89	7.4	1.49	0.0121	0.894	2	2	383.95	563	207.07	129.61
NM_001371039	Kctd16	40256305	40547258	+	promoter	chr18	40247590	40248119	2.51	0.4	3.33	-2.94	0.0121	1	0	1	1.64	1	12.19	7.97
NM_009707	Arhgap6	168795099	169304440	+	intron	chrX	168958082	168958662	2.91	1.1	3.68	-2.58	0.0121	1	0	1	2.29	2	9.76	15.95
NM_008177	Grpr	163513904	163549736	-	promoter	chrX	163546592	163548047	4.76	3.59	5.4	-1.81	0.0121	0.894	0	2	17.02	7	44.15	40.32
NM_001164504	Rnf165	77456110	77565136	-	intron	chr18	77518043	77518558	2.82	0.99	3.6	-2.62	0.0121	1	0	1	1.96	2	9.02	15.26
NM_001045533	Marchf4	72427112	72537159	-	intron	chr1	72448034	72451921	6.43	5.55	6.97	-1.42	0.0121	0.894	1	2	51.72	42	140	110.71
NM_001359232	Arhgef12	42963842	43105718	-	promoter	chr9	43092037	43093324	4.92	3.91	5.5	-1.59	0.0121	0.894	0	2	14.08	16	46.83	43.96
NM_001036684	Atp2b2	113743831	113891539	-	promoter	chr6	113876388	113877046	3.52	1.98	4.25	-2.27	0.0121	1	0	2	4.91	3	17.56	20.5
NM_001287530	Arhgap6	168795099	169304440	+	intron	chrX	169171556	169173092	4.81	3.66	5.45	-1.78	0.0121	0.894	0	2	17.35	8	37.8	49.43
NM_133916,NR_106005	Eif3b,Mir7038	140419305	140443358	+	promoter	chr5	140418083	140421168	6.86	7.47	5.8	1.67	0.0121	0.894	2	2	94.92	259	74.39	36.9
NM_008300	Hspa4	53259814	53300479	-	promoter	chr11	53299688	53301596	5.94	6.52	4.95	1.57	0.0121	0.894	2	1	67.1	117	40.73	21.18
NM_001122733	Kit	75574987	75656721	+	promoter	chr5	75571185	75572336	4.16	2.86	4.83	-1.98	0.0121	0.894	0	2	9.49	5	29.51	27.56
NM_027382	Hdac8	102284638	102505158	-	intron	chrX	102386941	102387172	2.51	0.4	3.33	-2.93	0.0121	1	0	2	1.64	1	8.05	12.07
NM_008976	Ptpn14	189728268	189876693	+	intron	chr1	189762477	189763072	3.09	1.4	3.85	-2.45	0.0122	1	0	1	2.29	3	19.02	9.79
NM_008664	Myom2	15057653	15133419	+	intron	chr8	15086762	15088248	4.94	3.82	5.57	-1.74	0.0122	0.894	0	2	19.31	9	53.17	41.69
NR_038088	Bc1	162407200	163352564	-	intron	chrX	163173430	163173939	2.91	0.98	3.71	-2.73	0.0122	1	0	2	2.95	1	13.41	12.76
NM_001081173	Lrch2	147470378	147553628	-	promoter	chrX	147541425	147541742	1.96	2.82	-0.48	3.3	0.0122	1	1	0	13.09	1	0.98	0.46
NM_001082536	Mrtfa	81012281	81105047	-	intron	chr15	81052513	81052762	1.92	-0.59	2.79	-3.38	0.0122	1	0	2	0.33	1	6.34	7.52
NR_040342	A330093E20Rik	45683487	46045260	-	promoter	chr18	46028940	46029257	2.09	-0.27	2.95	-3.22	0.0122	1	0	1	0.65	1	9.27	6.15
NM_178710	Sik2	50892801	51009073	-	promoter	chr9	51006817	51010697	7.24	7.78	6.37	1.41	0.0122	0.894	2	2	185.59	253	95.61	69.48
NM_001286415	Fer	63878066	64139496	+	promoter	chr17	63896067	63899476	6.37	5.49	6.92	-1.43	0.0122	0.894	1	2	52.7	37	116.58	125.28
NM_010515,NR_002853	Airn,Igf2r	12682406	12769706	-	promoter	chr17	12752334	12753644	4.78	3.52	5.44	-1.91	0.0122	0.894	0	2	18	5	40.97	45.56
NM_019824,NM_024216,NM_026883,NM_144912	Arpc3,Fam216a,Gpn3,Rad9b	122325508	122354195	-	promoter	chr5	122371612	122373617	6.53	7.11	5.54	1.56	0.0122	0.894	2	2	89.69	186	59.51	33.71
NM_009759	Bmx	164192842	164258193	-	exon	chrX	164232255	164233566	4.66	3.48	5.3	-1.81	0.0122	0.894	0	2	15.38	7	40.24	38.5
NM_009638	Crisp1	40293758	40319207	-	promoter	chr17	40319054	40319307	2.69	3.5	0.72	2.78	0.0123	1	1	0	3.6	19	1.46	1.82
NM_001311093,NM_001347087	Ssmem1,Tmem209	30481039	30509773	-	promoter	chr6	30509093	30510130	5.49	6.11	4.39	1.71	0.0123	0.894	2	2	35.68	102	25.12	16.86
NM_007472	Aqp1	55336299	55348555	+	promoter	chr6	55325792	55327417	4.89	3.83	5.5	-1.68	0.0123	0.894	0	2	17.35	11	41.46	49.2
NR_155867	Gm33337	118714481	118715726	-	promoter	chr10	118730570	118731116	3	1.1	3.79	-2.7	0.0123	1	0	2	3.27	1	12.68	15.03
NM_001013411	Nkain2	31689319	32889915	-	intron	chr10	32824981	32825249	2.02	-0.59	2.9	-3.49	0.0123	1	0	1	0.33	1	11.71	3.19
NM_001081052	Nhs	161836430	162159441	-	intron	chrX	162055132	162056391	4.53	3.35	5.18	-1.82	0.0123	0.894	0	2	13.42	7	35.36	36.9
NM_001001880	Mpzl1	165592176	165634541	-	intron	chr1	165609396	165609855	2.71	0.86	3.49	-2.63	0.0123	1	0	2	1.64	2	9.27	13.21
NM_001313742	Hdac8	102284638	102505158	-	exon	chrX	102426351	102428427	5.38	4.38	5.97	-1.59	0.0123	0.894	1	2	26.51	15	65.12	60.14
NM_008770	Cldn11	31149920	31164326	+	promoter	chr3	31133546	31134984	4.94	3.82	5.56	-1.73	0.0123	0.894	0	2	19.31	9	49.51	44.65
NM_001310464	Reln	21884454	22344705	-	intron	chr5	22164429	22164951	3.59	4.29	2.18	2.11	0.0123	1	1	0	25.2	14	3.17	5.92
NM_001282061	Rgs6	82616925	83162056	+	intron	chr12	83054940	83056145	4.98	3.86	5.6	-1.74	0.0123	0.894	1	2	19.97	9	54.63	42.37
NM_001356314,NM_001361350	Cfap52,Stx8	67924806	67965642	-	promoter	chr11	67965838	67967028	5.39	6	4.29	1.71	0.0123	0.894	2	2	35.02	93	23.9	15.26
NM_001359468,NM_001359469	Actr6,Uhrf1bp1l	89711968	89732245	-	promoter	chr10	89731782	89732918	5.69	6.33	4.52	1.81	0.0123	0.894	2	2	32.08	129	28.05	17.77
NM_001281929	Gria3	41400854	41678601	+	intron	chrX	41438570	41439012	3.11	1.2	3.91	-2.7	0.0123	1	0	2	3.6	1	19.51	10.48
NM_001252387	Tafa2	123264076	123741204	+	intron	chr10	123509462	123510042	4.1	2.73	4.79	-2.05	0.0123	0.894	0	2	2.29	11	21.46	33.71
NM_001360804	Zfp521	13687014	13972733	-	intron	chr18	13786334	13786837	2.91	0.98	3.71	-2.73	0.0123	1	0	2	2.95	1	12.44	13.67
NM_001039478	Lrif1	106684987	106736576	+	promoter	chr3	106700406	106700910	2.91	0.98	3.71	-2.73	0.0123	1	0	1	2.95	1	12.44	13.67
NM_001013411	Nkain2	31689319	32889915	-	promoter	chr10	32889331	32891005	4.64	3.12	5.36	-2.24	0.0124	0.894	0	1	14.4	3	64.39	17.77
NM_172733	Dera	137754577	137837872	+	intron	chr6	137826737	137827014	2.73	0.86	3.51	-2.65	0.0124	1	0	1	1.64	2	8.05	14.81
NM_001146048	Lrrc1	77430823	77544059	-	intron	chr9	77463184	77463576	2.91	3.72	0.93	2.79	0.0124	1	1	0	3.27	23	2.44	1.37
NM_178703	Slc6a1	114282635	114317525	+	promoter	chr6	114297503	114300452	5.97	4.97	6.56	-1.59	0.0124	0.894	1	2	43.86	19	87.07	101.59
NM_172493	Diaph2	129749742	130465833	+	promoter	chrX	129742738	129742918	2.08	2.89	0.07	2.82	0.0124	1	1	0	7.86	7	0.73	1.37
NM_001024910,NM_001024911	Septin10,Sowahc	59141627	59221847	-	promoter	chr10	59216369	59225709	9.15	9.72	8.22	1.5	0.0124	0.894	2	2	670.36	1012	345.11	249.2
NM_001033330	Frmpd4	167471306	168577231	-	intron	chrX	168523391	168525038	4.72	3.61	5.34	-1.74	0.0124	0.894	0	2	15.38	9	43.41	37.81
NM_013476	Ar	98148757	98323218	+	intron	chrX	98270193	98270543	2.59	0.73	3.37	-2.64	0.0125	1	0	2	0.33	3	10.24	10.48
NM_001177750,NM_026219	Gm10767,Uqcrb	66900576	66905350	-	promoter	chr13	66904560	66905754	5.02	5.64	3.88	1.76	0.0125	0.894	2	2	25.86	74	15.61	13.9
NM_001033330	Frmpd4	167471306	167855077	-	intron	chrX	167492197	167492630	2.92	0.98	3.72	-2.74	0.0125	1	0	2	2.95	1	15.61	10.71
NM_008362	Il1r1	40225080	40316177	+	promoter	chr1	40241583	40242986	4.86	3.79	5.46	-1.67	0.0125	0.894	0	2	13.75	14	32.68	55.58
NM_001080977,NR_030699	A630072M18Rik,Rsbn1l	20893024	20951822	-	promoter	chr5	20945096	20945773	4.45	5.09	3.28	1.8	0.0125	0.894	2	1	22.91	45	11.46	7.97
NM_001081340	Setd2	110532597	110618633	+	promoter	chr9	110530975	110531745	4.69	5.35	3.42	1.93	0.0125	0.894	2	0	18.66	63	13.9	7.52
NM_001103367	Rai2	161717036	161779494	+	intron	chrX	161760580	161760877	2.01	-0.59	2.89	-3.48	0.0125	1	0	1	0.33	1	3.17	11.62
NR_040665	4930522O17Rik	53246196	53251120	+	promoter	chr4	53238168	53239157	4.43	3.2	5.09	-1.88	0.0125	0.894	0	2	12.44	6	30	38.04
NM_009707	Arhgap6	168795099	169304440	+	promoter	chrX	168813388	168813691	2.71	0.86	3.5	-2.63	0.0125	1	0	2	1.64	2	13.9	8.66
NM_001004293	Amigo1	108186289	108192286	+	promoter	chr3	108177787	108178215	2.82	0.86	3.62	-2.77	0.0125	1	0	2	2.62	1	10.49	14.12
NM_001042607	Ryk	102834920	102908307	+	exon	chr9	102860943	102862873	5.94	4.91	6.54	-1.62	0.0125	0.894	1	2	41.24	19	67.8	117.99
NM_010806,NM_022311	Afdn,Tcte2	13716436	13761403	-	promoter	chr17	13741624	13741894	2.28	0.22	3.1	-2.88	0.0126	1	0	1	0.33	2	10.73	6.38
NM_001289895	Tns1	73910232	74124548	-	promoter	chr1	74102112	74105073	6.02	4.98	6.62	-1.64	0.0126	0.894	1	2	46.15	17	83.9	112.76
NM_001113514	Itga9	118606709	118901003	+	intron	chr9	118815725	118816411	3.11	1.2	3.91	-2.71	0.0126	1	0	1	3.6	1	10	20.05
NM_001033330	Frmpd4	167471306	168123262	-	intron	chrX	167989055	167989457	2.9	1.1	3.67	-2.57	0.0126	1	0	2	2.29	2	9.76	15.72
NM_144785	Slc22a19	7673076	7711310	-	promoter	chr19	7710708	7711492	4.16	2.96	4.8	-1.85	0.0126	0.894	0	2	6.55	9	25.12	30.75
NM_146235	Ercc6l	102142820	102157091	-	promoter	chrX	102166280	102169544	5.91	4.86	6.51	-1.65	0.0126	0.894	0	2	43.21	15	92.44	90.2
NM_001081052	Nhs	161836430	162159441	-	intron	chrX	162075462	162075763	2.1	-0.27	2.95	-3.22	0.0126	1	0	1	0.65	1	10	5.47
NM_025691	Srp72	76974701	76999935	+	promoter	chr5	76974177	76975484	4.81	5.45	3.64	1.81	0.0126	0.894	2	1	29.46	58	17.8	7.06
NM_010815,NR_105922	Grap2,Mir6957	80623483	80652854	+	promoter	chr15	80629140	80633607	6.98	6.03	7.55	-1.51	0.0126	0.894	1	2	87.07	44	221.46	152.16
NM_183126	6030498E09Rik	38772780	38962688	+	promoter	chrX	38754546	38755159	2.97	1.21	3.74	-2.54	0.0126	1	0	1	2.62	2	16.1	10.71
NM_001287530	Arhgap6	168795099	169304440	+	exon	chrX	169256277	169256743	3.22	1.39	4	-2.61	0.0126	1	0	2	4.26	1	15.37	16.63
NM_001159496,NM_001159497	1110020A21Rik,Ppm1b	84917182	84957423	-	promoter	chr17	84956711	84958891	6.99	7.61	5.91	1.7	0.0126	0.894	2	2	84.45	305	70.73	49.43
NM_015755	Hunk	90386397	90499553	+	intron	chr16	90407416	90414609	7.34	6.45	7.89	-1.44	0.0126	0.894	1	2	110.96	64	233.16	242.14
NM_030683	Slc14a2	78146144	78596950	-	intron	chr18	78342545	78343743	4.14	2.72	4.84	-2.12	0.0126	0.894	0	2	9.17	4	18.05	39.18
NR_046015	Gm1720	166662025	166689812	+	promoter	chrX	166645740	166646681	3.86	2.4	4.57	-2.17	0.0126	0.894	0	2	7.53	3	22.19	25.28
NM_001199244	Kcnip4	48389503	49285659	-	intron	chr5	49090348	49090538	1.7	2.56	-0.75	3.32	0.0126	1	1	0	9.82	2	0.73	0.46
NM_001103367	Rai2	161717036	161779494	+	intron	chrX	161763000	161763899	4.1	2.83	4.77	-1.94	0.0127	0.894	0	2	8.18	6	30.73	23.69
NM_198106	Slc9c1	45535266	45607001	+	promoter	chr16	45527742	45528117	2.36	0.21	3.19	-2.98	0.0127	1	0	2	1.31	1	7.8	10.48
NM_023903	Lipm	34100943	34122687	+	promoter	chr19	34113477	34114690	4.48	3.33	5.11	-1.77	0.0127	0.894	0	2	10.15	10	26.34	42.6
NM_001033759	Cemip2	21778340	21858360	+	promoter	chr19	21781453	21781944	3.68	1.98	4.44	-2.46	0.0127	0.894	0	2	6.87	1	20.98	22.32
NM_001322338	Lipo2	33719674	33761951	-	exon	chr19	33721361	33721835	2.33	0.22	3.16	-2.94	0.0127	1	0	1	0.33	2	4.63	13.21
NM_001305431	BC037156	87908779	87914171	+	promoter	chr5	87898297	87898649	2.03	2.85	-0.1	2.95	0.0127	1	1	0	11.46	3	0.73	1.14
NM_001001979	Megf10	57133090	57297467	+	intron	chr18	57221716	57222636	5.13	4.03	5.75	-1.73	0.0127	0.894	1	2	22.59	10	65.12	42.82
NM_001037136	Agap1	89454811	89895282	+	promoter	chr1	89451935	89455209	6.36	5.33	6.96	-1.63	0.0127	0.894	1	2	58.26	22	153.41	95.44
NM_053185	Col4a6	141165403	141474076	-	intron	chrX	141319382	141319719	2.91	0.98	3.7	-2.72	0.0127	1	0	2	2.95	1	11.46	14.58
NM_080451	Synpo2	123076519	123236149	-	intron	chr3	123085560	123085825	2.22	-0.01	3.06	-3.07	0.0127	1	0	1	0.98	1	7.56	9.11
NM_001033324	Zbtb16	48651797	48835941	-	promoter	chr9	48817557	48817745	2.29	-0.01	3.14	-3.15	0.0127	1	0	1	0.98	1	4.63	12.98
NM_001242378	Slc4a10	62046515	62326743	+	intron	chr2	62202863	62203535	2.85	1.11	3.61	-2.51	0.0127	1	0	1	1.31	3	8.54	15.95
NM_001013378,NM_001115149	Mm2pr,Uspl1	149119565	149182036	-	promoter	chr5	149183563	149185324	6.31	6.91	5.25	1.66	0.0128	0.894	2	1	72.34	168	53.17	23.01
NM_028234	Rbm33	28317189	28419242	+	promoter	chr5	28314985	28317706	7.41	7.98	6.46	1.52	0.0128	0.894	2	2	182.98	323	114.88	61.5
NM_001001979	Megf10	57133090	57297467	+	intron	chr18	57209685	57210234	3.28	1.48	4.06	-2.58	0.0128	1	0	2	4.58	1	15.85	17.54
NM_001360860	Mpp7	7347962	7608154	-	promoter	chr18	7591450	7591814	2.52	0.4	3.34	-2.94	0.0128	1	0	2	1.64	1	6.83	13.44
NM_001159589	Sirt1	63319005	63339035	-	promoter	chr10	63348461	63348780	2.6	0.57	3.42	-2.85	0.0128	1	0	1	1.96	1	9.27	12.07
NM_029509	Gbp8	105014153	105053561	-	intron	chr5	105018052	105018349	2.36	0.21	3.19	-2.98	0.0128	1	0	2	1.31	1	10	8.2
NM_008798	Pdcd1	94038305	94052553	-	promoter	chr1	94062370	94062712	2.4	0.21	3.24	-3.03	0.0128	1	0	1	1.31	1	5.85	12.98
NM_001004066	Zfp386	116047724	116063207	+	promoter	chr12	116053209	116053590	2.49	0.41	3.31	-2.9	0.0128	1	0	1	0.65	2	4.15	15.72
NM_001033865,NM_001163521	Clhc1,Rps27a	29545842	29548040	-	promoter	chr11	29547517	29548813	5.57	6.19	4.48	1.71	0.0128	0.894	2	1	43.53	102	30.73	13.9
NM_172731	Fgd5	91978965	92076005	+	exon	chr6	92037985	92038484	2.9	0.98	3.69	-2.71	0.0128	1	0	2	2.95	1	12.68	13.21
NM_001101606	Gm8817	167063449	167070370	-	promoter	chrX	167084649	167084886	2.35	0.21	3.18	-2.97	0.0128	1	0	2	1.31	1	9.02	9.11
NM_133931	Pot1a	25743942	25809218	-	promoter	chr6	25808421	25809708	5.41	6.04	4.24	1.8	0.0128	0.894	2	2	29.79	102	24.39	13.44
NR_040342	A330093E20Rik	45683487	46045260	-	promoter	chr18	46040153	46040379	2.07	-0.27	2.92	-3.19	0.0128	1	0	2	0.65	1	7.8	7.29
NM_001313711	Prdx4	155323918	155338460	-	promoter	chrX	155338038	155338878	4.1	4.74	2.91	1.84	0.0129	0.894	2	0	24.55	29	6.1	8.88
NM_001081105	Rhoh	65861220	65896700	+	promoter	chr5	65860595	65861849	6.08	6.66	5.08	1.58	0.0129	0.894	2	2	57.28	145	33.9	33.94
NM_053185	Col4a6	141165403	141474076	-	intron	chrX	141337601	141337803	2.07	-0.27	2.92	-3.19	0.0129	1	0	1	0.65	1	8.54	6.61
NM_001174154,NM_001301256,NM_001301259	Gm37013,Gm38666,Gm38667	36952648	37841872	+	intron	chr18	37217877	37218663	4.87	5.46	3.85	1.61	0.0129	0.894	2	2	37.97	50	17.07	11.85
NM_019397	Egfl6	166523007	166585716	-	promoter	chrX	166565165	166567364	5.18	3.93	5.84	-1.91	0.0129	0.894	0	2	25.53	5	56.34	58.09
NM_026102	Daam1	71831068	71992376	+	intron	chr12	71867261	71868039	3.48	1.86	4.22	-2.37	0.0129	1	0	2	5.24	2	17.07	20.27
NM_181754	Gpr141	19749682	19824257	-	exon	chr13	19754812	19757022	5.56	4.53	6.15	-1.62	0.0129	0.894	0	2	25.2	21	44.15	97.72
NM_001283028	Spin1	51100880	51152562	+	promoter	chr13	51092542	51096166	6.17	5.32	6.71	-1.39	0.0129	0.894	0	2	37.64	42	108.29	100.45
NM_001346699	Col26a1	136741760	136883215	-	intron	chr5	136787845	136788123	2.54	3.31	0.81	2.5	0.0129	1	1	0	10.8	9	1.22	2.28
NM_133237	Apcdd1	62922327	62953814	+	promoter	chr18	62912062	62912247	1.95	-0.59	2.82	-3.41	0.0129	1	0	1	0.33	1	9.76	4.33
NM_001244952	Col25a1	130180845	130599883	+	intron	chr3	130470531	130470997	3.25	1.57	4	-2.44	0.0129	1	0	2	3.93	2	13.66	18.45
NM_144541	Babam2	31698050	32084739	+	intron	chr5	31793831	31794327	2.91	0.98	3.7	-2.72	0.0129	1	0	2	2.95	1	15.12	10.93
NM_001291146,NM_001291147,NM_001291148	Derl2,Dhx33,Mis12	70984091	71004432	-	promoter	chr11	71018650	71020189	6.5	7.08	5.51	1.57	0.0129	0.894	2	2	74.96	196	49.51	41.69
NM_001167767	Ldah	8208126	8276223	+	promoter	chr12	8203501	8204109	3.35	1.72	4.1	-2.37	0.0129	1	0	2	3.6	3	10.73	23.46
NM_016847	Avpr1a	122448499	122453453	+	promoter	chr10	122447668	122450210	5.94	4.88	6.54	-1.66	0.0129	0.894	1	2	43.86	15	105.61	80.41
NM_001037909	C130026I21Rik	85246344	85270566	-	promoter	chr1	85253162	85253768	3.86	4.64	2.02	2.62	0.0129	0.894	1	0	3.93	46	2.2	5.92
NM_001136085	Uba1	20658302	20683179	+	promoter	chrX	20651265	20651907	3.18	3.9	1.67	2.24	0.0129	1	1	0	20.95	9	2.93	3.42
NM_144548	Il23r	67422932	67491855	-	intron	chr6	67470967	67471701	3.73	2.31	4.43	-2.13	0.013	0.894	0	2	5.89	4	18.78	24.37
NM_198610	Igsf21	140026852	140246811	-	promoter	chr4	140260903	140261372	2.9	0.98	3.7	-2.72	0.013	1	0	2	2.95	1	10.98	15.03
NM_001159367	Per1	69098949	69109957	+	promoter	chr11	69094379	69096381	7.56	8.14	6.57	1.57	0.013	0.894	2	2	160.39	404	111.46	78.59
NM_001167944,NM_001359187,NM_001359188	Atp5j2,Ptcd1,Zkscan5	145147378	145167104	-	promoter	chr5	145184635	145184905	2.85	3.59	1.24	2.35	0.013	1	1	0	10.15	14	2.68	2.05
NM_008939	Prss12	123446913	123506602	+	promoter	chr3	123455650	123456092	3.29	1.72	4.03	-2.3	0.013	1	0	2	3.6	3	17.07	15.49
NM_019647,NM_026864	Rasl11a,Rpl21	146832890	146837032	+	promoter	chr5	146829435	146830352	5.35	5.94	4.33	1.62	0.013	0.894	2	2	37.97	85	21.22	18.91
NM_001360207,NM_001360208,NM_001360209	Mir1964,Zfp30,Zfp84	29768552	29781419	+	promoter	chr7	29767998	29768883	5.35	5.99	4.17	1.82	0.013	0.894	2	2	25.86	101	20.98	15.03
NM_001033330	Frmpd4	167471306	168577231	-	intron	chrX	168241683	168241987	2.35	0.21	3.18	-2.97	0.013	1	0	2	1.31	1	8.54	9.57
NR_004448	4930448K20Rik	9915965	9917397	-	promoter	chr4	9916391	9917983	4.95	3.72	5.6	-1.88	0.013	0.894	0	2	15.38	11	22.19	74.94
NR_029756,NR_029776,NR_029963,NR_030264,NR_030274,NR_030275,NR_030498,NR_038184	C430049B03Rik,Mir322,Mir351,Mir450-1,Mir450-2,Mir450b,Mir503,Mir542	53047997	53048078	-	promoter	chrX	53055199	53056328	5.41	5.99	4.42	1.57	0.013	0.894	2	2	46.15	81	17.07	25.74
NM_001356953	Fndc3b	27416135	27710452	-	intron	chr3	27452918	27453962	3.97	2.52	4.68	-2.15	0.013	0.894	0	2	8.51	3	29.51	21.64
NR_046015	Gm1720	166662025	166689812	+	promoter	chrX	166675945	166678092	5.44	4.44	6.03	-1.59	0.013	0.894	0	2	28.48	15	65.12	65.38
NM_001252515	Ehbp1	22005826	22286795	-	intron	chr11	22023433	22023949	3.31	1.65	4.07	-2.42	0.013	1	0	2	4.26	2	13.9	19.59
NM_001114312	Shtn1	58973358	59076069	-	intron	chr19	59025883	59026235	2.05	-0.59	2.93	-3.52	0.013	1	0	1	0.33	1	2.44	12.76
NR_033628	Mfsd4b4	39892760	39899238	-	promoter	chr10	39892477	39894159	5.16	4.15	5.75	-1.59	0.013	0.894	0	2	21.6	14	51.95	55.35
NM_001374227,NM_001374228	Gm10536,Marchf3	56761716	56925515	-	promoter	chr18	56932208	56933981	5.21	4.1	5.84	-1.74	0.013	0.894	1	2	25.2	9	63.41	50.8
NM_001290680	Nsg2	32000419	32033414	+	promoter	chr11	32011983	32013754	5.25	4.07	5.89	-1.83	0.013	0.894	0	2	26.51	7	69.02	49.89
NM_001033330	Frmpd4	167471306	167855077	-	intron	chrX	167724487	167726012	4.61	3.49	5.23	-1.75	0.013	0.894	0	2	13.42	9	43.41	31.89
NM_001033335,NM_001168294	Serpina3f,Serpina3g	104214454	104241944	+	promoter	chr12	104219054	104221414	5.48	4.47	6.06	-1.59	0.013	0.894	0	2	29.46	15	65.61	68.11
NM_019634	Tspan7	10485116	10596604	+	intron	chrX	10520219	10520457	2.06	2.89	-0.12	3.01	0.013	1	1	0	9.82	5	0.24	1.59
NM_001324546	Stac	111561437	111690348	-	intron	chr9	111642945	111643280	2.6	3.36	0.92	2.44	0.013	1	1	0	9.49	11	1.95	1.82
NM_009511	Vipr2	116077726	116146261	+	promoter	chr12	116092310	116092706	2.59	0.57	3.4	-2.84	0.013	1	0	2	1.96	1	10	11.16
NM_001001152,NR_033540	F630042J09Rik,Zfp458	67226853	67268994	-	promoter	chr13	67268897	67269472	3.69	4.42	2.12	2.3	0.0131	0.894	1	0	7.86	35	4.39	4.33
NM_001001980	Limch1	66745889	67057159	+	intron	chr5	66893395	66896259	6.45	7.02	5.51	1.51	0.0131	0.894	2	1	92.63	167	57.56	33.71
NM_001081426	Dip2c	9276525	9668926	+	promoter	chr13	9261798	9263407	5.05	4.06	5.63	-1.57	0.0131	0.894	0	2	18.33	15	49.51	49.66
NM_001253860	Scn5a	119483408	119562678	-	exon	chr9	119481063	119486530	7.29	6.33	7.86	-1.53	0.0131	0.894	1	2	112.27	49	257.55	206.6
NM_001136086	Dpysl3	43320979	43373272	-	promoter	chr18	43391304	43393284	5.47	4.52	6.03	-1.51	0.0131	0.894	1	2	25.86	20	73.17	57.86
NM_028275	Lrmda	22019712	23056088	+	intron	chr14	22126316	22126587	2.07	-0.27	2.93	-3.2	0.0131	1	0	1	0.65	1	9.27	5.92
NM_027727	Dym	75018764	75286966	+	promoter	chr18	75031651	75031992	2.6	0.57	3.42	-2.85	0.0131	1	0	2	1.96	1	12.68	8.66
NM_001356445	Rhbdl2	123813631	123829918	+	promoter	chr4	123811788	123812167	2.63	0.57	3.45	-2.88	0.0131	1	0	1	1.96	1	7.07	14.81
NM_001369121,NM_025820	Cfap61,Crnkl1	145917482	145934700	-	promoter	chr2	145934482	145935413	5.35	5.97	4.24	1.74	0.0131	0.894	2	2	29.46	96	18.54	19.13
NR_038001	1700027A15Rik	73016036	73025508	+	promoter	chr1	73006249	73006763	2.14	-0.27	3	-3.27	0.0131	1	0	1	0.65	1	3.9	12.07
NM_001007577	Tceanc	166499815	166510478	-	promoter	chrX	166513000	166513318	2.5	0.4	3.32	-2.92	0.0131	1	0	2	1.64	1	12.68	7.29
NM_001353612,NM_001353613	Serpina3g,Serpina3h	104236147	104241939	+	promoter	chr12	104241185	104241842	3.13	1.2	3.93	-2.73	0.0131	1	0	1	3.6	1	8.78	21.64
NM_001163610	Nhsl2	101849385	102092055	+	promoter	chrX	101861285	101864077	6.18	5.12	6.78	-1.67	0.0131	0.894	1	2	53.35	16	103.9	116.4
NM_001001883	Hecw2	53806874	54195034	-	exon	chr1	53851235	53851854	4.21	4.92	2.78	2.14	0.0131	0.894	1	0	10.47	50	8.05	5.69
NM_001327821	Creb5	53287303	53700363	+	intron	chr6	53428671	53431516	5.96	5.03	6.52	-1.49	0.0131	0.894	1	2	41.24	24	93.41	89.75
NM_001330304	Slc22a4	53983115	54028104	-	promoter	chr11	54037734	54038014	2.47	0.4	3.29	-2.89	0.0131	1	0	2	1.64	1	10.49	9.11
NR_045140	1700012I11Rik	67226769	67377094	+	intron	chr15	67282642	67283920	4.45	3.28	5.09	-1.8	0.0132	0.894	0	2	11.46	8	27.8	40.09
NM_001177961	Gpm6b	166238943	166389033	+	intron	chrX	166274116	166276314	5.44	4.38	6.05	-1.66	0.0132	0.894	0	2	29.79	12	59.27	73.12
NM_001361625,NM_001361628	Gm5907,Tdrp	13952008	13974777	-	promoter	chr8	13985871	13988954	6.68	5.71	7.25	-1.54	0.0132	0.894	1	2	73.65	31	166.83	137.81
NM_008987	Ptx3	66219887	66225806	+	promoter	chr3	66218320	66219166	4.23	2.98	4.89	-1.91	0.0132	0.894	0	2	9.82	6	25.37	33.94
NM_001356497	Slc24a3	145167775	145642165	+	intron	chr2	145194777	145195052	2.21	-0.01	3.05	-3.06	0.0132	1	0	2	0.98	1	9.02	7.52
NM_001081293	Rprd2	95759873	95818953	-	promoter	chr3	95818868	95820201	5.84	6.47	4.68	1.8	0.0132	0.894	2	2	32.73	145	29.02	22.1
NM_001304765	Csn1s2a	87774450	87788798	+	promoter	chr5	87755228	87755422	1.86	2.68	-0.28	2.97	0.0132	1	1	0	7.86	5	0.73	0.91
NR_040272	9530051G07Rik	153037629	153072915	+	promoter	chrX	153026692	153026895	1.95	-0.59	2.82	-3.41	0.0132	1	0	1	0.33	1	3.9	10.25
NM_001110311	Snx12	101097786	101222563	-	intron	chrX	101146077	101146701	3.51	1.98	4.23	-2.25	0.0132	1	0	2	4.91	3	16.83	20.73
NM_146167,NM_153175	Gimap6,Gimap7	48701583	48708244	-	promoter	chr6	48708004	48708641	4.63	5.29	3.38	1.91	0.0132	0.894	1	1	17.35	61	12.19	8.66
NM_001290659	Tanc1	59646769	59846213	+	promoter	chr2	59638736	59640304	4.45	3.12	5.12	-2	0.0132	0.894	0	2	13.42	4	27.8	41.91
NM_001357264	Stag1	100643448	100958544	+	promoter	chr9	100657870	100658593	4.58	5.27	3.21	2.07	0.0132	0.894	1	0	12.44	65	7.07	11.39
NM_001291234	Cux1	136248135	136567490	-	promoter	chr5	136586342	136586641	2.97	3.73	1.25	2.48	0.0132	1	1	0	6.55	20	2.93	1.82
NM_001362345	Slc24a4	102128727	102267133	+	promoter	chr12	102111204	102112269	4.66	3.42	5.32	-1.9	0.0132	0.894	0	2	16.37	5	35.12	44.87
NM_201600	Myo5b	74442619	74771477	+	exon	chr18	74660985	74662054	3.88	2.35	4.6	-2.26	0.0132	0.894	0	2	8.18	2	26.1	22.55
NM_001109749,NM_001364566	Cntn4,Gm15631	105672338	105677581	-	promoter	chr6	105675029	105675602	3.06	1.2	3.84	-2.64	0.0132	1	0	2	3.6	1	14.15	14.58
NM_001289895	Tns1	73910232	74124548	-	intron	chr1	74095441	74097097	5.6	4.52	6.21	-1.69	0.0132	0.894	1	2	32.73	13	53.9	94.08
NM_001033318	Cog7	121922839	121981693	-	exon	chr7	121934132	121935782	5.6	4.43	6.24	-1.81	0.0132	0.894	1	2	35.02	8	85.85	65.15
NM_054053	Adgrv1	81095068	81633144	-	intron	chr13	81176006	81176516	2.55	0.4	3.38	-2.98	0.0133	1	0	1	1.64	1	15.37	5.47
NM_001033786	Smim9	75146057	75163751	-	promoter	chrX	75158504	75160316	5.17	3.99	5.8	-1.81	0.0133	0.894	1	2	24.88	7	49.75	61.96
NM_177215	Ocrl	47912456	47965866	+	promoter	chrX	47921997	47922713	3.6	2.16	4.3	-2.15	0.0133	1	0	2	4.91	4	21.95	17.54
NM_001308323	Zfp51	21450374	21465589	+	promoter	chr17	21449886	21450616	4.67	5.32	3.46	1.85	0.0133	0.894	2	1	19.64	60	12.93	9.11
NM_133237	Apcdd1	62922327	62953814	+	promoter	chr18	62936603	62936821	2.06	-0.27	2.91	-3.18	0.0133	1	0	1	0.65	1	6.59	8.43
NM_001127338,NM_001162989,NM_019996	Aldh7a1,Phax,Tex43	56525736	56562298	-	promoter	chr18	56575269	56575469	1.92	-0.59	2.79	-3.38	0.0133	1	0	1	0.33	1	9.02	4.78
NM_001048189	Agbl4	110397698	111657519	+	intron	chr4	111373033	111373417	2.89	3.63	1.29	2.34	0.0133	1	1	0	11.78	13	1.71	3.19
NM_001034060,NM_001170641	Rufy4,Tns1	73910232	74124548	-	promoter	chr1	74108919	74109922	4.14	2.82	4.82	-2	0.0133	0.894	0	2	9.17	5	21.22	35.31
NM_021888	Qtrt1	21411837	21420279	+	promoter	chr9	21398500	21398779	2.75	3.56	0.72	2.85	0.0133	1	1	0	2.62	21	1.46	1.82
NM_001323065	Lipo1	33776037	33787452	-	promoter	chr19	33799689	33800202	2.92	0.98	3.72	-2.74	0.0133	1	0	2	2.95	1	9.27	17.08
NR_151518	Gm33354	166448252	166455488	-	promoter	chr1	166468341	166469119	3.92	2.61	4.59	-1.98	0.0133	0.894	0	2	6.22	6	19.76	28.47
NM_013599,NM_199027	Mmp9,Zfp335	164891892	164911750	-	promoter	chr2	164927520	164929855	5.58	4.57	6.16	-1.6	0.0133	0.894	0	2	32.41	15	67.07	76.31
NM_001166636,NM_001166637	Gm4301,Gm4312	100381647	100382560	-	promoter	chr10	100398537	100398900	2.07	-0.27	2.92	-3.2	0.0133	1	0	1	0.65	1	5.61	9.57
NM_001034856	Btg1c	38038199	38043114	-	promoter	chrX	38043054	38043310	2.07	-0.27	2.92	-3.2	0.0133	1	0	1	0.65	1	5.61	9.57
NM_001252387	Tafa2	123264076	123741204	+	intron	chr10	123651774	123652097	1.97	-0.59	2.84	-3.43	0.0134	1	0	1	0.33	1	3.41	10.93
NM_146005	Ank3	69533708	70027436	+	intron	chr10	69629595	69629952	2.08	-0.27	2.93	-3.2	0.0134	1	0	1	0.65	1	9.76	5.47
NM_001290512	Mid1	169685199	169990797	+	promoter	chrX	169667974	169669878	4.94	3.77	5.58	-1.81	0.0134	0.894	0	2	20.29	7	40	55.58
NM_001013833	Prkg1	30564487	31664370	-	intron	chr19	30654177	30654765	3.4	1.86	4.12	-2.26	0.0134	1	0	2	4.26	3	17.32	17.54
NM_001033330	Frmpd4	167471306	168577231	-	intron	chrX	168401256	168402420	4.14	2.92	4.79	-1.87	0.0134	0.894	0	2	8.18	7	29.76	25.74
NM_008044	Fxn	24259545	24280590	-	promoter	chr19	24289648	24289893	2.22	-0.01	3.05	-3.07	0.0134	1	0	1	0.98	1	6.59	10.02
[truncated: 8,087 more rows]

## Sheet: H2AK119UbBoundGenesRanked
Chrom	txStart	txEnd	Gene	LogFoldChange	Strand
chr5	87595901	87595993	Mir3969	5.84	-
chr5	87575967	87591611	Sult1e1	5.84	-
chr5	15524455	15529222	Gm21190	5.81	-
chr3	136670065	136937727	Ppp3ca	5.43	+
chr5	8798146	8866314	Abcb1b	5.36	+
chr5	8773576	8798523	Gm5106	5.36	-
chr5	87554649	87569006	Sult1d1	5.25	-
chrX	120290326	120910618	Pcdh11x	5.16	+
chrX	64264884	64276906	Slitrk4	4.87	-
chr5	25271794	25498783	Kmt2c	4.75	-
chr5	87808120	87824421	Csn1s2b	4.73	+
chr5	87825696	87846386	Prr27	4.73	+
chr4	84884308	85131921	Cntln	4.71	+
chr4	74013602	74202214	Frmd3	4.7	+
chr5	15471705	15476536	Gm21149	4.65	-
chrX	67919863	67921450	4933436I01Rik	4.61	-
chrX	21743433	21745111	Gm28269	4.6	-
chr5	32458969	32493712	Ppp1cb	4.56	+
chrX	66649317	66661402	Slitrk2	4.52	+
chr5	15652287	15657059	4930572O03Rik	4.5	-
chr5	87774449	87788798	Csn1s2a	4.5	+
chr5	15680709	15714596	Speer4cos	4.5	+
chr7	123982827	124398989	Hs3st4	4.43	+
chr7	120328683	120407687	Abca15	4.39	+
chrX	18418426	18461397	Dipk2b	4.37	-
chr18	30974313	31317128	Rit2	4.34	-
chr2	126890394	126933235	Sppl2a	4.29	-
chr5	87925578	87932264	Csn3	4.28	+
chrX	157821572	158043197	Cnksr2	4.26	-
chr5	87850358	87853012	Gm7337	4.24	+
chr5	87692618	87699425	Csn2	4.23	-
chrX	116448943	116478783	Cpxcr1	4.18	+
chr7	92234969	92449246	Dlg2	4.16	+
chrX	8843993	8849607	Gm6592	4.16	+
chrX	17132048	17319941	Efhc2	4.11	-
chr7	63098691	63212526	Chrna7	4.06	-
chrX	20549817	20562087	Rgn	4.06	+
chrX	10252304	10321024	Otc	4.04	+
chr6	36837381	37299976	Dgki	4.01	-
chr1	129273303	130219278	Thsd7b	4.01	+
chr5	98329303	98802019	Cfap299	4	+
chr1	80501067	80665352	Dock10	4	-
chr6	143828424	143947106	Sox5	4	-
chr5	14933630	14938475	Speer4e	4	-
chr5	14945293	14978541	Speer8-ps1	4	+
chrX	12762277	12821492	Gm14634	3.96	+
chrX	12679743	12761973	Med14	3.96	-
chrX	64173547	64178778	3830417A13Rik	3.95	+
chrX	64151404	64152198	Gm6760	3.95	-
chrX	16709280	16817366	Maob	3.94	-
chr5	87979450	87981541	Cabs1	3.89	+
chr4	86053914	86428382	Adamtsl1	3.88	+
chr5	122682596	122682714	Mir8115	3.85	+
chr5	87885009	87894809	Odam	3.8	+
chr5	101832952	102069921	Wdfy3	3.79	-
chr19	32757576	32826160	Pten	3.77	+
chr5	19907517	20704792	Magi2	3.75	+
chr4	110203736	110286834	Elavl4	3.74	-
chr19	38930989	38968277	Hells	3.73	+
chrX	20059569	20097520	Chst7	3.72	+
chr5	86410409	86468990	Tmprss11a	3.72	-
chr1	166201384	166238744	Mael	3.7	-
chr5	100039993	100068765	Enoph1	3.69	+
chr5	100033578	100039222	Hnrnpdl	3.69	-
chr5	24164962	24184008	Nupl2	3.67	+
chr5	43744617	43782149	Fbxl5	3.66	-
chrX	19146293	19146388	Mir221	3.66	-
chrX	19146892	19146971	Mir222	3.66	-
chr16	21423117	21644681	Vps8	3.59	+
chr2	69211072	69227993	G6pc2	3.57	+
chr2	69193894	69206213	Spc25	3.57	-
chrX	7067514	7078606	Akap4	3.56	+
chr5	87908778	87914171	BC037156	3.56	+
chrX	6979651	7041619	Ccnb3	3.56	-
chr1	171276991	171281186	Ppox	3.56	-
chr1	171288563	171295002	Ufc1	3.56	-
chr1	171281952	171287961	Usp21	3.56	-
chr1	39900912	40026310	Map4k4	3.53	+
chr5	87908587	87979351	1700066N21Rik	3.51	-
chrX	20098850	20291827	Slc9a7	3.51	-
chrX	7823758	7838278	Kcnd1	3.5	+
chr5	149184559	149215434	Uspl1	3.47	+
chr6	65381293	65458150	Qrfprl	3.46	+
chr8	54077531	54186454	Vegfc	3.45	+
chr5	75005003	75044641	Chic2	3.44	-
chrX	7158411	7319358	Clcn5	3.43	-
chr11	35838398	35980527	Wwc1	3.43	-
chr5	88268918	88282835	Gm7714	3.42	+
chr7	98213809	98321208	Acer3	3.39	-
chr7	63444771	63759027	Otud7a	3.36	+
chr5	109554708	109558993	Crlf2	3.35	-
chr5	14910123	14914889	Gm9758	3.35	-
chrX	21714899	21742357	Slc6a14	3.35	+
chr5	87666207	87682577	Csn1s1	3.33	+
chr5	22746053	23275597	Lhfpl3	3.33	+
chrX	68761838	68804560	Fmr1nb	3.32	+
chr5	48389502	48482656	Kcnip4	3.32	-
chr6	18170686	18322769	Cftr	3.31	+
chr7	5080234	5098178	Epn1	3.31	+
chr16	35694061	35769370	Slc49a4	3.31	-
chr7	5062142	5079945	U2af2	3.31	+
chrX	147470377	147554081	Lrch2	3.3	-
chr5	102908548	103058392	Mapk10	3.3	-
chrX	65047643	65049017	Ctag2	3.29	+
chr1	174099459	174100410	Olfr426	3.29	+
chr1	174099459	174100408	Olfr427	3.29	+
chr3	35754062	35856276	Atp11b	3.28	+
chr3	84087933	84155786	Mnd1	3.28	-
chr9	41013625	41079506	Ubash3b	3.28	-
chr5	88086555	88109053	Smr2	3.26	+
chrX	10037976	10117640	Srpx	3.26	-
chr7	141392159	141402976	Taldo1	3.23	+
chr5	66298724	66618817	Apbb2	3.22	-
chr2	84330626	84425266	Calcrl	3.22	-
chr16	25959283	26105813	P3h2	3.22	-
chr14	120019584	120042435	Oxgr1	3.2	-
chr7	73539797	73558395	1810026B05Rik	3.19	-
chr7	73426651	73541746	Chd2	3.19	-
chrX	9272783	9313245	Xk	3.19	+
chr5	68031834	68166398	Grxcr1	3.18	+
chr8	60910388	60983311	Clcn3	3.16	-
chr8	60993192	61131346	Nek1	3.16	+
chrX	146962512	147197277	Htr2c	3.14	+
chrX	8985939	8986672	Fthl17d	3.13	-
chr4	109452856	109476505	Rnf11	3.13	-
chr6	17743591	17943023	St7	3.13	+
chr6	29540826	29609849	Tnpo3	3.13	-
chr5	99955934	99978938	Hnrnpd	3.12	-
chr9	3404084	3479236	Cwf19l2	3.08	+
chr11	49671496	49712722	Cnot6	3.06	-
chr14	61365185	61439947	Kpna3	3.06	-
chr5	33843111	33877283	Nsd2	3.05	+
chr5	72300024	72504208	Corin	3.04	-
chrX	92118878	92599572	Mageb18	3.04	-
chrX	6452375	6574663	5430428K19Rik	3.03	-
chr5	98254183	98277033	Fgf5	3.03	+
chr18	42645220	43059471	Ppp2r2b	3.03	-
chrX	6400031	6637454	Shroom4	3.03	+
chrX	150312950	150313364	Gm15104	3.02	-
chr19	18930608	19001117	Rorb	3.02	-
chr10	53904784	54075737	Man1a	3.01	-
chrX	142227936	142239700	Nxt2	3.01	+
chr5	21884453	22344705	Reln	3.01	-
chrX	10485115	10596604	Tspan7	3.01	+
chr8	93020214	93048192	Ces1a	3	-
chrX	10158215	10216795	Rpgr	2.99	-
chrX	20687953	20699879	Cdk16	2.98	+
chr4	136469760	136549318	Luzp1	2.98	+
chr15	29713330	29713404	Mir3964	2.98	-
chrX	20703908	20720539	Usp11	2.98	+
chr1	65186684	65278696	Pikfyve	2.97	+
chr5	15619098	15623864	Speer4d	2.97	+
chr3	95999831	96058455	Vps45	2.97	-
chr8	116888684	116921436	Cmc2	2.96	-
chr19	18749729	18892511	Trpm6	2.93	+
chr8	78213341	78394326	Ttc29	2.92	+
chr17	65256004	65540782	Tmem232	2.9	-
chr5	62811655	62888318	Dthd1	2.89	+
chr14	65192440	65262463	Fzd3	2.89	-
chr15	73205104	73423191	Ptk2	2.88	-
chr8	47180047	47289402	Stox2	2.88	-
chr9	50533086	50555138	Bco2	2.87	-
chr5	15028949	15033007	Gm17019	2.87	-
chr9	50554699	50581841	Il18	2.87	+
chr9	50557147	50561268	Tex12	2.87	-
chr16	97997335	98016756	B230307C23Rik	2.85	+
chr1	143640696	143649937	B3galt2	2.85	+
chr5	146079257	146113283	Cyp3a59	2.85	+
chr9	21411836	21420279	Qtrt1	2.85	+
chr5	88002524	88008534	Smr3a	2.85	+
chr11	49168324	49187089	Btnl9	2.84	-
chrX	7728570	7731063	Praf2	2.84	+
chrX	7722926	7728201	Wdr45	2.84	+
chr11	49204318	49218816	Zfp62	2.84	+
chr7	92643711	92669912	Pcf11	2.83	-
chrX	129749741	130465833	Diaph2	2.82	+
chr5	71657920	72149572	Gabrb1	2.82	+
chr9	65214689	65239219	Parp16	2.82	+
chr13	14063783	14199603	Arid4b	2.81	+
chr13	14049789	14063488	Ggps1	2.81	-
chr3	99885416	100143322	Spag17	2.81	+
chr5	99297243	99729060	A930011G23Rik	2.8	-
chr9	25252438	25308571	Septin7	2.8	+
chr9	77430822	77544852	Lrrc1	2.79	-
chr10	128225809	128231812	Mip	2.79	+
chr10	128209909	128211794	Spryd4	2.79	-
chr10	128232062	128252941	Timeless	2.79	+
chr17	40293757	40319207	Crisp1	2.78	-
chr11	35121455	35708507	Slit3	2.78	+
chr11	11489265	11515190	Spata48	2.78	+
chrX	20962113	20987349	A230072C01Rik	2.77	+
chr14	78492245	78522702	Akap11	2.77	-
chrX	20933394	20950608	Elk1	2.77	-
chr5	29229801	29378390	Lmbr1	2.77	-
chrX	20951664	20961978	Uxt	2.77	-
chr13	104287834	104496695	Adamts6	2.76	+
chr5	24100589	24161231	Klhl7	2.76	+
chr5	88519808	88527897	Jchain	2.73	-
chr1	163779582	163917107	Kifap3	2.73	+
chr10	58446851	58494154	Ranbp2	2.73	+
chr5	88554461	88556090	Utp3	2.73	+
chr11	80154161	80178827	Adap2	2.72	+
chr5	129096749	129204599	Adgrd1	2.72	+
chr6	7845223	7872042	C1galt1	2.72	+
chr9	51213689	51240079	Pou2af1	2.72	+
chr11	80136677	80142153	Tefm	2.72	-
chr2	62702945	63184287	Kcnh7	2.71	-
chr13	83573606	83667079	Mef2c	2.71	+
chr4	44756558	44932214	Zcchc7	2.71	+
chr4	109676626	109963960	Faf1	2.7	+
chr10	115368397	115384435	Thap2	2.7	-
chr16	94370738	94469221	Ttc3	2.7	+
chr10	115384958	115432771	Zfc3h1	2.7	+
chrX	62287141	62292078	4933402E13Rik	2.69	+
chr5	122453512	122502225	Atp2a2	2.69	-
chr5	137134923	137166046	Muc3	2.69	-
chrX	7878305	7883432	Pim2	2.68	+
chrX	7884243	7894492	Slc35a2	2.68	+
chr8	111033841	111055569	Aars	2.67	+
chr5	113842438	113908706	Coro1c	2.67	-
chr8	111003185	111031751	Ddx19b	2.67	-
chr11	42130939	42182930	Gabra1	2.67	-
chr5	15576946	15582097	Gm21083	2.67	+
chr8	111016449	111016530	Mir3473d	2.67	-
chr3	94497541	94582716	Snx27	2.67	-
chr2	102300118	102400900	Trim44	2.67	-
chr12	84996320	85074533	Ylpm1	2.67	+
chr6	18366471	18514869	Cttnbp2	2.66	-
chr7	102698215	102699272	Olfr557	2.66	+
chr7	102702322	102712054	Olfr558	2.66	+
chr7	102677578	102687327	Trim68	2.66	-
chr9	76230338	76323623	Hcrtr2	2.65	-
chr10	3973074	4167081	Mthfd1l	2.65	+
chr5	89673840	89883334	Adamts3	2.64	-
chr13	81095067	81633144	Adgrv1	2.64	-
chr5	135908378	135934641	Ywhag	2.64	-
chr7	90442780	90448043	Crebzf	2.63	+
chr9	77102083	77251852	Mlip	2.63	-
chr17	71019556	71126856	Myom1	2.63	+
chr1	85246343	85270566	C130026I21Rik	2.62	-
chr8	78804867	78821152	Lsm6	2.62	-
chr14	70217864	70289497	Ppp3cc	2.62	-
chr10	89686362	89700866	1500026H17Rik	2.61	+
chr13	113446287	113502844	4921509O07Rik	2.61	-
chr3	34020078	34069344	Fxr1	2.61	+
chr2	61711693	61800376	Psmd14	2.61	+
chr10	89638719	89686294	Scyl2	2.61	-
chr8	45627750	45827906	Sorbs2	2.61	+
chr5	45639274	45645469	9630001P10Rik	2.6	+
chr10	116485160	116581511	Cnot2	2.6	-
chr5	45529704	45639501	Fam184b	2.6	-
chr5	14974496	14978899	Gm10354	2.6	-
chr1	83012522	83038448	Slc19a3	2.6	-
chr11	44618099	45008096	Ebf1	2.59	+
chrX	9199972	9268085	Lancl3	2.59	+
chrX	16885520	16911774	Ndp	2.58	-
chr14	62332067	62372996	Rnaseh2b	2.58	+
chr14	16365205	16430787	Top2b	2.58	+
chrY	90785441	90816465	Erdr1	2.57	+
chr13	42052020	42185026	Hivep1	2.57	+
chrX	23219270	23365082	Klhl13	2.57	-
chr13	67292450	67306412	Zfp457	2.57	-
chr10	68095592	68278726	Arid5b	2.56	-
chr4	75277350	75278292	Dmac1	2.56	-
chr5	71569733	71658308	Gabra4	2.56	-
chr10	119454033	120077161	Grip1	2.56	+
chr3	128117014	128231605	D030025E07Rik	2.55	-
chr13	31819585	32338544	Gmds	2.55	-
chr3	127536713	127553349	Larp7	2.55	-
chr3	127553488	127618023	Zgrf1	2.55	+
chr16	29231913	29378732	Atp13a5	2.54	-
chr5	96997688	97091048	Bmp2k	2.54	+
chr1	14168957	14310199	Eya1	2.54	-
chr11	41910189	42000857	Gabrg2	2.54	-
chr17	50509546	50688494	Plcl2	2.54	+
chr2	117121070	117182277	Spred1	2.54	+
chrX	7411816	7422988	2010204K13Rik	2.53	-
chr5	45926821	45932409	4930405L22Rik	2.53	-
chrX	21206579	21221665	4930453H23Rik	2.53	-
chr19	29714401	29806009	9930021J03Rik	2.53	-
chr5	43662378	43740970	Cc2d2a	2.53	+
chrX	7789992	7820567	Gripap1	2.53	+
chrX	7807100	7807221	Mir1198	2.53	+
chr3	138089854	138143418	Mttp	2.53	-
chr4	44524750	44710694	Pax5	2.53	-
chr1	165865153	165953071	Pou2f1	2.53	-
chr3	138143798	138159820	Trmt10a	2.53	+
chr1	34436669	34439672	Ccdc115	2.52	-
chr5	106964560	106984439	Cdc7	2.52	+
chr1	118389057	118609462	Clasp1	2.52	+
chr15	28203765	28472045	Dnah5	2.52	+
chr1	34439828	34445747	Imp4	2.52	+
chr1	34433120	34433199	Mir5103	2.52	-
chr12	91110228	91123337	Mir669c	2.52	+
chr7	129257093	129391307	Plpp4	2.52	+
chr7	6286579	6307883	Zfp667	2.52	+
chr3	152273459	152340407	Miga1	2.51	-
chr5	108078164	108109219	Mtf2	2.51	+
chr6	4747305	4760516	Peg10	2.51	+
chr1	107422688	107452689	Serpinb7	2.51	+
chr6	4674349	4747204	Sgce	2.51	-
chr3	152346477	152393614	Usp33	2.51	+
chr11	53350766	53421830	Aff4	2.5	+
chr3	145292471	145552011	Col24a1	2.5	+
chr5	136741759	136883215	Col26a1	2.5	-
chrX	86740936	88115948	Il1rapl1	2.5	-
chr9	109931773	110005784	Map4	2.5	+
chr5	66259897	66298028	Nsun7	2.5	+
chr4	49059461	49340261	Plppr1	2.5	+
chr5	21809000	21862006	Slc26a5	2.5	-
chr9	63394446	63399244	2300009A05Rik	2.49	-
chr14	66635250	66771168	Adra1a	2.49	+
chr19	11492037	11512577	Gm8369	2.49	+
chr9	63163767	63377902	Map2k5	2.49	-
chr15	12359710	12739892	Pdzd2	2.49	-
chr7	110308012	110614920	Sbf2	2.49	-
chr17	84183927	84187947	Zfp36l2	2.49	-
chr5	136266409	136567490	Cux1	2.48	-
chr16	76287402	76373827	Nrip1	2.47	-
chr7	103716595	103717546	Olfr243	2.47	+
chr19	36379066	36460970	Pcgf5	2.47	+
chr17	71631278	71631361	Snord92	2.47	+
chr17	71557026	71598761	Trmt61b	2.47	-
chr17	71616214	71659031	Wdr43	2.47	+
chr1	60108082	60153953	Carf	2.46	+
chr12	73584795	73778184	Prkch	2.46	+
chr1	60076867	60098500	Wdr12	2.46	-
chr6	86527400	86564449	1600020E01Rik	2.45	+
chr5	88291360	88301023	1700041A01Rik	2.45	-
chr11	42421200	42632591	Gabrb2	2.45	+
chr1	37874800	37890411	Mitd1	2.45	-
chr1	37890476	37898338	Mrpl30	2.45	+
chr6	86524479	86526189	Pcbp1	2.45	-
chr5	88317311	88328817	Prol1	2.45	+
chr5	53998522	54121057	Stim2	2.45	+
chr9	111561436	111690348	Stac	2.44	-
chr15	34875498	35155806	Stk3	2.44	-
chr8	124722165	124738124	Arv1	2.43	+
chr5	34369932	34486458	Fam193a	2.43	+
chr12	64917910	64924591	Gm527	2.43	+
chr5	113937093	113993790	Ssh1	2.43	-
chr1	192891233	193035775	Syt14	2.43	-
chr8	124671326	124721972	Ttc13	2.43	-
chr11	25326106	25367137	4933427E13Rik	2.42	+
chr5	104170702	104180127	Dspp	2.42	+
chr9	15910189	16502054	Fat3	2.42	-
chrX	20425687	20519939	Jade3	2.42	+
chr6	71909052	71979360	Polr1a	2.42	+
chr6	71880637	71908762	Ptcd3	2.42	-
chr5	28466983	28719209	9530036O11Rik	2.41	+
chr2	75979105	75981967	Ttc30a1	2.41	-
chr2	75976171	75978179	Ttc30a2	2.41	-
chr2	170108642	170142675	Zfp217	2.41	-
chr4	146514919	146539395	Zfp981	2.41	+
chr5	138085083	138107822	Zkscan1	2.41	+
chr1	54645339	54926387	Ankrd44	2.4	-
chr11	22834738	22860336	B3gnt2	2.4	-
chr13	23533874	23534378	H2ac10	2.4	+
chr13	23535417	23535909	H3c8	2.4	+
chr13	23531043	23531478	H4c8	2.4	+
chr1	33453807	33669794	Prim2	2.4	-
chr1	132466630	132477064	6030442K20Rik	2.39	-
chr3	136053363	136326066	Bank1	2.39	-
chr11	104502525	104550620	Cdc27	2.39	-
chr13	81783246	81797154	Cetn3	2.39	+
chr9	18478358	18485294	Mbd3l1	2.39	+
chr11	104576984	104587216	Myl4	2.39	+
chr6	35177615	35247598	Nup205	2.39	+
chr1	132477366	132505665	Rbbp5	2.39	+
chr5	142990892	143113020	Rnf216	2.39	-
chr5	150018674	150082186	Rxfp2	2.39	+
chr9	18454053	18473559	Zfp558	2.39	-
chr13	90883448	90905355	Atp6ap1l	2.38	-
chr12	28594171	28623330	Colec11	2.38	-
chr5	96210114	96266727	Mrpl1	2.38	+
chr12	28649601	28659591	Rnaseh1	2.38	+
chr13	90923121	90924732	Rps23	2.38	+
chr12	28630846	28635953	Rps7	2.38	-
chr14	87416582	87515192	Tdrd3	2.38	+
chr6	34780431	34785710	Agbl3	2.37	+
chr4	57061725	57143156	Epb41l4b	2.37	-
chr5	110167507	110176504	Gm15787	2.37	-
chr5	110176856	110226469	Golga3	2.37	+
chr2	136873780	136891406	Mkks	2.37	-
chrX	7841830	7876626	Otud5	2.37	+
chr4	143412425	143421091	Pramef8	2.37	+
chr5	44001442	44094768	Prom1	2.37	-
chr2	136891593	137071950	Slx4ip	2.37	+
chrX	7607102	7635196	Cacna1f	2.36	+
chrX	7593808	7605420	Ccdc22	2.36	-
chr8	92326030	92356120	Crnde	2.36	-
chr5	21757276	21785165	Dnajc2	2.36	-
chr1	162916550	162937225	Fmo6	2.36	-
chr5	121220218	121368577	Hectd4	2.36	+
chr12	73907866	73947530	Hif1a	2.36	+
chr8	92357795	92361456	Irx5	2.36	+
chr5	21786746	21803787	Psmc2	2.36	+
chr5	88887259	89239656	Slc4a4	2.36	+
chr5	108354894	108363865	9330198I05Rik	2.35	+
chr4	119054789	119069111	Gm12866	2.35	-
chr5	145147377	145167104	Ptcd1	2.35	-
chr13	91461096	91701245	Ssbp2	2.35	+
chr16	37107309	37384958	Stxbp5l	2.35	-
chrX	20658301	20683179	Uba1	2.35	+
chr4	110397697	111664324	Agbl4	2.34	+
chr17	32303671	32321238	Akap8	2.34	-
chr17	55954770	55959401	Gm16712	2.34	-
chr11	50377677	50386528	Hnrnph1	2.34	+
chr3	158067185	158561761	Lrrc7	2.34	-
chr3	97410216	97411179	Olfr1402	2.34	-
chr17	55970481	55976619	Shd	2.34	+
chr17	55959186	55967951	Yju2	2.34	+
chr17	55938374	55949500	Zfp119b	2.34	-
chr5	135168371	135181852	Bcl7b	2.33	+
chrX	18162574	18279936	Kdm6a	2.33	+
chr16	8470812	8490197	Mettl22	2.33	+
chr11	106066090	106074033	Taco1	2.33	+
chr2	177903063	177925650	Zfp972	2.33	-
chr12	20804391	20815779	1700030C10Rik	2.32	-
chr1	87756010	87792428	Atg16l1	2.32	+
chr8	104250860	104264936	Cklf	2.32	+
chr10	62947028	62974188	Dna2	2.32	+
chr2	114516417	114654964	Dph6	2.32	-
chrX	8238667	8252406	Ftsj1	2.32	-
chr1	87728567	87755746	Gm33517	2.32	-
chr18	36766527	36783205	Hars	2.32	-
chr4	149176320	149307698	Kif1b	2.32	-
chr10	62980251	63017209	Rufy2	2.32	+
chrX	8271380	8280176	Slc38a5	2.32	+
chr8	104226690	104248558	Tk2	2.32	-
chr4	149334638	149335912	Ube4bos3	2.32	+
chr18	36801762	36802107	Vaultrc5	2.32	+
chrX	12587758	12617051	Atp6ap2	2.31	+
chr5	125532417	125792583	Tmem132b	2.31	+
chr6	86438645	86470387	C87436	2.3	+
chr4	89274472	89294619	Cdkn2a	2.3	-
chr7	118509658	118533356	Coq7	2.3	-
chr13	67278593	67283361	F630042J09Rik	2.3	+
chr4	89295179	89518621	Gm12610	2.3	+
chr10	67127087	67256326	Jmjd1c	2.3	+
chr12	3235790	3250374	Rab10os	2.3	+
chr13	67226852	67268994	Zfp458	2.3	-
chr15	81586213	81652077	Ep300	2.29	+
chr6	30401854	30455174	Klhdc10	2.29	+
chr4	116075268	116097109	Lrrc41	2.29	+
chr5	140327673	140331898	Mrm2	2.29	-
chr14	52035173	52036109	Olfr221	2.29	-
chr14	52069314	52069368	Snord58b	2.29	+
chr5	107106566	107289629	Tgfbr3	2.29	-
chr4	116066964	116075070	Uqcrh	2.29	-
chr6	30366383	30391020	Zc3hc1	2.29	-
chr5	90490713	90508907	Afp	2.28	+
chr1	24678917	24766299	Lmbrd1	2.28	+
chr16	35938469	35972621	Parp9	2.28	+
chr9	88376754	88438929	Snx14	2.28	-
chr6	127149625	127212419	9330179D12Rik	2.27	+
chr5	90460869	90476602	Alb	2.27	+
chr2	18064584	18212390	Mllt10	2.27	+
chr2	18044086	18048449	Skida1	2.27	-
chr10	88948993	89257790	Ano4	2.26	-
chr13	98309896	98317006	Btf3	2.26	-
chr1	138967720	139176042	Dennd1b	2.26	+
chr5	64970074	65041901	Fam114a1	2.26	+
chr13	98317115	98324415	Gm9828	2.26	+
chr5	9485235	9725352	Grm3	2.26	-
chr13	112464069	112506860	Il6st	2.26	+
chr6	21949614	21976037	Ing3	2.26	+
chr5	64970317	64970395	Mir574	2.26	+
chr14	103113410	103346800	Mycbp2	2.26	-
chr6	28480347	28888832	Snd1	2.26	+
chr5	64953105	64960048	Tlr6	2.26	-
chr5	72203342	72298758	Atp10d	2.25	+
chr17	23776915	23786081	Flywch2	2.25	-
chr13	120034604	120052204	Gm21188	2.25	-
chr3	96239778	96240334	H2ac18	2.25	-
chr3	96239778	96240374	H2ac19	2.25	-
chr3	96220412	96220880	H2ac20	2.25	-
chr3	96238478	96239142	H3c14	2.25	-
chr3	96238478	96239127	H3c15	2.25	-
chr9	34488730	35036307	Kirrel3	2.25	+
chr17	23823290	23823369	Mir5125	2.25	+
chr16	19624156	19625101	Olfr171	2.25	-
chr4	133661424	133672647	Pigv	2.25	-
chr14	51049450	51050163	Rnase11	2.25	-
chr14	51056697	51057242	Rnase12	2.25	-
chr17	23803186	23824743	Srrm2	2.25	+
chrX	8061170	8074361	Suv39h1	2.25	-
chr7	101881324	101899545	Anapc15	2.24	+
chr11	101009440	101027502	Atp6v0a1	2.24	+
chr5	150522620	150570146	Brca2	2.24	+
chr11	32642554	32746814	Fbxw11	2.24	+
chr6	146577902	146599198	Fgfr1op2	2.24	+
chr3	67430114	67475068	Gfm1	2.24	+
chr11	57011617	57330244	Gria1	2.24	+
chr6	146549631	146577835	Ints13	2.24	-
chr7	101905836	101911903	Lamtor1	2.24	+
chr3	130695916	130709444	Ostc	2.24	-
chr5	150507054	150518159	Zar1l	2.24	-
chr7	6363307	6382605	Zfp78	2.24	+
chr5	122787460	122821342	Anapc5	2.23	-
chr14	49681559	49783383	Armh4	2.23	-
chr5	137296623	137296688	Mir7036	2.23	-
chr5	137295703	137307674	Srrt	2.23	-
chr10	12382187	12861735	Utrn	2.23	-
chr2	121140427	121156680	Adal	2.22	+
chr5	3343892	3531005	Cdk6	2.22	+
chr15	54410773	54466358	Colec10	2.22	+
chr2	121137291	121140698	Lcmt2	2.22	-
chr15	103191545	103215352	Cbx5	2.21	-
chr5	86012024	86065583	Cenpc1	2.21	-
chr3	129677576	129725086	Egf	2.21	-
chr4	137993455	138207079	Eif4g3	2.21	+
chr8	4166566	4208089	Evi5l	2.21	+
chr15	103240431	103244584	Gm10052	2.21	+
chrX	142297504	142299237	Gm5643	2.21	+
chr15	103240396	103244962	Hnrnpa1	2.21	+
chr2	85579214	85580282	Olfr996	2.21	+
chr2	85590509	85591521	Olfr998	2.21	+
chr5	98929772	99037079	Prkg2	2.21	-
chr17	17374331	17394899	Riok2	2.21	+
chr5	86071745	86104000	Stap1	2.21	+
chr12	75818317	76110928	Syne2	2.21	+
chr7	104264447	104288106	Trim5	2.21	-
chr6	119923968	120038655	Wnk1	2.21	-
chr13	92449619	92484031	Fam151b	2.2	-
chr16	35983362	36036162	Kpna1	2.2	+
chr5	123037126	123047016	Morn3	2.2	-
chr5	123076274	123117445	Tmem120b	2.2	+
chr8	106883862	106893593	Chtf8	2.19	-
chrX	133687779	133707262	Gm26851	2.19	+
chr8	95864132	95888401	Got2	2.19	-
chr1	189207929	189343353	Kcnk2	2.19	-
chrX	133582860	133688993	Pcdh19	2.19	-
chr11	43420243	43425981	Pttg1	2.19	-
chr4	102760134	102972682	Sgip1	2.19	+
chr11	43433730	43447981	Slu7	2.19	+
chr5	129846989	129863951	Sumf2	2.19	+
chr3	22076651	22216594	Tbl1xr1	2.19	+
chr8	106893639	106923094	Utp4	2.19	+
chr6	13625674	13677966	Bmt2	2.18	-
chr5	135052956	135064959	Bud23	2.18	-
chr5	135064205	135065365	Dnajc30	2.18	+
chr16	38902344	39027157	Igsf11	2.18	+
chr6	56777524	56797213	Kbtbd2	2.18	-
chr5	31251705	31253197	Krtcap3	2.18	+
chr3	60501178	60629750	Mbnl1	2.18	+
chr5	31240882	31251566	Nrbp1	2.18	+
chr13	65152225	65153152	Olfr466	2.18	+
chr7	102534748	102535688	Olfr547	2.18	+
chr11	19924441	20022597	Spred2	2.18	+
chr18	90510153	90543267	Tmx3	2.18	+
chr5	72695977	72752777	Txk	2.18	-
chr7	120203963	120325352	Abca14	2.17	+
chr2	73610659	73660423	Chn1	2.17	-
chr5	107744794	107875107	Evi5	2.17	-
chr8	54779433	55060878	Gpm6a	2.17	+
chr13	89540635	89611832	Hapln1	2.17	+
chr5	140008688	140321552	Mad1l1	2.17	-
chr5	140331859	140338137	Nudt1	2.17	+
chr19	17432313	17837632	Pcsk5	2.17	-
chr5	23503355	23676460	Srpk2	2.17	-
chr2	84734203	84737877	Ypel4	2.17	+
chr2	84687919	84715164	Zdhhc5	2.17	-
chr17	22361462	22377281	Zfp758	2.17	+
chr17	22337988	22361400	Zfp944	2.17	-
chr15	89351003	89355659	Lmf2	2.16	-
chr15	89355718	89372850	Ncaph2	2.16	+
chr5	65605720	65698236	Pds5a	2.16	-
chr19	34668400	34747328	Slc16a12	2.16	-
chr13	67705305	67729173	Zfp65	2.16	-
chr13	67729261	67756838	Zfp85os	2.16	+
chr1	151748949	151755018	2810414N06Rik	2.15	-
chr5	49959950	50058996	Adgra3	2.15	-
chr3	121967805	122016677	Arhgap29	2.15	+
chr19	40928926	40994221	Blnk	2.15	-
chr4	108814294	108834302	Btf3l4	2.15	-
chr2	58129138	58160122	Cytip	2.15	-
chr1	151755373	151822328	Edem3	2.15	+
chr2	103263432	103303196	Ehf	2.15	-
chr2	58163973	58177063	Gm13546	2.15	+
chr4	108847856	108849412	Kti12	2.15	+
chr12	70974622	70995877	Psma3	2.15	+
chr1	128103305	128237735	R3hdm1	2.15	+
chr11	99209047	99231017	Smarce1	2.15	-
chr15	81365043	81399694	St13	2.15	-
chr4	108459425	108559415	Tut4	2.15	+
chr4	108834677	108862119	Txndc12	2.15	+
chr15	81400137	81457482	Xpnpep3	2.15	+
chr1	127954178	128102471	Zranb3	2.15	-
chr15	73101624	73184947	Ago2	2.14	-
chr4	40804581	40854537	B4galt1	2.14	-
chr3	126596950	126846326	Camk2d	2.14	+
chr1	162217622	162225550	Dnm3os	2.14	+
chr1	53930814	54195034	Hecw2	2.14	-
chr1	162217813	162217923	Mir199a-2	2.14	+
chr1	162223367	162223477	Mir214	2.14	+
chr5	91948841	91963068	Rchy1	2.14	-
chr5	91962881	91972137	Thap6	2.14	+
chr13	23477062	23488857	Btn2a2	2.13	-
chr2	121956000	122015326	Ctdspl2	2.13	+
chr2	126628906	126675592	Gabpb1	2.13	-
chr2	73341505	73386480	Gpr155	2.13	-
chr5	134184037	134218143	Gtf2ird2	2.13	+
chr10	21295978	21313545	Hbs1l	2.13	+
chr2	121953770	121956092	Mageb3	2.13	-
chr7	102954663	102955620	Olfr575	2.13	-
chr13	21981193	21988734	Pom121l2	2.13	+
chr5	134148057	134176767	Rcc1l	2.13	-
chr3	79813152	79842662	Tmem144	2.13	-
chr7	109703677	109712183	Akip1	2.12	+
chr5	135187322	135246129	Baz1b	2.12	+
chr1	176733652	176813953	Cep170	2.12	-
chr5	27261934	27727500	Dpp6	2.12	+
chr7	125603428	125633570	Il21r	2.12	+
chr5	65348410	65384003	Klb	2.12	+
chr11	40679313	40692682	Mat2b	2.12	-
chr5	65261851	65335639	Rfc1	2.12	-
chr3	146510794	146521423	Rpf1	2.12	-
chr5	145140375	145148078	Bud31	2.11	+
chr9	5298516	5307281	Casp1	2.11	+
chr9	5308848	5336791	Casp4	2.11	+
chr6	51470615	51483704	Cbx3	2.11	+
chr11	62524943	62539261	Cenpv	2.11	-
chr6	51460434	51469845	Hnrnpa2b1	2.11	-
chr5	145128769	145140025	Pdap1	2.11	-
chr15	51962603	51991760	Rad21	2.11	-
chr11	62551730	62553213	Ubb	2.11	+
chr2	147012998	147077997	Xrn2	2.11	+
chr5	104571671	104584620	Zfp33b	2.11	+
chr16	52031548	52208046	Cblb	2.1	+
chr5	122108051	122134893	Ccdc63	2.1	-
chr3	106758860	106790149	Cd53	2.1	-
chr5	72156575	72168189	Commd8	2.1	-
chr2	129458358	129536602	F830045P16Rik	2.1	-
chr5	122158274	122175273	Ppp1cc	2.1	+
chr5	122158340	122175269	Ppp1ccb	2.1	+
chr17	46928290	47010532	Ubr2	2.1	-
chr17	49456021	49564337	Daam2	2.09	-
chr6	117906781	117925622	Hnrnpf	2.09	+
chr10	42678915	42702462	Ostm1	2.09	+
chr4	59189549	59222833	Ugcg	2.09	+
chr11	83223575	83226584	AI662270	2.08	+
chr5	76873658	76905476	Aasdh	2.08	-
chr6	136828842	136840557	BC049715	2.08	+
chr6	103510875	103733035	Chl1	2.08	+
chr1	64532803	64604548	Creb1	2.08	+
chr10	56377299	56390419	Gja1	2.08	+
chr5	122239494	122264460	Tctn1	2.08	-
chr6	136813653	136828216	Wbp11	2.08	-
chrX	105040853	105070124	5530601H04Rik	2.07	-
chr15	39745929	39760938	Dcstamp	2.07	+
chrX	20863125	20863182	Mir5617	2.07	-
chr17	83706162	83792877	Mta3	2.07	+
chr5	4192366	4197651	Mterf1b	2.07	+
chr1	59685005	59711510	Nop58	2.07	+
chrX	105079755	105085194	Pbdc1	2.07	+
chr1	59704807	59704870	Snord11	2.07	+
chr1	59691957	59692010	Snord70	2.07	+
chr9	100643447	100958544	Stag1	2.07	+
chr1	59639433	59670834	Sumo1	2.07	-
chr10	103007846	103028777	Alx1	2.06	-
chr7	58658201	58829426	Atp10a	2.06	+
chr3	88297134	88321766	Cct3	2.06	+
chr5	32863720	32994233	Depdc5	2.06	+
chr7	89954653	89980976	Eed	2.06	-
chr11	11685924	11772926	Ikzf1	2.06	+
chr10	76207225	76237865	Prmt2	2.06	-
chr5	32789206	32854230	Prr14l	2.06	-
chr10	76253835	76261319	S100b	2.06	+
chr10	76147450	76189265	Slc5a4a	2.06	+
chr18	64254358	64276144	St8sia3	2.06	+
chr18	64157723	64277180	St8sia3os	2.06	-
chr3	88282754	88296838	Tsacc	2.06	-
chr2	91730137	91918849	Ambra1	2.05	+
chr2	91674611	91710592	Atg13	2.05	-
chr5	108132913	108232949	Ccdc18	2.05	+
chr6	148988068	149101680	Dennd5b	2.05	-
chr2	91710851	91721566	Harbi1	2.05	+
chr7	114745765	114850380	Insc	2.05	+
chr5	124439929	124462311	Kmt5a	2.05	+
chr4	123712709	123718186	Ndufs5	2.05	-
chr4	123712709	123718161	Ndufs5-ps	2.05	-
chr5	124368701	124425957	Sbno1	2.05	-
chr5	108129463	108132620	Tmed5	2.05	-
chr7	29893336	29906532	Zfp27	2.05	-
chr7	29908516	29916813	Zfp383	2.05	+
chr5	151368674	151396164	1700028E10Rik	2.04	+
chr6	39603236	39725463	Braf	2.04	-
chr10	119198811	119240055	Cand1	2.04	-
chr2	73563280	73580338	Chrna1	2.04	-
chr5	138187534	138193894	Cnpy4	2.04	+
chr18	3266353	3327591	Crem	2.04	-
chr5	138194313	138195621	Mblac1	2.04	+
chr5	138164582	138171883	Mcm7	2.04	-
chr12	73123716	73273988	Mnat1	2.04	+
chr10	23785182	23787209	Rps12	2.04	-
chr12	73099608	73113245	Six4	2.04	-
chr11	96464590	96759622	Skap1	2.04	+
chr10	23796985	23827968	Slc18b1	2.04	+
chr10	23785346	23785451	Snora33	2.04	-
chr10	23785754	23785821	Snord100	2.04	-
chr6	40471414	40478587	Ssbp1	2.04	+
chr5	138178616	138187226	Taf6	2.04	-
chr6	40491237	40492239	Tas2r137	2.04	+
chr10	34282189	34284885	Tspyl1	2.04	+
chr10	34297420	34301320	Tspyl4	2.04	+
chr13	67363583	67375763	Zfp456	2.04	-
chr13	67339308	67360572	Zfp953	2.04	-
chr5	23431807	23434353	5031425E22Rik	2.03	-
chr12	31595353	31634597	Bcap29	2.03	-
chr5	43515568	43616586	C1qtnf7	2.03	+
chr11	29373657	29506134	Ccdc88a	2.03	+
chr5	100518308	100547802	Cops4	2.03	+
chr9	64811010	64919667	Dennd4a	2.03	+
chr10	19591948	19610227	Ifngr1	2.03	+
chr2	69821940	69836651	Klhl23	2.03	+
chr5	23434463	23504233	Kmt2e	2.03	+
chr5	100442034	100500639	Lin54	2.03	-
chr1	81077203	81300096	Nyap2	2.03	+
chr3	97689828	97888707	Pde4dip	2.03	-
chrX	7894518	7899000	Pqbp1	2.03	-
chrX	7899335	7907652	Timm17b	2.03	+
chr4	98923809	98935542	Usp1	2.03	+
chr4	3656505	3663108	2210414B05Rik	2.02	+
chr5	62602445	62766177	Arap2	2.02	-
chr5	31048639	31054633	Atraid	2.02	+
chr11	101488763	101551955	Brca1	2.02	-
chr5	31054779	31078479	Cad	2.02	+
chr18	37843600	37935476	Diaph1	2.02	-
chr15	43250039	43282736	Eif3e	2.02	-
chr11	101552653	101581951	Nbr1	2.02	+
chr6	8950018	9248578	Nxph1	2.02	+
chr3	107326109	107333289	Rbm15	2.02	-
chr5	31036035	31048079	Slc5a6	2.02	-
chr17	35892676	35897378	2310061I04Rik	2.01	-
chr5	125475872	125517405	Aacs	2.01	+
chr17	35897595	35910075	Atat1	2.01	-
chr2	59899362	60125740	Baz2b	2.01	-
chr13	104631139	104816953	Cwc27	2.01	-
chr3	152181579	152210083	Dnajb4	2.01	-
chr5	3543832	3570546	Fam133b	2.01	+
chr3	152210421	152236830	Fubp1	2.01	+
chr4	47091922	47123043	Galnt12	2.01	+
chr7	45405959	45411382	Kcna7	2.01	+
chr17	35917888	35917969	Mir1894	2.01	+
chr17	35910379	35916440	Mrps18b	2.01	-
chr7	45413694	45417179	Ntf5	2.01	+
chr17	35917195	35932283	Ppp1r10	2.01	+
chr11	50025330	50125719	Rnf130	2.01	+
chr3	102995739	103003914	Sike1	2.01	+
chr7	45376453	45395742	Snrnp70	2.01	-
chr13	104817169	104838676	Srek1ip1	2.01	+
chr18	31804056	31841642	Wdr33	2.01	+
chr5	106616740	106696830	Zfp644	2.01	-
chr6	136518850	136607379	Atf7ip	2	+
chr4	89306288	89311032	Cdkn2b	2	-
chr10	25359797	25523518	Epb41l2	2	+
chr5	64593862	64610699	Gm3716	2	-
chrX	57053569	57067182	Htatsf1	2	+
chr7	103660243	103661318	Olfr623	2	-
chr7	103670102	103671029	Olfr624	2	-
chr5	147430155	147548501	Pan3	2	+
chr17	15475720	15498276	Psmb1	2	-
chr17	15499887	15517427	Tbp	2	+
chr17	20993726	20994686	Vmn1r233	2	-
chr17	21008940	21028856	Zfp160	2	+
chr8	24949610	25016922	Adam9	1.99	-
chr2	22774326	22875653	Apbb1ip	1.99	+
chr17	30626935	30875264	Dnah8	1.99	+
chr16	15623896	15637400	Mcm4	1.99	-
chr15	68341207	68341289	Mir30d	1.99	-
chr11	88339381	88718229	Msi2	1.99	-
chr16	15637865	15842239	Prkdc	1.99	+
chr11	48800359	48806241	Rack1	1.99	+
chr15	39198285	39684372	Rims2	1.99	+
chr5	130245731	130255530	Sbds	1.99	-
chr11	48803138	48803206	Snord95	1.99	+
chr11	48802032	48802109	Snord96a	1.99	+
chr8	25017210	25023260	Tm2d2	1.99	+
chr15	94577947	94589824	Twf1	1.99	-
chr5	130257036	130341567	Tyw1	1.99	+
chr6	13871568	13896421	1110019D14Rik	1.98	+
chr6	13867734	13871518	2610001J05Rik	1.98	-
chr13	96748292	96909794	Ankrd31	1.98	+
chr7	44900372	44929490	Ap2a1	1.98	-
chr1	152766541	152775580	Arpc5	1.98	+
chr14	19872558	19976693	Gng2	1.98	-
chr8	121796307	121829569	Klhdc4	1.98	-
chr15	41788994	41861047	Oxr1	1.98	+
chr1	152516762	152766305	Rgl1	1.98	-
chr5	65863583	65896700	Rhoh	1.98	+
chr3	108554341	108554402	Scarna2	1.98	-
chr10	62493832	62507757	Srgn	1.98	-
chr3	108571698	108582068	Taf13	1.98	+
chr3	108556424	108562466	Tmem167b	1.98	-
chr7	109972186	109986230	Tmem41b	1.98	-
chr15	54250618	54278484	Tnfrsf11b	1.98	-
chr7	44943239	44958037	Tsks	1.98	+
chr10	62454842	62486805	Vps26a	1.98	-
chr6	149141512	149151170	Etfbkmt	1.97	+
chr1	63730624	63753385	Fastkd2	1.97	+
chr4	46662317	46991714	Gabbr2	1.97	-
chr7	143213110	143296547	Kcnq1ot1	1.97	-
chr1	63698826	63730318	Mdh1b	1.97	-
chr9	50605239	50617464	Nkapd1	1.97	-
chr9	50617320	50625000	Pih1d2	1.97	+
chr9	50596339	50603849	Sdhd	1.97	-
chr17	21926962	21962464	Zfp942	1.97	-
chr17	21962558	21994366	Zfp943	1.97	+
chr10	62449159	62451353	4930507D05Rik	1.96	+
chr6	86470276	86480830	A430078I02Rik	1.96	-
chr5	131437332	132543220	Auts2	1.96	-
chr4	59626210	59721401	E130308A19Rik	1.96	+
chr19	3767420	3806324	Kmt5b	1.96	+
chr13	111746427	111808993	Map3k1	1.96	-
chr5	118560718	118765437	Med13l	1.96	+
chr2	74825811	74876748	Mtx2	1.96	+
chr12	65036333	65063386	Prpf39	1.96	+
chr3	119718741	119783388	Ptbp2	1.96	-
chr4	12089369	12096271	Rbm12b2	1.96	+
chr3	116594957	116630986	Sass6	1.96	+
chr10	62429220	62449738	Supv3l1	1.96	-
chr4	12039355	12088007	Tmem67	1.96	-
chr3	116580727	116594887	Trmt13	1.96	-
chr11	51985137	52000491	Ube2b	1.96	-
chr4	147753973	147809788	Zfp984	1.96	-
chr13	119462758	119486117	4833420G17Rik	1.95	+
chr13	67796593	67830985	4930525G20Rik	1.95	-
chr2	150832514	150904731	Abhd12	1.95	-
chr11	94328000	94339509	Ankrd40	1.95	+
chr19	8839327	8848683	Bscl2	1.95	+
chr6	129267323	129275369	Cd69	1.95	-
chr2	125830301	125859082	Cops2	1.95	-
chr10	80264990	80288413	Dazap1	1.95	+
chr15	36150059	36164861	Fbxo43	1.95	-
chr2	125866222	125984298	Galk2	1.95	+
chr10	80258150	80261012	Gamt	1.95	-
chr2	150909593	150926070	Gins1	1.95	+
chr13	67831105	67843292	Gm10037	1.95	+
chr5	5573798	5576203	Gm8773	1.95	+
chr5	5537453	5559541	Gtpbp10	1.95	-
chr19	8819400	8834142	Hnrnpul2	1.95	+
chr11	94291072	94321963	Luc7l3	1.95	-
chr10	80278163	80278232	Mir6911	1.95	+
chr5	76951301	76967509	Paics	1.95	+
chr15	36174009	36177012	Polr2k	1.95	+
chr5	76913248	76951578	Ppat	1.95	-
chr12	8674258	8752583	Pum2	1.95	+
chr12	83635709	83683127	Rbm25	1.95	+
chr5	31526994	31554038	Slc4a1ap	1.95	+
chr15	36179529	36235621	Spag1	1.95	+
chr5	31514568	31526762	Supt7l	1.95	-
chr7	96210636	96911092	Tenm4	1.95	+
chr19	8809074	8819294	Ttc9c	1.95	-
chr13	67813815	67827000	Zfp273	1.95	+
chr17	22424201	22456689	Zfp946	1.95	+
chr5	25499796	25504473	4831440E17Rik	1.94	+
chr7	75455533	75754609	Akap13	1.94	+
chr5	25516066	25518027	Cct8l1	1.94	+
chr11	86210680	86257594	Ints2	1.94	-
chr10	19934525	20142750	Map3k5	1.94	+
chr4	24898082	24905001	Ndufaf4	1.94	+
chr11	87226905	87358994	Ppm1e	1.94	-
chr4	129820707	129850003	Ptp4a2	1.94	+
chr15	11981338	11996007	Sub1	1.94	-
chr5	119834662	119885218	Tbx5	1.94	+
chr11	72607260	72686481	Ube2g1	1.94	+
chr11	80360491	80378015	5730455P16Rik	1.93	-
chr8	85017928	85025287	Asna1	1.93	-
chr4	141368191	141384174	Fam131c	1.93	+
chr3	84864144	84979198	Fbxw7	1.93	+
chr7	97081750	97308951	Gab2	1.93	+
chr5	104070059	104077608	Gm17660	1.93	-
chr5	96921271	96934867	Gm8013	1.93	+
chr5	107431548	107435039	Lpcat2b	1.93	+
chr5	34336931	34353445	Rnf4	1.93	+
chr9	110532596	110618633	Setd2	1.93	+
chr8	85037167	85057582	Tnpo2	1.93	+
chr11	80383278	80396248	Zfp207	1.93	+
chr13	67312997	67332560	Zfp595	1.93	-
chr7	84689639	84776549	2610206C17Rik	1.92	+
chr5	90214724	90223996	Cox18	1.92	-
chr10	45376618	45470201	Lin28b	1.92	-
chr2	75691051	75704663	Nfe2l2	1.92	-
chr1	186721086	186749358	Rrp15	1.92	-
chr4	52439220	52488365	Smc2	1.92	+
chr4	52430283	52438964	Smc2os	1.92	-
chr5	125385964	125390017	Ubc	1.92	-
chr5	38526805	38561699	Wdr1	1.92	-
chr7	84615053	84689957	Zfand6	1.92	-
chr16	55924360	55934848	Cep97	1.91	-
chr9	66126610	66138968	Ciao2a	1.91	+
chr9	79598986	79718722	Col12a1	1.91	-
chr16	4626883	4679720	Coro7	1.91	-
chr8	85537632	85555361	Dnaja2	1.91	-
chr16	4684069	4707693	Dnaja3	1.91	+
chrX	50563119	50635321	Firre	1.91	-
chr12	51348229	51376986	G2e3	1.91	+
chr6	48701582	48708244	Gimap6	1.91	-
chr6	48718620	48724636	Gimap7	1.91	+
chr19	36554638	36621135	Hectd2	1.91	+
chr19	36619417	36689479	Hectd2os	1.91	-
chr5	21662900	21701396	Napepld	1.91	-
chr8	76902329	77245012	Nr3c2	1.91	+
chr16	56015507	56029717	Pcnp	1.91	-
chr16	55966274	55971437	Rpl24	1.91	+
chr16	56075403	56190031	Senp7	1.91	+
chr9	66088126	66124886	Snx1	1.91	-
chr16	56033719	56037786	Trmt10c	1.91	-
chr5	66676120	66687234	Uchl1	1.91	+
chr5	66626494	66676497	Uchl1os	1.91	-
chr19	20405287	20422785	1500015L24Rik	1.9	+
chr10	21319087	21342055	4930455C13Rik	1.9	-
chr19	20373433	20390671	Anxa1	1.9	-
chr5	21292960	21424677	Ccdc146	1.9	-
chr5	76588698	76646466	Cep135	1.9	+
chr5	21424902	21482124	Fam185a	1.9	+
chr4	132221024	132261549	Gmeb1	1.9	-
chr5	122650382	122684289	P2rx7	1.9	+
chr4	132270078	132270186	Rnu11	1.9	-
chr6	6558274	6578658	Sem1	1.9	-
chr4	132274374	132293330	Taf12	1.9	+
chr5	31156005	31180144	Gtf3c2	1.89	-
chr13	23544051	23544954	H3c7	1.89	+
chr5	120730332	120749848	Oas2	1.89	-
chr5	120753097	120777659	Oas3	1.89	-
chr5	31193303	31198900	Snx17	1.89	+
chr1	50927522	51187270	Tmeff2	1.89	+
chr5	103648586	103655732	1700016H13Rik	1.88	-
chr7	90124835	90129936	2310010J17Rik	1.88	-
chr3	103074013	103099720	Ampd1	1.88	+
chr5	93267572	93276231	Ccng2	1.88	+
chr2	5809554	5845177	Cdc123	1.88	-
chr13	104229387	104249622	Cenpk	1.88	+
chr5	8396968	8422716	Dbf4	1.88	-
chr3	103058284	103067914	Nras	1.88	+
chr2	5845033	5868736	Nudt5	1.88	+
chr7	90130212	90209447	Picalm	1.88	+
chr13	104205121	104228844	Ppwd1	1.88	-
chr5	29195992	29225524	Rnf32	1.88	+
chr3	113605066	113630149	Rnpc3	1.88	-
chr5	8422837	8454839	Slc25a40	1.88	+
chr5	37446824	37717153	Stk32b	1.88	-
chr11	5520640	5525993	Xbp1	1.88	+
chr5	32611170	32687066	Yes1	1.88	+
chr2	127186354	127208280	1810024B03Rik	1.87	-
chr5	93206517	93213474	2010109A12Rik	1.87	+
chr5	90227165	90366185	Ankrd17	1.87	-
chr5	93181932	93206495	Ccni	1.87	-
chr9	24411778	24503140	Dpy19l1	1.87	-
chr5	90366996	90368488	Gm9958	1.87	+
chr11	58009063	58062032	Larp1	1.87	+
chr5	105519470	105608954	Lrrc8c	1.87	+
chrX	20615325	20617619	Ndufb11	1.87	-
chr5	89527428	89583740	Npffr2	1.87	+
chr19	5133684	5273107	Pacs1	1.87	-
chr2	37443284	37544962	Rabgap1	1.87	+
chrX	20617502	20650889	Rbm10	1.87	+
chr2	37370070	37422903	Rc3h2	1.87	-
chr2	127208385	127240453	Snrnp200	1.87	+
chr5	114100332	114122924	Usp30	1.87	+
chr2	37425499	37430919	Zbtb6	1.87	-
chr17	56953489	56982126	Acer1	1.86	-
chr16	44085403	44139259	Atp6v1a	1.86	-
chr17	74528294	74703356	Birc6	1.86	+
chr5	123749725	123821593	Kntc1	1.86	+
chr16	44139808	44163364	Naa50	1.86	+
chr4	150281915	150621966	Rere	1.86	+
chr5	123728425	123749414	Rsrc2	1.86	-
chr11	50389285	50431125	Rufy1	1.86	-
chrX	13071497	13173327	Usp9x	1.86	+
chr1	157412351	157420236	2810025M15Rik	1.85	+
chr13	19465768	19504367	9330199G10Rik	1.85	-
chr2	112455024	112467436	Emc7	1.85	+
chr9	76164101	76213657	Gfral	1.85	-
chr12	51875872	51971321	Heatr5a	1.85	-
chr3	123368294	123385990	Mettl14	1.85	-
chr2	69871194	69885615	Mettl5	1.85	-
chr11	49250551	49263024	Mgat1	1.85	+
chr3	94837436	94883577	Pogz	1.85	+
chr5	115506675	115555987	Pxn	1.85	+
chr1	157135182	157412595	Rasal2	1.85	-
chr13	104173720	104178459	Shld3	1.85	-
chr5	115478009	115484297	Sirt4	1.85	-
chr13	104142152	104178466	Trappc13	1.85	-
chr13	104178838	104203475	Trim23	1.85	+
chr2	69897245	70024010	Ubr3	1.85	+
chr17	21450373	21465589	Zfp51	1.85	+
chr7	141467361	141471481	Cd151	1.84	+
chr7	141426445	141429562	Cend1	1.84	-
chr7	141461093	141466602	Cracr2b	1.84	+
chr4	109343055	109387816	Eps15	1.84	+
chr10	128645883	128649811	Gm26876	1.84	+
chr5	135406518	135545122	Hip1	1.84	-
chr6	106710378	106749037	Il5ra	1.84	-
chr4	97581942	98118876	Nfia	1.84	+
chr7	102908868	102909837	Olfr571	1.84	-
chr7	102927629	102928586	Olfr572	1.84	+
chr7	141438112	141444025	Pidd1	1.84	-
chr7	141455187	141460743	Pnpla2	1.84	+
chrX	155323917	155338460	Prdx4	1.84	-
chr7	141447650	141451359	Rplp2	1.84	+
chr10	128624528	128626506	Rps26	1.84	-
chr7	141429748	141437874	Slc25a22	1.84	-
chr7	141448802	141448936	Snora52	1.84	+
chr6	106769137	106782474	Trnt1	1.84	+
chr3	19131401	19163095	Armc1	1.83	-
chr9	7848700	7873170	Birc3	1.83	-
chr2	29787492	29797935	Coq4	1.83	+
chr5	143464492	143504442	Daglb	1.83	+
chr11	70000591	70010109	Dvl2	1.83	+
chr11	69968225	69980330	Elp5	1.83	-
chr2	21180730	21205365	Enkur	1.83	-
chr5	96373954	96784728	Fras1	1.83	+
chr11	69991369	69994949	Gabarap	1.83	+
chr17	17005115	17041555	Gm51425	1.83	+
chr5	113772800	113778288	Iscu	1.83	+
chr11	69995765	70000011	Phf23	1.83	+
chr3	30995770	31052740	Prkci	1.83	+
chr4	126677642	126709715	Psmb2	1.83	+
chr6	142345696	142362624	Pyroxd1	1.83	+
chr7	16320235	16387896	Sae1	1.83	-
chr5	113742443	113772400	Sart3	1.83	-
chr2	29802633	29817522	Slc27a4	1.83	+
chr2	21205723	21215009	Thnsl1	1.83	+
chr2	29774683	29787671	Trub2	1.83	-
chr5	148504630	148551673	Ubl3	1.83	-
chr2	73429609	73485753	Wipf1	1.83	-
chr7	16401195	16437696	Zc3h4	1.83	+
chr17	21383747	21399265	Zfp677	1.83	+
chr11	106789251	106818861	Cep95	1.82	+
chr11	106780355	106788494	Ddx5	1.82	-
chr4	132639045	132724765	Eya3	1.82	+
chr17	8165517	8196470	Fgfr1op	1.82	+
chr4	14930640	14953030	Gm11837	1.82	+
chr5	30119422	30154980	Hadha	1.82	-
chr5	30155252	30184593	Hadhb	1.82	+
chr7	28810889	28822266	Hnrnpl	1.82	+
chr5	30170738	30170816	Mir1960	1.82	+
chr7	29773293	29773376	Mir1964	1.82	+
chr11	106782692	106782759	Mir3064	1.82	-
chr18	39410544	39489279	Nr3c1	1.82	-
chr16	55839952	55895279	Nxpe3	1.82	-
chr11	106768256	106779466	Polg2	1.82	-
chr16	36041189	36042974	Wdr5b	1.82	+
chr7	29783967	29794703	Zfp30	1.82	+
chr7	29768551	29781419	Zfp84	1.82	+
chr19	57032732	57119024	Ablim1	1.81	-
chr10	89711967	89732295	Actr6	1.81	-
chr11	3202582	3244588	Eif4enif1	1.81	+
chr11	26387083	26471883	Fancl	1.81	+
chr6	98925341	99266515	Foxp1	1.81	-
chr14	20694967	20700197	Fut11	1.81	+
chr5	69556923	69574652	Guf1	1.81	+
chr14	20690634	20690703	Mir6946	1.81	+
chr14	20649101	20656540	Myoz1	1.81	-
chr6	86386005	86397150	Pcyox1	1.81	-
chr4	121145882	121215084	Rlf	1.81	-
chr14	20674320	20694850	Sec24c	1.81	+
chr11	3131849	3200652	Sfi1	1.81	-
chr8	31149860	31149958	Snord13	1.81	-
chr5	76974700	76999935	Srp72	1.81	+
chr2	68210446	68471981	Stk39	1.81	-
chr2	164074137	164155524	Stk4	1.81	+
chr14	20658947	20664574	Synpo2l	1.81	-
chr6	86404218	86433405	Tia1	1.81	+
chr8	31150315	31164703	Tti2	1.81	+
chr7	4119529	4135407	Ttyh1	1.81	+
chr10	89744990	89819869	Uhrf1bp1l	1.81	+
chr5	69516669	69542647	Yipf7	1.81	-
chr7	27807195	27822916	Zfp626	1.81	+
chr14	54686170	54690742	1700123O20Rik	1.8	+
chr8	123042574	123044602	2810013P06Rik	1.8	+
chr5	20950988	20956398	A630072M18Rik	1.8	+
chr14	54642160	54653685	Acin1	1.8	-
chr8	122883821	123042284	Ankrd11	1.8	-
chr14	21033741	21052442	Ap3m1	1.8	-
chr5	86180753	86197901	Gnrhr	1.8	-
chr5	20758663	20882124	Phtf2	1.8	-
chr6	25743941	25809218	Pot1a	1.8	-
chr8	111270943	111300222	Rfwd3	1.8	-
chr3	95759872	95818953	Rprd2	1.8	-
chr5	20893023	20951822	Rsbn1l	1.8	-
chr5	140340292	140389308	Snx8	1.8	-
chr15	102406315	102436404	Sp1	1.8	+
chr5	67260564	67291461	Tmem33	1.8	+
chr5	20882452	20886870	Tmem60	1.8	+
chr5	123698301	123721044	Zcchc8	1.8	-
chr5	38344388	38349197	4930487D11Rik	1.79	+
chr1	26681800	26687460	4931408C20Rik	1.79	-
chr2	119373042	119477687	Ino80	1.79	-
chr7	3677788	3692986	Mboat7	1.79	-
chr12	81573556	81595008	Med6	1.79	-
chr16	84714139	84714204	Mir155	1.79	+
chr16	84713022	84715244	Mir155hg	1.79	+
chr7	3704040	3706897	Rps9	1.79	+
chr3	104638663	104658462	Slc16a1	1.79	+
chr9	19622090	19649731	Zfp317	1.79	+
chr19	53929658	53944627	Bbip1	1.78	-
chr5	88765012	88783277	Dck	1.78	+
chr8	81342561	82122570	Inpp4b	1.78	+
chr5	65107567	65168142	Klhl5	1.78	+
chr2	71414475	71893905	Mir5098	1.78	+
chr11	16971205	17008718	Plek	1.78	-
chr11	17203199	17211589	Pno1	1.78	-
chr4	143127468	143212709	Prdm2	1.78	-
chr5	103425191	103598361	Ptpn13	1.78	+
chr5	77265493	77283697	Rest	1.78	+
chr7	102019136	102065165	Rnf121	1.78	-
chr19	53944305	54033278	Shoc2	1.78	+
chr5	65062709	65091609	Tmem156	1.78	-
chr7	102083115	102096864	Trpc2	1.78	+
chr12	9029996	9036394	Ttc32	1.78	+
chr5	74000037	74068411	Usp46	1.78	-
chr11	17211892	17235200	Wdr92	1.78	+
chr7	102065490	102083762	Xndc1	1.78	+
chr7	102071218	102096864	Xntrpc	1.78	+
chr7	24291045	24299549	Zfp61	1.78	-
chr7	24301703	24316666	Zfp94	1.78	-
chr12	52599983	52602322	1700031P21Rik	1.77	-
chr19	8888882	8890759	1810009A15Rik	1.77	+
chr19	8888386	8888770	5730408K05Rik	1.77	-
chr9	35541847	35558470	Ddx25	1.77	-
chr19	8898056	8916742	Ganab	1.77	+
chr6	48739046	48743795	Gimap1	1.77	+
chr6	48746196	48754200	Gimap5	1.77	+
chr9	44336347	44344228	Hmbs	1.77	-
chr9	44379489	44392369	Hyou1	1.77	+
chr19	8892986	8897890	Ints5	1.77	+
chr19	8883877	8890759	Lbhd1	1.77	+
chr19	8888698	8888774	Mir5136	1.77	-
chr5	65763520	65826784	N4bp2	1.77	+
chr5	24685814	24710378	Nub1	1.77	+
chr19	11965843	11994114	Osbp	1.77	+
chr5	48372391	48388756	Pacrgl	1.77	+
chr4	119300009	119320523	Ppih	1.77	-
chr9	35558559	35567401	Pus3	1.77	+
chr15	36239933	36283147	Rnf19a	1.77	-
chr15	80077780	80083406	Rpl3	1.77	-
chr15	80082858	80082906	Snord43	1.77	-
chr15	80078502	80078579	Snord83b	1.77	-
chr1	85576898	85603891	Sp110	1.77	-
chr1	85600702	85645036	Sp140	1.77	+
chr15	80091333	80113440	Syngr1	1.77	+
chr5	72755717	72868448	Tec	1.77	-
chr4	3574878	3616623	Tgs1	1.77	+
chr4	3549040	3574853	Tmem68	1.77	-
chr10	91147570	91171619	Tmpo	1.77	-
chr19	8880013	8880933	Uqcc3	1.77	-
chr9	44347748	44361670	Vps11	1.77	-
chr4	119277326	119294513	Ybx1	1.77	-
chr1	55931240	55972098	9130227L01Rik	1.76	+
chr2	155518042	155562743	Acss2	1.76	+
chr9	78615545	78716260	Cd109	1.76	+
chr5	43868808	43912374	Cd38	1.76	+
chr1	181150930	181168994	Cnih4	1.76	+
chr1	10024599	10038159	Cops5	1.76	-
chr1	10046492	10136768	Cspp1	1.76	+
chr9	35124413	35175987	Dcps	1.76	-
chr13	117220572	117274415	Emb	1.76	+
chr2	155490379	155514846	Ggt7	1.76	-
chr13	66905414	66909166	Gm10767	1.76	+
chr11	107157407	107167125	Gm11715	1.76	+
chr4	117159632	117178772	Kif2c	1.76	-
chr1	82724889	82752389	Mff	1.76	+
chr19	32485768	32515370	Minpp1	1.76	+
chr5	137596646	137600708	Mospd3	1.76	-
chr1	181087137	181144204	Nvl	1.76	-
chr11	6467598	6476076	Purb	1.76	-
chr2	144542264	144550859	Rbbp9	1.76	-
chr19	53677305	53867080	Rbm20	1.76	+
chr2	144556228	144590753	Sec23b	1.76	+
chr13	100802647	100833427	Slc30a5	1.76	-
chr13	66900575	66905350	Uqcrb	1.76	-
chr14	8431171	8666290	4930452B06Rik	1.75	-
chr5	138622858	138648905	A430033K04Rik	1.75	+
chr5	122731169	122779410	Camkk2	1.75	-
chr5	129787355	129846443	Cct6a	1.75	+
chr14	20348161	20383491	Fam149b	1.75	+
chr13	23555031	23555807	H1f3	1.75	+
chr13	23542922	23543444	H2bc9	1.75	-
chr5	129765557	129787253	Psph	1.75	-
chr11	35808380	35834528	Rars	1.75	-
chr5	129794560	129794676	Snora15	1.75	+
chr11	87427590	87555823	Tex14	1.75	+
chr7	13024151	13031032	Trim28	1.75	+
chr7	13005665	13009852	Zbtb45	1.75	-
chr13	67389327	67399767	Zfp429	1.75	-
chr5	138603651	138619743	Zfp68	1.75	-
chr3	142882494	142894646	9530052C20Rik	1.74	+
chr5	138172020	138178685	Ap4m1	1.74	+
chr5	145183705	145191592	Atp5j2	1.74	-
chr2	122738504	122749487	Bloc1s6	1.74	+
chr9	13807782	13827107	Cep57	1.74	-
chr2	145934783	145964226	Cfap61	1.74	+
chr2	145917481	145934700	Crnkl1	1.74	-
chr9	13827715	13846541	Fam76b	1.74	+
chr2	120403895	120460852	Ganc	1.74	+
chr14	51884841	51891868	Mettl17	1.74	+
chr5	138165736	138165818	Mir106b	1.74	-
chr5	138165320	138165404	Mir25	1.74	-
chr5	138165522	138165610	Mir93	1.74	-
chr4	120757434	120825741	Nfyc	1.74	-
chr3	142790901	142882004	Pkn2	1.74	-
chr5	72581637	72587550	Slc10a4l	1.74	-
chr14	51893609	51896745	Slc39a2	1.74	+
chr18	76262444	76311747	Smad2	1.74	+
chr2	120355308	120404116	Tmem87a	1.74	-
chr4	46379923	46389437	Trmo	1.74	-
chr7	4808013	4812340	Ube2s	1.74	-
chr5	72577113	72581084	Zar1	1.74	-
chr5	138139701	138155744	Zfp113	1.74	-
chr5	145194945	145201882	Zkscan14	1.74	-
chr4	58943627	58962620	Zkscan16	1.74	+
chr5	145204558	145221750	Zkscan5	1.74	+
chr6	125010175	125049853	4930557K07Rik	1.73	-
chr6	125049926	125063265	Acrbp	1.73	+
chr13	55599895	55610443	B4galt7	1.73	+
chr8	121950491	122029260	Banp	1.73	+
chr8	121916137	121944912	Car5a	1.73	-
chr10	128337726	128362482	Cs	1.73	+
chr2	71211945	71263302	Dync1i2	1.73	+
chr4	99829499	99912783	Efcab7	1.73	+
chr6	125039847	125049265	Ing4	1.73	+
chr4	99767405	99829158	Itgb3bp	1.73	-
chr2	70039125	70429195	Myo3b	1.73	+
chr9	105642994	105687655	Pik3r4	1.73	+
chr11	23736849	23770969	Rel	1.73	-
chr5	24802822	24842361	Rheb	1.73	-
chr5	23850596	23855033	2700038G22Rik	1.72	+
chr2	18677017	18686629	Bmi1	1.72	+
chr9	124021970	124031689	Ccr3	1.72	+
chr1	179960759	180165603	Cdc42bpa	1.72	+
chr2	18672434	18676231	Commd3	1.72	+
chr17	64767110	64767931	Dreh	1.72	+
chr5	135994799	136032880	Dtx2	1.72	+
chr7	143628069	143670614	E230032D23Rik	1.72	+
chr10	29313499	29346661	Echdc1	1.72	+
chr3	51252719	51277514	Elf2	1.72	-
chr16	22381312	22438368	Etv5	1.72	-
chr5	73020190	73256618	Fryl	1.72	-
chr17	34282743	34287823	H2-Aa	1.72	-
chr17	34305866	34316674	H2-Eb1	1.72	+
chr7	126861971	126865122	Hirip3	1.72	+
chr10	86690840	86705444	Hsp90b1	1.72	-
chr7	126852432	126862372	Ino80e	1.72	-
chr1	66719247	66817595	Kansl1l	1.72	-
chr5	137730881	137739802	Nyap1	1.72	-
chr12	78888696	78906938	Plek2	1.72	-
chr13	76001534	76018562	Rfesd	1.72	-
chr5	23852232	23852277	Snord93	1.72	+
chr12	35047188	35147477	Snx13	1.72	+
chr7	143607684	143627845	Tnfrsf26	1.72	-
chr5	23838943	23844145	Tomm7	1.72	-
chr5	137745968	137759747	Tsc22d4	1.72	+
chr10	86712764	86731651	Ttc41	1.72	+
chr5	29569241	29676077	Ube3c	1.72	+
chr5	25530017	25531466	1700096K18Rik	1.71	+
chr1	161142696	161170507	Ankrd45	1.71	+
chr11	67924805	67965642	Cfap52	1.71	-
chr11	29547949	29578352	Clhc1	1.71	+
chr11	86694353	86757567	Cltc	1.71	-
chr5	71442822	71548205	Cox7b2	1.71	-
chrX	113297509	113835091	Dach2	1.71	+
chr14	32080516	32085286	Dph3	1.71	-
chr13	3538074	3566261	Gdi2	1.71	+
chr5	69575000	69592304	Gnpda2	1.71	-
chr5	134237831	134314760	Gtf2i	1.71	-
chr1	161088377	161131479	Klhl20	1.71	-
chr16	87376650	87432606	Ltn1	1.71	-
chr5	137781905	137786701	Mepce	1.71	-
chr5	134326453	134326522	Mir3965	1.71	+
chr13	21396577	21396638	Mir6942	1.71	-
chr15	55534094	55557312	Mrpl13	1.71	-
chr15	55557407	55610813	Mtbp	1.71	+
chr1	53313623	53326342	Osgepl1	1.71	+
chr14	32085727	32103203	Oxnad1	1.71	+
chr8	45885486	45919630	Pdlim3	1.71	+
chr1	53189188	53297028	Pms1	1.71	-
chr11	29545841	29548040	Rps27a	1.71	-
chr16	87433330	87440592	Rwdd2b	1.71	-
chr5	100361648	100416234	Sec31a	1.71	-
chr2	69861561	69871846	Ssb	1.71	+
chr6	30512285	30520253	Ssmem1	1.71	+
chr13	13997950	14039638	Tbce	1.71	-
chr6	30481038	30509773	Tmem209	1.71	-
chr16	87454984	87483513	Usp16	1.71	+
chr5	137787801	137822621	Zcwpw1	1.71	+
chr13	21387003	21402755	Zkscan3	1.71	-
chr7	116093379	116105210	1110004F10Rik	1.7	+
chr17	84917181	84957423	1110020A21Rik	1.7	-
chr7	116081761	116093149	1700003G18Rik	1.7	-
chr5	129881160	129887470	Chchd2	1.7	-
chr5	107716654	107725805	Gfi1	1.7	-
chr2	50296809	50365000	Gm13483	1.7	+
chr13	23574380	23574915	H2ac7	1.7	+
chr13	23570662	23571220	H2ac8	1.7	-
chr13	23573759	23574207	H2bc7	1.7	-
chr13	23571399	23571863	H2bc8	1.7	+
chr13	23575762	23576266	H3c4	1.7	+
chr13	23561474	23562385	H3c6	1.7	-
chr13	23581567	23581969	H4c4	1.7	+
chr13	23551285	23551668	H4c6	1.7	-
chr10	13966378	14151378	Hivep2	1.7	+
chr19	29251802	29313092	Jak2	1.7	+
chr2	50279880	50296801	Mmadhc	1.7	-
chr5	129908539	129911281	Nupr1l	1.7	+
chr5	129863430	129879088	Phkg1	1.7	-
chr17	84958000	85017128	Ppm1b	1.7	+
chr5	151642823	151651208	Rfc3	1.7	-
chr4	126164082	126202710	Thrap3	1.7	-
chr5	129895722	129903622	Zbed5	1.7	+
chr5	45668700	45669708	1600023N17Rik	1.69	-
chr14	50924948	50927188	Apex1	1.69	+
chr10	18216926	18234981	Ccdc28a	1.69	-
chr11	106199355	106216367	Ccdc47	1.69	-
chr11	22990592	23003336	Cct4	1.69	+
chr9	15316913	15357788	Cep295	1.69	-
chr4	108328151	108340718	Coa7	1.69	+
chr11	22899727	22982284	Commd1	1.69	-
chr6	126939965	126975704	D6Wsu163e	1.69	+
chr11	106216925	106249140	Ddx42	1.69	+
chr6	126876198	126921839	Dyrk4	1.69	-
chr5	115333241	115341161	Gatc	1.69	-
chr17	33646232	33685458	Hnrnpm	1.69	-
chr14	75136424	75230842	Lcp1	1.69	+
chr14	75004109	75388146	Mir466f-3	1.69	-
chr5	45669924	45700547	Ncapg	1.69	+
chr15	59374197	59539666	Nsmce2	1.69	+
chr14	50915373	50924893	Osgep	1.69	-
chr14	50944302	50953412	Pnp	1.69	+
chr6	126923415	126939587	Rad51ap1	1.69	-
chr14	51007750	51010758	Rnase10	1.69	+
chr1	85649987	85701572	Sp100	1.69	+
chr5	115341230	115343553	Triap1	1.69	+
chr15	82059150	82066538	4930407I10Rik	1.68	+
chr17	14978863	14991577	9030025P20Rik	1.68	+
chr14	21052573	21448569	Adk	1.68	+
chr10	20312468	20342501	Bclaf1	1.68	+
chr11	6560182	6596734	Ccm2	1.68	+
chr10	20297580	20297688	Mir6413	1.68	-
chr11	6506547	6520958	Myo1g	1.68	-
chr5	92415539	92435199	Nup54	1.68	-
chr17	14944994	14961260	Phf10	1.68	-
chr17	20945453	20965905	Ppp2r1a	1.68	+
chr5	124463264	124478235	Rilpl2	1.68	-
chr1	180851150	180868114	Sde2	1.68	+
chr11	74925853	75164448	Smg6	1.68	+
chr11	6525590	6528760	Snhg15	1.68	-
chr5	124483154	124491122	Snrnp35	1.68	+
chr15	82041344	82047598	Snu13	1.68	-
chr4	59314682	59438633	Susd1	1.68	-
chr17	14818671	14943124	Wdr27	1.68	-
chr5	3689998	3772787	Ankib1	1.67	-
chr4	40682077	40702916	Aptx	1.67	-
chr19	7494437	7538609	Atl3	1.67	+
chr16	23965049	23981283	Bcl6	1.67	-
chr4	40722467	40734965	Dnaja1	1.67	+
chr5	140419304	140443358	Eif3b	1.67	+
chr5	3803164	3844515	Krit1	1.67	+
chr11	69663042	69663125	Mir1934	1.67	+
chr4	40722916	40722995	Mir207	1.67	+
chr5	140427338	140427409	Mir7038	1.67	+
chr11	69656698	69662649	Mpdu1	1.67	-
chr17	24073679	24150922	Pdpk1	1.67	-
chr3	108902804	108911729	Prpf38b	1.67	-
chr7	19903577	19921143	Pvr	1.67	-
chr11	87376645	87404954	Rad51c	1.67	-
chr7	12927415	12931072	Rnf225	1.67	+
chr7	12922310	12926686	Rps5	1.67	+
chr19	7425894	7483291	Rtn3	1.67	-
chr2	125736985	125767986	Secisbp2l	1.67	-
chr11	48806403	48817391	Trim41	1.67	-
chr11	48826137	48850195	Trim7	1.67	+
chr3	53853375	53863807	Ufm1	1.67	-
chr2	128926267	128944020	Zc3h8	1.67	-
chr17	35994503	36038174	A930015D03Rik	1.66	+
chr5	34573663	34632308	Add1	1.66	+
chr8	53511701	53523422	Aga	1.66	+
chr9	3335230	3385846	Alkbh8	1.66	+
chr1	171503477	171504750	Alyref2	1.66	+
chr17	33949911	33951488	B3galt4	1.66	-
chr8	85007202	85014408	Best2	1.66	-
chr14	37120445	37135254	Ghitm	1.66	-
chr2	75659289	75665756	Gm6793	1.66	+
chr2	75659258	75669407	Hnrnpa3	1.66	+
chr4	59769646	59783855	Inip	1.66	-
chr15	82198121	82198190	Mir33	1.66	+
chr5	149119564	149182036	Mm2pr	1.66	-
chr19	11067470	11081103	Ms4a8a	1.66	-
chr17	33938908	33940330	Pfdn6	1.66	-
chr5	52741573	52769344	Pi4k2b	1.66	+
chr17	35972538	35979467	Prr3	1.66	-
chr17	33951998	33955641	Rps18	1.66	-
chr3	103914119	103966636	Rsbn1	1.66	+
chr5	52640088	52669701	Sepsecs	1.66	-
chr4	59805649	59904740	Snx30	1.66	+
chr5	36490603	36530623	Tbc1d14	1.66	-
chr8	85026832	85030291	Trir	1.66	+
chr17	33956089	33967038	Vps52	1.66	+
chr5	31452435	31481753	Zfp512	1.66	+
chr7	41372929	41393379	AI987944	1.65	-
chr15	43477228	43527777	Emc2	1.65	+
chr11	17938752	17953875	Etaa1	1.65	-
chr11	17953969	17959581	Etaa1os	1.65	+
chr15	43430942	43477036	Gm10373	1.65	-
chr3	35959305	36000678	Mccc1	1.65	-
chr3	35999912	36008828	Mccc1os	1.65	+
chr6	49243920	49264052	Tra2a	1.65	-
chr7	12834760	12850586	Zfp110	1.65	+
chr7	12803779	12818860	Zfp329	1.65	-
chrX	134971372	135009209	Zmat1	1.65	-
chr5	24565340	24577467	Abcf2	1.64	-
chrX	136742956	136803361	BC065397	1.64	+
chr16	34690615	34725194	Ccdc14	1.64	+
chr5	110839982	110874140	Chek2	1.64	+
chr5	24586749	24592486	Chpf2	1.64	+
chr12	54670339	54695894	Eapp	1.64	-
chr15	102073772	102097173	Eif4b	1.64	+
chr17	83350930	83480359	Eml4	1.64	+
chr13	23683472	23683959	H2ac6	1.64	-
chr13	23698083	23698458	H4c3	1.64	-
chr5	110829069	110839777	Hscb	1.64	-
chr12	8921306	8938741	Laptm4a	1.64	+
chr5	24592113	24592211	Mir671	1.64	+
chrX	136732947	136743686	Morf4l2	1.64	-
chr5	31613950	31622644	Mrpl33	1.64	+
chr10	43221485	43464882	Pdss2	1.64	+
chr5	66016548	66150978	Rbm47	1.64	-
chr5	13396783	13603485	Sema3a	1.64	+
chr1	46807543	46853618	Slc39a10	1.64	-
chr11	88047372	88053757	Srsf1	1.64	+
chr11	88068278	88084729	Vezf1	1.64	+
chr13	67747799	67755202	Zfp85	1.64	-
chr19	53142755	53247326	Add3	1.63	+
chr7	127582382	127588595	Ccdc189	1.63	-
chr2	104886323	104999737	Ccdc73	1.63	+
chr17	40920808	40934574	Cenpq	1.63	-
chr5	138161101	138163984	Cops6	1.63	+
chr12	80335847	80436601	Dcaf5	1.63	-
chr5	108268896	108280521	Dr1	1.63	+
chr17	40904740	40914350	Glyatl3	1.63	-
chr13	22043197	22043658	H2bc11	1.63	+
chr13	22035820	22036320	H2bc12	1.63	+
chr3	87078592	87174537	Kirrel	1.63	-
chr5	65391496	65410423	Lias	1.63	+
chr17	40934684	40961989	Mmut	1.63	+
chr6	127453626	127494261	Parp11	1.63	+
chr13	22002175	22009741	Prss16	1.63	-
chr9	108306159	108337943	Rhoa	1.63	+
chr7	127588697	127603605	Rnf40	1.63	+
chr5	65388363	65391431	Rpl9	1.63	-
chr5	76140272	76155503	Srd5a3	1.63	+
chr9	108302954	108306159	Tcta	1.63	-
chr1	45795165	45823638	Wdr75	1.63	+
chr17	3557823	3559863	1700102H20Rik	1.62	+
chr9	57075202	57076049	2700012I20Rik	1.62	-
chr12	55045660	55080110	2700097O09Rik	1.62	-
chr12	52699382	53151015	Akap6	1.62	+
chr19	36926078	37014057	Btaf1	1.62	+
chr14	65837301	65866604	Ccdc25	1.62	+
chr19	29367437	29388094	Cd274	1.62	+
chr7	25282178	25294159	Cic	1.62	+
chr7	25242559	25250758	Erf	1.62	-
chr14	65819026	65833969	Esco2	1.62	-
chr19	36917549	36919599	Fgfbp3	1.62	-
chr10	117070126	117148474	Frs2	1.62	-
chr5	92052144	92083598	G3bp2	1.62	-
chr9	57056896	57071966	Gm10658	1.62	-
chr5	34153896	34169424	Haus3	1.62	-
chr2	162943464	162977127	L3mbtl1	1.62	+
chr2	119897227	119969581	Mga	1.62	+
chr11	29526396	29545447	Mtif2	1.62	+
chr19	29348676	29361871	Plgrkt	1.62	-
chr5	34007178	34169526	Poln	1.62	-
chr11	29511756	29515033	Prorsd1	1.62	-
chr5	146845070	146847726	Rasl11a	1.62	+
chr7	99920253	99980458	Rnf169	1.62	-
chr5	146832889	146837032	Rpl21	1.62	+
chr9	57076375	57128368	Sin3a	1.62	+
chr12	55080495	55115367	Srp54a	1.62	+
chr2	162931507	162937120	Srsf6	1.62	+
chr17	3519250	3557755	Tfb1m	1.62	-
chr5	129654594	129670088	Zfp11	1.62	-
chr3	95006589	95015238	Zfp687	1.62	-
chr5	102845006	102897937	Arhgap24	1.61	+
chr13	80883421	80896043	Arrdc3	1.61	+
chr5	41787539	41844315	Bod1l	1.61	-
chr4	3938887	3943525	Chchd7	1.61	+
chr1	16657551	16662278	D030040B21Rik	1.61	+
chr1	16642764	16656865	Eloc	1.61	-
chr4	102967265	102989755	Gm12709	1.61	-
chr18	36952647	37841872	Gm37013	1.61	+
chr18	36967630	37841872	Gm38666	1.61	+
chr18	36973801	37841872	Gm38667	1.61	+
chr9	40801275	40805202	Hspa8	1.61	+
chr19	18632015	18652184	Nmrk1	1.61	+
chr2	119618297	119650160	Nusap1	1.61	+
chr2	119609531	119618505	Oip5	1.61	-
chr19	18580363	18631813	Ostf1	1.61	-
chr4	3901157	3938405	Plag1	1.61	-
chr5	93093415	93181378	Septin11	1.61	+
chr9	40803582	40803669	Snord14c	1.61	+
chr4	102986378	103005594	Tctex1d1	1.61	+
chr1	16665190	16678275	Tmem70	1.61	+
chr17	35128996	35131801	Apom	1.6	-
chr8	3353436	3456601	Arhgef18	1.6	+
chr5	92388133	92414627	Art3	1.6	+
chr17	35135499	35147321	Bag6	1.6	+
chr17	83501916	83514333	Cox7a2l	1.6	-
chr17	35116194	35121292	Csnk2b	1.6	-
chr4	148643316	148671572	Gm572	1.6	+
chr17	35113945	35115509	Ly6g5b	1.6	-
chr5	38277403	38304217	Otop1	1.6	+
chr4	132768359	132778746	Rpa2	1.6	+
chr17	56584981	56606294	Safb	1.6	+
chr17	56562941	56584585	Safb2	1.6	-
chr5	92284009	92310024	Sdad1	1.6	-
chr7	43408279	43418349	Siglecg	1.6	+
chr6	65042590	65116049	Smarcad1	1.6	+
chr4	132732965	132757171	Smpdl3b	1.6	-
chr9	36729343	36767622	Stt3a	1.6	-
chr4	148612381	148626996	Tardbp	1.6	-
chr3	132684143	132841688	Tbck	1.6	+
chr12	85340613	85374717	Tmed10	1.6	-
chr5	38260184	38269634	Tmem128	1.6	+
chr13	21179930	21194723	Trim27	1.6	+
chr13	65278853	65297795	Zfp369	1.6	+
chr7	4074124	4120728	9430041J12Rik	1.59	-
chr7	27605796	27640826	Akt2	1.59	+
chr12	78842981	78861638	Atp6v1d	1.59	-
chr2	118528756	118549686	Bmf	1.59	-
chr2	119017778	119029393	Ccdc32	1.59	-
chr8	56531521	56550566	Cep44	1.59	-
chr7	4126339	4136926	D030047H15Rik	1.59	-
chr12	78862071	78887010	Eif2s1	1.59	+
chr8	56551153	56593939	Fbxo8	1.59	+
chr10	41188171	41303241	Fig4	1.59	-
chr2	119047118	119110497	Knl1	1.59	+
chr7	4137055	4148173	Leng8	1.59	+
chr7	67231162	67372858	Mef2a	1.59	-
chr6	122317730	122339657	Phc1	1.59	-
chr4	6365679	6396122	Sdcbp	1.59	+
chr5	129501230	129571384	Sfswap	1.59	+
chr2	132074833	132145108	Slc23a2	1.59	-
chr19	44931118	44983785	Slf2	1.59	+
chr7	101899807	101906359	Tomt	1.59	-
chr2	34941749	34961772	Traf1	1.59	-
chr5	86804265	86836659	Ythdc1	1.59	+
chr7	110061701	110095392	Zfp143	1.59	+
chr15	98985964	98989281	4930578M01Rik	1.58	+
chr2	150618110	150668240	Acss1	1.58	-
chr10	70097120	70193200	Ccdc6	1.58	+
chr3	95228942	95236424	Cdc42se1	1.58	+
chr16	18780446	18811972	Cdc45	1.58	-
chr5	96070332	96161547	Cnot6l	1.58	-
chr15	77958997	77970824	Eif3d	1.58	-
chr15	77940521	77956722	Foxred2	1.58	-
chr3	95181765	95217942	Gabpb2	1.58	-
chr3	95217456	95226658	Gm16740	1.58	+
chr2	91457530	91479287	Lrp4	1.58	+
chr14	115043670	115043754	Mir17	1.58	+
chr14	115044389	115046728	Mir17hg	1.58	+
chr14	115043850	115043946	Mir18	1.58	+
chr14	115043999	115044081	Mir19a	1.58	+
chr14	115044304	115044391	Mir19b-1	1.58	+
chr14	115044156	115044263	Mir20a	1.58	+
chr14	115044426	115044506	Mir92-1	1.58	+
chr3	95218543	95228677	Mllt11	1.58	-
chr19	11273865	11283813	Ms4a5	1.58	-
chr4	116601051	116627497	Nasp	1.58	-
chr5	41624972	41707691	Rab28	1.58	-
chr5	53267105	53278540	Smim20	1.58	+
chr5	65537244	65598989	Ube2k	1.58	+
chr16	18812293	18835261	Ufd1	1.58	+
chr3	88171559	88177785	1700113A16Rik	1.57	-
chr11	101665540	101667832	Arl4d	1.57	+
chrX	53053111	53057190	C430049B03Rik	1.57	-
chr10	80629655	80640771	Csnk1g2	1.57	+
chr11	71007439	71019303	Derl2	1.57	-
chr11	70984090	71004432	Dhx33	1.57	-
chr5	107908041	107987077	Dipk1a	1.57	-
chr15	51786562	51865461	Eif3h	1.57	-
chr11	53259813	53300479	Hspa4	1.57	-
chr6	71588969	71632686	Kdm3a	1.57	-
chr10	77641223	77641307	Mir1930	1.57	+
chrX	53054254	53054349	Mir322	1.57	-
chrX	53053254	53053353	Mir351	1.57	-
chrX	53048153	53048244	Mir450-1	1.57	-
chrX	53048298	53048367	Mir450-2	1.57	-
chrX	53047996	53048078	Mir450b	1.57	-
chrX	53053983	53054054	Mir503	1.57	-
chrX	53049402	53049487	Mir542	1.57	-
chr11	71019610	71027360	Mis12	1.57	+
chr11	69098948	69109957	Per1	1.57	+
chr5	33640054	33652574	Slbp	1.57	-
chr5	33658127	33672202	Tacc3	1.57	+
chr5	33653215	33657977	Tmem129	1.57	-
chr10	77622320	77645990	Ube2g2	1.57	+
chr15	51877440	51884622	Utp23	1.57	+
chr5	129942108	129986692	Vkorc1l1	1.57	+
chr6	134897960	134900785	2810454H06Rik	1.56	+
chr7	55962530	55980096	A230056P14Rik	1.56	+
chr5	122391877	122406181	Arpc3	1.56	+
chr15	102528635	102625464	Atf7	1.56	-
chr6	4076898	4086930	Bet1	1.56	-
chr17	28896394	28915324	Bnip5	1.56	-
chr5	122364583	122372342	Fam216a	1.56	-
chr6	22306521	22356081	Fam3c	1.56	-
chrX	169975042	169978917	G530011O06Rik	1.56	-
chr2	181251450	181287966	Gmeb2	1.56	-
chr5	122372507	122382769	Gpn3	1.56	+
chr6	134869091	134897825	Gpr19	1.56	-
chr16	36693977	36726804	Ildr1	1.56	+
chr7	4740126	4747514	Kmt5c	1.56	+
chr9	86581362	86687277	Me1	1.56	-
chr14	61632026	61632110	Mir15a	1.56	-
chr14	61631879	61631972	Mir16-1	1.56	-
chr7	55931265	55962493	Nipa2	1.56	-
chr5	100553725	100572205	Plac8	1.56	-
chr5	122325507	122354195	Rad9b	1.56	-
chr5	65446843	65537149	Smim14	1.56	-
chr1	161816111	161876682	Suco	1.56	-
chr7	4716001	4725082	Tmem150b	1.56	-
chr13	59771878	59823147	Tut7	1.56	-
chr8	114439651	115352712	Wwox	1.56	+
chr9	4294792	4309494	Aasdhppt	1.55	-
chr5	145114255	145128186	Arpc1b	1.55	+
chr16	91925222	91931630	Atp5o	1.55	-
chr3	65946150	65958249	Ccnl1	1.55	-
chr1	130439025	130462744	Cd55	1.55	-
chr2	77895652	77946356	Cwc22	1.55	-
chr4	148558418	148582400	Exosc10	1.55	+
chr5	3639960	3647936	Gatad1	1.55	-
chr1	51509504	51596718	Gm17767	1.55	-
chr17	56079630	56100604	Hdgfl2	1.55	+
chr5	149616844	149636315	Hsph1	1.55	-
chr9	4309815	4331732	Kbtbd3	1.55	+
chr3	138458959	138489382	Metap1	1.55	-
chr4	103114389	103165754	Mier1	1.55	+
chr2	92184181	92364666	Phf21a	1.55	+
chr14	56722445	56778318	Pspc1	1.55	-
chr8	91070056	91123844	Rbl2	1.55	+
chr5	53590345	53657445	Rbpj	1.55	+
chr15	96571417	96642343	Slc38a1	1.55	-
chr5	3657003	3679544	Tmbim7	1.55	+
chr17	56068248	56079333	Ubxn6	1.55	-
chr7	98886742	99141144	Uvrag	1.55	-
chr4	103038064	103114299	Wdr78	1.55	-
chr2	39008138	39015872	Arpc5l	1.54	+
chr9	7818225	7836806	Birc2	1.54	-
chr9	78175913	78178882	C920006O11Rik	1.54	+
chr5	145167212	145182041	Cpsf4	1.54	+
chr6	143167229	143208547	Etnk1	1.54	+
chr9	20607474	20617271	Fbxl12os	1.54	+
chrX	7573599	7581016	Flicr	1.54	+
chr6	122820183	122845366	Foxj2	1.54	+
chrX	7579675	7595243	Foxp3	1.54	+
chr6	143109213	143153931	Gm31108	1.54	-
chr9	78191965	78209349	Gsta4	1.54	+
chr6	8630526	8758458	Ica1	1.54	-
chr17	35841497	35859670	Mdc1	1.54	+
chr6	122831376	122831437	Mir7231	1.54	+
chr17	35861317	35865400	Nrm	1.54	+
chr13	96388293	96415587	Poc5	1.54	+
chr5	31202667	31220545	Ppm1g	1.54	-
chrX	7558561	7574281	Ppp1r3f	1.54	-
chr2	39001580	39005131	Rpl35	1.54	-
chr19	36834231	36893477	Tnks2	1.54	+
chr17	35833919	35838301	Tubb5	1.54	-
chr3	125865271	125938652	Ugt8a	1.54	-
chr11	23306894	23490560	Usp34	1.54	+
chr5	52775408	52824665	Zcchc4	1.54	+
chr5	31198980	31202042	Zfp513	1.54	-
chr2	22940073	23040241	Abi1	1.53	-
chr2	127854627	128123892	Acoxl	1.53	+
chr2	113831491	113848661	Arhgap11a	1.53	-
chr1	74236516	74268209	Arpc2	1.53	+
chr13	23427975	23431017	C230035I16Rik	1.53	-
chr4	134093537	134095073	Cd52	1.53	-
chr13	17715961	17805097	Cdk13	1.53	-
chr7	35397062	35439830	Cep89	1.53	+
chr7	35392151	35396767	Faap24	1.53	-
chr2	94032696	94157909	Hsd17b12	1.53	-
chr5	45730331	45856552	Lcorl	1.53	-
chr6	71812996	71823784	Mrpl35	1.53	-
chr3	37404981	37419596	Nudt6	1.53	-
chr10	57631980	57741112	Pkib	1.53	+
chr2	113776312	113829091	Scg5	1.53	-
chr3	37419949	37579096	Spata5	1.53	+
chr11	79993105	80034123	Suz12	1.53	+
chr5	86110729	86172743	Uba6	1.53	-
chr4	134102582	134126780	Ubxn11	1.53	+
chr11	26471401	26593920	Vrk2	1.53	-
chr9	88548019	88571086	Zfp949	1.53	+
chr2	163644849	163645800	0610039K10Rik	1.52	+
chr8	79683441	79711740	Abce1	1.52	-
chr8	79711762	79777321	Anapc10	1.52	+
chr11	101325062	101329694	Aoc2	1.52	+
chr11	101330605	101339430	Aoc3	1.52	+
chr12	69372149	69375980	Arf6	1.52	+
chr11	101295906	101302286	Becn1	1.52	-
chr11	98203304	98253540	Cdk12	1.52	+
chr10	40349307	40483818	Cdk19	1.52	+
chr6	35042706	35133737	Cnot4	1.52	-
chr3	146499835	146505543	Gng5	1.52	+
chr7	30565426	30567962	Igflr1	1.52	+
chr7	30555440	30559646	Lin37	1.52	-
chr5	147016654	147076572	Lnx2	1.52	-
chr11	98153660	98192906	Med1	1.52	-
chr5	150635972	150665612	N4bp2l2	1.52	-
chr2	103721257	103761270	Nat10	1.52	-
chr12	69311542	69357176	Nemf	1.52	-
chr7	45062428	45078503	Nosip	1.52	+
chr11	70943057	70969973	Nup88	1.52	-
chr5	150673826	150810669	Pds5b	1.52	+
chr2	163658457	163726158	Pkig	1.52	+
chr5	147077345	147079086	Polr1d	1.52	+
chr7	30539133	30552272	Proser3	1.52	-
chr7	45027700	45053334	Prr12	1.52	-
chr7	45053606	45061652	Prrg2	1.52	-
chr7	30561865	30563204	Psenen	1.52	-
chr11	101316212	101323537	Psme3	1.52	+
chr10	128058981	128077254	Ptges3	1.52	+
chr1	6214661	6276104	Rb1cc1	1.52	+
chr5	28317188	28419242	Rbm33	1.52	+
chr3	94954107	94961561	Rfx5	1.52	+
chr11	70970198	70977933	Rpain	1.52	+
chr2	163623272	163645143	Serinc3	1.52	-
chr3	146457202	146499753	Spata1	1.52	-
chr5	8046077	8069314	Sri	1.52	+
chr19	41210841	41264004	Tm9sf3	1.52	-
chr14	52016864	52019787	Tmem253	1.52	+
chr4	46505071	46536141	Trim14	1.52	-
chr7	30563339	30565364	U2af1l4	1.52	+
chr14	52006081	52020733	Zfp219	1.52	-
chr5	103754161	103855322	Aff1	1.51	+
chr10	62743927	62792368	Ccar1	1.51	-
chr9	44410163	44418069	Ccdc84	1.51	-
chr5	31187557	31193139	Eif2b4	1.51	-
chr13	30813917	30974047	Exoc2	1.51	-
chr12	86241857	86291368	Gpatch2l	1.51	+
chr9	70012547	70022866	Gtf2a2	1.51	+
chr5	110103976	110108197	Gtpbp6	1.51	-
chr13	23583669	23621124	H2bc6	1.51	-
chr8	25578489	25597989	Letm2	1.51	-
chr5	66968427	67057159	Limch1	1.51	+
chr1	4773199	4785726	Mrpl15	1.51	-
chr13	118380109	118387252	Mrps30	1.51	-
chr8	25601600	25677972	Nsd3	1.51	+
chr12	79297281	79814690	Rad51b	1.51	+
chr11	114668579	114672333	Rpl38	1.51	+
chr9	37649181	37657312	Tbrg1	1.51	-
chr9	44403758	44407548	Trappc4	1.51	-
chr11	114675467	114720984	Ttyh2	1.51	+
chr14	121878605	122021035	Ubac2	1.51	+
chr10	123105005	123197019	Usp15	1.51	-
chr1	162570514	162599080	Vamp4	1.51	+
chr5	110110091	110129794	Zfp605	1.51	+
chr12	79232346	79296282	Zfyve26	1.51	-
chr5	125441567	125460885	Bri3bp	1.5	+
chr11	69391176	69395346	Cyb5d1	1.5	-
chr3	159495432	159529955	Depdc1a	1.5	+
chr2	5898059	5942792	Dhtkd1	1.5	-
chr5	125414403	125434048	Dhx37	1.5	-
chr5	134619871	134639409	Eif4h	1.5	-
chr15	44428110	44437685	Eny2	1.5	+
chr1	78424744	78488897	Farsb	1.5	-
chr1	171913531	171919356	Gm37065	1.5	-
chr9	52002060	52048705	Gm6981	1.5	-
chr4	116557657	116593902	Gpbp1l1	1.5	+
chr2	121492680	121506656	Mfap1a	1.5	-
chr11	97315715	97329920	Mrpl45	1.5	+
chr11	69395790	69396671	Naa38	1.5	+
chr1	52630704	52651919	Nemp2	1.5	+
chr15	8289823	8444463	Nipbl	1.5	-
chr15	44375226	44428307	Nudcd1	1.5	-
chr5	31624438	31697610	Rbks	1.5	-
chr9	52047940	52088738	Rdx	1.5	+
chr10	59141626	59221847	Septin10	1.5	-
chr1	171917461	171948958	Slamf6	1.5	+
chr10	59221921	59226433	Sowahc	1.5	+
chr15	99392946	99410049	Tmbim6	1.5	+
chr5	130222334	130243765	Tmem248	1.5	+
chr4	116551527	116555943	Tmem69	1.5	-
chr11	69396515	69398234	Tmem88	1.5	-
chr2	5951468	6056703	Upf2	1.5	+
chr2	121506722	121544859	Wdr76	1.5	+
chr9	20428317	20460160	Zfp26	1.5	-
chr16	33379853	33380736	1700007L15Rik	1.49	-
chr5	136919145	136937109	4933404O12Rik	1.49	+
chr2	23069071	23114512	Acbd5	1.49	+
chr10	21040819	21080429	Ahi1	1.49	+
chr6	18866317	18879584	Ankrd7	1.49	+
chr5	92006073	92042696	Cdkl2	1.49	-
chr5	30666885	30674837	Cenpa	1.49	+
chr5	8966047	8997146	Crot	1.49	-
chr7	88278084	88292159	Ctsc	1.49	+
chr7	108934414	108941942	Eif3f	1.49	+
chr3	95624979	95632117	Ensa	1.49	+
chr5	84054764	84417382	Epha5	1.49	-
chr13	103818785	103920586	Erbin	1.49	-
chr5	107548966	107597888	Glmn	1.49	-
chr1	63964726	63968999	Gm13749	1.49	+
chr10	30603194	30606634	Gm20300	1.49	-
chr10	30608206	30618366	Hint3	1.49	-
chr5	136908149	136913244	Ift22	1.49	+
chr6	18848634	18854052	Lsm8	1.49	+
chr11	105126424	105141146	Mettl2	1.49	+
chr7	108921852	108930158	Nlrp10	1.49	-
chr6	56882400	56923932	Nt5c3	1.49	-
chr5	110259134	110269899	Pgam5	1.49	-
chr5	110286318	110337453	Pole	1.49	+
chr5	110274285	110286168	Pxmp2	1.49	-
chr5	107597960	107661853	Rpap2	1.49	+
chr6	34863145	34874946	Tmem140	1.49	+
chrX	150408577	150440905	Tmem29	1.49	-
chr10	30534224	30600700	Trmt11	1.49	-
chr16	55973803	56008912	Zbtb11	1.49	+
chr16	55973267	55974617	Zbtb11os1	1.49	-
chr16	33380774	33503903	Zfp148	1.49	+
chr8	22398720	22399591	1810012K16Rik	1.48	+
chr1	44118956	44144517	Bivm	1.48	+
chr5	110135829	110171973	Chfr	1.48	+
chr1	74506059	74530842	Cnot9	1.48	+
chr2	105966707	106003549	Dnajc24	1.48	-
chr10	5799157	5805465	Fbxo5	1.48	-
chr2	21367566	21830542	Gpr158	1.48	+
chr13	23695810	23696545	H1f6	1.48	+
chr13	23684198	23684667	H2bc4	1.48	+
chr14	52073376	52104021	Hnrnpc	1.48	-
chr4	41390747	41464848	Kif24	1.48	-
chr8	22411339	22429665	Mrps31	1.48	+
chr4	41465147	41480926	Nudt2	1.48	+
chr1	64789120	64956824	Plekhm3	1.48	-
chr17	35149085	35164877	Prrc2a	1.48	-
chr14	52110902	52161339	Rpgrip1	1.48	+
chr2	119675067	119735407	Rtf1	1.48	+
chr8	22375549	22398621	Slc25a15	1.48	-
chr3	121459527	121532344	Slc44a3	1.48	-
chr3	102818498	102936100	Sycp1	1.48	-
chr1	44086612	44102441	Tex30	1.48	-
chr1	74435509	74544286	Usp37	1.48	-
chr7	44748628	44777514	Vrk3	1.48	+
chr7	30095075	30107614	Zfp260	1.48	+
chr7	44731481	44748391	Zfp473	1.48	-
chr7	30077336	30090510	Zfp566	1.48	-
chr13	67069397	67081545	Zfp708	1.48	-
chr13	67038593	67061170	Zfp712	1.48	-
chr7	27959799	27979157	Zfp780b	1.48	-
chr7	30059240	30072823	Zfp82	1.48	-
chr10	82619850	82623228	1190007I07Rik	1.47	-
chr17	10324601	10329312	1700110C19Rik	1.47	+
chr5	114942201	114948540	2210016L21Rik	1.47	+
chr11	69897351	69900987	2810408A11Rik	1.47	-
chr12	49389651	49407346	3110039M20Rik	1.47	+
chr12	32919383	32953789	4933406C10Rik	1.47	-
chr17	10319918	10321141	Cahm	1.47	+
chr2	103767106	103797078	Caprin1	1.47	-
chr14	50789248	50795728	Ccnb1ip1	1.47	-
chr10	41519499	41531042	Cd164	1.47	+
chr11	69916711	69921386	Eif5a	1.47	-
chr3	87435781	87467524	Fcrl5	1.47	+
chr12	49382882	49386867	Foxg1	1.47	+
chr1	97770171	97793708	Gin1	1.47	+
chr5	34660378	34755303	Grk4	1.47	+
chr13	21716411	21716859	H2ac13	1.47	+
chr13	21722043	21722526	H2bc14	1.47	+
chr13	21717627	21718115	H3c10	1.47	+
chr13	8885605	8892396	Idi1	1.47	+
chr3	158036681	158067090	Lrrc40	1.47	+
chr14	62837720	62837857	Mir8098	1.47	+
chr14	54970685	54994626	Myh7	1.47	-
chr14	55015453	55024137	Ngdn	1.47	+
chr5	34638535	34660148	Nop14	1.47	-
chr2	130274411	130279313	Nop56	1.47	+
chr5	114923239	114937911	Oasl1	1.47	+
chr8	72099761	72100706	Olfr373	1.47	+
chr8	72107039	72110509	Olfr374	1.47	+
chr8	79639675	79677755	Otud4	1.47	+
chr14	50807915	50821301	Parp2	1.47	+
chr9	20652117	20663712	Pin1	1.47	+
chr1	97706042	97770092	Ppip5k2	1.47	-
chr17	10210179	10319361	Qk	1.47	-
chr14	50807446	50807771	Rpph1	1.47	-
chr10	57515774	57532529	Serinc1	1.47	-
chr2	130275514	130275573	Snord110	1.47	+
chr2	130278025	130278088	Snord57	1.47	+
chr3	158010472	158031772	Srsf11	1.47	-
chr12	32953944	32979502	Sypl	1.47	+
chr10	82629837	82650799	Tdg	1.47	+
chr10	82629841	82650277	Tdg-ps2	1.47	+
chr9	20643335	20646792	Ubl5	1.47	+
chr14	62837689	62956886	Wdfy2	1.47	+
chr13	8802965	8871044	Wdr37	1.47	-
chr11	69935898	69941603	Ybx2	1.47	+
chr7	43579585	43593710	Zfp719	1.47	+
chr5	52190680	52197984	9230114K14Rik	1.46	+
chr3	115881578	115888130	A930005H10Rik	1.46	-
chr15	3982034	3995746	AW549877	1.46	-
chr11	20685084	20741556	Aftph	1.46	-
chr11	85353163	85826058	Bcas3	1.46	+
chr7	92561148	92582294	Ccdc90b	1.46	+
chr5	146231249	146302874	Cdk8	1.46	+
chr12	4213479	4233965	Cenpo	1.46	-
chr5	52150202	52190546	Dhx15	1.46	-
chr3	115888182	115929323	Dph5	1.46	+
chr10	11281329	11297969	Fbxo30	1.46	+
chr15	3963563	3979573	Fbxo4	1.46	-
chr15	3996038	4015858	Gm2093	1.46	+
chr16	37509795	37539789	Gtf2e1	1.46	-
chr13	23746733	23747223	H2bc3	1.46	+
chr12	4234012	4240123	Ptrhd1	1.46	+
chr16	37539893	37572385	Rabl3	1.46	+
chr1	91145102	91170795	Rbm44	1.46	+
chr5	146209193	146221457	Rnf6	1.46	-
chr5	88583512	88642704	Rufy3	1.46	+
chr19	26748164	26778321	Smarca2	1.46	+
chr5	117133587	117275098	Taok3	1.46	+
chr5	44175161	44226606	Tapt1	1.46	-
chr5	135149685	135163873	Tbl2	1.46	+
chr14	118984984	119099434	Uggt2	1.46	-
chr13	21945093	21960485	Zfp184	1.46	+
chr5	145283342	145291469	Zscan25	1.46	+
chr2	179976852	179979013	4921531C22Rik	1.45	+
chr3	135436220	135438665	4930539J05Rik	1.45	-
chr5	100420841	100429535	5430416N02Rik	1.45	-
chr5	143902703	143909839	Aimp2	1.45	-
chr13	100651342	100666415	Ak6	1.45	+
chr5	143890740	143895067	Ankrd61	1.45	-
chr5	121738531	121814950	Atxn2	1.45	+
chr16	38085063	38089260	BC031361	1.45	-
chr2	180929022	180934010	Birc7	1.45	+
chr19	24919915	24961616	Cbwd1	1.45	-
chr13	100669480	100697240	Ccdc125	1.45	+
chr3	135406411	135423433	Cisd2	1.45	-
chr13	112927679	112969432	Dhx29	1.45	+
chr15	44619640	44641520	Ebag9	1.45	+
chr19	10199131	10203921	Fen1	1.45	-
chr4	95557506	95926939	Fggy	1.45	+
chr2	28609449	28621982	Gfi1b	1.45	-
chr16	38089000	38246084	Gsk3b	1.45	+
chr13	23763667	23764412	H1f1	1.45	+
chr13	23751087	23751592	H2ac4	1.45	+
chr13	23752344	23752840	H3c2	1.45	+
chr13	23745041	23745521	H3c3	1.45	-
chr13	23756936	23757386	H4c2	1.45	+
chr19	29321353	29325318	Insl6	1.45	-
chr6	38551333	38609470	Luc7l2	1.45	+
chr19	24942235	24942303	Mir3084-1	1.45	-
chr19	24942235	24942303	Mir3084-2	1.45	-
chr13	112867779	112927380	Mtrex	1.45	-
chr11	78166105	78176666	Nek8	1.45	-
chr17	64281005	64331883	Pja2	1.45	-
chr5	143910000	143931756	Pms2	1.45	+
chr11	78193391	78205763	Proca1	1.45	+
chr11	78188747	78192193	Rab34	1.45	+
chr13	100617163	100651061	Rad17	1.45	-
chr13	85214698	85289486	Rasa1	1.45	-
chr11	78180935	78183584	Rpl23a	1.45	-
chr5	33104218	33162699	Slc5a1	1.45	+
chr19	60774330	60774385	Snora19	1.45	-
chr13	95330610	95330736	Snora47	1.45	+
chr11	78181301	78181346	Snord42a	1.45	-
chr11	78183058	78183113	Snord42b	1.45	-
chr11	78181686	78181756	Snord4a	1.45	-
chr2	179912145	179976646	Taf4	1.45	-
chr13	100651342	100656060	Taf9	1.45	+
chr19	10206032	10207824	Tmem258	1.45	+
chr11	78158422	78165550	Traf4	1.45	-
chr2	28641232	28691172	Tsc1	1.45	+
chr3	135438700	135468214	Ube2d3	1.45	+
chr2	180904376	180920936	Ythdf1	1.45	-
chr13	95324824	95337842	Zbed3	1.45	+
chr3	9250566	9285332	Zbtb10	1.45	+
chr8	129216353	129234046	2610044O15Rik8	1.44	-
chr5	137553545	137569580	Actl6b	1.44	+
chr2	73816508	73892639	Atf2	1.44	-
chr19	5364632	5366876	Banf1	1.44	-
chr11	70669462	70688105	Camta2	1.44	-
chr19	5490454	5494031	Cfl1	1.44	+
chr3	145070262	145099106	Clca2	1.44	-
chr7	30291694	30308367	Clip3	1.44	+
chr19	5344704	5349574	Cst6	1.44	-
chr19	5465042	5468507	Ctsw	1.44	-
chr9	104151596	104262930	Dnajc13	1.44	-
chr2	126152140	126165277	Dtwd1	1.44	+
chr19	5366812	5371511	Eif1ad	1.44	+
chr2	125983482	126152004	Fam227b	1.44	-
chr12	59200654	59219483	Fbxo33	1.44	-
chr5	104048002	104048063	Mir5619	1.44	+
chr19	5482560	5488379	Mus81	1.44	-
chr5	104046863	104065378	Nudt9	1.44	+
chr3	145118588	145153915	Odf2l	1.44	+
chr4	14809504	14826413	Otud6b	1.44	-
chr11	70651846	70654650	Pfn1	1.44	-
chr4	116221607	116303056	Pik3r3	1.44	+
chr15	96687391	96699728	Slc38a2	1.44	-
chr11	70663768	70669416	Spag7	1.44	-
[truncated: 4,112 more rows]
