# Supplementary material for: Nuclear Vav3 is required for polycomb repression complex-1 activity in B-cell lymphoblastic leukemogenesis
Source: Nat Commun. 2022 Jun 1;13:3056. doi: 10.1038/s41467-022-30651-7 (PMC9160250; doi:10.1038/s41467-022-30651-7)
Supplement: Supplementary file 9 — Supplementary Data 7 [file 41467_2022_30651_MOESM9_ESM.xlsx]

## Sheet: Sheet1
Intersections	Degree	Observed.Overlap	Expected.Overlap	FE	Significance of overlap	Elements
H2AK119Ub	1	2605	NA	NA	NA	0610009B22Rik, 0610039K10Rik, 1110002L01Rik, 1110004F10Rik, 1110019D14Rik, 1110020A21Rik, 1190007I07Rik, 1500011B03Rik, 1500015L24Rik, 1500026H17Rik, 1600020E01Rik, 1600023N17Rik, 1700003G18Rik, 1700007L15Rik, 1700012D14Rik, 1700016G22Rik, 1700016H13Rik, 1700025M24Rik, 1700027F09Rik, 1700028E10Rik, 1700030C10Rik, 1700031P21Rik, 1700041A01Rik, 1700066N21Rik, 1700096K18Rik, 1700102H20Rik, 1700110C1…
Ring1b	1	5607	NA	NA	NA	0610010K14Rik, 0610038B21Rik, 0610040F04Rik, 0610040J01Rik, 1110006O24Rik, 1110017D15Rik, 1110038F14Rik, 1110065P20Rik, 1190005I06Rik, 1500009C09Rik, 1500009L16Rik, 1500011B03Rik, 1500012K07Rik, 1600002D24Rik, 1600014C23Rik, 1600019K03Rik, 1600029I14Rik, 1600029O15Rik, 1700001C19Rik, 1700001J03Rik, 1700001K19Rik, 1700001K23Rik, 1700003E16Rik, 1700003M07Rik, 1700007F19Rik, 1700008O03Rik, 1700012C1…
Ring1b & H2AK119Ub	2	524	577.207	0.907819	0.996522	1500011B03Rik, 1700016H13Rik, 1700030C10Rik, 1700066N21Rik, 1700096K18Rik, 1700120C14Rik, 1810024B03Rik, 2810025M15Rik, 4930487D11Rik, 4930515G01Rik, 4930578M01Rik, 4931431C16Rik, 4933404O12Rik, 9330179D12Rik, 9530036O11Rik, 9930021J03Rik, A930011G23Rik, Aacs, Abca7, Abcb9, Abcf2, Abhd11, Abhd2, Ablim1, Acer3, Acox3, Acoxl, Acss1, Actl6b, Actr6, Adgrv1, Aff1, Afp, AI506816, Akip1, Akt1s1, Aldh16a…
Bmi1	1	349	NA	NA	NA	1110004F10Rik, 1600014C23Rik, 1700003G18Rik, 1700045H11Rik, 2810025M15Rik, 4831440E17Rik, 5031425E22Rik, 6330418K02Rik, A730081D07Rik, A930024E05Rik, Aasdh, Abhd11os, Acbd7, Actb, Adcy7, Add3, Aff4, Akt3, Alox5ap, Anapc4, Ankle2, Ankrd24, Ankrd54, Antxr2, Ap1m2, Apbb2, Arhgdib, Arrdc5, Atf6, Atp13a3, Atp8a1, Atxn7l1, AU022252, B330016D10Rik, B930095G15Rik, Baat, Babam2, Bambi, Bcl7c, Bmi1, Bptf, …
Bmi1 & H2AK119Ub	2	141	35.9275	3.92457	7.66264e-50	1110004F10Rik, 1700003G18Rik, 2810025M15Rik, 4831440E17Rik, 5031425E22Rik, Aasdh, Add3, Aff4, Antxr2, Apbb2, Bmi1, Bptf, Btaf1, C430049B03Rik, Camkk2, Ccdc115, Cct8l1, Cdc7, Cdk8, Cdkn2a, Cdkn2b, Chchd2, Chrna1, Chrna9, Chst12, Cic, Col26a1, Commd3, Cops4, Csn1s1, Csn1s2a, Csn1s2b, Dbf4, Ddx54, Dnajb4, Dtx2, Erf, Evi5, Eya1, Fgfbp3, Fubp1, G530011O06Rik, Gm12610, Gtf2i, Guf1, Haus3, Hif1a, Hivep1…
Bmi1 & Ring1b	2	180	77.3303	2.32768	1.06184e-33	1600014C23Rik, 1700045H11Rik, 2810025M15Rik, A930024E05Rik, Actb, Adcy7, Alox5ap, Ankrd24, Apbb2, Atxn7l1, AU022252, B330016D10Rik, Bcl7c, Bmi1, Brdt, C430049B03Rik, Cacna1i, Cbx7, Cct8l1, Cdc7, Cdk18, Cdk8, Cdkn2a, Cdkn2b, Cds1, Cdx2, Celf2, Cfap206, Chchd2, Chrna1, Chrna9, Chst12, Cic, Clip2, Col26a1, Commd3, Crygn, Csn1s1, Csn1s2a, Csn1s2b, Ctf1, Cul7, Ddx54, Dgkq, Dpysl5, Dstyk, Dtx2, Duox1, …
Bmi1 & Ring1b & H2AK119Ub	3	75	7.9607	9.42129	1.76638e-49	2810025M15Rik, Apbb2, Bmi1, C430049B03Rik, Cct8l1, Cdc7, Cdk8, Cdkn2a, Cdkn2b, Chchd2, Chrna1, Chrna9, Chst12, Cic, Col26a1, Commd3, Csn1s1, Csn1s2a, Csn1s2b, Ddx54, Dtx2, Evi5, Gm12610, Gtf2i, Haus3, Klf3, Kmt2c, Krtcap3, Lhfpl3, Lnx2, Magi2, Med13l, Mir322, Mir351, Mir3965, Mir450-1, Mir450-2, Mir450b, Mir503, Mir542, Mlec, Nek8, Nfia, Nrbp1, Pan3, Paqr3, Phkg1, Poln, Prkag2, Proca1, Prom1, Prr…
Chrom	txStart	txEnd	Gene	Score	Strand
chr7	96210636	96911092	Tenm4	4.03	+
chr14	52016864	52019787	Tmem253	3.95	+
chr14	52006081	52020733	Zfp219	3.95	-
chr5	21884453	22344705	Reln	3.73	-
chr5	22746053	23275597	Lhfpl3	3.45	+
chr11	78166105	78176666	Nek8	3.43	-
chr11	78193391	78205763	Proca1	3.43	+
chr11	78158422	78165550	Traf4	3.43	-
chr5	129501230	129571384	Sfswap	3.38	+
chr5	120613129	120628592	Ddx54	3.35	+
chr5	44001442	44094768	Prom1	3.35	-
chr5	120609059	120612589	Rita1	3.35	-
chr5	118560718	118765437	Med13l	3.27	+
chr5	136741759	136883215	Col26a1	3.03	-
chr5	87666207	87682577	Csn1s1	2.95	+
chr5	64230356	64351486	Tbc1d1	2.95	+
chr5	72755717	72868448	Tec	2.94	-
chr5	31251705	31253197	Krtcap3	2.93	+
chr5	31240882	31251566	Nrbp1	2.93	+
chr5	147430155	147548501	Pan3	2.88	+
chr5	66298724	66618817	Apbb2	2.79	-
chr5	87774449	87788798	Csn1s2a	2.67	+
chr5	19907517	20704792	Magi2	2.66	+
chr5	147016654	147076572	Lnx2	2.63	-
chr5	142990892	143113020	Rnf216	2.51	-
chr5	65967123	65977486	Chrna9	2.45	+
chr5	87808120	87824421	Csn1s2b	2.27	+
chr5	87825696	87846386	Prr27	2.27	+
chr5	33104218	33162699	Slc5a1	2.23	+
chr5	129881160	129887470	Chchd2	2.22	-
chr15	36239933	36283147	Rnf19a	2.21	-
chr5	129863430	129879088	Phkg1	2.2	-
chr5	146231249	146302874	Cdk8	2.17	+
chr5	134237831	134314760	Gtf2i	2.13	-
chr5	134326453	134326522	Mir3965	2.13	+
chr5	53590345	53657445	Rbpj	2.11	+
chr5	97086983	97111596	Paqr3	2.09	-
chrX	53053111	53057190	C430049B03Rik	1.99	-
chrX	53054254	53054349	Mir322	1.99	-
chrX	53053254	53053353	Mir351	1.99	-
chrX	53048153	53048244	Mir450-1	1.99	-
chrX	53048298	53048367	Mir450-2	1.99	-
chrX	53047996	53048078	Mir450b	1.99	-
chrX	53053983	53054054	Mir503	1.99	-
chrX	53049402	53049487	Mir542	1.99	-
chr5	64803520	64832901	Klf3	1.98	+
chr5	135994799	136032880	Dtx2	1.96	+
chr5	147314983	147322440	Urad	1.95	-
chr5	140505608	140525238	Chst12	1.94	+
chr5	106964560	106984439	Cdc7	1.76	+
chr4	89274472	89294619	Cdkn2a	1.76	-
chr4	89306288	89311032	Cdkn2b	1.76	-
chr2	73563280	73580338	Chrna1	1.76	-
chr4	89295179	89518621	Gm12610	1.76	+
chr5	115142980	115158176	Mlec	1.76	-
chr5	24862734	24995753	Prkag2	1.61	-
chr4	97581942	98118876	Nfia	1.54	+
chr2	18672434	18676231	Commd3	1.51	+
chr5	88887259	89239656	Slc4a4	1.51	+
chr2	18677017	18686629	Bmi1	1.51	+
chr5	107744794	107875107	Evi5	1.49	-
chr5	107106566	107289629	Tgfbr3	1.47	-
chr5	28317188	28419242	Rbm33	1.46	+
chr5	34153896	34169424	Haus3	1.44	-
chr5	34007178	34169526	Poln	1.44	-
chr5	25516066	25518027	Cct8l1	1.35	+
chr5	25271794	25498783	Kmt2c	1.35	-
chr10	59141626	59221847	Septin10	1.32	-
chr10	59221921	59226433	Sowahc	1.32	+
chr7	25282178	25294159	Cic	1.24	+
chr5	66676120	66687234	Uchl1	1.15	+
chr5	66626494	66676497	Uchl1os	1.15	-
chr1	157412351	157420236	2810025M15Rik	1.11	+
chr1	157135182	157412595	Rasal2	1.11	-
chr14	62837689	62956886	Wdfy2	1.02	+
