# Supplementary material for: Nuclear Vav3 is required for polycomb repression complex-1 activity in B-cell lymphoblastic leukemogenesis
Source: Nat Commun. 2022 Jun 1;13:3056. doi: 10.1038/s41467-022-30651-7 (PMC9160250; doi:10.1038/s41467-022-30651-7)
Supplement: Supplementary file 10 — Supplementary Data 8 [file 41467_2022_30651_MOESM10_ESM.xlsx]

## Sheet: Vav3KO_Bmi1_Up
Intersections	Degree	Observed.Overlap	Expected.Overlap	FE	Significance of Overlap	Elements
H2AK119Ub	1	3506	NA	NA	NA	0610031O16Rik, 0610039H22Rik, 0610040F04Rik, 1110002E22Rik, 1110051M20Rik, 1110065P20Rik, 1500009L16Rik, 1600002D24Rik, 1700001J11Rik, 1700003E24Rik, 1700003L19Rik, 1700007F19Rik, 1700007J10Rik, 1700010D01Rik, 1700011L22Rik, 1700011M02Rik, 1700012D01Rik, 1700012H19Rik, 1700012I11Rik, 1700016L04Rik, 1700018G05Rik, 1700019D03Rik, 1700020G17Rik, 1700022E09Rik, 1700022H16Rik, 1700024I08Rik, 1700025G0…
Ring1b	1	535	NA	NA	NA	1600014C10Rik, 1700001P01Rik, 1700016L04Rik, 1700112H15Rik, 2210408I21Rik, 2410012E07Rik, 2700049A03Rik, 2900092C05Rik, 4930412C18Rik, 4930447C04Rik, 4930470P17Rik, 4930524C18Rik, 4930563E18Rik, 4930578L24Rik, 4932413F04Rik, 4933402D24Rik, 4933406C10Rik, 4933408J17Rik, 4933436E23Rik, 5033403F01Rik, 5033428I22Rik, 9230112D13Rik, 9330175M20Rik, 9430041J12Rik, A1cf, Abhd3, Abi2, Adarb2, Agbl1, Agmo,…
Ring1b & H2AK119Ub	2	232	74.1241	3.12989	1.05114e-63	1700016L04Rik, 2210408I21Rik, 4930412C18Rik, 4930447C04Rik, 4930470P17Rik, 4930524C18Rik, 4933408J17Rik, 4933436E23Rik, 9230112D13Rik, 9330175M20Rik, A1cf, Adarb2, Agbl1, Agmo, Ahnak, Ahr, AI606473, Amotl1, Ank3, Aph1b, Apol7d, Arhgap26, Arhgap42, Arsb, Asph, Asxl1, Atp2b1, AW554918, B020031M17Rik, Bcas1, Bhlhe22, Bmpr1a, Btbd11, Cacna1e, Cacna2d3, Cacnb4, Cadps, Camk4, Camta1, Cat, Ccdc150, Ccdc…
Bmi1	1	345	NA	NA	NA	1810062O18Rik, 2310011J03Rik, 2610016A17Rik, 2610035F20Rik, 2610307P16Rik, 2700069I18Rik, 2900092D14Rik, 4930447C04Rik, 4930455D15Rik, 4930470P17Rik, 4930483O08Rik, 4930557F10Rik, 4930563E18Rik, 4930586N03Rik, 5033428I22Rik, 6430573P05Rik, 9230112D13Rik, A230108P19Rik, A830082K12Rik, Aadacl2, Abhd3, Acot3, Acot5, Acsf2, AI606473, Akap6, Alg12, Alg14, Ambp, Ankar, Apol8, Arfip1, Arhgap22, Arhgap5,…
Bmi1 & H2AK119Ub	2	108	47.7996	2.25943	4.48897e-17	2610307P16Rik, 4930447C04Rik, 4930455D15Rik, 4930470P17Rik, 4930586N03Rik, 9230112D13Rik, A230108P19Rik, Aadacl2, AI606473, Asap2, Atp2b1, B020031M17Rik, Bhlhe22, Bmpr1a, Camk4, Chd7, Chst3, Chsy3, Cnksr3, Crb1, Creb5, Ctif, Cyp46a1, Daam1, Dmd, Dnah11, Dpf3, Dscam, Ebf2, Eml6, Enah, Epb41l4a, Eri3, Fer, Fndc3c1, Fzd8, G630016G05Rik, Gata4, Gm13582, Greb1l, H13, Hnrnpll, Hunk, Igfbp5, Ikzf2, Ikzf…
Bmi1 & Ring1b	2	81	7.29401	11.105	8.20419e-61	4930447C04Rik, 4930470P17Rik, 4930563E18Rik, 5033428I22Rik, 9230112D13Rik, Abhd3, AI606473, Atp2b1, B020031M17Rik, Bank1, Bhlhe22, Bmpr1a, C130071C03Rik, Camk4, Capza2, Crb1, Daam1, Dnah11, Dscam, Evx2, Fbxl17, Fndc3c1, G630016G05Rik, Gm26688, Gm51268, Gphn, Greb1l, Hand2, Hand2os1, Hnrnpll, Hottip, Hoxa10, Hoxa11, Hoxa13, Hoxd11, Hoxd12, Hoxd13, Ikzf2, Ikzf3, Il23r, Immp2l, Isl1, Leprotl1, Lhx8,…
Bmi1 & Ring1b & H2AK119Ub	3	50	1.01058	49.4764	4.53112e-68	4930447C04Rik, 4930470P17Rik, 9230112D13Rik, AI606473, Atp2b1, B020031M17Rik, Bhlhe22, Bmpr1a, Camk4, Crb1, Daam1, Dnah11, Dscam, Fndc3c1, G630016G05Rik, Greb1l, Hnrnpll, Ikzf2, Ikzf3, Il23r, Immp2l, Isl1, Leprotl1, Lhx8, Lipo1, Lipo2, Mab21l1, Meis2, Mpp7, Nkain3, Nsg2, Pde4d, Rad51ap2, Riox2, Rnf220, Rsrc1, Rtn1, Saraf, Skap2, Slc4a10, Sp8, Spdya, Sulf1, Tc2n, Tent5d, Tjp1, Vsnl1, Zbtb20, Zfhx3…
Chrom	txStart	txEnd	Gene	Score	Strand
chr1	12692429	12860372	Sulf1	-4.58	+
chr4	20118873	20778668	Nkain3	-4.27	-
chr16	42907644	43619123	Zbtb20	-4.17	+
chr16	59471774	59492451	Riox2	-3.96	+
chr12	72211748	72236727	Rtn1	-3.84	-
chr16	96592078	97170735	Dscam	-3.82	-
chr12	41024089	41955588	Immp2l	-3.72	+
chr11	32000418	32059211	Nsg2	-3.63	+
chr19	33776036	33787452	Lipo1	-3.48	-
chr19	33719673	33761951	Lipo2	-3.48	-
chr1	69531209	69685960	Ikzf2	-3.05	-
chr2	170579417	170602017	4930470P17Rik	-3	-
chr6	67422931	67491855	Il23r	-2.96	-
chr14	34511620	34522801	9230112D13Rik	-2.72	-
chrX	107816476	107872911	Tent5d	-2.7	+
chr13	116298269	116309688	Isl1	-2.59	-
chr12	72881108	72917765	4930447C04Rik	-2.58	-
chr2	116067224	116085911	G630016G05Rik	-2.48	+
chr2	115861263	116065058	Meis2	-2.48	-
chr2	62046514	62326743	Slc4a10	-2.35	+
chr3	18054324	18057514	Bhlhe22	-2.33	+
chr13	108654176	109955969	Pde4d	-2.32	+
chr3	55782509	55785287	Mab21l1	-2.22	+
chr1	139198253	139377076	Crb1	-2.17	-
chr18	7379648	7626863	Mpp7	-2.15	-
chr12	71831067	71992376	Daam1	-2.09	+
chrX	106420042	106485229	Fndc3c1	-2.09	-
chr17	71552060	71578700	Spdya	-2.05	+
chr18	32939040	33195767	Camk4	-2.03	+
chr12	11456054	11462928	Rad51ap2	-1.96	+
chr4	117271462	117289455	Rnf220	-1.96	-
chr7	65296164	65371244	Tjp1	-1.96	-
chr12	11325244	11436649	Vsnl1	-1.96	-
chr11	98464692	98546031	Ikzf3	-1.95	-
chr12	118846328	118852578	Sp8	-1.88	+
chr14	34411067	34502546	Bmpr1a	-1.87	-
chr12	117877981	118199043	Dnah11	-1.83	-
chr18	13687013	13972733	Zfp521	-1.81	-
chr12	101645445	101711573	Tc2n	-1.78	-
chr10	98914641	99026143	Atp2b1	-1.54	+
chr6	51859164	52012549	Skap2	-1.46	-
chr18	10325178	10562941	Greb1l	-1.41	+
chr8	34135571	34146739	Leprotl1	-1.38	-
chr8	34154578	34170847	Saraf	-1.38	+
chr13	119949356	119950806	B020031M17Rik	-1.3	-
chr8	108714643	108961636	Zfhx3	-1.28	+
chr17	80029486	80062268	Hnrnpll	-1.24	-
chr3	154330820	154334687	AI606473	-1.22	+
chr3	154306293	154330560	Lhx8	-1.22	-
chr3	66985661	67358403	Rsrc1	-1.08	+
