# Supplementary material for: Nuclear Vav3 is required for polycomb repression complex-1 activity in B-cell lymphoblastic leukemogenesis
Source: Nat Commun. 2022 Jun 1;13:3056. doi: 10.1038/s41467-022-30651-7 (PMC9160250; doi:10.1038/s41467-022-30651-7)
Supplement: Supplementary file 12 — Source Data [file 41467_2022_30651_MOESM12_ESM.xlsx]

## Sheet: Figure 1B
Empty	p190 BCR-ABL
200	450
143	374
184	389
275	350
150	418
200	255
120	219
162	228
175	371
191	458
163	392
197	385
192	290

## Sheet: Figure1E
	Nuclear Vav3 MFI					Cytoplasmic Vav3 MFI					Nuclear Vav3/Cytoplasmic Vav3
	Healthy	2016-11	2017-129	2018-210	2018-132	Healthy	2016-11	2017-129	2018-210	2018-132	Healthy	2016-11	2017-129	2018-210	2018-132
	101	336	626	664	233	247	112	294	52	93	0.408907	3	2.12925	12.7692	2.50538
	241	164	692	680	448	250	175	313	40	95	0.964	0.937143	2.21086	17	4.71579
	168	270	301	467	543	253	131	127	47	95.7	0.664032	2.06107	2.37008	9.93617	5.67398
	163	522	244	591	315	210	150	77	138	96.7	0.77619	3.48	3.16883	4.28261	3.2575
	145	242	300	146	273	277	171	164	191	94.2	0.523466	1.4152	1.82927	0.764398	2.89809
	205	337	500	425	556	160	77.6	116	220	105	1.28125	4.34278	4.31034	1.93182	5.29524
	284	263	345	214	460	310	80.9	142	179	94	0.916129	3.25093	2.42958	1.19553	4.89362
	126	249	265	324	401	231	70.8	149	208	136	0.545455	3.51695	1.77852	1.55769	2.94853
	149	333	174	415	380	221	99.5	115	220	112	0.674208	3.34673	1.51304	1.88636	3.39286
	101	296	577	350	588	150	64.4	363	216	191	0.673333	4.59627	1.58953	1.62037	3.07853
	148	334	232	600	729	250	215	246	177	213	0.592	1.55349	0.943089	3.38983	3.42254
	122	212	554	270	573	310	256	203	110	213	0.393548	0.828125	2.72906	2.45455	2.69014
	294	217	657	685	250	264	300	245	150	147	1.11364	0.723333	2.68163	4.56667	1.70068
	235	388	412	479	273	260	206	103	149	158	0.903846	1.8835	4	3.21477	1.72785
	120	246	558	583	169	218	157	205	120	63	0.550459	1.56688	2.72195	4.85833	2.68254
	111	694	251	494	298	263	176	114	150	75	0.422053	3.94318	2.20175	3.29333	3.97333
	310	857	302	289		255	149	58	159		1.21569	5.75168	5.2069	1.81761
	167	621	188	399		323	163	79	134		0.517028	3.80982	2.37975	2.97761
	74	360	388	213		282	105	110	122		0.262411	3.42857	3.52727	1.7459
	110		255	319				59	121				4.32203	2.63636

## Sheet: Figure1H
	WT	Vav3-/-
	40	11.5
	36.8	10.4
	46.3	11.7

## Sheet: Figure1J
	WT+empty	Vav3-/-+empty	Vav3-/-+Vav3FL	Vav3-/-+Vav3CA	Vav3-/-+Vav3N369A
	26.8	15.1	30.6	31.6	16.4
	29.1	16.7	33.3	28.4	17
	31.2	12.5	29.2	31.1	12.9

## Sheet: Figure1L
	UID:2016-11			UID:2018-210
	Ntg shRNA	Vav3shRNA#1	Vav3shRNA#2	Ntg shRNA	Vav3shRNA#1	Vav3shRNA#2
	70.7071	32.3232	10.101	82.7586	41.3793	17.734
	103.03	32.3232	34.3434	110.345	49.2611	25.6158
	155.556	8.08081	10.101	139.901	33.4975	47.2906
	70.7071	28.2828	14.1414	66.9951	31.5271	33.4975

## Sheet: Figure2C
		Sample Name	Gapdh	Cdkn2a	Dct	Ex(2^-Dct)	Normalized to WT		Sample Name	Gapdh	Cdkn2b	Dct	Ex(2^-Dct)	Normalized to WT
			Cт	Cт						Cт	Cт
	Expt#1	WT	22.8552	30.9786	8.12347	0.00358584	0.719182	Expt#1	WT	27.2344	35.9603	8.72599	0.00236165	0.9218
		WT	22.928	30.5329	7.60489	0.00513688	1.03026		WT	27.1437	35.6515	8.50777	0.0027473	1.07233
		VAV3-/-	24.484	31.4645	6.9805	0.00791884	1.58821		VAV3-/-	27.2524	33.9925	6.74009	0.00935473	3.65134
		VAV3-/-	24.5141	31.6441	7.13005	0.00713905	1.43182		VAV3-/-	27.2847	33.9905	6.70577	0.00957992	3.73924
										Cт	Cт	Cdkn2b	Cdkn2b	Cdkn2b
	Expt#2	WT	23.8544	29.3619	5.50747	0.0219829	0.536351	Expt#2	WT	26.6645	35.7559	9.09139	0.00183324	0.941089
		WT	23.9876	28.0468	4.05917	0.0599885	1.46363		WT	26.6635	35.5847	8.92119	0.00206278	1.05892
		VAV3-/-	26.9485	31.1569	4.20839	0.0540938	1.31981		VAV3-/-	26.6053	34.9761	8.37076	0.003021	1.55082
		VAV3-/-	27.3754	30.4657	3.0903	0.117416	2.86478		VAV3-/-	25.9351	34.0588	8.12371	0.00358525	1.84048
	Expt#3	WT	24.6663	30.0924	5.4261	0.0232584	0.315095
		WT	26.9828	29.9901	3.0073	0.124369	1.68489
		VAV3-/-	27.8039	30.4925	2.68856	0.155119	2.10148
		VAV3-/-	27.3773	30.2396	2.86228	0.137521	1.86307
	Expt#4	WT	27.2344	36.2984	9.06404	0.00186832	1.03796
		WT	27.1437	36.6468	9.5031	0.00137811	0.765615
		VAV3-/-	27.2524	34.4822	7.22985	0.00666191	3.70106
		VAV3-/-	27.2847	34.975	7.69023	0.00484184	2.68991
	Expt#5	WT	26.6645	35.5474	8.88296	0.00211819	0.965881
		WT	26.6635	35.8831	9.21965	0.00167729	1.08682
		VAV3-/-	26.6053	33.9166	7.31133	0.00629609	1.59168
		VAV3-/-	25.9351	33.6077	7.67264	0.00490124	1.88896
	Expt#6	WT	26.5104	35.2498	8.7394	0.0023398	1.10839
		WT	26.4477	35.4945	9.04688	0.00189068	0.895634
		VAV3-/-	27.0455	34.2425	7.19695	0.00681559	3.22861
		VAV3-/-	27.1359	35.6567	8.52084	0.00272252	1.28968

## Sheet: Figure2G
	Sample Name	Gapdh	Cdkn2a	Dct	Ex(2^-Dct)	Normalized to WT		Sample Name	Gapdh	Cdkn2b	Dct	Ex(2^-Dct)	Normalized to WT
		Cт	Cт						Cт	Cт
expt#1	WT+empty	24.4959	35.7804	11.2845	0.000400897	1.39866	expt#1	WT+empty	21.6564	34.6191	12.9627	0.000125265	0.993341
	WT+empty	23.6907	36.193	12.5023	0.000172364	0.601344		WT+empty	21.7021	34.6456	12.9435	0.000126944	1.00666
	Vav3-/-+empty	22.2345	32.1026	9.86804	0.0010701	3.73337		Vav3-/-+empty	24.9433	35.7192	10.7759	0.00057032	4.52261
	Vav3-/-+empty	22.4978	31.9473	9.44953	0.00143024	4.98984		Vav3-/-+empty	24.9515	35.186	10.2345	0.000830072	6.58242
	Vav3-/-+Vav3FL	22.9543	33.1786	10.2244	0.0008359	2.9163		Vav3-/-+Vav3FL	23.395	35.4866	12.0916	0.000229126	1.81696
	Vav3-/-+Vav3FL	21.2066	33.9821	12.7755	0.00014262	0.497574		Vav3-/-+Vav3FL	23.3098	37.0005	13.6907	7.56291e-05	0.599735
	Vav3-/-+Vav3NA	22.6448	32.9097	10.265	0.000812701	2.83536		Vav3-/-+Vav3NA	25.1085	35.2441	10.1356	0.000888967	7.04946
	Vav3-/-+Vav3NA	22.2853	32.3717	10.0864	0.000919802	3.20901		Vav3-/-+Vav3NA	25.1518	34.677	9.52518	0.00135717	10.7623
expt#2	WT+empty	22.8838	32.0304	9.14653	0.00176449	1.00868	expt#2	WT+empty	22.8838	35.8667	12.9829	0.000123526	1.16049
	WT+empty	22.9185	32.0901	9.17157	0.00173413	0.991322		WT+empty	22.9185	36.3685	13.45	8.93601e-05	0.83951
	Vav3-/-+empty	21.4693	30.4705	9.00119	0.00195151	1.11559		Vav3-/-+empty	21.4693	31.7365	10.2672	0.000811459	7.62341
	Vav3-/-+empty	21.6165	30.457	8.84045	0.00218151	1.24707		Vav3-/-+empty	21.6165	31.7228	10.1063	0.000907226	8.52311
	Vav3-/-+Vav3FL	20.6556	31.98	11.3244	0.000389967	0.222926		Vav3-/-+Vav3FL	20.6556	33.3064	12.6508	0.000155497	1.46084
	Vav3-/-+Vav3FL	20.5935	32.4985	11.905	0.000260765	0.149067		Vav3-/-+Vav3FL	20.5935	33.3785	12.785	0.000141692	1.33115
	Vav3-/-+Vav3NA	21.6915	30.6055	8.91396	0.00207315	1.18512		Vav3-/-+Vav3NA	21.6915	32.0058	10.3143	0.000785386	7.37846
	Vav3-/-+Vav3NA	21.7284	30.8533	9.12498	0.00179105	1.02386		Vav3-/-+Vav3NA	21.7284	32.0944	10.3661	0.000757705	7.11841
expt#3	WT+empty	21.6308	31.1882	9.55739	0.00132721	1.10667	expt#3	WT+empty	21.6308	32.6694	11.0386	0.000475389	1.08823
	WT+empty	21.387	31.2534	9.86634	0.00107136	0.893334		WT+empty	21.387	32.6809	11.2939	0.0003983	0.911767
	Vav3-/-+empty	26.9415	32.7527	5.81124	0.0178091	5.8047		Vav3-/-+empty	26.9415	35.5484	8.60691	0.00256485	5.87132
	Vav3-/-+empty	26.7319	33.0439	6.31207	0.0125857	4.10219		Vav3-/-+empty	26.7319	35.7417	9.00983	0.00193986	4.44062
	Vav3-/-+Vav3FL	24.4916	32.3372	7.84552	0.00434774	1.4171		Vav3-/-+Vav3FL	24.4916	34.0889	9.59727	0.00129102	2.95533
	Vav3-/-+Vav3FL	23.9642	31.7739	7.80969	0.00445705	1.45273		Vav3-/-+Vav3FL	23.9642	34.9808	11.0166	0.000482689	1.10494
	Vav3-/-+Vav3NA	25.8831	31.744	5.86089	0.0172067	5.60833		Vav3-/-+Vav3NA	25.8831	34.7284	8.84538	0.00217408	4.97679
	Vav3-/-+Vav3NA	25.7196	32.2401	6.52047	0.0108929	3.55043		Vav3-/-+Vav3NA	25.7196	34.7903	9.07072	0.00185969	4.25711
expt#4	WT+empty	22.1336	35.5826	13.449	8.94199e-05	1.12319
	WT+empty	21.9764	35.7828	13.8063	6.98049e-05	0.876809
	Vav3-/-+empty	25.5279	36.3371	10.8092	0.000557303	7.00021
	Vav3-/-+empty	25.1881	36.5452	11.3571	0.000381217	4.78841
	Vav3-/-+Vav3FL	23.9063	36.9629	13.0566	0.000117373	1.47431
	Vav3-/-+Vav3FL	23.9411	36.2626	12.3216	0.000195364	2.45394
	Vav3-/-+Vav3NA	25.4558	35.8973	10.4416	0.000719084	9.03232
	Vav3-/-+Vav3NA	25.7936	36.3549	10.5612	0.000661844	8.31334

## Sheet: Figure3F
	Empty	p190 BCR-ABL
	422	957
	378	571
	466	605
	426	676
	679	1014
	453	691
	316	765
	530	670
	598	583
	443	591
	686	716
	641	500
	474	889
	579	937
	590	749
	569	1132
	425	614
	388	709
	749	710
	687	473
	459	467
		477
		711
		490
		587
		659
		742
		547
		636
		776
		689
		708
		643
		559
		474
		431
		334
		538
		431
		505
		663
		626
		591

## Sheet: Figure3H
	Empty	p190 BCR-ABL
	322	757
	278	571
	266	405
	326	576
	479	814
	253	591
	316	465
	430	370
	398	483
	443	450
	286	525
	441	375

## Sheet: Figure3J
	WT+Empty	Vav3-/-+empty	Vav3-/-+ Vav3 FL	Vav3-/-+Vav3NA
	818.2	28.8	367.7	162.8
	743.9	24.9	416.8	85.9
	601.3	43.5	223	220
	680.9	46.8	334.2	128.5
	487.9	19.4	841.3	46.3
	494.4	19.7	582	102.7
	351.1	60.3	503.8	173.9
	433	21.4	612.8	60.8
	367.1	16.5	833.6	98.5
	395.3	40.1	579.3	45.7
	634.7	44	329.8	191.4
	328.1		783.6	152.6
	443.8			124.7
	172.1			181.4
	340.7			486.6
				225.6
				235.4

[truncated: 38 more sheets: Figure3L, Figure4B, Figure4C, Figure4D, Figure4E, Figure4F, Figure4G, Figure4H, Figure4I, Figure6A, Figure6B, Figure6C, Figure6D, Figure6E, Figure6F, Figure6I, Figure6J, Figure6K, Figure6L, Supplementary Fig1A …]
